# Supplementary material for: Neddylation regulates the development and function of glutamatergic neurons
Source: Commun Biol. 2025 Sep 9;8:1338. doi: 10.1038/s42003-025-08680-x (PMC12420789; doi:10.1038/s42003-025-08680-x)
Supplement: Supplementary file 4 — Supplementary data 2 [file 42003_2025_8680_MOESM4_ESM.xlsx]

## Sheet: DE
gene_name	baseMean	log2FoldChange	lfcSE	stat	pvalue	padj
Peg10	2313.6	2.60468	0.12835	20.2935	1.46794e-91	2.8522e-87
Ddit4l	1751.51	3.62259	0.180503	20.0694	1.367e-89	1.32804e-85
Srxn1	5437.76	2.8972	0.155311	18.6543	1.16623e-77	7.55326e-74
Nes	6445.72	2.9402	0.15798	18.6113	2.60421e-77	1.26499e-73
Cgnl1	360.472	3.69782	0.199906	18.4979	2.14866e-76	8.34968e-73
Layn	386.756	5.28624	0.298271	17.7229	2.78956e-70	9.03352e-67
Gsta3	152.761	7.00979	0.400557	17.5001	1.42939e-68	3.96757e-65
Txnrd1	4760.41	2.53877	0.146123	17.3742	1.2949e-67	3.14499e-64
Shc1	467.858	2.58284	0.14933	17.2962	5.02705e-67	1.08528e-63
Akap12	1781.59	2.46013	0.152226	16.161	9.49949e-59	1.84575e-55
Foxc1	349.03	3.93378	0.249592	15.7608	5.78758e-56	1.0223e-52
Dusp6	1248.58	1.80729	0.117164	15.4253	1.1072e-53	1.79275e-50
Blvrb	388.536	4.64399	0.301308	15.4127	1.34371e-53	2.00833e-50
Septin4	806.925	3.42267	0.225047	15.2087	3.09755e-52	4.29895e-49
Gclm	3113.87	2.51964	0.166955	15.0917	1.83547e-51	2.37755e-48
Nedd8	399.635	-2.43735	0.166459	-14.6424	1.50728e-48	1.8304e-45
Trim16	137.319	4.9187	0.337341	14.5808	3.72284e-48	4.25498e-45
Ltbp1	114.099	3.98938	0.2767	14.4177	4.00365e-47	4.32172e-44
Hmox1	1946.52	2.93918	0.207701	14.151	1.84066e-45	1.88231e-42
Ctsh	125.151	6.00875	0.430598	13.9544	2.95579e-44	2.87155e-41
Spry4	871.184	1.43593	0.103981	13.8096	2.23002e-43	2.0633e-40
Igtp	190.905	4.23645	0.314036	13.4903	1.78325e-41	1.57494e-38
Abcc4	309.869	2.27084	0.168538	13.4737	2.23256e-41	1.88603e-38
Prdx6	5449.13	2.06491	0.1572	13.1356	2.05881e-39	1.66678e-36
Ccdc80	465.456	2.6668	0.20349	13.1053	3.0701e-39	2.38609e-36
A2m	1157.71	3.59374	0.274393	13.0971	3.42215e-39	2.5574e-36
Tnc	368.429	1.69869	0.130122	13.0546	5.98368e-39	4.25472e-36
Osgin1	250.692	3.97864	0.304813	13.0527	6.13136e-39	4.25472e-36
Igfbp4	4254.94	2.38113	0.184147	12.9306	3.02456e-38	2.02645e-35
Amotl1	1107.14	1.47889	0.114936	12.8671	6.89455e-38	4.46537e-35
Sgpl1	1420.98	1.65997	0.13005	12.7641	2.60107e-37	1.63028e-34
Wasf1	1967.68	-1.70184	0.133526	-12.7454	3.30699e-37	2.00796e-34
Igfbp3	3405.91	2.16395	0.170712	12.676	8.03017e-37	4.72807e-34
Gadd45a	147.372	2.60638	0.206174	12.6417	1.24354e-36	7.10644e-34
Dusp4	1028.06	2.10239	0.166779	12.6058	1.96126e-36	1.08878e-33
F2r	722.699	1.57409	0.125065	12.5862	2.51406e-36	1.32022e-33
Glis3	319.66	2.57062	0.204234	12.5867	2.50037e-36	1.32022e-33
Neat1	882.444	3.38836	0.269403	12.5773	2.81544e-36	1.43958e-33
Camk2a	10783.5	-1.98174	0.158845	-12.476	1.00992e-35	5.0315e-33
Axin2	806.537	2.22798	0.180602	12.3364	5.76474e-35	2.80022e-32
Pla2g7	3930.04	2.20481	0.179682	12.2707	1.30189e-34	6.16971e-32
Gsr	730.85	2.01861	0.165006	12.2335	2.05868e-34	9.52384e-32
Mgst1	922.3	3.17265	0.259593	12.2216	2.3825e-34	1.07656e-31
Ccn2	568.705	3.08638	0.253089	12.1948	3.31221e-34	1.42662e-31
Gsta4	337.825	2.77572	0.227644	12.1932	3.37748e-34	1.42662e-31
Lamc2	40.482	4.16764	0.34177	12.1943	3.33482e-34	1.42662e-31
Fzd1	818.812	1.86585	0.153553	12.1512	5.65333e-34	2.33711e-31
Ptk2b	1119.49	-1.72569	0.143227	-12.0486	1.97189e-33	7.98205e-31
Ak5	1123.33	-1.3899	0.115815	-12.001	3.50863e-33	1.39128e-30
Dap	301.577	2.29105	0.192182	11.9212	9.17401e-33	3.56502e-30
Cplx2	12050.9	-1.39995	0.117934	-11.8707	1.68139e-32	6.40575e-30
Msn	1334.86	2.03793	0.173766	11.728	9.16166e-32	3.42329e-29
Cmya5	88.7253	3.53018	0.303158	11.6447	2.44239e-31	8.95388e-29
Tmem43	746.671	1.26077	0.108301	11.6413	2.54029e-31	9.14033e-29
Ampd3	305.088	2.21966	0.191403	11.5968	4.27721e-31	1.51102e-28
Creb3l2	321.652	1.77015	0.153602	11.5243	9.95123e-31	3.45272e-28
9330102E08Rik	202.172	-1.69513	0.147373	-11.5023	1.28409e-30	4.37716e-28
Tpbg	298.362	2.12471	0.184833	11.4953	1.3931e-30	4.6344e-28
Nqo1	471.05	4.78975	0.416702	11.4944	1.40725e-30	4.6344e-28
H1f0	1164.59	-1.44178	0.125753	-11.4652	1.97391e-30	6.39218e-28
Gbe1	281.823	3.17691	0.277733	11.4387	2.67797e-30	8.53001e-28
Aox1	363.688	2.58249	0.227769	11.3382	8.48559e-30	2.65927e-27
Procr	70.6807	5.65834	0.499877	11.3195	1.05101e-29	3.24146e-27
Snx33	500.46	2.49111	0.220782	11.2831	1.58997e-29	4.82705e-27
Lratd1	1773.23	1.76104	0.156375	11.2616	2.02946e-29	6.06653e-27
Ptpn14	300.644	2.18915	0.195533	11.1958	4.27449e-29	1.25838e-26
Gclc	1256.43	1.61751	0.144566	11.1887	4.63152e-29	1.34314e-26
Abhd4	3667.82	1.92529	0.172395	11.1679	5.85523e-29	1.67305e-26
Il18bp	158.362	2.28042	0.2052	11.1132	1.08267e-28	3.04874e-26
Tsku	283.068	2.34408	0.21166	11.0747	1.6635e-28	4.61739e-26
Shisal1	1005.89	-1.39119	0.125646	-11.0723	1.70982e-28	4.67913e-26
Gpc4	827.007	1.59174	0.144723	10.9986	3.88115e-28	1.04737e-25
Angptl2	125.637	4.16416	0.379551	10.9713	5.25298e-28	1.39816e-25
Neurod6	2243.26	-1.91427	0.175671	-10.8969	1.19234e-27	3.1307e-25
Arpp21	942.699	-1.27695	0.117405	-10.8765	1.4915e-27	3.86399e-25
Disp1	177.665	1.96947	0.1815	10.8511	1.97075e-27	5.03838e-25
Fzd10	95.4042	4.67951	0.434774	10.7631	5.14238e-27	1.29762e-24
Sp5	58.3979	6.67762	0.622551	10.7262	7.66695e-27	1.90986e-24
Cdkn1a	934.342	1.52543	0.142758	10.6854	1.19178e-26	2.93116e-24
Rapgef2	1269.17	-0.941459	0.0883637	-10.6544	1.6638e-26	4.04096e-24
Cyp24a1	60.7133	6.14045	0.576941	10.6431	1.87741e-26	4.50347e-24
Myo1e	284.139	2.17363	0.206606	10.5207	6.93714e-26	1.64376e-23
Bmp2	82.5002	2.95419	0.281446	10.4965	8.96879e-26	2.09956e-23
Fdps	1241.7	-1.51214	0.144397	-10.4721	1.16029e-25	2.68386e-23
Dipk1c	264.799	3.19588	0.305337	10.4667	1.22807e-25	2.80723e-23
Fat1	1917.69	0.956089	0.0914565	10.454	1.40435e-25	3.17284e-23
Slc17a7	7461.69	-1.86539	0.178705	-10.4384	1.65554e-25	3.69737e-23
Opn3	116.403	2.63659	0.25284	10.4279	1.84877e-25	4.08201e-23
Ptgfr	59.4375	4.19976	0.403145	10.4175	2.06338e-25	4.50466e-23
Calr3	80.4126	3.30425	0.320017	10.3253	5.41766e-25	1.16961e-22
Chst11	1546.87	-1.17309	0.114001	-10.2902	7.80507e-25	1.66651e-22
Tbc1d2b	416.018	1.28477	0.125079	10.2717	9.45616e-25	1.9971e-22
Zadh2	627.718	1.40023	0.136425	10.2637	1.02677e-24	2.14518e-22
Cbr3	479.979	2.71532	0.264916	10.2497	1.18669e-24	2.45291e-22
Plat	849.513	1.76204	0.172217	10.2315	1.43256e-24	2.92996e-22
Ecm1	106.063	2.70767	0.264955	10.2193	1.62441e-24	3.28773e-22
Snap47	3329.62	-0.72571	0.0711909	-10.1939	2.11219e-24	4.23092e-22
Icam1	104.699	4.33347	0.425213	10.1913	2.16871e-24	4.2998e-22
Clic1	255.202	2.31862	0.227795	10.1785	2.47253e-24	4.85266e-22
Zscan29	352.52	1.63745	0.161121	10.1629	2.90455e-24	5.64354e-22
Hes5	74.9345	-3.2712	0.322807	-10.1336	3.91899e-24	7.5392e-22
Fgfr2	690.722	1.69534	0.167665	10.1115	4.91221e-24	9.35728e-22
Mocos	92.719	4.05535	0.403092	10.0606	8.2484e-24	1.52635e-21
Fbxo32	106.043	2.83079	0.281368	10.0608	8.23248e-24	1.52635e-21
Wdr13	2728.68	-0.801503	0.07966	-10.0615	8.17025e-24	1.52635e-21
Zfp217	132.078	1.96169	0.195353	10.0418	9.98777e-24	1.83078e-21
Ttyh1	2288.73	-1.38856	0.138312	-10.0393	1.02381e-23	1.85913e-21
Tnfrsf1a	942.449	2.16704	0.216179	10.0243	1.1919e-23	2.14432e-21
Sat1	590.029	1.8885	0.189338	9.97426	1.97569e-23	3.5218e-21
Rab31	3961.59	1.4773	0.148525	9.94644	2.61377e-23	4.61688e-21
Norad	4626.16	-1.51928	0.15276	-9.94548	2.63898e-23	4.6194e-21
Add2	3252.06	-0.923885	0.092929	-9.94184	2.73728e-23	4.74869e-21
Lamc1	920.128	1.24852	0.126065	9.90381	4.00718e-23	6.89022e-21
Kalrn	1783.46	-0.804935	0.0812851	-9.90261	4.05558e-23	6.91227e-21
Sqor	61.2275	3.08404	0.311999	9.88479	4.8459e-23	8.18746e-21
Spsb1	240.521	1.54117	0.156617	9.84041	7.53992e-23	1.26294e-20
Ntsr1	287.451	-1.75656	0.178754	-9.8267	8.64023e-23	1.43487e-20
Adamts1	1185.35	1.56204	0.159207	9.81135	1.00611e-22	1.65668e-20
Kank4	77.7468	2.73414	0.278794	9.80702	1.05025e-22	1.71483e-20
Cited2	1421.84	1.28767	0.131651	9.78092	1.35963e-22	2.20147e-20
Sema6a	1120.43	0.976206	0.100033	9.75888	1.69005e-22	2.71386e-20
Gem	242.471	2.61948	0.268568	9.75348	1.78245e-22	2.83877e-20
Il4ra	47.5238	3.70051	0.379524	9.75039	1.83764e-22	2.90288e-20
Spry1	557.411	1.44338	0.148309	9.73226	2.19666e-22	3.4148e-20
Cyb5a	924.433	1.70566	0.175258	9.73225	2.19686e-22	3.4148e-20
Stat3	1507.94	1.11855	0.11569	9.66848	4.10432e-22	6.32912e-20
Lgr6	230.359	5.23492	0.541892	9.66045	4.4389e-22	6.79116e-20
Csf1	582.958	1.78859	0.185558	9.639	5.47169e-22	8.30585e-20
Bhlhe22	2775.65	-1.25804	0.130604	-9.63244	5.83275e-22	8.7853e-20
Gstt3	49.953	4.47017	0.464192	9.62999	5.9734e-22	8.92794e-20
Tnfrsf10b	100.837	2.28486	0.23858	9.5769	1e-21	1.48321e-19
Gabre	24.2208	5.26903	0.550576	9.57003	1.06874e-21	1.57316e-19
Pim1	67.7003	2.48534	0.259873	9.56369	1.13626e-21	1.65997e-19
Enc1	9947.78	-1.00187	0.104803	-9.55952	1.18307e-21	1.71545e-19
Ccn1	709.152	2.69366	0.282546	9.53352	1.52033e-21	2.18816e-19
Mpv17l	794.361	-1.21306	0.127329	-9.52696	1.61954e-21	2.31379e-19
Frmd8	595.658	2.26121	0.237373	9.52599	1.63479e-21	2.31854e-19
Fth1	28345.4	1.46811	0.154385	9.50937	1.91827e-21	2.70086e-19
Ephx1	891.626	1.69293	0.178623	9.47765	2.60071e-21	3.63538e-19
Gstm1	8087.31	1.85994	0.196363	9.47193	2.74712e-21	3.8126e-19
Heph	219.956	4.47949	0.47309	9.46857	2.83687e-21	3.90925e-19
Tubb6	246.639	1.6265	0.171986	9.45718	3.16354e-21	4.32871e-19
3930402G23Rik	45.7551	2.85451	0.302117	9.44836	3.44187e-21	4.67661e-19
Bcl2	571.59	1.48156	0.156998	9.43677	3.84435e-21	5.18721e-19
Coro2a	292.215	-1.32142	0.140105	-9.43164	4.03741e-21	5.41013e-19
Nrg1	291.496	1.76058	0.187554	9.38707	6.16954e-21	8.21056e-19
Tnfsf18	46.8052	7.81966	0.833496	9.38176	6.48805e-21	8.57571e-19
Acaca	703.162	-0.774123	0.0825253	-9.38043	6.57038e-21	8.62585e-19
Jcad	753.19	1.52593	0.163179	9.35123	8.6635e-21	1.12974e-18
Slc6a11	1865.65	-1.96307	0.210439	-9.32846	1.07422e-20	1.39148e-18
L3hypdh	109.965	3.17801	0.342225	9.2863	1.59738e-20	2.05543e-18
Sorcs1	538.666	1.49661	0.161265	9.28042	1.68807e-20	2.15784e-18
Gabra5	1797.58	-1.40606	0.151632	-9.27285	1.81231e-20	2.30152e-18
Plekhg1	524.806	1.69278	0.182651	9.26785	1.89938e-20	2.39643e-18
Tm4sf1	74.245	3.31253	0.358199	9.24772	2.29324e-20	2.87469e-18
Ptgr1	83.3656	4.01188	0.434058	9.24272	2.4032e-20	2.99322e-18
Tgif1	111.103	2.27251	0.246516	9.21854	3.01183e-20	3.70934e-18
6330403K07Rik	582.686	-1.25761	0.136424	-9.21838	3.01635e-20	3.70934e-18
Fam13a	321.093	1.84123	0.200311	9.19188	3.8604e-20	4.71745e-18
Dynll1	2035.51	-1.03872	0.113131	-9.18164	4.24565e-20	5.15582e-18
Pcdhb9	213.72	-1.30436	0.142395	-9.16014	5.18302e-20	6.25503e-18
Dock9	1430.84	-1.34338	0.146934	-9.1427	6.09107e-20	7.30552e-18
Atp1b3	1232.24	0.899156	0.098412	9.13665	6.44158e-20	7.67852e-18
Mllt11	4420.84	-0.733028	0.0803802	-9.1195	7.54693e-20	8.94127e-18
Cox6b2	51.0041	2.9758	0.326567	9.11236	8.06126e-20	9.49274e-18
Cd151	921.22	1.57463	0.173056	9.09895	9.12082e-20	1.06758e-17
Tbc1d24	1796.36	-0.898914	0.0988317	-9.0954	9.42399e-20	1.09646e-17
Oip5os1	5951.81	-1.67732	0.184745	-9.07911	1.09462e-19	1.26598e-17
Mxra8	220.862	2.31557	0.255833	9.05107	1.41571e-19	1.62764e-17
Necab2	417.174	-1.79834	0.19945	-9.01654	1.94127e-19	2.21876e-17
Lmo3	1530.19	-1.7574	0.195204	-9.0029	2.1984e-19	2.49795e-17
Elovl7	215.086	2.14619	0.23855	8.99681	2.32377e-19	2.62505e-17
Ctxn1	2915.84	-1.13494	0.126213	-8.99222	2.42291e-19	2.72122e-17
Phyhip	1735.1	-1.34353	0.149588	-8.98152	2.67054e-19	2.98211e-17
Gtse1	160.609	1.83278	0.204217	8.97469	2.84157e-19	3.15495e-17
Gpc6	172.707	1.65641	0.184728	8.96675	3.05386e-19	3.37139e-17
Plppr4	5557.4	-0.928362	0.103639	-8.95761	3.31781e-19	3.64209e-17
Pcdh18	147.899	2.18135	0.244098	8.93636	4.02206e-19	4.39037e-17
Trim17	211.873	1.66456	0.186379	8.93109	4.2185e-19	4.57907e-17
Sord	469.263	1.55153	0.173795	8.92738	4.36232e-19	4.70888e-17
Taldo1	1784.96	1.86509	0.209075	8.92069	4.63412e-19	4.97463e-17
Ywhah	5547.7	-1.08015	0.121488	-8.89103	6.05461e-19	6.46379e-17
Ankrd34c	101.799	3.95011	0.444856	8.87953	6.7146e-19	7.12922e-17
Ar	144.494	2.64144	0.297644	8.8745	7.02508e-19	7.41833e-17
Cpne6	352.399	-1.91263	0.215589	-8.87164	7.20778e-19	7.54185e-17
Ccnd1	3583.98	1.65459	0.186508	8.87145	7.21968e-19	7.54185e-17
Smim10l2a	337.457	-1.16789	0.131877	-8.85586	8.30382e-19	8.62798e-17
Kcnq5	1052.94	-1.52259	0.172028	-8.85085	8.68562e-19	8.97669e-17
Gdpd2	239.444	1.60359	0.181809	8.8202	1.14258e-18	1.17462e-16
H3f3b	2711.86	-0.791367	0.0898431	-8.80833	1.27029e-18	1.29904e-16
Snca	2736.96	-1.43293	0.16284	-8.79958	1.37327e-18	1.39699e-16
Irgm2	87.3104	3.63428	0.413311	8.79307	1.45523e-18	1.47266e-16
Zfp469	142.795	-1.87176	0.212883	-8.79245	1.46333e-18	1.47318e-16
Pcdhb7	130.013	-1.77393	0.201909	-8.78582	1.55227e-18	1.55467e-16
Klhl21	505.778	1.27903	0.146109	8.75396	2.06e-18	2.05261e-16
D430041D05Rik	1639.22	-1.12796	0.128875	-8.75239	2.08882e-18	2.07071e-16
Lrrc4	1236.19	-0.753057	0.0861211	-8.74416	2.24678e-18	2.21599e-16
Crym	502.989	-2.10431	0.241033	-8.73037	2.5384e-18	2.49096e-16
Cd63	983.966	1.07064	0.122716	8.72454	2.67259e-18	2.60947e-16
Jmjd4	535.554	-0.840087	0.0963035	-8.72333	2.70127e-18	2.62429e-16
Boc	513.634	1.53659	0.176595	8.70122	3.28338e-18	3.17393e-16
Ddn	2824.54	-1.56195	0.179541	-8.69967	3.32844e-18	3.20156e-16
Crlf3	165.661	1.45062	0.16703	8.68474	3.79617e-18	3.63347e-16
Cnksr2	897.864	-1.44234	0.166105	-8.68328	3.84524e-18	3.6624e-16
Jph2	29.1242	7.42296	0.855227	8.67951	3.97467e-18	3.76721e-16
Ism2	54.5819	3.86164	0.445386	8.67033	4.30884e-18	4.06412e-16
Pamr1	78.01	2.88568	0.333248	8.65926	4.74822e-18	4.45691e-16
Bdkrb2	145.355	2.7071	0.312768	8.65529	4.91678e-18	4.59294e-16
Hmgcs1	8660.97	-1.12567	0.130163	-8.64818	5.23291e-18	4.86485e-16
Thbs2	111.177	3.53404	0.408809	8.64472	5.39397e-18	4.99071e-16
Phyh	137.263	2.17235	0.251324	8.6436	5.44671e-18	5.01562e-16
2810029C07Rik	232.138	1.43366	0.165889	8.6423	5.5094e-18	5.04942e-16
Acat2	1030.86	-1.23591	0.143733	-8.59864	8.06655e-18	7.35836e-16
Esd	434.813	2.25626	0.262469	8.59628	8.23418e-18	7.47617e-16
Pdk4	127.984	2.82559	0.328836	8.5927	8.49512e-18	7.67722e-16
Lpo	125.218	3.32739	0.387352	8.59009	8.68993e-18	7.79395e-16
Igfbp2	8640.58	1.93376	0.22512	8.5899	8.70451e-18	7.79395e-16
Iqgap1	419.088	1.37553	0.160373	8.57707	9.73189e-18	8.67388e-16
Strip2	108.508	-1.94819	0.227733	-8.55473	1.18141e-17	1.04816e-15
Pla2g5	53.0025	3.56408	0.416774	8.55159	1.21407e-17	1.06739e-15
Mmab	541.549	-1.18238	0.138262	-8.55175	1.21239e-17	1.06739e-15
Prdm8	444.612	-1.06268	0.12455	-8.53218	1.4362e-17	1.257e-15
Epdr1	1628.3	1.03712	0.12171	8.52124	1.57856e-17	1.3754e-15
Tcn2	235.366	1.68825	0.198161	8.51962	1.60073e-17	1.38849e-15
Slc40a1	294.834	3.48995	0.409736	8.51755	1.62963e-17	1.40728e-15
Plcl1	467.386	1.27382	0.149681	8.51025	1.73562e-17	1.49217e-15
Neurl1b	625.49	-1.01423	0.119305	-8.50113	1.87746e-17	1.60701e-15
Ppp2r2c	5743.47	-0.937591	0.110418	-8.49126	2.04409e-17	1.74196e-15
Ldhb	1834.34	1.08695	0.128313	8.47111	2.43058e-17	2.06228e-15
Prkce	4371.8	-0.969657	0.11457	-8.46344	2.59594e-17	2.193e-15
Aldh2	631.219	2.01667	0.238696	8.44871	2.94544e-17	2.47748e-15
Dab2	151.756	2.10352	0.24934	8.43632	3.27474e-17	2.74259e-15
Galnt15	49.4874	3.80758	0.451784	8.42789	3.5196e-17	2.93501e-15
Abcc1	323.702	1.36169	0.161796	8.41611	3.89181e-17	3.23154e-15
Adgrv1	173.803	2.71547	0.322684	8.41527	3.91996e-17	3.24105e-15
Rab32	52.1261	2.43	0.288787	8.41451	3.9453e-17	3.24818e-15
Mmd2	2394.75	-1.28119	0.152379	-8.40794	4.17259e-17	3.42082e-15
Trabd2b	34.4985	4.12893	0.491176	8.40622	4.23452e-17	3.457e-15
Trf	79.8565	2.60916	0.310709	8.39744	4.56312e-17	3.70968e-15
Tdrp	218.621	2.00679	0.23904	8.39523	4.64983e-17	3.76442e-15
Cnrip1	1838.02	-0.719635	0.0858197	-8.38543	5.05423e-17	4.07484e-15
Lpin3	154.632	3.16633	0.378207	8.37195	5.66735e-17	4.55028e-15
Tmem144	72.463	2.86316	0.342482	8.36002	6.27084e-17	5.01409e-15
Cntn2	1183.65	-1.68485	0.201871	-8.34616	7.05194e-17	5.61554e-15
Samd4	561.957	0.958732	0.114899	8.34412	7.17464e-17	5.66773e-15
Pcyt1b	1177.51	-1.00767	0.120765	-8.3441	7.17582e-17	5.66773e-15
Lss	980.667	-1.33263	0.159919	-8.33314	7.87232e-17	6.19268e-15
Pon2	721.336	1.85637	0.223261	8.31479	9.19172e-17	7.20142e-15
Fryl	665.971	0.945303	0.113716	8.31286	9.34204e-17	7.28979e-15
Vxn	1516.62	-1.53158	0.184914	-8.28266	1.20453e-16	9.36164e-15
Slc5a3	2560.79	1.99871	0.242132	8.2546	1.52407e-16	1.17979e-14
Ncan	7822.41	-1.24889	0.151464	-8.24551	1.64459e-16	1.26803e-14
St8sia3	1676.26	-1.01797	0.123718	-8.22814	1.9015e-16	1.46032e-14
Synm	336.058	-1.30651	0.158851	-8.22478	1.95551e-16	1.49589e-14
Sphk1	151.938	2.49072	0.302898	8.22295	1.98553e-16	1.5129e-14
Chrm1	1710.9	-1.20106	0.146186	-8.21595	2.10496e-16	1.59763e-14
Tfe3	671.703	0.983124	0.119698	8.21335	2.151e-16	1.62623e-14
Laptm4b	879.138	1.08473	0.132077	8.21282	2.16052e-16	1.62709e-14
Gng3	2778.24	-0.921568	0.112372	-8.20103	2.38329e-16	1.78793e-14
Klf10	302.87	-1.09539	0.133785	-8.1877	2.66264e-16	1.98981e-14
Txlnb	55.2526	2.62955	0.321182	8.18709	2.67627e-16	1.99233e-14
Gm34934	54.0509	3.16519	0.386905	8.18079	2.81984e-16	2.0912e-14
Slc12a7	101.535	2.02296	0.247478	8.17431	2.97554e-16	2.18995e-14
Atp6v1g2	2778.27	-0.76467	0.0935413	-8.17468	2.96661e-16	2.18995e-14
Lipa	393.466	1.63849	0.200965	8.15309	3.54744e-16	2.60101e-14
Epha8	67.4206	-2.5096	0.307845	-8.15215	3.5751e-16	2.61143e-14
Ptpre	632.547	-1.08422	0.133144	-8.14321	3.84918e-16	2.80111e-14
Tspan18	1185.69	-1.17298	0.144096	-8.14025	3.94478e-16	2.85996e-14
Prss56	41.2641	8.21753	1.00973	8.13836	4.00652e-16	2.89393e-14
Hunk	485.123	1.25624	0.154489	8.13159	4.23695e-16	3.04903e-14
Tmem200a	552.785	1.10519	0.136309	8.10801	5.14564e-16	3.68929e-14
Gdf6	31.2382	5.05066	0.623166	8.10484	5.28155e-16	3.77282e-14
Btla	26.3903	5.21427	0.64373	8.1001	5.49162e-16	3.9085e-14
Rtp4	36.7042	3.90882	0.482872	8.09493	5.72964e-16	4.06303e-14
Mmp14	592.935	1.28214	0.15841	8.09385	5.78078e-16	4.08438e-14
Tmem176a	195.662	1.40815	0.174075	8.08932	6.00002e-16	4.22393e-14
Wipi1	737.45	1.09129	0.134928	8.08796	6.06743e-16	4.25596e-14
Fblim1	56.1838	2.04788	0.253494	8.07865	6.54901e-16	4.57724e-14
Fabp5	1085.94	-0.953712	0.11818	-8.06998	7.03114e-16	4.89659e-14
Lrrc55	452.934	-1.59399	0.197758	-8.06031	7.60988e-16	5.28071e-14
Gpd1l	1529.13	-0.755941	0.0938871	-8.0516	8.17187e-16	5.65051e-14
Frmd6	220.715	1.24575	0.154731	8.05108	8.20661e-16	5.65441e-14
Ctsd	3590.49	1.37703	0.171271	8.04006	8.97912e-16	6.16481e-14
Tshz1	655.397	1.18295	0.147144	8.0394	9.02758e-16	6.17626e-14
Ctsb	5124.8	0.657586	0.0818596	8.0331	9.50394e-16	6.47935e-14
Stk10	148.33	1.98249	0.247432	8.01224	1.12641e-15	7.65249e-14
Siah3	549.575	1.14185	0.142705	8.00146	1.22956e-15	8.32419e-14
Slc2a1	1237.52	1.86347	0.233138	7.99301	1.31683e-15	8.88402e-14
Cdkn2b	115.823	1.5407	0.192808	7.99086	1.34004e-15	9.00934e-14
Nav3	1053.51	-0.964595	0.12093	-7.97645	1.50606e-15	1.00906e-13
Cyp2d22	67.1715	2.93967	0.36885	7.96982	1.58907e-15	1.06102e-13
Tuba1a	18217.5	-1.07776	0.135356	-7.9624	1.68727e-15	1.12273e-13
Stxbp5l	244.902	-1.40192	0.176197	-7.95654	1.76913e-15	1.17318e-13
Tppp	3107.09	-1.12849	0.142016	-7.94625	1.92246e-15	1.27052e-13
Gpr27	754.918	-1.03185	0.129984	-7.93827	2.05016e-15	1.35032e-13
Zmynd11	1976.19	-0.609684	0.0768319	-7.9353	2.09992e-15	1.37843e-13
Gng11	60.0295	3.90389	0.492645	7.92435	2.29344e-15	1.50039e-13
Stx4a	479.359	1.27054	0.160396	7.92127	2.3509e-15	1.53282e-13
Wipf3	1745.56	-1.17351	0.14834	-7.91095	2.55431e-15	1.65988e-13
Btg1	596.568	1.05824	0.133808	7.90866	2.60166e-15	1.68501e-13
Egr3	696.438	-1.55306	0.196515	-7.90299	2.72281e-15	1.75761e-13
Pomk	450.591	-0.745543	0.0943496	-7.90192	2.74642e-15	1.76698e-13
Zfp36l2	549.873	1.61919	0.205164	7.89218	2.96946e-15	1.90418e-13
Hspb8	820.465	1.68351	0.213764	7.87556	3.39217e-15	2.16809e-13
Nedd9	446.906	1.06231	0.135007	7.86856	3.58739e-15	2.28534e-13
Galnt16	1042.41	-0.767889	0.0976016	-7.86759	3.61548e-15	2.29571e-13
Shroom3	287.573	2.04782	0.260342	7.8659	3.66448e-15	2.31925e-13
Gm20658	116.038	6.00816	0.764738	7.85649	3.95047e-15	2.49213e-13
Uvssa	105.882	-1.66337	0.21202	-7.84536	4.31721e-15	2.71467e-13
Pnma8a	1176.71	-0.817172	0.104197	-7.84255	4.41482e-15	2.7671e-13
Mctp1	525.54	-1.48841	0.189835	-7.84057	4.48505e-15	2.80207e-13
Sprn	1673.52	-0.835836	0.106691	-7.8342	4.71834e-15	2.93837e-13
Creg1	541.166	1.18159	0.150897	7.83048	4.85995e-15	3.0169e-13
Ddr2	373.355	1.69973	0.21718	7.82638	5.02127e-15	3.10711e-13
Ccnjl	298.917	-1.50069	0.191905	-7.81996	5.28399e-15	3.2593e-13
Fads2	5582.09	-0.935954	0.119723	-7.81764	5.3821e-15	3.30931e-13
Golim4	609.487	1.23584	0.158101	7.81681	5.41788e-15	3.3208e-13
Chrna4	340.506	-1.39569	0.178755	-7.80779	5.81979e-15	3.55593e-13
Scara3	146.124	1.44176	0.184707	7.80563	5.92063e-15	3.6062e-13
Baalc	995.152	-0.993669	0.127672	-7.78297	7.0842e-15	4.30143e-13
Igf1r	641.283	1.13103	0.145715	7.76191	8.36595e-15	5.06387e-13
Faah	762.572	-1.07871	0.139141	-7.75265	8.99919e-15	5.43026e-13
Trib1	586.742	1.4598	0.188336	7.75102	9.11586e-15	5.48363e-13
Epha6	221.125	-2.19373	0.283672	-7.73334	1.04765e-14	6.28264e-13
Slc1a4	4037.26	1.10911	0.143532	7.72729	1.09862e-14	6.56809e-13
Pdlim4	269.351	2.01363	0.261027	7.71425	1.21697e-14	7.25331e-13
Ckap4	1332.13	1.02238	0.132542	7.71362	1.22294e-14	7.26656e-13
Col4a6	96.8701	3.01364	0.390948	7.70854	1.27266e-14	7.53896e-13
Syn1	5565.15	-0.768585	0.0997551	-7.70472	1.31131e-14	7.74433e-13
Pttg1ip	920.84	1.02471	0.133076	7.70013	1.35928e-14	8.0033e-13
Adcyap1r1	2371.39	-1.02031	0.132564	-7.69676	1.39562e-14	8.1924e-13
Fmo2	15.7015	4.81052	0.625346	7.69258	1.44196e-14	8.43893e-13
Tgfbr2	177.941	1.55053	0.201586	7.69163	1.45268e-14	8.47615e-13
Usp22	4677.87	-0.684224	0.0889636	-7.69106	1.45923e-14	8.4889e-13
Rnf157	2779.28	-0.888724	0.11558	-7.68925	1.48e-14	8.58401e-13
Tm7sf2	476.788	-1.25634	0.163403	-7.68859	1.48771e-14	8.60301e-13
Tpd52l1	167.216	1.78811	0.232715	7.6837	1.54564e-14	8.88514e-13
S100a11	125.297	2.55653	0.332718	7.68376	1.54492e-14	8.88514e-13
Rxfp3	167.249	-2.10638	0.274188	-7.68223	1.56341e-14	8.96076e-13
Uaca	143.732	2.01774	0.263069	7.67	1.71995e-14	9.82899e-13
Cebpd	344.033	2.41196	0.314735	7.66346	1.80993e-14	1.03129e-12
Kctd8	169.283	1.40926	0.183986	7.65961	1.865e-14	1.05956e-12
Kitl	1123.48	2.03541	0.265772	7.65847	1.88164e-14	1.0659e-12
A830018L16Rik	618.534	-1.47184	0.192208	-7.65752	1.89555e-14	1.07066e-12
M6pr	950.452	0.735693	0.0962777	7.64136	2.1494e-14	1.21052e-12
Tead2	115.556	1.27035	0.166296	7.63909	2.18764e-14	1.22849e-12
Pnrc1	461.84	1.24423	0.162908	7.63763	2.21257e-14	1.23891e-12
Caln1	2989.53	-1.47008	0.192489	-7.63722	2.21954e-14	1.23924e-12
Rnft1	305.836	1.44694	0.189631	7.6303	2.34209e-14	1.30392e-12
Tmem229b	1169.19	-0.858188	0.112523	-7.62678	2.40682e-14	1.33613e-12
Dpysl3	10845.4	-1.00344	0.13161	-7.62432	2.45323e-14	1.35801e-12
Arhgef40	636.41	1.21295	0.159149	7.62146	2.50814e-14	1.38447e-12
Hycc1	760.745	-0.952534	0.124988	-7.62098	2.51752e-14	1.38571e-12
Asrgl1	1821.1	-1.12722	0.147978	-7.61744	2.5875e-14	1.4202e-12
Tead1	1255.99	1.12636	0.147873	7.61703	2.59582e-14	1.42075e-12
Sptb	587.231	-1.11485	0.146586	-7.60539	2.84043e-14	1.55027e-12
Entrep2	874.154	-0.930364	0.122539	-7.59238	3.14074e-14	1.7046e-12
Mlec	3528.67	0.467164	0.0615303	7.59242	3.13982e-14	1.7046e-12
Swap70	224.502	1.33766	0.176588	7.575	3.59114e-14	1.94362e-12
Ifi27	206.081	1.89516	0.250256	7.57287	3.6506e-14	1.97031e-12
Dscam	640.919	-0.893751	0.118049	-7.571	3.70363e-14	1.98789e-12
Pacsin2	763.673	0.968871	0.127969	7.57112	3.70009e-14	1.98789e-12
Otx1	183.438	1.69876	0.22452	7.56621	3.84256e-14	2.05113e-12
Mcc	368.404	1.30052	0.171878	7.56655	3.8326e-14	2.05113e-12
Pbxip1	2570.03	1.51998	0.201034	7.56082	4.00538e-14	2.13218e-12
Cdh19	60.6147	2.66432	0.353655	7.53367	4.93331e-14	2.61897e-12
Kcnh1	435.904	-1.02661	0.136367	-7.52826	5.1422e-14	2.72242e-12
Bbc3	271.929	1.09132	0.145129	7.51963	5.49317e-14	2.90034e-12
Snap91	3472.63	-0.707011	0.094083	-7.51475	5.70182e-14	3.00234e-12
Myh8	79.4596	-1.93453	0.257642	-7.50859	5.97674e-14	3.1386e-12
Trim25	208.667	2.36497	0.315378	7.49885	6.43795e-14	3.37168e-12
Tmem120a	216.228	1.48553	0.198324	7.49044	6.86444e-14	3.58538e-12
Zbtb18	5385.15	-1.00234	0.13388	-7.48687	7.05348e-14	3.67424e-12
Sash1	1803.78	1.28079	0.171128	7.48439	7.18776e-14	3.73418e-12
Psd3	6239.54	-1.6604	0.222191	-7.47286	7.84725e-14	4.06592e-12
Ust	669.286	-0.86475	0.115729	-7.47218	7.88771e-14	4.07602e-12
Syt17	366.107	-1.04857	0.140391	-7.46898	8.08212e-14	4.1654e-12
Pml	138.754	1.76198	0.236079	7.46354	8.42271e-14	4.32945e-12
Grm2	168.673	-2.40868	0.322931	-7.45882	8.73004e-14	4.47559e-12
Mal	73.3097	4.63754	0.622133	7.45426	9.03735e-14	4.62094e-12
Slc36a1	1004.18	0.815318	0.109423	7.45105	9.26034e-14	4.72253e-12
Slc22a23	2368.42	1.11359	0.149585	7.44454	9.72833e-14	4.94821e-12
Slc4a11	25.1648	3.50475	0.47103	7.44059	1.00234e-13	5.08499e-12
Hmgcr	3812.52	-0.992175	0.133541	-7.42972	1.08829e-13	5.50662e-12
Anxa2	185.769	1.55297	0.209299	7.41989	1.17216e-13	5.91561e-12
Arhgdig	728.852	-1.32798	0.17919	-7.41106	1.25295e-13	6.30695e-12
Rps6kl1	310.684	-1.41456	0.191	-7.40607	1.30101e-13	6.53194e-12
Asap3	73.3823	2.19377	0.296334	7.40303	1.33115e-13	6.66605e-12
Smo	669.002	1.57638	0.213246	7.3923	1.44306e-13	7.20788e-12
Rab6b	12089.6	-0.576571	0.0781779	-7.37512	1.64201e-13	8.1806e-12
Fads1	4590.91	-0.630707	0.0855627	-7.37129	1.68989e-13	8.39761e-12
Fkbp9	673.863	1.23429	0.16747	7.37024	1.70327e-13	8.44248e-12
Fzd7	224.043	1.39998	0.190073	7.36547	1.76528e-13	8.72758e-12
Nptxr	7886.99	-1.14313	0.155215	-7.3648	1.77412e-13	8.749e-12
Nyx	38.4396	3.15215	0.428037	7.3642	1.78208e-13	8.76601e-12
Zbtb7b	388.563	1.81567	0.24691	7.35355	1.93013e-13	9.47031e-12
Irs2	2014.17	0.960936	0.130794	7.34694	2.02793e-13	9.92512e-12
Frem1	140.213	2.20974	0.300939	7.34282	2.09143e-13	1.02102e-11
Cabp7	313.326	-2.00818	0.274111	-7.32616	2.36842e-13	1.15334e-11
Arf3	10001.5	-0.684958	0.0935034	-7.32549	2.38034e-13	1.15625e-11
Smad9	216.354	1.57613	0.21531	7.3203	2.47408e-13	1.19879e-11
Snx18	973.623	0.867144	0.118497	7.31787	2.51929e-13	1.21766e-11
Dlg2	4104.34	-1.29689	0.177281	-7.31548	2.56464e-13	1.2365e-11
Ap3m2	1368.5	-0.644579	0.0881355	-7.3135	2.60263e-13	1.25171e-11
Zbtb7c	235.065	1.63698	0.223928	7.3103	2.66546e-13	1.27876e-11
Cmtm5	170.236	-1.45432	0.199069	-7.3056	2.7604e-13	1.32105e-11
Ankrd46	2125.22	-0.584267	0.0800383	-7.29983	2.88126e-13	1.3755e-11
Cd44	236.631	1.6764	0.229813	7.29461	2.99517e-13	1.42637e-11
Gucy1b1	1000.16	-0.893901	0.122598	-7.2913	3.06984e-13	1.45836e-11
Cpm	127.917	-1.6592	0.227729	-7.28588	3.19573e-13	1.51447e-11
Rnf213	199.108	1.42005	0.194952	7.28411	3.23796e-13	1.53075e-11
Lama4	64.4063	2.86458	0.393327	7.28295	3.26596e-13	1.54023e-11
Bach1	687.483	1.02876	0.141397	7.27573	3.44542e-13	1.62093e-11
Ogfrl1	1506.95	-0.875789	0.120421	-7.27271	3.52348e-13	1.65365e-11
Tmem37	204.532	4.7504	0.653224	7.27223	3.53605e-13	1.65555e-11
Ano6	594.585	0.875752	0.120576	7.26307	3.78415e-13	1.76745e-11
Jade2	286.922	1.4292	0.196972	7.25583	3.99208e-13	1.8601e-11
Pgd	872.626	0.765698	0.105613	7.25007	4.16554e-13	1.93628e-11
Il6st	1589.19	0.791514	0.109181	7.24958	4.1808e-13	1.93873e-11
Ptgfrn	889.502	1.33266	0.18393	7.2455	4.30857e-13	1.99323e-11
Dmrt3	235.358	1.93531	0.267142	7.24452	4.33972e-13	1.99812e-11
Adamts5	215.502	2.44325	0.337245	7.24474	4.33254e-13	1.99812e-11
Vamp2	10418	-0.481986	0.0666838	-7.22794	4.90387e-13	2.25253e-11
Dpp6	1709.1	-0.687982	0.0953694	-7.21386	5.43859e-13	2.49226e-11
Rgs16	270.988	1.6802	0.232992	7.21142	5.53722e-13	2.53149e-11
Vegfd	59.7155	-2.42498	0.336403	-7.20854	5.65533e-13	2.57942e-11
Nell2	3266.05	-0.872987	0.121141	-7.20635	5.74722e-13	2.61519e-11
Armcx4	1662.08	-0.858304	0.11916	-7.20297	5.89138e-13	2.67452e-11
Pnpla2	442.892	1.59004	0.220996	7.19488	6.25147e-13	2.83138e-11
Megf6	140.877	1.93077	0.268442	7.19252	6.36064e-13	2.87412e-11
Plekhb1	396.621	1.49906	0.208555	7.18782	6.58342e-13	2.96788e-11
Zfp36	41.4855	2.80634	0.390547	7.18568	6.68753e-13	3.00784e-11
Znfx1	528.891	0.692236	0.0963735	7.18284	6.8276e-13	3.06375e-11
Krt73	34.7504	-2.80846	0.39133	-7.1767	7.14146e-13	3.18985e-11
Ywhaz	7064.1	-0.643713	0.0896937	-7.17679	7.13656e-13	3.18985e-11
Lgals3bp	332.878	2.01704	0.281079	7.17606	7.17497e-13	3.19747e-11
Yap1	444.022	1.00591	0.140367	7.16628	7.70616e-13	3.42633e-11
Vav3	139.498	1.74332	0.24345	7.1609	8.01492e-13	3.55548e-11
Kcnj15	16.106	6.86391	0.960231	7.14818	8.79332e-13	3.8919e-11
Kcnd2	974.113	-1.20057	0.16806	-7.1437	9.0854e-13	4.01203e-11
Ppp1r1b	102.827	-2.04474	0.286257	-7.14302	9.1302e-13	4.02267e-11
Frmpd4	1244.64	-0.872333	0.122219	-7.13748	9.50579e-13	4.17868e-11
Map3k20	422.85	1.31433	0.184394	7.12784	1.01956e-12	4.47179e-11
Sqstm1	5072.76	0.691857	0.0972102	7.11712	1.10202e-12	4.8226e-11
Pde3a	470.996	1.30325	0.183267	7.11117	1.1506e-12	5.02387e-11
Sh3gl2	2002.45	-0.985385	0.138667	-7.10614	1.1933e-12	5.19859e-11
Nrep	3101.42	-1.626	0.228843	-7.10529	1.20074e-12	5.21932e-11
Slc6a7	308.563	-1.38937	0.195635	-7.10182	1.23126e-12	5.34003e-11
Pnpla7	102.294	1.57616	0.222069	7.09763	1.26916e-12	5.48021e-11
Irx1	25.2353	-4.56772	0.643556	-7.09762	1.26922e-12	5.48021e-11
Gna13	1691.34	0.937823	0.132169	7.09563	1.28767e-12	5.54755e-11
Klhl3	585.895	-0.704143	0.0992506	-7.09459	1.29732e-12	5.57674e-11
Adam11	1115.92	-1.18888	0.167663	-7.09091	1.33234e-12	5.71465e-11
Mapkapk3	107.927	1.71321	0.243028	7.04944	1.79636e-12	7.68794e-11
Tln2	689.522	-0.89191	0.126629	-7.0435	1.87475e-12	8.00581e-11
Adra1a	188.9	1.33685	0.189938	7.03837	1.94504e-12	8.28774e-11
Bag3	196.14	1.78797	0.254208	7.03347	2.01464e-12	8.56553e-11
St3gal4	150.459	1.2327	0.175281	7.03268	2.02604e-12	8.59519e-11
Olfm1	8167.08	-0.857791	0.122179	-7.0208	2.20603e-12	9.33838e-11
Zcchc18	3250.13	-0.741355	0.105624	-7.01884	2.23719e-12	9.44971e-11
Mgat3	2593.52	-0.648823	0.0925071	-7.01376	2.31991e-12	9.77782e-11
Col5a1	207.035	1.63121	0.232696	7.01008	2.3819e-12	1.00174e-10
Nptx2	351.945	1.93332	0.276012	7.00448	2.47896e-12	1.04031e-10
Bcar3	139.813	2.75024	0.392961	6.99877	2.58225e-12	1.08132e-10
Limd2	741.85	-1.19087	0.17021	-6.99648	2.62466e-12	1.09671e-10
Fnbp1	1767.7	0.760541	0.108752	6.99333	2.68429e-12	1.11922e-10
Rigi	123.664	1.85447	0.265512	6.9845	2.85879e-12	1.18943e-10
Tmem255a	304.944	1.73857	0.248991	6.98246	2.90053e-12	1.20165e-10
Bst2	73.4714	4.70782	0.674231	6.98251	2.8996e-12	1.20165e-10
Cat	1101.97	0.991748	0.142132	6.97768	3.00093e-12	1.2406e-10
Trp53	395.421	0.969432	0.138943	6.97719	3.01149e-12	1.24232e-10
Socs3	85.5033	2.19078	0.314033	6.97626	3.03133e-12	1.24786e-10
Prdx1	2137.49	1.89747	0.27205	6.97472	3.06476e-12	1.25895e-10
Pnck	842.087	-0.915181	0.13124	-6.97332	3.09554e-12	1.26891e-10
Ehd4	146.561	1.9055	0.273406	6.9695	3.18064e-12	1.30105e-10
B3gat2	412.77	-1.61725	0.232169	-6.96583	3.26483e-12	1.33268e-10
Anxa5	241.386	1.49799	0.215261	6.95897	3.4278e-12	1.39627e-10
Ago1	1631.56	-0.582886	0.0837663	-6.95848	3.4397e-12	1.39819e-10
Igfbp5	6867.44	1.46673	0.21093	6.95364	3.55986e-12	1.44401e-10
Ifitm3	310.631	2.79728	0.402501	6.94976	3.65911e-12	1.48118e-10
Stt3b	1825.56	0.974883	0.140292	6.94897	3.67971e-12	1.48642e-10
Dcxr	263.54	1.81861	0.261748	6.94795	3.70627e-12	1.49404e-10
Prkab1	307.147	1.04819	0.150942	6.94435	3.80206e-12	1.52948e-10
Hrk	1491.7	-1.41956	0.204523	-6.94085	3.89761e-12	1.56468e-10
Stard5	239.316	1.33801	0.192935	6.935	4.06225e-12	1.62741e-10
Plau	26.1756	3.24511	0.468022	6.93366	4.10095e-12	1.63953e-10
Etv6	374.294	0.892711	0.128767	6.93277	4.12668e-12	1.64644e-10
Mrm1	210.455	1.39714	0.201694	6.92701	4.29813e-12	1.71133e-10
Nos1	477.526	-1.40713	0.203408	-6.91778	4.58784e-12	1.82294e-10
Pir	22.3478	3.79362	0.549001	6.91005	4.84491e-12	1.92115e-10
Pnp	171.996	1.91642	0.277447	6.90734	4.93826e-12	1.95418e-10
Qsox1	314.674	0.952506	0.137935	6.90546	5.00422e-12	1.97626e-10
Saa3	19.2744	6.81963	0.988349	6.90002	5.1995e-12	2.04922e-10
Recql4	96.0475	1.63959	0.237798	6.8949	5.39045e-12	2.12017e-10
Vasp	457.037	1.10427	0.160414	6.88387	5.82483e-12	2.28639e-10
Spef1	181.607	-1.16857	0.169847	-6.88014	5.97921e-12	2.34226e-10
Mafb	518.293	1.37934	0.200965	6.86359	6.71498e-12	2.62519e-10
Gm56983	27.3758	2.33682	0.340498	6.86294	6.74565e-12	2.63189e-10
Ppp1r7	913.719	-0.681507	0.0994011	-6.85613	7.07524e-12	2.75495e-10
Spata6	114.622	1.74979	0.255362	6.85219	7.27294e-12	2.82626e-10
Sfn	102.859	2.11332	0.308798	6.84371	7.717e-12	2.99284e-10
Dhrs7	185.416	1.50351	0.219932	6.83625	8.12954e-12	3.14655e-10
Flnc	146.475	2.68282	0.392575	6.83392	8.26237e-12	3.19161e-10
Osmr	166.541	3.63357	0.531895	6.83137	8.41073e-12	3.24247e-10
Flrt1	238.83	-1.02968	0.150874	-6.82474	8.80829e-12	3.38901e-10
Sesn3	3378.49	0.954102	0.13981	6.82426	8.83822e-12	3.39381e-10
Gpx1	200.782	1.61464	0.236619	6.82381	8.8659e-12	3.39772e-10
Erc2	1934.59	-1.14157	0.167586	-6.81184	9.6355e-12	3.68539e-10
Sowaha	434.265	-1.52109	0.223808	-6.79638	1.07282e-11	4.09527e-10
Rnf165	1114.29	-0.815018	0.119993	-6.79222	1.10423e-11	4.2069e-10
Hapln1	1759.95	-1.83357	0.270144	-6.7874	1.14171e-11	4.34116e-10
Fuca1	388.723	1.30985	0.193043	6.7853	1.15849e-11	4.39639e-10
H4c8	47.2803	3.01061	0.444409	6.77441	1.24912e-11	4.73109e-10
Gal3st3	472.77	-1.08885	0.160854	-6.76922	1.29482e-11	4.89463e-10
Cnr1	5541.92	-1.01506	0.150173	-6.75927	1.38689e-11	5.23249e-10
Frk	14.8585	5.15782	0.763223	6.75795	1.3996e-11	5.27019e-10
Cox7a2l	1283.06	0.72019	0.106673	6.75138	1.4645e-11	5.50393e-10
Gpr22	795.909	-1.74971	0.25938	-6.74574	1.52247e-11	5.71072e-10
Rspo3	440.734	1.15812	0.171702	6.74495	1.53084e-11	5.73107e-10
Myl9	90.6393	2.12064	0.314486	6.74317	1.54967e-11	5.7904e-10
Loxl1	153.085	3.06855	0.455255	6.74029	1.5807e-11	5.895e-10
Stbd1	139.646	1.95342	0.290106	6.73349	1.65646e-11	6.16572e-10
Vim	3735.47	1.39635	0.207464	6.73058	1.68988e-11	6.2781e-10
Smpdl3b	46.3833	2.1884	0.325287	6.7276	1.72479e-11	6.39554e-10
Jag1	302.308	1.51561	0.225365	6.72514	1.75419e-11	6.49216e-10
Slc37a2	99.7983	1.77464	0.264028	6.72141	1.79968e-11	6.64788e-10
Cttnbp2nl	967.432	0.658717	0.0980256	6.71985	1.81913e-11	6.70695e-10
Abca13	13.433	4.98885	0.742766	6.71659	1.86029e-11	6.84572e-10
Scn2b	1717.98	-0.791058	0.118005	-6.7036	2.0334e-11	7.46863e-10
Efhd1	62.161	-2.12014	0.316286	-6.70322	2.03875e-11	7.47415e-10
Ube2l6	88.5571	1.53329	0.228807	6.70125	2.0665e-11	7.56158e-10
Cyp4f15	35.494	-2.87153	0.429173	-6.69085	2.21883e-11	8.10372e-10
Sox8	505.025	-1.46647	0.219539	-6.67979	2.39286e-11	8.72295e-10
Prkcg	1901.5	-1.39852	0.209419	-6.67811	2.42051e-11	8.8072e-10
Plscr2	56.5614	2.61822	0.392113	6.67719	2.43563e-11	8.84567e-10
Rgcc	59.6846	-1.99242	0.299162	-6.65999	2.73847e-11	9.92694e-10
Slc6a9	321.798	1.39502	0.209714	6.65198	2.89176e-11	1.04631e-09
Cd38	39.5372	3.33903	0.502464	6.64531	3.0259e-11	1.09281e-09
Wwtr1	552.603	1.22291	0.18444	6.6304	3.3478e-11	1.20682e-09
Taf6	170.783	-0.918924	0.138756	-6.62261	3.52914e-11	1.26984e-09
Cryab	449.103	1.20226	0.181551	6.62217	3.53974e-11	1.2713e-09
St6galnac3	153.014	-1.50198	0.226839	-6.62135	3.5593e-11	1.27596e-09
Ormdl3	1192.8	0.870377	0.131508	6.61842	3.63047e-11	1.29908e-09
Cxadr	2879.36	-1.18038	0.17837	-6.61759	3.65093e-11	1.304e-09
Rrbp1	881.128	0.664486	0.10045	6.6151	3.713e-11	1.32374e-09
Itga5	93.8609	1.83667	0.278017	6.60634	3.93933e-11	1.40185e-09
Acss2	780.952	-0.939314	0.142391	-6.5967	4.20403e-11	1.49331e-09
Sdc1	129.94	1.47296	0.223378	6.59404	4.28017e-11	1.51583e-09
Stum	2271.34	-1.6655	0.25258	-6.59394	4.28303e-11	1.51583e-09
Ccdc106	186.74	-1.1558	0.175331	-6.59211	4.3361e-11	1.53182e-09
Ctnna1	742.359	0.975893	0.148262	6.58224	4.63426e-11	1.63419e-09
Zfp703	681.274	1.50893	0.229338	6.57948	4.72098e-11	1.66175e-09
Nacc2	3162.42	0.943334	0.143398	6.57842	4.75483e-11	1.67064e-09
Ascl1	310.193	-1.09495	0.166691	-6.56871	5.07518e-11	1.77998e-09
Fam234a	341.908	1.23672	0.188441	6.56293	5.2761e-11	1.84711e-09
Ltb4r2	11.7647	5.27394	0.803665	6.56235	5.29654e-11	1.85093e-09
Sgk1	715.309	0.940521	0.143355	6.5608	5.35216e-11	1.86367e-09
Tcim	95.1337	-2.55197	0.388968	-6.56087	5.34938e-11	1.86367e-09
Mast4	450.341	0.898562	0.136966	6.56047	5.36369e-11	1.86434e-09
2510009E07Rik	2292.01	0.731933	0.111652	6.55549	5.54607e-11	1.92429e-09
Slc22a4	62.7531	2.43426	0.371678	6.54937	5.77806e-11	1.9945e-09
Thra	5860.24	-1.0903	0.166475	-6.54934	5.77924e-11	1.9945e-09
Htatip2	77.2025	2.4944	0.380843	6.54967	5.76631e-11	1.9945e-09
Cited1	67.4376	2.34556	0.358212	6.54795	5.83322e-11	2.00957e-09
Mas1	225.154	-1.52822	0.23342	-6.5471	5.86662e-11	2.01749e-09
Ifi209	21.7856	4.80598	0.734566	6.54261	6.04542e-11	2.07531e-09
Stard4	1409.63	-1.12005	0.171325	-6.53758	6.25241e-11	2.14258e-09
Scn4b	27.0316	2.71768	0.415728	6.53714	6.27049e-11	2.14499e-09
Ppm1e	5146.59	-0.904304	0.138366	-6.53559	6.33572e-11	2.1635e-09
Ank	2044.62	-0.516747	0.0790831	-6.53423	6.39394e-11	2.17955e-09
Phlda3	475.208	1.46667	0.224548	6.53165	6.50503e-11	2.21353e-09
Crmp1	5153.29	-0.885772	0.13564	-6.53032	6.56309e-11	2.22938e-09
Cx3cl1	3861.38	-0.914352	0.140025	-6.52993	6.58004e-11	2.23124e-09
Ldlrap1	19.1084	2.66205	0.408846	6.51113	7.45883e-11	2.52483e-09
Nrbp2	1695.96	-0.928266	0.142579	-6.51054	7.48813e-11	2.52594e-09
Itprip	163.088	1.93194	0.296729	6.51079	7.4758e-11	2.52594e-09
Itgav	1293.37	1.16124	0.178418	6.50851	7.58988e-11	2.55583e-09
Arhgap31	814.202	0.825377	0.126899	6.5042	7.81061e-11	2.62561e-09
Ptprn2	715.768	-0.918885	0.141333	-6.50154	7.95006e-11	2.66787e-09
Sdc4	734.261	1.21883	0.187578	6.49774	8.15368e-11	2.73148e-09
Tnrc6a	1269.35	0.701479	0.107983	6.49619	8.23775e-11	2.75306e-09
Clstn2	1427.78	-0.875308	0.134745	-6.49604	8.24643e-11	2.75306e-09
Rhog	201.918	1.45389	0.223837	6.49531	8.28611e-11	2.76156e-09
Man2b2	229.484	1.44265	0.222192	6.49283	8.42405e-11	2.80273e-09
Fam210b	460.976	-0.936214	0.144265	-6.48955	8.60958e-11	2.85956e-09
Map3k14	91.1962	1.59875	0.246484	6.48624	8.80028e-11	2.91791e-09
Anks1b	1973.36	-0.851627	0.131476	-6.47743	9.32977e-11	3.0882e-09
Lpar1	136.48	2.39997	0.370581	6.47623	9.40426e-11	3.10756e-09
Susd6	1342.73	0.695479	0.107455	6.47227	9.65434e-11	3.18479e-09
Paqr9	1104.15	-0.736555	0.113834	-6.47045	9.77127e-11	3.2179e-09
Myl12a	215.5	1.39165	0.215112	6.46941	9.83866e-11	3.23461e-09
Notum	32.2098	3.81105	0.589215	6.468	9.93053e-11	3.25929e-09
Arx	808.198	0.990577	0.153168	6.46727	9.97918e-11	3.26974e-09
S100a10	245.47	1.49024	0.230856	6.45529	1.08014e-10	3.53319e-09
Itga8	245.235	1.88016	0.291613	6.44744	1.13758e-10	3.71483e-09
Lrrc7	511.721	-0.778429	0.120756	-6.44627	1.14636e-10	3.73721e-09
Rasa4	18.151	3.14531	0.488096	6.44404	1.16337e-10	3.78631e-09
Eif4ebp1	210.6	1.55831	0.242	6.43929	1.20032e-10	3.90005e-09
Trim56	275.902	1.21152	0.188181	6.43804	1.21025e-10	3.92575e-09
Hlx	30.6771	3.10623	0.48327	6.42751	1.29711e-10	4.20048e-09
Gatm	543.941	-1.45121	0.226029	-6.42043	1.35886e-10	4.3931e-09
Chd3	5125.09	-0.983786	0.153248	-6.41957	1.36658e-10	4.41073e-09
Sv2b	3178.16	-1.05664	0.164693	-6.41586	1.40035e-10	4.51222e-09
Ccbe1	244.976	-1.74709	0.272352	-6.41483	1.40982e-10	4.53524e-09
Grn	1296.97	0.816832	0.127364	6.41338	1.42328e-10	4.57097e-09
Trpc5os	14.7333	6.73419	1.05235	6.39919	1.56208e-10	5.00844e-09
Prss23	210.052	1.89641	0.296377	6.39864	1.56767e-10	5.01809e-09
Lpar6	177.818	2.20885	0.34531	6.39672	1.58749e-10	5.07318e-09
Arhgef25	935.449	-1.03175	0.1615	-6.38857	1.67445e-10	5.3423e-09
Sema4f	621.466	-0.959654	0.150234	-6.38772	1.68372e-10	5.36306e-09
Cp	309.942	3.35535	0.52574	6.38216	1.7461e-10	5.55266e-09
Sstr5	15.2968	7.36558	1.15507	6.37671	1.80933e-10	5.74431e-09
Uros	189.182	-1.23161	0.193247	-6.37326	1.85054e-10	5.86559e-09
Ifitm2	81.4882	2.19641	0.344654	6.37281	1.85595e-10	5.87314e-09
Cacng5	370.579	1.09225	0.171437	6.37117	1.87597e-10	5.92684e-09
Rims1	1214.8	-0.721402	0.113248	-6.37008	1.88925e-10	5.9591e-09
Arhgef28	79.6613	-2.0008	0.314384	-6.36419	1.96322e-10	6.1824e-09
Rin2	350.813	1.30311	0.204996	6.35675	2.06061e-10	6.47858e-09
Aif1l	142.966	-1.94375	0.305835	-6.35553	2.07714e-10	6.52001e-09
G6pdx	862.41	0.959666	0.151011	6.35496	2.08482e-10	6.52832e-09
Minar1	156.384	1.79075	0.281794	6.35483	2.08651e-10	6.52832e-09
Ppp1r14c	994.441	-0.844572	0.132939	-6.35309	2.11026e-10	6.59203e-09
Aff1	316.133	1.23123	0.194006	6.34636	2.20468e-10	6.87592e-09
Vamp8	28.0267	2.4497	0.386267	6.34199	2.26821e-10	7.06271e-09
Nkd1	172.57	1.82925	0.288465	6.34131	2.27814e-10	7.08228e-09
Zbtb42	12.6716	4.66964	0.736513	6.3402	2.29471e-10	7.12239e-09
Pax6	187.975	1.38971	0.219216	6.33949	2.3053e-10	7.14387e-09
Sft2d2	496.967	1.15272	0.182265	6.32442	2.54186e-10	7.86437e-09
Lratd2	269.893	1.60026	0.253088	6.32292	2.56663e-10	7.92839e-09
Prss35	116.988	-1.93078	0.305377	-6.32263	2.57148e-10	7.93077e-09
Irs1	1071.05	0.853294	0.134976	6.32183	2.5849e-10	7.95951e-09
Syt16	616.016	-0.819972	0.129814	-6.31654	2.67482e-10	8.22337e-09
Lamb2	613.099	1.26249	0.199982	6.31301	2.73655e-10	8.39987e-09
Cnih3	646.793	-1.34786	0.213594	-6.31041	2.78299e-10	8.52896e-09
Arpc1b	157.43	1.55129	0.246071	6.30425	2.89597e-10	8.85581e-09
Mag	16.4464	-4.95298	0.785676	-6.3041	2.89876e-10	8.85581e-09
Gpam	750.47	-0.685495	0.108746	-6.30364	2.90739e-10	8.86821e-09
Spink8	7.97297	-5.1526	0.817723	-6.30115	2.9544e-10	8.9975e-09
Cbfa2t3	327.268	-0.985373	0.156402	-6.30025	2.97159e-10	9.03567e-09
Fads3	495.73	-0.594827	0.0944415	-6.29836	3.00805e-10	9.13225e-09
Tkfc	145.31	-1.18522	0.18823	-6.29666	3.04122e-10	9.20418e-09
Tapbp	334.532	1.03082	0.163706	6.29676	3.03922e-10	9.20418e-09
Rhoj	166.525	1.46189	0.232286	6.29351	3.10361e-10	9.3784e-09
Dhcr7	1295.68	-0.84772	0.134711	-6.2929	3.11586e-10	9.4008e-09
Ncdn	7635.72	-1.05382	0.167469	-6.29261	3.12181e-10	9.40416e-09
Il16	104.19	-1.52775	0.242841	-6.29114	3.15141e-10	9.46398e-09
1810010H24Rik	100.805	1.46408	0.232719	6.29119	3.15035e-10	9.46398e-09
Sephs1	554.503	-0.64119	0.101986	-6.28701	3.23637e-10	9.69052e-09
Islr2	2985.57	-1.23929	0.197119	-6.28699	3.23682e-10	9.69052e-09
Parp9	48.0141	1.80601	0.287308	6.28597	3.2581e-10	9.73923e-09
Rgs5	1002.11	2.52634	0.402223	6.28096	3.36486e-10	1.00429e-08
Gm32618	48.9359	2.00368	0.319122	6.27874	3.41333e-10	1.01719e-08
Gli3	248.998	1.24762	0.198742	6.27757	3.43912e-10	1.02331e-08
Lingo2	198.279	-0.99593	0.1588	-6.2716	3.57366e-10	1.06172e-08
Cacna1c	1089.56	-0.544197	0.0868055	-6.26915	3.63025e-10	1.07688e-08
H60b	28.8631	3.93011	0.626923	6.26888	3.63652e-10	1.0771e-08
Gaa	2098.07	1.00944	0.161075	6.26692	3.68267e-10	1.08911e-08
Nav1	5123	-0.66608	0.106291	-6.26659	3.69051e-10	1.08976e-08
Cdkl2	794.94	-0.910203	0.145264	-6.26584	3.70822e-10	1.09333e-08
Kndc1	437.53	-0.886257	0.14154	-6.26155	3.81165e-10	1.12213e-08
Unc5a	995.474	-0.751655	0.120084	-6.25939	3.86484e-10	1.13606e-08
Vat1	2654.07	1.18312	0.189124	6.25578	3.95522e-10	1.16087e-08
Idh2	454.653	0.920774	0.147225	6.2542	3.99564e-10	1.17097e-08
Ncald	4391.9	-0.648296	0.103674	-6.25325	4.02003e-10	1.17634e-08
Selenow	4163.7	-0.706344	0.11302	-6.24971	4.11206e-10	1.20146e-08
Pkp2	67.0367	-1.47646	0.236266	-6.24913	4.12743e-10	1.20414e-08
Vcl	196.577	1.21405	0.19432	6.24768	4.16598e-10	1.21357e-08
Sla	162.721	-1.87724	0.300486	-6.24735	4.17465e-10	1.21427e-08
Stk35	562.327	0.762733	0.122141	6.2447	4.24608e-10	1.23136e-08
Tlr4	21.246	4.46144	0.714423	6.24481	4.24308e-10	1.23136e-08
Gm44250	31.0441	3.56016	0.57016	6.24414	4.26131e-10	1.23386e-08
N4bp1	943.384	0.588638	0.0942738	6.24392	4.26739e-10	1.23386e-08
Piezo1	146.895	1.78992	0.287282	6.23051	4.64913e-10	1.34224e-08
Fndc5	304.538	-1.18378	0.190018	-6.22983	4.66944e-10	1.34411e-08
Grm4	129.525	-1.95524	0.313843	-6.22997	4.66523e-10	1.34411e-08
Fzd2	161.086	1.43141	0.229804	6.22885	4.69865e-10	1.35051e-08
4933404O12Rik	177.117	-1.53932	0.247149	-6.22831	4.71498e-10	1.35321e-08
Eogt	223.413	1.49649	0.240391	6.22522	4.8089e-10	1.37813e-08
Apln	296.907	1.94341	0.312285	6.22321	4.87098e-10	1.39386e-08
C77080	380.767	1.15636	0.185914	6.21989	4.97509e-10	1.42156e-08
Rtn1	12006.2	-0.535021	0.0860217	-6.2196	4.98419e-10	1.42207e-08
Plcd1	171.945	1.29651	0.208534	6.21727	5.0589e-10	1.44127e-08
Ccna2	191.406	-1.95539	0.314654	-6.21442	5.15158e-10	1.46552e-08
Kctd3	918.173	-0.77487	0.124715	-6.21315	5.19326e-10	1.47522e-08
Ptk7	299.722	1.12803	0.181573	6.21252	5.21417e-10	1.479e-08
Camkv	4693.85	-1.05728	0.170224	-6.21113	5.26042e-10	1.48994e-08
Sumf1	290.565	0.804871	0.129595	6.21066	5.27636e-10	1.49228e-08
Palld	402.994	1.22111	0.196834	6.20375	5.51348e-10	1.55708e-08
Slco1c1	877.885	1.54478	0.249061	6.2024	5.5607e-10	1.56813e-08
Grin2b	5741.37	-0.979094	0.157863	-6.20217	5.5691e-10	1.56823e-08
Sstr1	263.117	-1.06349	0.171558	-6.19903	5.68116e-10	1.59516e-08
Cpxm1	452.254	1.27585	0.205812	6.19911	5.67834e-10	1.59516e-08
Nlrc5	31.5407	2.63758	0.425676	6.19621	5.78392e-10	1.62167e-08
Nipsnap3b	208.378	0.929175	0.150013	6.19399	5.86617e-10	1.64236e-08
Arl2bp	1800.93	-0.557336	0.090033	-6.19036	6.00278e-10	1.67819e-08
Icosl	30.4899	2.43448	0.39354	6.1861	6.16705e-10	1.72163e-08
Apc	9474.41	-1.04912	0.169824	-6.17771	6.50368e-10	1.813e-08
Calm1	26697.6	-0.728516	0.117964	-6.17577	6.5841e-10	1.83279e-08
Aqp11	264.947	-0.82404	0.133474	-6.17377	6.66784e-10	1.85345e-08
Grm5	3162.8	-1.13925	0.184644	-6.16996	6.8309e-10	1.89606e-08
Itgb3	38.0913	1.97728	0.32061	6.16724	6.94934e-10	1.92619e-08
Tcf7	73.9307	2.05771	0.333859	6.1634	7.11994e-10	1.97066e-08
Zdhhc18	676.312	1.3346	0.216649	6.16018	7.26639e-10	2.00833e-08
Nlgn3	1050.63	-0.966193	0.156899	-6.15806	7.36416e-10	2.03247e-08
Ctnnbip1	816.351	-0.722491	0.117395	-6.15438	7.53732e-10	2.07731e-08
Mafg	2202.6	0.905578	0.147346	6.14591	7.9505e-10	2.18808e-08
Tubb4a	5514.64	-0.908152	0.147806	-6.14422	8.03585e-10	2.20844e-08
Akt2	1225.52	0.985567	0.160499	6.14063	8.2193e-10	2.25566e-08
Ralb	552.482	0.684676	0.11151	6.14004	8.24997e-10	2.26089e-08
Spats2l	351.143	0.931995	0.151801	6.13957	8.27445e-10	2.2644e-08
Cygb	558.826	-0.948907	0.154671	-6.13501	8.51522e-10	2.32701e-08
Ccdc63	20.5041	3.26289	0.532004	6.13321	8.61249e-10	2.35029e-08
Maf	1085.66	1.03003	0.167994	6.13136	8.71326e-10	2.37446e-08
Prr36	580.214	-0.975841	0.159244	-6.12795	8.90174e-10	2.42242e-08
Sbno2	520.771	1.60089	0.261355	6.12532	9.05009e-10	2.45935e-08
Gm21399	30.57	2.09316	0.341756	6.12474	9.08339e-10	2.46495e-08
Sgms2	60.4528	2.00959	0.328226	6.12257	9.20772e-10	2.4952e-08
Hs3st3b1	115.638	1.92703	0.315095	6.11572	9.61198e-10	2.59751e-08
Fosl2	2664.23	0.860228	0.140655	6.11589	9.60208e-10	2.59751e-08
Slc39a8	11.6021	4.83943	0.791429	6.1148	9.66811e-10	2.60905e-08
Pidd1	128.81	1.47606	0.24152	6.11156	9.86622e-10	2.65882e-08
Usp18	14.3898	3.97932	0.651411	6.10877	1.00403e-09	2.70198e-08
Prr13	344.226	0.958754	0.156997	6.10682	1.01638e-09	2.73142e-08
Os9	1912	0.768428	0.125893	6.10381	1.03571e-09	2.77954e-08
Scn2a	2720.58	-0.947304	0.155318	-6.09913	1.06646e-09	2.85812e-08
Wdr72	23.4958	4.08602	0.669991	6.09862	1.06986e-09	2.86328e-08
Adipor1	1216.92	0.668008	0.10964	6.09273	1.10998e-09	2.9625e-08
Alkbh5	1242.8	0.646628	0.10613	6.09276	1.10979e-09	2.9625e-08
Cr1l	153.429	1.3351	0.219186	6.0912	1.1207e-09	2.987e-08
Inppl1	571.057	1.0318	0.169519	6.08665	1.153e-09	3.06888e-08
Myrf	54.2699	-2.96267	0.486883	-6.08496	1.16519e-09	3.09708e-08
Pgbd5	1162.67	-0.648953	0.106764	-6.0784	1.21389e-09	3.22211e-08
Rhod	49.5778	2.46961	0.40636	6.07741	1.22143e-09	3.2377e-08
Spred2	1671.08	0.498758	0.0821047	6.07465	1.24257e-09	3.28925e-08
Glmp	614.707	0.882423	0.14527	6.07435	1.24488e-09	3.29089e-08
Tnfaip1	1354.31	0.635163	0.104578	6.07361	1.2507e-09	3.30178e-08
Fn1	348.113	1.58496	0.261222	6.06747	1.29941e-09	3.42571e-08
Vhl	855.665	-0.633584	0.104482	-6.06404	1.32742e-09	3.49482e-08
Sphkap	3069.71	-0.903877	0.149139	-6.06065	1.35571e-09	3.56447e-08
Gpr85	719.902	-0.985959	0.162688	-6.06043	1.35761e-09	3.56465e-08
Irgm1	313.969	1.54508	0.255003	6.05906	1.36921e-09	3.59024e-08
Vstm4	74.7703	2.25124	0.371698	6.05665	1.38985e-09	3.63946e-08
Lrrc3	317.905	-0.904464	0.149364	-6.05544	1.40038e-09	3.66209e-08
9330121K16Rik	127.776	-2.01331	0.332636	-6.05258	1.42541e-09	3.72254e-08
Zyx	843.393	1.18575	0.195955	6.05111	1.43852e-09	3.75174e-08
Loxl3	138.883	1.15621	0.191111	6.04992	1.4492e-09	3.77452e-08
Syngap1	3489.33	-0.837447	0.138429	-6.04964	1.4517e-09	3.77598e-08
Rabgef1	442.812	0.704689	0.116535	6.047	1.47568e-09	3.83323e-08
Oaf	328.199	1.65535	0.273762	6.04669	1.47854e-09	3.83552e-08
Klhl2	1023.7	-0.752589	0.124476	-6.04606	1.4843e-09	3.84532e-08
Aen	883.638	0.913735	0.151134	6.04584	1.48631e-09	3.84539e-08
Cck	498.808	-1.61008	0.266346	-6.04508	1.49337e-09	3.85853e-08
Pde1c	207.526	1.63447	0.27046	6.04329	1.51003e-09	3.89639e-08
Gpx8	276.892	1.49871	0.248036	6.04231	1.51927e-09	3.91505e-08
Ccdc177	283.353	-0.973726	0.161206	-6.04025	1.53873e-09	3.95993e-08
Snph	2555.68	-0.848436	0.140536	-6.03715	1.56858e-09	4.03141e-08
Ifngr1	191.939	1.46304	0.242496	6.03328	1.60668e-09	4.12387e-08
Gpr63	123.152	-1.52366	0.252662	-6.03041	1.63541e-09	4.18656e-08
Sh3d19	598.963	-1.01448	0.168224	-6.03053	1.63424e-09	4.18656e-08
Apobec3	47.2983	1.96978	0.326662	6.03003	1.63927e-09	4.19092e-08
Lrrk2	101.693	1.70983	0.283597	6.02908	1.64895e-09	4.21014e-08
Celf2	5439.56	-0.678537	0.112632	-6.02438	1.69758e-09	4.3286e-08
Myo5b	290.257	-1.10894	0.184091	-6.02387	1.70299e-09	4.3367e-08
Syt2	369.98	1.65777	0.275539	6.01645	1.78279e-09	4.53397e-08
Tulp3	396.473	0.81514	0.135495	6.01602	1.7876e-09	4.53619e-08
Ampd2	1057.81	0.948783	0.157711	6.01595	1.78833e-09	4.53619e-08
Ajuba	115.987	1.79285	0.298294	6.01036	1.85112e-09	4.68934e-08
Fgf13	2907.85	-0.94035	0.156511	-6.0082	1.87592e-09	4.74599e-08
Trib2	1640.65	0.688752	0.114825	5.99828	1.99414e-09	5.03852e-08
Ripk1	148.2	1.10626	0.184518	5.9954	2.02987e-09	5.12212e-08
Tmtc2	138.721	1.0722	0.17894	5.99196	2.07328e-09	5.22488e-08
Eif4ebp2	1800.28	0.453977	0.0757879	5.99009	2.09721e-09	5.27833e-08
Ppp3cb	3142.48	-0.954126	0.159292	-5.98979	2.10118e-09	5.28149e-08
Kcnk4	64.4631	-2.03003	0.339019	-5.98796	2.12485e-09	5.3341e-08
Htr6	58.2651	-1.65046	0.275763	-5.98505	2.16317e-09	5.42328e-08
Nln	1196.77	0.80066	0.133863	5.98117	2.21538e-09	5.54701e-08
Cluh	1770.98	0.747991	0.12512	5.9782	2.25619e-09	5.64192e-08
Hivep2	3141.96	-0.620148	0.103762	-5.97664	2.27791e-09	5.68892e-08
Zfp516	431.351	0.937615	0.156889	5.9763	2.28268e-09	5.69352e-08
Nwd1	1293.72	-0.991816	0.16598	-5.97553	2.29349e-09	5.71313e-08
Rassf4	161.497	1.82942	0.30627	5.97322	2.32609e-09	5.78693e-08
Nsf	5208.55	-0.528913	0.0885584	-5.97248	2.33678e-09	5.8061e-08
Lancl2	951.59	-0.785976	0.131718	-5.96713	2.41457e-09	5.99171e-08
Adamts17	172.773	-1.08437	0.181989	-5.95841	2.54699e-09	6.31225e-08
Hspa2	410.437	-1.03224	0.173361	-5.95432	2.61161e-09	6.45814e-08
Adamtsl1	92.4406	1.33897	0.224876	5.95426	2.61251e-09	6.45814e-08
Eml1	244.725	-0.843764	0.141805	-5.95018	2.67842e-09	6.61266e-08
Tead3	89.6506	1.63829	0.275364	5.94956	2.68857e-09	6.62655e-08
Gbp3	112.515	2.1576	0.362657	5.94942	2.69086e-09	6.62655e-08
Ptchd4	78.907	1.31757	0.221838	5.93931	2.86231e-09	7.03983e-08
Cdo1	226.824	-1.07415	0.181129	-5.93028	3.02417e-09	7.42853e-08
Ccdc74a	134.918	-1.47006	0.248127	-5.92465	3.12973e-09	7.6781e-08
Tcaf2	29.4186	2.64866	0.447434	5.91967	3.2258e-09	7.90381e-08
Chpf2	490.133	1.07477	0.181591	5.91864	3.24618e-09	7.94373e-08
Mideas	366.733	0.71094	0.120143	5.91744	3.27e-09	7.98384e-08
Sdc2	922.292	1.09109	0.184387	5.9174	3.27079e-09	7.98384e-08
Prmt5	867.947	-0.670999	0.113435	-5.91527	3.31322e-09	8.07728e-08
Phactr3	688.166	-0.824038	0.139315	-5.91493	3.32016e-09	8.08405e-08
Eif1b	1039.51	-0.714432	0.120821	-5.91316	3.35613e-09	8.16139e-08
Ston1	123.778	1.75123	0.296271	5.91089	3.40259e-09	8.26405e-08
Rab29	93.3271	1.45292	0.246034	5.90538	3.51839e-09	8.52398e-08
Dchs1	1428.48	0.805752	0.136439	5.90558	3.51401e-09	8.52398e-08
Klhdc7a	217.212	1.82415	0.308911	5.9051	3.52438e-09	8.52787e-08
Lrig1	1244.49	0.907575	0.153739	5.90335	3.56201e-09	8.60819e-08
Mafk	178.66	1.16122	0.196768	5.90148	3.60247e-09	8.69515e-08
Akr1b10	147.259	1.35325	0.229346	5.90048	3.62451e-09	8.73749e-08
Slc24a2	2555.39	-1.37595	0.233329	-5.89701	3.70138e-09	8.91174e-08
Tmem132a	1600.74	-0.715907	0.121426	-5.89583	3.72805e-09	8.96319e-08
Jph4	3964.99	-0.940803	0.159576	-5.89566	3.73197e-09	8.96319e-08
Gpr26	1779.44	-0.744274	0.126287	-5.89349	3.78117e-09	9.07014e-08
Sapcd2	99.8568	-2.26665	0.38472	-5.89168	3.82298e-09	9.15913e-08
Trim47	48.1638	2.40966	0.409038	5.89106	3.83736e-09	9.18226e-08
Lrrk1	83.904	2.23817	0.379942	5.89081	3.84297e-09	9.18437e-08
Septin3	6256.21	-0.493833	0.0838351	-5.89053	3.8496e-09	9.18892e-08
Nupr1	75.5659	1.84919	0.313976	5.88958	3.87183e-09	9.22053e-08
Gsto1	433.501	0.933308	0.158468	5.88956	3.87234e-09	9.22053e-08
Syde1	200.779	1.05885	0.179833	5.88797	3.90966e-09	9.298e-08
Knl1	45.2273	-2.29151	0.389307	-5.88612	3.95362e-09	9.39104e-08
Klhl23	1561.38	-1.20706	0.205309	-5.87926	4.12107e-09	9.77686e-08
Gstm2-ps1	30.9332	2.03471	0.346169	5.87779	4.15775e-09	9.85185e-08
Ifitm1	9.33601	4.32031	0.735241	5.87605	4.20173e-09	9.94391e-08
Slc44a5	833.791	-1.13504	0.193246	-5.87354	4.26586e-09	1.00834e-07
Cxcl5	9.75415	4.2631	0.726048	5.87165	4.31471e-09	1.01865e-07
Unc5b	330.625	1.42835	0.243323	5.8702	4.35271e-09	1.02637e-07
Cpt1a	577.672	1.03397	0.176236	5.86694	4.4391e-09	1.04547e-07
Ryr2	598.344	-0.652248	0.111213	-5.86485	4.49546e-09	1.05721e-07
Gramd1b	1799.9	-0.511763	0.0872617	-5.86469	4.49979e-09	1.05721e-07
Trpm1	11.4625	4.17791	0.712657	5.86244	4.56123e-09	1.07035e-07
Myh9	904.133	0.95463	0.163013	5.85618	4.73644e-09	1.11012e-07
C230057M02Rik	243.339	-1.1723	0.2003	-5.85269	4.83694e-09	1.13231e-07
Gm10010	31.1015	-1.83345	0.313355	-5.85103	4.88528e-09	1.14225e-07
Pknox2	424.345	-0.90588	0.154923	-5.84731	4.99585e-09	1.1667e-07
Osbpl3	286.723	1.36122	0.23282	5.84668	5.0148e-09	1.16972e-07
Hsbp1	3653.12	-0.479177	0.0819989	-5.8437	5.10549e-09	1.18944e-07
Col11a1	330.084	1.41499	0.242238	5.84131	5.17928e-09	1.20519e-07
Zmym3	1409.93	-0.657826	0.112631	-5.84056	5.20257e-09	1.20916e-07
Cfap90	73.3944	-1.6651	0.285447	-5.83332	5.43342e-09	1.26131e-07
Stx1a	954.762	-1.03071	0.176977	-5.82398	5.74633e-09	1.33235e-07
Dlgap1	3203.89	-0.706025	0.121244	-5.82315	5.77482e-09	1.33736e-07
Pafah2	214.26	0.876639	0.150563	5.82242	5.80004e-09	1.34161e-07
Gal	10.3533	6.21226	1.06701	5.82211	5.81085e-09	1.34251e-07
Gm16278	19.8726	3.86456	0.663892	5.82107	5.84709e-09	1.34767e-07
Gpld1	30.7552	2.22611	0.382416	5.82117	5.84363e-09	1.34767e-07
Scrt2	454.144	1.23684	0.21254	5.81934	5.90817e-09	1.36014e-07
Gm37795	32.2914	2.29328	0.394215	5.81734	5.97899e-09	1.37481e-07
Rapgefl1	1357.61	-1.06357	0.182847	-5.8167	6.00209e-09	1.37849e-07
Nucb1	1397.34	0.880476	0.151444	5.81387	6.10451e-09	1.40036e-07
Fam13b	361.059	0.749869	0.129093	5.80873	6.29468e-09	1.44228e-07
Mocs1	94.8587	1.01602	0.17492	5.8085	6.30364e-09	1.44264e-07
Nsd1	2010.08	-0.605847	0.104361	-5.80528	6.42595e-09	1.4689e-07
Pdgfb	349.583	-1.16266	0.200299	-5.80466	6.44985e-09	1.4709e-07
Sesn2	1000.4	1.08659	0.187187	5.80482	6.44344e-09	1.4709e-07
Rnf112	2276.47	-0.936264	0.161305	-5.80431	6.46303e-09	1.47218e-07
Esyt3	21.6827	2.93107	0.505007	5.80401	6.47491e-09	1.47316e-07
Prune2	289.216	1.15975	0.199896	5.80176	6.56222e-09	1.49127e-07
Tmem191	324.61	-0.967122	0.166721	-5.80084	6.59838e-09	1.49774e-07
Tubgcp4	144.214	1.15411	0.198996	5.79968	6.64419e-09	1.50638e-07
Ptchd1	135.462	1.35403	0.233736	5.793	6.91387e-09	1.56569e-07
Rbfox1	1093.49	-0.780756	0.134781	-5.79277	6.92336e-09	1.56602e-07
Vwa7	38.3986	2.37153	0.409415	5.79248	6.93543e-09	1.56692e-07
Slc17a6	276.941	1.45832	0.251984	5.78734	7.15098e-09	1.61375e-07
Sema5b	286.629	-1.44601	0.249868	-5.78709	7.16147e-09	1.61424e-07
C1ql2	159.443	-1.81444	0.31363	-5.78529	7.23886e-09	1.62979e-07
Plagl1	748.217	0.795137	0.137459	5.78453	7.27167e-09	1.63528e-07
Stk17b	212.852	1.45923	0.252384	5.78176	7.39242e-09	1.66052e-07
H3c4	46.883	2.26407	0.391642	5.78097	7.42729e-09	1.6645e-07
Dcaf4	182.251	1.04676	0.18107	5.78097	7.42692e-09	1.6645e-07
Parp4	37.4914	1.85139	0.320457	5.77735	7.58877e-09	1.69873e-07
Bcl2l11	167.942	1.19113	0.206282	5.7743	7.72757e-09	1.72781e-07
5730455P16Rik	895.821	-1.12925	0.195578	-5.77394	7.74373e-09	1.72943e-07
Slc8b1	58.1865	2.01213	0.348501	5.77366	7.75678e-09	1.73036e-07
Trpm2	84.0105	-1.70017	0.29455	-5.77211	7.82856e-09	1.74437e-07
Gm4810	8.17443	-6.01472	1.04261	-5.76892	7.97806e-09	1.77564e-07
Rorb	312.198	1.34654	0.233621	5.76378	8.22513e-09	1.82854e-07
Adgre5	47.2187	2.31132	0.401036	5.76336	8.24552e-09	1.83098e-07
Dio2	2613.75	1.40918	0.244519	5.76306	8.26012e-09	1.83212e-07
Lztr1	1285.65	-0.603317	0.104767	-5.75866	8.47867e-09	1.87845e-07
Dmrta2	249.696	1.57185	0.272968	5.75835	8.49378e-09	1.87966e-07
Foxn3	737.65	0.646477	0.112295	5.75695	8.5645e-09	1.89315e-07
Filip1	87.1885	-1.92474	0.33461	-5.7522	8.80891e-09	1.94497e-07
Grip2	313.241	1.16356	0.2023	5.75168	8.83604e-09	1.94874e-07
Slc20a2	832.599	0.915234	0.159171	5.75	8.92454e-09	1.96603e-07
Lrrc8b	2213.15	-0.725379	0.126241	-5.74597	9.13981e-09	2.01117e-07
Mitf	106.115	1.31468	0.228863	5.74439	9.22535e-09	2.0277e-07
Osbp2	730.374	-0.815189	0.141943	-5.74307	9.29775e-09	2.0413e-07
Cnn2	200.124	1.84315	0.320971	5.7424	9.33428e-09	2.04701e-07
Cyb5b	4201.28	-0.522336	0.0910041	-5.7397	9.48472e-09	2.07766e-07
Kcnip3	1276.04	-0.951652	0.16588	-5.73701	9.6364e-09	2.10613e-07
Nkain2	674.216	-1.07109	0.186692	-5.73719	9.62596e-09	2.10613e-07
Rspo2	204.713	-1.39369	0.242983	-5.73576	9.70747e-09	2.11928e-07
Ugt8a	98.7462	-2.55973	0.446675	-5.73063	1.00057e-08	2.18194e-07
Ccno	29.9283	-2.71594	0.474076	-5.72892	1.01073e-08	2.20162e-07
Fchsd1	168.516	1.0101	0.176405	5.72605	1.02796e-08	2.23664e-07
Uvrag	381.484	0.809283	0.141351	5.72534	1.03229e-08	2.24355e-07
Nf2	1707.83	-0.607729	0.106193	-5.72288	1.04734e-08	2.27373e-07
Slc25a23	3551.37	-0.563003	0.0984547	-5.7184	1.07535e-08	2.33192e-07
Rn7sk	47.7522	1.54874	0.270909	5.71683	1.08529e-08	2.35087e-07
Gba	551.444	0.766552	0.134097	5.7164	1.08806e-08	2.35423e-07
Adm	139.917	2.66997	0.467335	5.71319	1.10877e-08	2.39106e-07
9530068E07Rik	2205.92	0.468671	0.0820301	5.71341	1.10736e-08	2.39106e-07
Fam53b	251.221	1.05919	0.185389	5.71334	1.1078e-08	2.39106e-07
Atic	290.152	0.718456	0.125758	5.713	1.11002e-08	2.3911e-07
Rab11fip5	1421.32	0.757178	0.13264	5.70852	1.13963e-08	2.45216e-07
Slc8a2	2693.21	-1.06756	0.187053	-5.70724	1.14822e-08	2.46792e-07
Maea	959.19	0.730596	0.128058	5.7052	1.16203e-08	2.49484e-07
St6gal1	317.425	0.895701	0.157005	5.70491	1.16405e-08	2.4964e-07
Gm37176	21.0051	-1.99472	0.349714	-5.70386	1.17123e-08	2.50903e-07
Glud1	3270.39	0.873526	0.153291	5.69847	1.20888e-08	2.58685e-07
Mmgt2	116.311	1.2767	0.224101	5.69699	1.21939e-08	2.60647e-07
Pcdh17	2784.94	0.591106	0.103846	5.69216	1.25445e-08	2.67845e-07
Cds1	633.967	0.632787	0.111277	5.68658	1.29608e-08	2.76431e-07
Rbms1	165.795	1.51812	0.267003	5.68577	1.30224e-08	2.77439e-07
H2bc4	564.714	1.1293	0.198633	5.68537	1.30532e-08	2.77792e-07
Hip1	2681.47	0.469131	0.082531	5.68429	1.31354e-08	2.79234e-07
Hsp90ab1	23661.1	-0.350104	0.0616069	-5.68288	1.32448e-08	2.80946e-07
Lancl3	154.157	1.40027	0.246398	5.68296	1.32383e-08	2.80946e-07
Ripor2	772.138	-0.566779	0.0997558	-5.68166	1.33394e-08	2.82644e-07
Cyp1a1	38.2996	2.98624	0.525813	5.67928	1.35261e-08	2.86288e-07
Vwa5a	324.648	1.62853	0.286937	5.67557	1.38225e-08	2.92243e-07
Exoc3	1317.58	-0.740222	0.130427	-5.67537	1.38386e-08	2.92266e-07
Lrrc49	466.974	0.870868	0.153457	5.67499	1.38696e-08	2.92602e-07
Galnt17	971.912	-0.965408	0.170219	-5.67157	1.41497e-08	2.98187e-07
Tuba1b	1001.43	-0.718068	0.126622	-5.67095	1.42008e-08	2.9894e-07
Gdi1	6589.53	-0.60337	0.106451	-5.66804	1.44438e-08	3.03582e-07
Gm10825	12.2824	4.24808	0.749517	5.66775	1.44682e-08	3.03582e-07
Foxm1	201.183	-1.20132	0.211952	-5.66786	1.44596e-08	3.03582e-07
Lmo2	191.823	1.35776	0.239591	5.66698	1.45335e-08	3.04624e-07
Igf2bp1	23.8655	2.86276	0.505253	5.66599	1.4618e-08	3.06064e-07
Cbs	189.812	-1.5009	0.264907	-5.66576	1.46375e-08	3.06143e-07
Rerg	182.252	-1.3535	0.238936	-5.66469	1.47287e-08	3.07719e-07
Gria1	6693.34	-0.908583	0.160433	-5.66333	1.48462e-08	3.09841e-07
Hsd17b11	169.755	1.16258	0.205307	5.66264	1.49066e-08	3.10767e-07
Nynrin	418.937	0.872294	0.154092	5.66085	1.50622e-08	3.13674e-07
Tnfrsf19	1493.12	0.89381	0.157924	5.65976	1.51586e-08	3.15344e-07
Rcor2	148.39	-1.61195	0.285026	-5.65545	1.55442e-08	3.2302e-07
Fdft1	1226.06	-0.721368	0.127666	-5.65041	1.60063e-08	3.32267e-07
Zc3hav1	65.3508	2.06109	0.364926	5.64795	1.62369e-08	3.36695e-07
Npr3	457.507	-1.16906	0.207088	-5.64522	1.64968e-08	3.4172e-07
Vip	47.6435	-2.19419	0.388877	-5.64237	1.67726e-08	3.47062e-07
Acox2	7.95497	4.89783	0.868226	5.64119	1.68882e-08	3.49082e-07
Parva	1102.09	0.719686	0.127592	5.64054	1.6952e-08	3.50029e-07
Rlbp1	260.425	-1.29994	0.230494	-5.63979	1.70256e-08	3.51176e-07
Tfdp2	363.298	0.79025	0.140192	5.63692	1.73115e-08	3.56694e-07
Nkx2-2	93.3787	-3.08469	0.547425	-5.6349	1.75158e-08	3.60521e-07
Dusp5	151.975	1.41675	0.251646	5.62994	1.80274e-08	3.70658e-07
Marcksl1	5476.36	-0.715587	0.127125	-5.62902	1.81239e-08	3.72249e-07
Kifbp	1406.25	-0.408154	0.0725268	-5.62762	1.82708e-08	3.7487e-07
Myo9b	652.186	0.821602	0.146002	5.62733	1.83017e-08	3.74905e-07
Esco2	37.8377	-1.70166	0.302397	-5.62724	1.83111e-08	3.74905e-07
Dock4	1018.13	-0.572196	0.101703	-5.62613	1.84303e-08	3.76948e-07
Hap1	1135.62	-1.29083	0.229571	-5.62278	1.87912e-08	3.83925e-07
Itpripl2	124.04	1.21835	0.216744	5.62114	1.89703e-08	3.87178e-07
Arhgap18	171.716	1.63817	0.2916	5.61788	1.93317e-08	3.94139e-07
Fndc4	954.73	-0.861838	0.153416	-5.61764	1.93586e-08	3.94274e-07
Homer2	875.957	-0.914883	0.162919	-5.61557	1.95914e-08	3.98599e-07
Thrb	568.134	0.829489	0.147723	5.61517	1.96369e-08	3.99105e-07
Alk	83.532	1.65139	0.294355	5.61021	2.02084e-08	4.10291e-07
Hrh3	114.987	-1.93358	0.344754	-5.60859	2.03977e-08	4.13703e-07
Arhgef9	2643.72	-0.900879	0.16072	-5.60528	2.07919e-08	4.21258e-07
Hpcal1	630.658	-0.722078	0.128882	-5.60264	2.11106e-08	4.2727e-07
Kcnh5	34.746	2.34828	0.419215	5.60162	2.12356e-08	4.29353e-07
Tap1	103.337	1.45616	0.259965	5.60138	2.12656e-08	4.29512e-07
Sfmbt2	90.0145	1.55008	0.276796	5.60008	2.14252e-08	4.32286e-07
Dnmt3a	3433.24	-0.469865	0.0840076	-5.59312	2.23021e-08	4.49047e-07
Srd5a1	218.793	-1.16052	0.207484	-5.59329	2.22804e-08	4.49047e-07
Banp	261.809	-0.854425	0.152817	-5.59115	2.25568e-08	4.53704e-07
Slc3a2	3186.84	0.683479	0.122287	5.58915	2.28178e-08	4.5848e-07
Dag1	4623.32	0.739807	0.132451	5.5855	2.3303e-08	4.67745e-07
Idnk	211.367	1.00324	0.179838	5.57858	2.42489e-08	4.86229e-07
Fas	35.6291	3.28278	0.588782	5.57554	2.46759e-08	4.94282e-07
Nudt17	15.5188	-3.00111	0.538992	-5.568	2.57676e-08	5.15617e-07
Ptpn21	119.873	1.22744	0.220548	5.56541	2.61542e-08	5.21742e-07
Lgals1	244.167	1.40988	0.253321	5.56557	2.61293e-08	5.21742e-07
Nop10	719.857	-0.693952	0.124686	-5.56561	2.61234e-08	5.21742e-07
Dis3l	221.443	-0.895008	0.160841	-5.56454	2.62843e-08	5.23798e-07
Niban2	404.747	1.07498	0.1932	5.56406	2.63576e-08	5.24722e-07
Bhlhe40	459.767	0.906182	0.162924	5.56198	2.66733e-08	5.30462e-07
Gstm5	626.927	-0.743265	0.133716	-5.55854	2.72033e-08	5.4045e-07
Mettl7a1	303.112	0.963689	0.173663	5.5492	2.86987e-08	5.69576e-07
Dennd3	72.6547	1.7044	0.307202	5.54814	2.88728e-08	5.72447e-07
Gfra1	618.366	1.08772	0.196082	5.54728	2.90155e-08	5.7469e-07
Cdc42se2	2335.35	-0.567858	0.102382	-5.54647	2.91502e-08	5.76769e-07
Setd6	105.664	-1.12855	0.203571	-5.54376	2.96036e-08	5.85146e-07
Ptx3	67.9812	1.36315	0.2459	5.5435	2.96478e-08	5.85424e-07
Acads	195.595	1.56452	0.282321	5.54163	2.99665e-08	5.90579e-07
Wnt4	177.554	-1.546	0.27898	-5.54161	2.99697e-08	5.90579e-07
Ccn3	1137.62	-1.25895	0.227197	-5.54123	3.00356e-08	5.91278e-07
Imp4	508.218	0.690704	0.124715	5.53827	3.05466e-08	6.00729e-07
Lypd1	354.064	-1.5831	0.285907	-5.53713	3.07463e-08	6.04045e-07
Cdc42bpg	135.616	1.19837	0.216556	5.53376	3.1343e-08	6.15146e-07
Arhgap33	1954.13	-1.04193	0.18832	-5.53274	3.15264e-08	6.18122e-07
Fgfr4	8.00664	5.53623	1.00097	5.53085	3.18675e-08	6.24178e-07
Fbxo7	478.895	-0.732573	0.13257	-5.52593	3.27745e-08	6.41298e-07
Cubn	26.0962	2.05828	0.37252	5.5253	3.28927e-08	6.42963e-07
Sox9	1276.02	1.02939	0.18635	5.52394	3.31475e-08	6.47292e-07
Rnf152	540.449	1.4757	0.26725	5.52178	3.35577e-08	6.54644e-07
E130102H24Rik	46.6565	1.9813	0.3594	5.5128	3.53179e-08	6.88293e-07
Snx22	42.3072	-2.43763	0.442233	-5.51209	3.54603e-08	6.90375e-07
Cntn1	4838.26	-1.15284	0.209196	-5.5108	3.57204e-08	6.94742e-07
Fzd6	70.452	1.62674	0.295467	5.50567	3.67767e-08	7.1457e-07
Mapkbp1	834.193	-0.604708	0.109856	-5.50453	3.70148e-08	7.18478e-07
Gas7	913.354	-0.82614	0.150108	-5.50365	3.72014e-08	7.2138e-07
Efnb2	1489.97	0.488314	0.0888526	5.49577	3.89002e-08	7.53571e-07
Aass	43.2375	2.17319	0.395469	5.49522	3.9022e-08	7.55176e-07
Lpin1	406.087	0.733757	0.133543	5.49453	3.91754e-08	7.5739e-07
Efna5	240.608	0.965671	0.175882	5.49045	4.00916e-08	7.74334e-07
Epyc	16.2927	-3.59691	0.655175	-5.49	4.01937e-08	7.75536e-07
Bcl7a	1133.5	-0.770795	0.140446	-5.48818	4.06096e-08	7.82783e-07
Lyrm7	118.363	-0.912999	0.166378	-5.48749	4.07691e-08	7.85078e-07
Rbm20	130.82	1.36424	0.248622	5.48721	4.08336e-08	7.85542e-07
Steap2	246.572	1.16846	0.212952	5.48694	4.08954e-08	7.85952e-07
Gm34466	10.6945	-3.96688	0.723176	-5.48536	4.12626e-08	7.92225e-07
Lif	67.2482	1.83749	0.335003	5.48499	4.13484e-08	7.93088e-07
Slitrk3	1104.2	-0.815338	0.148691	-5.48345	4.17113e-08	7.99262e-07
Hlcs	135.589	-0.898313	0.163908	-5.4806	4.23897e-08	8.11461e-07
Msrb1	225.821	0.986041	0.17993	5.48013	4.25021e-08	8.12811e-07
Ppp3ca	6104.13	-0.807288	0.14733	-5.47946	4.26633e-08	8.15091e-07
Zmat4	349.064	-1.074	0.196029	-5.4788	4.2822e-08	8.1732e-07
Col4a5	227.665	1.76978	0.323099	5.47751	4.31364e-08	8.22513e-07
Gadd45g	294.156	1.42026	0.259316	5.47697	4.32676e-08	8.24206e-07
Lyrm9	526.505	-0.737914	0.134862	-5.47161	4.45955e-08	8.48668e-07
Slc19a2	384.568	0.785935	0.143652	5.47111	4.47228e-08	8.50258e-07
Cavin1	233.22	1.77362	0.324218	5.47046	4.48869e-08	8.52544e-07
Scn8a	2153.51	-0.49854	0.0911466	-5.46965	4.50929e-08	8.5562e-07
Rap1gap2	1171.05	-0.691565	0.126468	-5.4683	4.54366e-08	8.61301e-07
Wbp1l	1074.68	0.675618	0.123688	5.46228	4.70054e-08	8.90171e-07
Elovl2	445.147	-1.01539	0.18596	-5.46025	4.75452e-08	8.99517e-07
Rab3d	521.756	-0.62809	0.115035	-5.45999	4.76169e-08	8.99997e-07
Fbxw7	1082.19	-0.581353	0.106485	-5.45949	4.77505e-08	9.01644e-07
Pros1	136.272	1.56828	0.287275	5.45916	4.78382e-08	9.02424e-07
Slc16a7	839.029	-1.17901	0.216044	-5.45727	4.83517e-08	9.11225e-07
Hpcal4	3231.75	-0.824236	0.151091	-5.45524	4.89078e-08	9.20812e-07
Pdgfrl	46.6802	2.15254	0.394697	5.45367	4.93421e-08	9.28089e-07
Kcnmb4	36.2655	-1.52532	0.279722	-5.45298	4.95338e-08	9.30795e-07
Tmem183a	1019.7	-0.584152	0.107146	-5.45194	4.98225e-08	9.35315e-07
Itpka	448.026	-1.23605	0.226759	-5.45094	5.01046e-08	9.39703e-07
Tmem100	149.452	-2.07701	0.381068	-5.45049	5.02323e-08	9.4119e-07
Fstl1	2023.24	0.880509	0.161684	5.44588	5.15503e-08	9.64954e-07
Cdh4	922.686	0.75126	0.137984	5.44455	5.19371e-08	9.70755e-07
Nsdhl	792.188	-1.08002	0.19837	-5.44447	5.19601e-08	9.70755e-07
Ttyh2	165.775	1.19457	0.219435	5.44385	5.21405e-08	9.73189e-07
Plxna4	2618.46	-0.55057	0.10114	-5.44366	5.21956e-08	9.73283e-07
Tanc1	499.963	0.650951	0.119594	5.44302	5.23847e-08	9.75873e-07
6530403H02Rik	46.636	-1.53266	0.2817	-5.44074	5.30592e-08	9.87491e-07
Spock1	2047.68	-0.600801	0.110455	-5.43932	5.34831e-08	9.94427e-07
2310015A10Rik	39.9256	-1.74264	0.320965	-5.42939	5.65455e-08	1.05036e-06
Tac2	10.6912	-4.87238	0.8981	-5.42521	5.78877e-08	1.07427e-06
Cavin3	216.391	1.29753	0.239194	5.42458	5.80923e-08	1.07704e-06
Tmem181a	612.883	-0.643157	0.118587	-5.42352	5.8437e-08	1.08239e-06
Vps26c	517.618	0.491087	0.0905869	5.42117	5.92092e-08	1.09565e-06
Acly	2580.9	-0.49817	0.0919025	-5.42063	5.93897e-08	1.09795e-06
Trim67	788.058	-0.762619	0.140746	-5.41842	6.01271e-08	1.11052e-06
Rpl3	1163.53	-0.535706	0.098952	-5.4138	6.1701e-08	1.13851e-06
Arid5b	532.113	1.11187	0.205403	5.41314	6.19295e-08	1.14164e-06
Hmmr	63.4635	-1.81715	0.335776	-5.4118	6.23942e-08	1.14912e-06
Cdc42ep1	254.563	1.21177	0.223962	5.41059	6.28157e-08	1.15579e-06
Lix1	940.889	1.05439	0.194965	5.40808	6.37032e-08	1.17101e-06
Cdkl5	2419.39	-1.09599	0.202742	-5.40582	6.4513e-08	1.18477e-06
Kirrel	193.501	1.28421	0.237679	5.40312	6.54922e-08	1.20162e-06
Nr2e1	410.257	0.690433	0.127858	5.4	6.66419e-08	1.22156e-06
Fndc3c1	15.8616	3.94966	0.731624	5.39849	6.72044e-08	1.23034e-06
Cmtm3	209.776	1.12043	0.20755	5.39837	6.72475e-08	1.23034e-06
Gm44210	40.8706	-1.84091	0.341057	-5.39766	6.75156e-08	1.23408e-06
P2rx4	83.3417	1.06696	0.197713	5.3965	6.79536e-08	1.24092e-06
Doc2b	795.327	-1.02148	0.189323	-5.39546	6.83497e-08	1.24698e-06
6430553K19Rik	100.168	2.27189	0.421145	5.39456	6.86918e-08	1.25205e-06
Cst6	7.41074	5.72345	1.06105	5.39412	6.8859e-08	1.25244e-06
Amot	830.12	0.813334	0.150785	5.394	6.89066e-08	1.25244e-06
Rbfox3	1117.66	-1.01897	0.188904	-5.39414	6.88527e-08	1.25244e-06
Hcrtr2	116.903	-1.44755	0.26846	-5.39205	6.96586e-08	1.26492e-06
Dhtkd1	52.1078	1.38977	0.257766	5.39159	6.98363e-08	1.26697e-06
Gprin1	2801.03	-0.751105	0.139347	-5.39017	7.03894e-08	1.27581e-06
Slc18b1	185.128	0.918531	0.170526	5.38645	7.18639e-08	1.30132e-06
Naa60	808.451	-0.55391	0.102888	-5.38365	7.29923e-08	1.32052e-06
H2-M3	32.5574	2.8634	0.531948	5.38285	7.33176e-08	1.32517e-06
Cald1	821.705	1.19517	0.22208	5.38172	7.37788e-08	1.33227e-06
Fosl1	8.53002	4.98665	0.926786	5.38059	7.42434e-08	1.33817e-06
Ids	4828.1	-1.03141	0.19169	-5.38061	7.42327e-08	1.33817e-06
Cdc20	117.846	-1.48218	0.275604	-5.37794	7.53435e-08	1.35674e-06
Itga3	398.649	0.96535	0.179536	5.37691	7.57761e-08	1.36327e-06
Scd2	38796.8	-0.593359	0.110359	-5.37662	7.58983e-08	1.3642e-06
Vat1l	589.559	-1.1432	0.212665	-5.37557	7.63389e-08	1.37085e-06
Pcsk5	211.025	-1.12342	0.209036	-5.37428	7.68904e-08	1.37948e-06
Nit1	374.737	-0.68065	0.126686	-5.37275	7.75457e-08	1.38996e-06
Ppp4r4	192.122	-1.06011	0.197409	-5.37011	7.86865e-08	1.40911e-06
Ltbr	204.199	1.59645	0.297376	5.36847	7.94075e-08	1.42071e-06
Gm57390	632.408	-0.688085	0.128194	-5.36751	7.98299e-08	1.42695e-06
Alox5	8.69895	5.03012	0.937307	5.36657	8.02494e-08	1.43313e-06
Nuak1	1256.73	0.714126	0.133108	5.36502	8.09387e-08	1.44411e-06
Stx5a	329.258	0.82535	0.153908	5.36263	8.20173e-08	1.46202e-06
Slc6a6	2159.56	0.479974	0.0895904	5.35743	8.44158e-08	1.50339e-06
Tor4a	49.4309	3.68034	0.687099	5.35635	8.49206e-08	1.511e-06
Nsmf	5396.74	-0.87303	0.163026	-5.35516	8.54826e-08	1.5196e-06
Camk2b	9141.01	-0.760384	0.141998	-5.35487	8.56156e-08	1.52058e-06
Grem1	29.504	3.01704	0.563508	5.35403	8.60154e-08	1.52628e-06
Hs1bp3	219.32	0.851411	0.159054	5.35297	8.65222e-08	1.53387e-06
Pink1	2186.98	0.933548	0.174448	5.35146	8.72492e-08	1.54535e-06
Stk40	680.237	1.01443	0.189608	5.35014	8.78866e-08	1.55522e-06
AI849053	74.6236	1.65372	0.309255	5.34744	8.9206e-08	1.57714e-06
Rab13	71.4847	1.37577	0.257484	5.34312	9.13603e-08	1.61375e-06
Eid2b	474.08	-0.730118	0.136813	-5.33662	9.46961e-08	1.67116e-06
Rnf32	107.937	-1.24066	0.232776	-5.32985	9.82938e-08	1.73308e-06
Ier3	92.9562	2.05172	0.385383	5.32386	1.01589e-07	1.78835e-06
Snhg12	226.514	1.30568	0.245252	5.32382	1.01613e-07	1.78835e-06
Sorl1	1302.84	0.70387	0.132235	5.32286	1.02149e-07	1.79615e-06
Synpo2	229.658	1.44834	0.272107	5.32269	1.02245e-07	1.79622e-06
Prr18	143.622	-1.21237	0.227912	-5.31946	1.04075e-07	1.82671e-06
Trim26	458.498	0.759765	0.143051	5.31116	1.08928e-07	1.91018e-06
Zdhhc23	421.909	-0.743228	0.140013	-5.30829	1.10656e-07	1.93872e-06
Sparc	3226.12	1.8483	0.348342	5.30599	1.12064e-07	1.96163e-06
Cry1	177.074	1.12164	0.211491	5.3035	1.13606e-07	1.98682e-06
Stxbp1	4926.97	-0.363345	0.0685381	-5.30136	1.14946e-07	2.00845e-06
Ehd3	1734.47	-0.421348	0.0794826	-5.30114	1.15081e-07	2.00901e-06
Crkl	1253.53	0.431028	0.0813444	5.2988	1.16566e-07	2.03128e-06
Vasn	99.4435	1.64955	0.311298	5.29895	1.16469e-07	2.03128e-06
Bax	364.02	0.878354	0.165817	5.29712	1.17643e-07	2.04822e-06
Pde5a	108.008	1.37743	0.260072	5.29633	1.18152e-07	2.05524e-06
Atxn7	343.116	0.809591	0.153001	5.29141	1.21378e-07	2.10946e-06
Parm1	818.164	-0.792576	0.149864	-5.28864	1.23227e-07	2.13968e-06
Maml3	254.831	1.137	0.215046	5.28726	1.24165e-07	2.15404e-06
Prr5	120.541	1.63096	0.308561	5.28568	1.2524e-07	2.17075e-06
Ccnb1	128.285	-1.83023	0.346446	-5.28289	1.27165e-07	2.20215e-06
Pdgfc	102.426	1.31326	0.248661	5.28132	1.28259e-07	2.21913e-06
Serpinb9	97.6801	1.71844	0.325395	5.28109	1.28419e-07	2.21991e-06
Foxg1	1689.96	-0.657616	0.124595	-5.27804	1.30573e-07	2.25513e-06
Otub2	504.888	-0.683929	0.129619	-5.27645	1.31709e-07	2.27274e-06
Trim66	270.596	1.4322	0.271464	5.27583	1.32157e-07	2.27845e-06
Gnal	2263.59	-0.746792	0.141568	-5.27516	1.32638e-07	2.28472e-06
Cpne4	725.322	-0.644014	0.122118	-5.2737	1.33699e-07	2.30095e-06
Kremen1	300.913	1.0813	0.205118	5.27161	1.3523e-07	2.32525e-06
Mest	497.889	0.899708	0.170701	5.27068	1.35923e-07	2.33508e-06
Spen	1710.21	0.777323	0.147507	5.26972	1.36631e-07	2.34311e-06
Kdelr3	30.4006	2.78531	0.528544	5.26978	1.36588e-07	2.34311e-06
Kif16b	107.087	0.927301	0.175996	5.26888	1.37256e-07	2.35175e-06
Pkd1	1526.62	0.734114	0.139505	5.26226	1.42292e-07	2.43588e-06
Calb2	1092.87	-1.3811	0.262466	-5.26202	1.4248e-07	2.43697e-06
D630003M21Rik	60.8614	1.95795	0.37212	5.2616	1.42805e-07	2.44038e-06
Lgi1	1209.3	-0.845633	0.160839	-5.25763	1.45921e-07	2.49143e-06
Wasf2	313.822	0.893805	0.170149	5.25308	1.49579e-07	2.54996e-06
Gabra2	3786.01	-1.07319	0.2043	-5.25304	1.49612e-07	2.54996e-06
Kirrel2	32.6766	-1.65722	0.315559	-5.25168	1.50721e-07	2.56661e-06
Ctsz	104.508	1.42211	0.271003	5.2476	1.54097e-07	2.62181e-06
Hexa	287.416	0.945017	0.180104	5.24708	1.5453e-07	2.62688e-06
Pigk	553.107	-0.526225	0.100337	-5.24457	1.56648e-07	2.66055e-06
Gprin2	209.35	0.958165	0.182823	5.24094	1.59763e-07	2.71109e-06
Npy2r	60.4783	-2.14987	0.410315	-5.23956	1.60961e-07	2.72904e-06
Hmg20a	722.533	-0.692837	0.132288	-5.23736	1.62889e-07	2.75932e-06
Gm37785	25.8258	-2.25304	0.43047	-5.23392	1.65956e-07	2.80882e-06
Cfap300	91.552	-1.10028	0.210518	-5.22657	1.72686e-07	2.92018e-06
L3mbtl1	65.4261	-1.53969	0.29467	-5.22513	1.74029e-07	2.93544e-06
Tmod2	8187.9	-0.90377	0.172966	-5.22512	1.74044e-07	2.93544e-06
Shtn1	1021.86	-0.682231	0.130571	-5.22496	1.74193e-07	2.93544e-06
Enpp6	83.5798	-4.95459	0.948186	-5.22533	1.73841e-07	2.93544e-06
Npc2	1313.12	0.534626	0.10239	5.22145	1.77523e-07	2.98897e-06
E030030I06Rik	15.8282	3.34873	0.641571	5.21958	1.79333e-07	3.01683e-06
Anxa4	35.6583	2.38233	0.456503	5.21866	1.80225e-07	3.02922e-06
Rmst	18.1268	2.92018	0.559592	5.2184	1.80477e-07	3.03082e-06
Chrnb1	38.2568	1.9324	0.370521	5.21535	1.83466e-07	3.07836e-06
Cacna2d1	1539.52	-1.25565	0.240768	-5.21518	1.83642e-07	3.07866e-06
Ilvbl	188.38	0.969745	0.186002	5.21363	1.85183e-07	3.10182e-06
Extl1	127.852	-1.77382	0.340388	-5.21116	1.87661e-07	3.14061e-06
Scpep1	260.004	1.18033	0.226545	5.21013	1.88712e-07	3.15548e-06
Atl1	649.747	-0.708204	0.135938	-5.20976	1.89081e-07	3.15893e-06
H1f10	495.921	-0.84945	0.163181	-5.20556	1.93411e-07	3.2285e-06
Wscd1	1008.53	-0.786427	0.151104	-5.20453	1.94486e-07	3.24366e-06
Wwox	274.221	1.01038	0.194154	5.20399	1.95058e-07	3.25042e-06
Rnft2	1405.35	-0.660235	0.126909	-5.20241	1.96723e-07	3.27535e-06
Map6d1	346.576	-0.705626	0.135711	-5.19949	1.99836e-07	3.32148e-06
Ifi44	19.9226	4.16892	0.801775	5.19961	1.99704e-07	3.32148e-06
Gimap6	9.79184	4.62924	0.890437	5.19884	2.00531e-07	3.33018e-06
Tgfa	543.104	-1.12866	0.21713	-5.19808	2.01363e-07	3.34114e-06
Amz2	768.924	-0.562755	0.108402	-5.19135	2.0877e-07	3.4611e-06
Mdm2	667.979	0.722457	0.139202	5.18998	2.10313e-07	3.4837e-06
Rimbp2	1012.8	-0.596411	0.115138	-5.17998	2.21907e-07	3.67261e-06
Nek10	14.709	-3.09267	0.597905	-5.17251	2.3097e-07	3.81937e-06
Gm38398	14.0778	4.57026	0.883654	5.17201	2.31593e-07	3.8264e-06
Nr4a3	2259.28	-0.977958	0.189102	-5.17159	2.32106e-07	3.82836e-06
Stk32a	100.396	-1.79659	0.347389	-5.17168	2.31997e-07	3.82836e-06
Galnt7	251.725	1.22929	0.237707	5.17143	2.3231e-07	3.82848e-06
Adra2c	152.302	-1.3232	0.255969	-5.16939	2.34865e-07	3.86731e-06
Aplp1	6023.63	-0.715499	0.138455	-5.16772	2.36963e-07	3.89854e-06
Tmem19	627.167	0.579964	0.112243	5.16703	2.37839e-07	3.90966e-06
Slc38a2	2324.21	0.582548	0.112796	5.16461	2.40938e-07	3.95725e-06
Smim36	99.4252	1.24661	0.24165	5.15876	2.48597e-07	4.07959e-06
Nalcn	650.333	-1.19381	0.231447	-5.15804	2.4955e-07	4.09178e-06
Fam163b	906.955	-0.949221	0.184046	-5.15752	2.50238e-07	4.0996e-06
Col27a1	71.5503	1.70728	0.331078	5.15675	2.51277e-07	4.11315e-06
Mylk4	12.8133	2.87005	0.556894	5.15367	2.55442e-07	4.1743e-06
Mboat7	1699.54	0.564654	0.109563	5.1537	2.55396e-07	4.1743e-06
Ptgs1	33.8845	2.14339	0.416006	5.15231	2.57301e-07	4.20114e-06
Ern1	136.727	0.995747	0.193337	5.15032	2.60042e-07	4.24233e-06
Cacng2	1434.43	0.69087	0.134196	5.14822	2.62976e-07	4.2866e-06
Tnfsf12	35.3834	1.85584	0.360504	5.14792	2.63389e-07	4.28973e-06
Rasgef1a	1020.98	-0.571325	0.111006	-5.14678	2.64992e-07	4.30861e-06
Wls	480.759	0.977756	0.189973	5.1468	2.64963e-07	4.30861e-06
Atosa	400.474	0.643597	0.125061	5.14628	2.65697e-07	4.31286e-06
Pkp4	2081.75	-0.473191	0.0919465	-5.14637	2.65574e-07	4.31286e-06
Angel1	247.667	1.11473	0.216629	5.14582	2.66356e-07	4.31995e-06
Lrrc75a	82.0834	1.05916	0.205888	5.14437	2.68418e-07	4.34976e-06
Chn1	1745.04	-0.796157	0.154771	-5.14409	2.6882e-07	4.35264e-06
Ap4s1	168.712	-0.959485	0.186537	-5.14367	2.69427e-07	4.35884e-06
Ahi1	1192.19	-0.881848	0.171451	-5.14344	2.69757e-07	4.36055e-06
Gatc	413.253	-0.572692	0.111407	-5.14054	2.73948e-07	4.42462e-06
Ptbp1	614.949	0.745374	0.145073	5.13791	2.77806e-07	4.48321e-06
Kank1	469.057	1.08564	0.211377	5.13603	2.8061e-07	4.52469e-06
Irf9	198.304	0.736156	0.14339	5.13394	2.83732e-07	4.57124e-06
E2f8	36.7582	-1.62932	0.317578	-5.13047	2.89027e-07	4.65269e-06
Bbs1	481.208	-0.648229	0.12639	-5.12879	2.91609e-07	4.69037e-06
Ksr2	995.477	-0.598653	0.116803	-5.12531	2.97044e-07	4.77384e-06
H1f2	464.289	-1.15674	0.225755	-5.12388	2.99315e-07	4.80636e-06
Tuba1c	44.4323	1.91654	0.374218	5.12144	3.03211e-07	4.8649e-06
Nfkb2	79.3271	1.15149	0.224897	5.12011	3.05365e-07	4.89541e-06
D330037F02Rik	8.03737	5.85601	1.14478	5.11539	3.131e-07	5.01528e-06
Frrs1l	3134.71	-0.893821	0.174769	-5.11431	3.14898e-07	5.03992e-06
Maneal	784.175	-0.50488	0.0987439	-5.11303	3.17035e-07	5.06995e-06
Idh3b	2892.36	0.514151	0.100566	5.11255	3.17835e-07	5.07857e-06
Kbtbd11	1578.45	-0.591022	0.115636	-5.11103	3.20403e-07	5.11539e-06
Kcnc4	592.698	-0.890724	0.174438	-5.10626	3.2859e-07	5.24179e-06
Smad3	464.656	0.736214	0.144194	5.10574	3.29509e-07	5.25214e-06
Ier5	718.721	1.32729	0.259994	5.10508	3.30661e-07	5.26618e-06
Rfc4	50.1202	-1.67406	0.327987	-5.10405	3.32465e-07	5.29058e-06
Gm20544	44.1004	-1.95654	0.383404	-5.10306	3.34197e-07	5.31378e-06
Il1r1	43.9496	2.86909	0.56267	5.09906	3.41346e-07	5.42302e-06
Clcf1	18.6447	2.96661	0.581938	5.09782	3.43589e-07	5.45419e-06
Armc7	122.064	1.26995	0.249188	5.09635	3.46265e-07	5.49218e-06
Serpinb6a	275.713	0.879605	0.172606	5.09603	3.46857e-07	5.49709e-06
Hmbs	176.701	0.680406	0.133567	5.09413	3.50348e-07	5.54789e-06
Slitrk5	1407.83	-0.400112	0.0785575	-5.09323	3.52015e-07	5.56975e-06
Gpat3	36.2796	2.0795	0.408379	5.09209	3.54143e-07	5.59431e-06
Dhrs11	41.8564	1.56675	0.307679	5.09216	3.54007e-07	5.59431e-06
Panx1	994.36	0.512086	0.100618	5.0894	3.59194e-07	5.66949e-06
Flvcr2	11.747	3.16666	0.622263	5.08894	3.60078e-07	5.67883e-06
Btbd3	2567.5	-0.585255	0.115042	-5.08731	3.6317e-07	5.72294e-06
Notumos	6.1485	6.05357	1.19044	5.08514	3.67353e-07	5.78418e-06
Kcnv1	299.852	-1.09987	0.216302	-5.08489	3.67837e-07	5.7871e-06
Phf20	829.318	-0.47775	0.0939895	-5.08301	3.71501e-07	5.84002e-06
Casd1	397.605	-1.04855	0.206294	-5.08279	3.71924e-07	5.84194e-06
2410006H16Rik	350.974	1.4547	0.286511	5.0773	3.82834e-07	6.00846e-06
Lmo7	587.572	-0.843646	0.16619	-5.07639	3.84678e-07	6.03252e-06
Vamp1	575.673	0.797389	0.157203	5.07234	3.92963e-07	6.15748e-06
Htr1a	359.957	-1.34426	0.265152	-5.06975	3.98347e-07	6.23681e-06
Ccdc184	705.572	0.871427	0.171924	5.06867	4.00604e-07	6.26709e-06
Ulk2	1495.02	-0.552743	0.109127	-5.06512	4.08145e-07	6.37993e-06
Miga1	1097.01	-0.640501	0.126492	-5.06357	4.11473e-07	6.42678e-06
Whrn	338.704	1.01633	0.200726	5.06328	4.12112e-07	6.43159e-06
Pla2g4a	17.3243	2.78514	0.55044	5.05985	4.1958e-07	6.54289e-06
Rnf149	214.643	0.992302	0.196253	5.05624	4.27602e-07	6.66263e-06
Car4	48.7501	2.73986	0.542002	5.05507	4.30238e-07	6.69834e-06
Plxnb2	1870.34	0.772937	0.152939	5.05388	4.32929e-07	6.72945e-06
Slc25a45	18.0249	1.84382	0.36483	5.05393	4.32803e-07	6.72945e-06
Cflar	320.917	0.666326	0.131863	5.05315	4.34577e-07	6.74427e-06
Coq3	171.79	-1.01358	0.200578	-5.0533	4.34245e-07	6.74427e-06
Espl1	80.1349	-1.29851	0.257062	-5.05136	4.38667e-07	6.80232e-06
Asap1	653.082	0.603526	0.119518	5.04965	4.42612e-07	6.85801e-06
Gabbr2	3300.82	-0.698927	0.138427	-5.04905	4.44008e-07	6.87416e-06
Nxn	256.289	1.10912	0.219689	5.04857	4.45134e-07	6.88611e-06
Zfp704	1627.5	-0.620643	0.12295	-5.04794	4.46605e-07	6.90337e-06
Poglut3	114.257	1.13692	0.225242	5.04758	4.47442e-07	6.91081e-06
Tspan5	2019.69	0.642634	0.127324	5.04722	4.48285e-07	6.91832e-06
Thsd7b	82.3947	-1.48571	0.294523	-5.04447	4.5478e-07	7.01299e-06
F2rl1	7.96928	4.54137	0.900414	5.04365	4.56739e-07	7.03762e-06
Ap2b1	4871.4	-0.347383	0.0688929	-5.04236	4.59827e-07	7.07959e-06
Hspb1	22.2856	3.52536	0.700037	5.03597	4.75445e-07	7.31424e-06
Inava	71.3408	-1.75549	0.34879	-5.03307	4.82675e-07	7.41959e-06
Tmem254	276.897	-0.770623	0.153154	-5.03167	4.86217e-07	7.46814e-06
Cyfip2	3488.6	-0.622605	0.123746	-5.03132	4.87106e-07	7.47588e-06
Arhgap12	1158.77	1.05956	0.210619	5.03071	4.88667e-07	7.49392e-06
Crtap	90.9567	1.35294	0.269025	5.02906	4.92896e-07	7.55281e-06
Epas1	1197.01	-1.16918	0.232611	-5.02634	4.9992e-07	7.6544e-06
Zfp810	168.942	-1.16211	0.231334	-5.02353	5.07298e-07	7.75515e-06
Herc2	1895.19	-0.541487	0.107789	-5.02356	5.07212e-07	7.75515e-06
Mgat2	908.504	0.496746	0.098891	5.02317	5.08262e-07	7.75769e-06
Cpq	92.9286	1.4959	0.297797	5.02324	5.08074e-07	7.75769e-06
Kcnj12	50.4995	-1.92817	0.383914	-5.02239	5.10335e-07	7.78321e-06
Sec14l5	31.0363	2.61932	0.521883	5.01898	5.19462e-07	7.91619e-06
Cd164	1164.32	0.946451	0.188608	5.01808	5.21894e-07	7.94703e-06
Gm57137	8.8186	4.33158	0.863397	5.01691	5.25095e-07	7.98326e-06
Pltp	65.442	2.12651	0.423867	5.01693	5.2505e-07	7.98326e-06
Spry2	1230.87	0.569795	0.11362	5.01491	5.3058e-07	8.06034e-06
Sstr3	156.671	-1.3434	0.267962	-5.0134	5.34765e-07	8.11757e-06
Rprml	421.708	-1.02069	0.203612	-5.01291	5.36131e-07	8.13194e-06
Anxa6	454.139	0.812959	0.162182	5.01263	5.36915e-07	8.13703e-06
Fkbp1a	4339.72	-0.474383	0.0946431	-5.01234	5.37723e-07	8.13703e-06
Kazn	902.997	0.732045	0.146045	5.01245	5.374e-07	8.13703e-06
Rasl11b	267.553	-0.789973	0.15764	-5.01125	5.40782e-07	8.17697e-06
Kctd12	2760.84	-0.756225	0.150946	-5.0099	5.44577e-07	8.22794e-06
Per3	117.282	-1.50946	0.301325	-5.00941	5.45959e-07	8.24007e-06
Capg	12.5706	2.98929	0.596745	5.00932	5.46228e-07	8.24007e-06
Kcnab2	1689.66	-0.746722	0.149073	-5.00912	5.46809e-07	8.24243e-06
Dlc1	877.346	0.408444	0.0815496	5.00853	5.48471e-07	8.26107e-06
Phactr4	151.96	1.0021	0.200121	5.00747	5.51499e-07	8.30025e-06
Mxi1	652.092	0.580405	0.115946	5.00581	5.56274e-07	8.36564e-06
Atf3	170.384	2.65806	0.531026	5.00551	5.57153e-07	8.37237e-06
Tub	2999.75	-0.430169	0.0859855	-5.00281	5.65017e-07	8.48399e-06
Spring1	977.558	0.629963	0.12593	5.00249	5.65938e-07	8.49125e-06
Fkrp	530.473	-0.669757	0.13394	-5.00043	5.72032e-07	8.56945e-06
Tep1	13.76	2.70939	0.541819	5.00056	5.71651e-07	8.56945e-06
Mapk1	5402.74	-0.778495	0.15598	-4.99098	6.00739e-07	8.99257e-06
Gm11613	57.31	-1.62763	0.326186	-4.98989	6.04122e-07	9.03626e-06
Bub1	43.1261	-2.21389	0.443766	-4.98886	6.07355e-07	9.07761e-06
Fa2h	13.9698	-4.18001	0.837929	-4.9885	6.08495e-07	9.08069e-06
Wscd2	294.717	-0.990882	0.198633	-4.98851	6.08453e-07	9.08069e-06
Mgll	1438.79	-0.865465	0.173518	-4.98774	6.10894e-07	9.10949e-06
Gm1976	182.941	-1.38203	0.277131	-4.98691	6.13512e-07	9.14152e-06
Kank2	143.693	1.12609	0.225949	4.98383	6.23366e-07	9.28123e-06
Perp	37.1434	2.0164	0.404601	4.98366	6.23918e-07	9.28233e-06
Myo5a	4143.57	-0.588605	0.118235	-4.97826	6.41586e-07	9.53788e-06
Trappc12	508.051	-0.462511	0.0929325	-4.97685	6.46284e-07	9.60038e-06
Irf2	257.149	0.723085	0.145337	4.97522	6.51748e-07	9.67415e-06
Gpx7	37.4002	1.69023	0.33986	4.97333	6.5813e-07	9.76143e-06
Mvd	732.51	-1.08726	0.218629	-4.97308	6.58973e-07	9.76648e-06
Plekhg2	249.457	1.18472	0.23826	4.97238	6.61366e-07	9.79446e-06
Epb41l4aos	95.6595	1.34483	0.27048	4.97199	6.62697e-07	9.80671e-06
Dysf	23.7283	2.56437	0.515804	4.97159	6.64069e-07	9.81207e-06
Hmgn2	481.781	-0.93926	0.18892	-4.97173	6.63565e-07	9.81207e-06
Gm9954	129.743	-1.15021	0.2317	-4.96422	6.89791e-07	1.01844e-05
Stac	41.0256	2.57441	0.518637	4.9638	6.91257e-07	1.01905e-05
Adamtsl4	24.0846	2.27015	0.45733	4.96392	6.90835e-07	1.01905e-05
Kif5c	10366.1	-0.656448	0.132276	-4.96274	6.95073e-07	1.0239e-05
Pcdhb22	252.325	-0.800513	0.16131	-4.96257	6.9565e-07	1.02398e-05
Gstt1	54.8478	3.29385	0.663825	4.96192	6.97984e-07	1.02663e-05
Gpr139	102.936	-1.4397	0.290198	-4.9611	7.00957e-07	1.03023e-05
Gsg1l	197.136	-1.14101	0.230193	-4.95675	7.16823e-07	1.05275e-05
Plxdc1	17.9698	2.71705	0.548359	4.95488	7.23748e-07	1.06212e-05
Sh3bp5	685.118	-0.560399	0.113113	-4.95434	7.25778e-07	1.06429e-05
Gm18609	79.725	-1.65871	0.335007	-4.95127	7.37303e-07	1.08038e-05
Dock6	132.266	1.55018	0.313159	4.95014	7.41612e-07	1.08587e-05
Pim2	522.048	-0.641356	0.129645	-4.94702	7.53568e-07	1.10255e-05
Lonp2	625.361	0.493834	0.0998282	4.94684	7.54269e-07	1.10274e-05
Pdzd7	56.0641	1.87743	0.379565	4.94628	7.56462e-07	1.10429e-05
Phldb2	72.0333	1.34301	0.271515	4.94637	7.56097e-07	1.10429e-05
Cdc42ep2	171.102	0.829264	0.167674	4.94569	7.58749e-07	1.10679e-05
Slc7a4	535.99	-0.865819	0.175116	-4.94425	7.6437e-07	1.11416e-05
F5	15.153	3.97614	0.80426	4.94384	7.65975e-07	1.11566e-05
Ctsl	1323.32	0.674005	0.136346	4.94336	7.67884e-07	1.11677e-05
Rell1	215.577	1.06508	0.21545	4.9435	7.67329e-07	1.11677e-05
Cracd	2407.04	-0.524552	0.106124	-4.9428	7.70072e-07	1.11911e-05
Stk32c	269.684	-1.02773	0.208024	-4.94043	7.79496e-07	1.13196e-05
Tmem119	11.7425	3.26739	0.661426	4.93993	7.81526e-07	1.13406e-05
Nrp1	880.673	-0.630875	0.127801	-4.93637	7.95902e-07	1.15406e-05
Chd5	1984.28	-0.620057	0.125659	-4.93445	8.0378e-07	1.16461e-05
Gm57457	120.013	-1.11087	0.225205	-4.93273	8.10894e-07	1.17248e-05
9330159M07Rik	40.9591	1.97941	0.401284	4.9327	8.11023e-07	1.17248e-05
Ddit3	475.635	1.25583	0.254587	4.9328	8.10604e-07	1.17248e-05
Traf4	1052.94	-0.941526	0.191025	-4.92881	8.27316e-07	1.19515e-05
Olfm4	73.6576	-1.68839	0.342763	-4.92583	8.40013e-07	1.21181e-05
Rasa3	921.425	-0.506719	0.10287	-4.92581	8.40096e-07	1.21181e-05
Ssx2ip	1139.32	-0.654896	0.133047	-4.92227	8.55453e-07	1.23213e-05
Max	921.049	0.416601	0.0846355	4.9223	8.55346e-07	1.23213e-05
Chfr	392.838	-0.555403	0.11284	-4.92203	8.56515e-07	1.23275e-05
Pax9	9.90738	3.43026	0.69731	4.91928	8.68646e-07	1.24836e-05
Eva1c	12.9774	2.63129	0.534886	4.91935	8.68334e-07	1.24836e-05
Lmbr1l	133.802	1.27613	0.259538	4.91693	8.79113e-07	1.26247e-05
Blcap	1691.2	0.382171	0.0777426	4.91585	8.83985e-07	1.26853e-05
Nfic	1062.36	0.798341	0.162472	4.91373	8.93607e-07	1.28139e-05
Hacd4	262.942	1.54841	0.315338	4.91032	9.09271e-07	1.30289e-05
Flcn	534.463	0.606559	0.12357	4.90863	9.17149e-07	1.31321e-05
Slc25a22	2446.28	-0.769032	0.156893	-4.90163	9.5046e-07	1.3599e-05
Pclo	2080.78	-0.764427	0.15601	-4.89985	9.59109e-07	1.37107e-05
Lgals8	418.931	0.851782	0.173843	4.89973	9.59681e-07	1.37107e-05
Abhd2	2201.03	0.401923	0.0820598	4.89793	9.68497e-07	1.38265e-05
Gask1a	41.9083	-1.36779	0.279277	-4.89761	9.70096e-07	1.3829e-05
Lamp5	179.811	-0.912821	0.186377	-4.89771	9.69587e-07	1.3829e-05
Pigq	1018.85	-0.520487	0.106313	-4.89578	9.79153e-07	1.39479e-05
Srpk3	16.013	-2.47164	0.504956	-4.89476	9.8424e-07	1.40101e-05
Maged2	983.003	0.619176	0.126554	4.89258	9.95209e-07	1.41528e-05
Gm31218	11.3057	-4.041	0.825962	-4.89248	9.9572e-07	1.41528e-05
Myod1	7.58674	6.35397	1.29922	4.89061	1.00524e-06	1.42777e-05
Basp1	10968.9	-0.894013	0.18283	-4.88985	1.00912e-06	1.43223e-05
Slc25a3	2998.18	0.460988	0.0942773	4.88971	1.00987e-06	1.43224e-05
Msra	423.266	-0.78772	0.161134	-4.8886	1.01558e-06	1.43929e-05
Arhgef11	643.54	0.508187	0.103964	4.88809	1.0182e-06	1.44196e-05
Cspg4	469.583	-2.22019	0.454284	-4.88722	1.02269e-06	1.44528e-05
Acsl5	70.3947	1.14047	0.233358	4.8872	1.02278e-06	1.44528e-05
Zfp503	171.638	1.14393	0.234064	4.88726	1.02247e-06	1.44528e-05
Fbxo30	321.089	1.25154	0.256117	4.88658	1.02603e-06	1.44777e-05
Phactr1	2064.45	-0.622998	0.127489	-4.88667	1.02557e-06	1.44777e-05
Eaf1	472.484	0.800486	0.163927	4.88319	1.04386e-06	1.47185e-05
Lmcd1	115.667	1.20847	0.247493	4.88284	1.04569e-06	1.47338e-05
Pakap	155.084	-0.907965	0.18599	-4.88178	1.05131e-06	1.48022e-05
Atp2b1	5251.75	-0.772961	0.158352	-4.88129	1.05394e-06	1.48284e-05
Gm29695	32.4939	-1.83225	0.375466	-4.87993	1.06125e-06	1.49205e-05
Aldh1a1	471.212	1.9268	0.394882	4.87944	1.06386e-06	1.49464e-05
Tspo	16.8668	3.60965	0.740078	4.87739	1.07501e-06	1.50921e-05
Plin2	65.0586	1.49358	0.30633	4.8757	1.08421e-06	1.52103e-05
Rest	217.923	0.806648	0.165494	4.87419	1.09254e-06	1.5316e-05
Cpped1	389.591	0.606621	0.124477	4.87337	1.09709e-06	1.53687e-05
Trim12a	33.7154	2.43098	0.499102	4.8707	1.11202e-06	1.55667e-05
Kcnip2	757.535	-0.876868	0.180048	-4.8702	1.11487e-06	1.55953e-05
Fkbp10	209.467	1.18447	0.243257	4.86921	1.12044e-06	1.56508e-05
Scamp2	269.897	0.836407	0.171772	4.86929	1.12003e-06	1.56508e-05
Fbln1	103.722	1.43799	0.295391	4.8681	1.12679e-06	1.57281e-05
Acan	537.016	2.41174	0.495587	4.86643	1.13632e-06	1.58497e-05
Slc9a2	20.8417	-2.32509	0.477989	-4.8643	1.1486e-06	1.60096e-05
Gpc5	263.512	1.27516	0.262299	4.86148	1.16514e-06	1.62284e-05
Mdfic	162.042	1.292	0.265776	4.86122	1.16665e-06	1.62378e-05
Nbl1	911.781	-0.89266	0.183662	-4.86033	1.1719e-06	1.62992e-05
Amph	1917.76	-0.643241	0.132372	-4.85934	1.17776e-06	1.6369e-05
Mxd4	1281.61	0.74029	0.152365	4.85865	1.18187e-06	1.64145e-05
Slit1	638.667	-1.07296	0.220869	-4.85791	1.18633e-06	1.64645e-05
Hadh	436.933	0.92847	0.191197	4.85609	1.19727e-06	1.65962e-05
Bbip1	510.085	-0.98233	0.20229	-4.85605	1.19752e-06	1.65962e-05
Miga2	939.644	0.688296	0.141792	4.85425	1.20843e-06	1.67354e-05
Dnajb9	859.207	1.09302	0.225388	4.84951	1.23766e-06	1.7128e-05
Parp14	45.4173	3.49528	0.72081	4.8491	1.24023e-06	1.71513e-05
Ube2c	112.885	-1.66445	0.343327	-4.84801	1.24703e-06	1.72331e-05
Nadk2	560.549	1.00577	0.207633	4.84397	1.2727e-06	1.75754e-05
Dnajc30	267.435	-0.637936	0.131711	-4.84347	1.27594e-06	1.76076e-05
Thtpa	134.153	-1.08645	0.224321	-4.84326	1.27727e-06	1.76135e-05
Rph3a	2389.99	-0.749562	0.154834	-4.84107	1.29139e-06	1.77955e-05
Dnaaf8	40.05	-1.43896	0.29737	-4.83895	1.30528e-06	1.79614e-05
Reps2	1533.58	-1.26464	0.261344	-4.839	1.30491e-06	1.79614e-05
Gbp6	24.685	3.16594	0.654364	4.8382	1.31021e-06	1.80166e-05
Cnih2	3532.8	-0.986123	0.203827	-4.83804	1.31123e-06	1.80178e-05
Slc22a5	171.455	0.835207	0.17274	4.83504	1.3312e-06	1.82793e-05
Sptbn2	7082.66	-0.873842	0.180853	-4.83178	1.35315e-06	1.85676e-05
Rtn4r	540.366	-1.09126	0.225877	-4.8312	1.35713e-06	1.85964e-05
2010320M18Rik	93.1226	-0.9857	0.204028	-4.83119	1.35716e-06	1.85964e-05
Ppia	2649.91	-0.616963	0.127732	-4.83012	1.3645e-06	1.86722e-05
Gldc	380.376	0.74381	0.153995	4.8301	1.36462e-06	1.86722e-05
Tnr	2574.92	-1.01918	0.211045	-4.82922	1.37067e-06	1.87418e-05
Neurod2	1124.81	-1.16289	0.241108	-4.82312	1.41332e-06	1.93113e-05
Evc2	90.2808	1.27805	0.265061	4.82174	1.42313e-06	1.94318e-05
Cfl1	10503	-0.396794	0.0823496	-4.81841	1.44709e-06	1.9745e-05
Gpr6	20.5589	-2.5432	0.527992	-4.81674	1.45924e-06	1.98969e-05
Sfrp4	27.433	2.02248	0.419898	4.81658	1.46036e-06	1.98982e-05
Cd109	94.7785	1.5962	0.331472	4.8155	1.46835e-06	1.9993e-05
Qars	645.412	0.463298	0.0962542	4.81328	1.48476e-06	2.02023e-05
Atp2b3	644.47	-0.506465	0.105241	-4.81242	1.49113e-06	2.02748e-05
Gm45441	46.256	-1.3841	0.287715	-4.81064	1.50446e-06	2.04275e-05
Gss	149.231	1.27361	0.264743	4.81075	1.50365e-06	2.04275e-05
Trim32	2883.84	-0.348694	0.0724917	-4.81013	1.50834e-06	2.04658e-05
Scamp5	5352.05	-0.375563	0.0780886	-4.80945	1.51346e-06	2.05209e-05
Tmbim4	147.31	0.81845	0.170195	4.8089	1.51762e-06	2.05631e-05
Gfra2	489.357	0.865874	0.180115	4.80735	1.52946e-06	2.07091e-05
Zeb2	1980.63	-0.719165	0.149667	-4.80511	1.54669e-06	2.09277e-05
App	9539.14	-0.372595	0.0775781	-4.80284	1.56435e-06	2.11496e-05
Nfe2l2	498.938	0.915641	0.190651	4.80272	1.56527e-06	2.11496e-05
Dapk2	7.46375	3.20204	0.666821	4.80196	1.57123e-06	2.12126e-05
Dcx	2731.27	-1.12079	0.233408	-4.80184	1.57211e-06	2.12126e-05
Rogdi	714.929	-0.731137	0.152269	-4.8016	1.57401e-06	2.12234e-05
Ywhae	9068.85	-0.58873	0.122629	-4.80092	1.57936e-06	2.12808e-05
Apobec1	68.3872	1.29534	0.269979	4.79791	1.60333e-06	2.15888e-05
Pgghg	81.8408	1.23846	0.25828	4.79503	1.6265e-06	2.18856e-05
Mvb12a	156.329	1.04763	0.218517	4.79427	1.63267e-06	2.19534e-05
Cd1d1	59.8783	1.45442	0.303422	4.79338	1.63995e-06	2.20208e-05
Tubb2b	11723.3	-0.830517	0.17326	-4.79346	1.63927e-06	2.20208e-05
Map3k7cl	15.0693	2.96851	0.619596	4.79104	1.65915e-06	2.22633e-05
Tbc1d4	161.947	1.02457	0.213908	4.78977	1.66971e-06	2.23895e-05
Rit1	588.219	0.547491	0.114332	4.78862	1.67932e-06	2.25029e-05
Nptx1	2112.35	-1.17534	0.24557	-4.78616	1.70001e-06	2.27644e-05
S100b	207.116	-1.10446	0.231011	-4.781	1.74423e-06	2.33244e-05
Col22a1	37.6513	-1.4288	0.298848	-4.78103	1.74396e-06	2.33244e-05
C030034L19Rik	22.6514	4.90565	1.02618	4.78051	1.74855e-06	2.33661e-05
Miat	1718.26	-1.05376	0.220463	-4.77978	1.75487e-06	2.34345e-05
Fkbp1b	275.568	-0.68187	0.142716	-4.77781	1.77215e-06	2.36489e-05
Ubxn1	750.281	0.73889	0.154674	4.77708	1.77858e-06	2.37185e-05
Car13	7.95848	4.25775	0.891326	4.77687	1.78045e-06	2.37272e-05
Smoc1	214.566	-1.30878	0.274005	-4.77649	1.78384e-06	2.3756e-05
Gm49759	212.659	0.939624	0.196735	4.77609	1.7874e-06	2.37871e-05
Il17ra	80.3782	1.33576	0.279696	4.77576	1.7903e-06	2.38095e-05
Gm57061	7.11612	5.65872	1.18511	4.77486	1.79829e-06	2.38994e-05
Robo1	565.05	-0.917921	0.192294	-4.77353	1.81024e-06	2.40417e-05
Gpm6a	12960.9	-1.13071	0.236942	-4.7721	1.82318e-06	2.41969e-05
Spata2l	379.54	-1.01473	0.212694	-4.77084	1.83458e-06	2.43317e-05
Kcnq2	4157.17	-0.454654	0.0953274	-4.7694	1.84777e-06	2.44899e-05
Tmem199	248.926	-0.801494	0.168069	-4.76885	1.85283e-06	2.45403e-05
Gm27004	13.9084	-2.83913	0.5957	-4.76603	1.8789e-06	2.48685e-05
Sorcs2	1221.99	0.486265	0.102038	4.76555	1.88336e-06	2.49106e-05
Htatsf1	749.061	-0.655723	0.137605	-4.76527	1.88597e-06	2.49281e-05
9630013A20Rik	18.0968	-3.69327	0.775075	-4.76504	1.88813e-06	2.49397e-05
Erbb2	103.835	1.30595	0.274097	4.76453	1.89291e-06	2.49859e-05
Apol8	16.5713	2.97245	0.624341	4.76094	1.92698e-06	2.54011e-05
Akna	92.54	1.41711	0.297648	4.76103	1.92608e-06	2.54011e-05
Mrc2	63.9178	1.85026	0.388677	4.7604	1.93207e-06	2.54509e-05
Phf24	1386.98	-0.50641	0.106402	-4.75943	1.94143e-06	2.55569e-05
Gtf2h5	1062	-0.581769	0.122248	-4.75892	1.94631e-06	2.56038e-05
Cfap68	223.955	-0.681354	0.143222	-4.75731	1.96191e-06	2.57916e-05
Galnt4	160.021	0.913686	0.192073	4.75696	1.96529e-06	2.58185e-05
Rrm2	291.86	-0.884054	0.185939	-4.75453	1.98907e-06	2.61133e-05
Ighm	106.689	5.08608	1.07016	4.75264	2.00777e-06	2.63409e-05
Il1rapl2	22.3082	1.78086	0.374766	4.75192	2.01496e-06	2.64174e-05
Epb41l1	5100.32	-0.398864	0.0839589	-4.75071	2.02707e-06	2.65583e-05
Use1	395.678	0.794431	0.167241	4.75022	2.03191e-06	2.66038e-05
Camta1	3363.06	-0.661834	0.139382	-4.74836	2.05076e-06	2.68144e-05
Ccdc30	109.695	-0.907934	0.191205	-4.74849	2.04938e-06	2.68144e-05
Col25a1	493.784	-1.41151	0.297364	-4.74674	2.06718e-06	2.70109e-05
Fbxo2	1463.27	1.5914	0.335313	4.74601	2.07465e-06	2.70782e-05
Tbc1d1	360.955	0.673564	0.141923	4.74597	2.07512e-06	2.70782e-05
Cacnb2	364.246	-0.603281	0.127133	-4.74527	2.08233e-06	2.71541e-05
Aqp9	33.1282	2.26384	0.477125	4.74476	2.0875e-06	2.72033e-05
Unc45b	7.38589	4.17409	0.880002	4.74327	2.10293e-06	2.73861e-05
Tchh	77.7632	1.50016	0.316302	4.7428	2.10786e-06	2.74318e-05
Gng7	1667.32	-0.554421	0.116914	-4.74214	2.11477e-06	2.74849e-05
Il34	173.055	1.28365	0.270686	4.7422	2.11411e-06	2.74849e-05
Sertad2	534.886	0.58446	0.123272	4.74123	2.1242e-06	2.75891e-05
Espn	21.4862	2.32505	0.490404	4.7411	2.12563e-06	2.75892e-05
Thap4	133.675	0.940682	0.198456	4.74001	2.13712e-06	2.77198e-05
Abitram	307.122	-0.845919	0.178482	-4.73952	2.14225e-06	2.77678e-05
Man2a1	176.332	0.915347	0.193164	4.7387	2.15098e-06	2.78623e-05
Rasgrp1	508.807	-1.08567	0.229121	-4.73841	2.15404e-06	2.78834e-05
Coq2	320.676	-0.607578	0.128235	-4.73799	2.15846e-06	2.7922e-05
Man1a	363.668	0.812533	0.171528	4.73702	2.16887e-06	2.80381e-05
Ppp1r15a	472.193	1.42105	0.300002	4.73681	2.17114e-06	2.80487e-05
Kcng4	141.462	1.65886	0.350355	4.73479	2.19279e-06	2.83095e-05
E2f6	481.635	0.622432	0.131518	4.73269	2.2156e-06	2.8585e-05
Mcrip2	238.459	1.06307	0.224635	4.73243	2.21852e-06	2.86037e-05
Slc29a2	214.635	0.77977	0.164795	4.73176	2.22581e-06	2.86606e-05
Ackr1	272.683	-0.788997	0.166745	-4.73175	2.22588e-06	2.86606e-05
Gal3st1	34.0654	-2.48109	0.524423	-4.73109	2.23317e-06	2.87354e-05
Rom1	113.673	1.75431	0.370817	4.73094	2.23486e-06	2.87381e-05
Grem2	222.766	1.26295	0.267144	4.7276	2.2719e-06	2.91951e-05
Rasl10a	80.9819	-1.55173	0.328262	-4.7271	2.2775e-06	2.92477e-05
Grik4	241.94	-1.10223	0.233183	-4.72689	2.2799e-06	2.92592e-05
P3h1	161.676	1.11867	0.236714	4.72585	2.29154e-06	2.93892e-05
Pik3ip1	400.622	0.992535	0.210104	4.72403	2.31218e-06	2.96343e-05
Atosb	748.261	0.777012	0.164497	4.72356	2.31751e-06	2.96831e-05
Lef1	17.8101	2.41471	0.511357	4.72215	2.33364e-06	2.98699e-05
Gm54109	7.9032	-5.96177	1.26268	-4.72153	2.34081e-06	2.9942e-05
Elk3	242.506	0.818828	0.173523	4.71884	2.37192e-06	3.032e-05
Crebrf	357.817	1.15628	0.245124	4.71711	2.39218e-06	3.05588e-05
Nr3c1	1052.89	0.841014	0.17835	4.71552	2.41098e-06	3.07787e-05
Hmcn1	10.8446	3.51744	0.74615	4.71411	2.42765e-06	3.09713e-05
Pard6g	224.6	0.681302	0.144578	4.71234	2.4489e-06	3.12219e-05
Gm26581	4.96252	5.44109	1.15536	4.70945	2.48385e-06	3.16467e-05
Zfp85os	43.3696	-1.62979	0.346081	-4.70926	2.48614e-06	3.16551e-05
Cstb	205.11	0.833892	0.177086	4.70896	2.48987e-06	3.16818e-05
Gm20498	9.14299	2.83463	0.602535	4.70451	2.5448e-06	3.23596e-05
Rab22a	1004.32	0.417173	0.0887051	4.70292	2.56467e-06	3.25909e-05
Pcdhga9	62.0391	-1.07647	0.228979	-4.70116	2.58693e-06	3.28523e-05
Spta1	133.413	2.9239	0.622094	4.7001	2.60036e-06	3.30012e-05
Fzd8	158.654	0.941089	0.200299	4.69843	2.62172e-06	3.3231e-05
Plbd2	721.938	0.798062	0.169863	4.69828	2.62359e-06	3.3231e-05
Tfdp1	594.987	-0.530398	0.112891	-4.6983	2.62333e-06	3.3231e-05
Syn2	6767.67	-0.717439	0.152718	-4.6978	2.6298e-06	3.32879e-05
Prrg4	55.1753	2.25304	0.479749	4.69629	2.64927e-06	3.35126e-05
Stmn2	9457.34	-0.794127	0.169217	-4.69295	2.69288e-06	3.4042e-05
Ikzf4	199.614	-0.692655	0.14763	-4.69182	2.70787e-06	3.42093e-05
Pmvk	451.559	-0.951797	0.202876	-4.69152	2.71187e-06	3.42376e-05
Wdr6	3298.77	-0.700364	0.149429	-4.68693	2.77337e-06	3.49913e-05
2700046A07Rik	6.34429	5.79664	1.23691	4.68639	2.78068e-06	3.50607e-05
Abca6	28.7275	2.49644	0.532755	4.68591	2.78722e-06	3.51204e-05
Cdh24	137.959	-1.40057	0.298987	-4.68439	2.80799e-06	3.53592e-05
Ncor1	2067.56	-0.443885	0.0948318	-4.68077	2.85804e-06	3.59661e-05
Set	1844.05	-0.375663	0.0803186	-4.67715	2.90883e-06	3.65816e-05
Stat5b	285.447	0.554547	0.118598	4.67587	2.92715e-06	3.67882e-05
Tln1	689.788	0.696661	0.148997	4.67568	2.92975e-06	3.67971e-05
Mlkl	11.3362	3.96072	0.847165	4.67527	2.93566e-06	3.68474e-05
Impa2	124.576	0.938531	0.200819	4.67351	2.96092e-06	3.71406e-05
Ppp1r26	348.883	-0.736979	0.157725	-4.67255	2.97488e-06	3.72916e-05
Pcdhga8	148.335	-0.769207	0.164641	-4.67202	2.98247e-06	3.73626e-05
Ccdc88b	19.8794	-1.98379	0.424694	-4.67111	2.99575e-06	3.75047e-05
Pdzd4	1482.86	-0.562492	0.120483	-4.66862	3.03224e-06	3.79372e-05
Magi3	647.211	0.648371	0.138887	4.66835	3.03626e-06	3.7963e-05
Hsd17b7	839.935	-0.811698	0.173905	-4.66749	3.04904e-06	3.80983e-05
Dnaaf5	90.5485	0.892384	0.191228	4.66659	3.06246e-06	3.82414e-05
Dnajc3	1001.6	0.720819	0.154529	4.6646	3.09211e-06	3.85868e-05
Pkm	9663.08	0.669778	0.143685	4.66145	3.13991e-06	3.91582e-05
Ccdc87	40.8526	-1.50812	0.323655	-4.65965	3.16754e-06	3.94774e-05
Fhod1	49.1479	1.44297	0.309747	4.65855	3.18441e-06	3.96368e-05
Pcdhb10	96.6551	-1.00128	0.21493	-4.65866	3.18272e-06	3.96368e-05
Dll3	108.891	-2.5401	0.54546	-4.65679	3.21176e-06	3.99516e-05
Nr3c2	1051.71	-0.847172	0.181948	-4.65612	3.2222e-06	4.00559e-05
Chrna3	17.2697	-2.28839	0.491496	-4.65596	3.22471e-06	4.00614e-05
Itga1	132.817	1.40541	0.302163	4.65117	3.30063e-06	4.09523e-05
Syt1	9804.66	-0.908974	0.195427	-4.65121	3.29989e-06	4.09523e-05
Zfp219	874.919	1.03372	0.222291	4.65031	3.31432e-06	4.10958e-05
Myrip	200.506	-0.846286	0.182	-4.64991	3.32072e-06	4.1149e-05
Lingo1	3270.1	-1.03283	0.222134	-4.64955	3.32653e-06	4.11947e-05
Cmtm4	1910.57	-0.480569	0.103366	-4.64921	3.33203e-06	4.12365e-05
Lmnb1	287.804	-0.878424	0.189001	-4.64772	3.35619e-06	4.1509e-05
Pde1a	1888.65	-0.875583	0.188459	-4.64602	3.38402e-06	4.18267e-05
Tmcc1	1091.77	-0.627219	0.135006	-4.64587	3.38645e-06	4.183e-05
Flna	3834.44	0.639144	0.137619	4.64429	3.41254e-06	4.21255e-05
Trpm5	21.98	2.55769	0.550802	4.64357	3.42439e-06	4.22451e-05
Tfcp2l1	29.7725	1.93326	0.416458	4.64214	3.44818e-06	4.25116e-05
Smad1	414.746	0.550628	0.118621	4.6419	3.45215e-06	4.25335e-05
Arhgef37	47.4876	1.558	0.335671	4.64144	3.45992e-06	4.26022e-05
Sorbs3	169.882	0.994441	0.214368	4.63894	3.50199e-06	4.30929e-05
Dmrta2os	30.9436	1.9011	0.409854	4.63848	3.50973e-06	4.31607e-05
Mgat5	1677.35	0.429143	0.0925347	4.63765	3.52401e-06	4.3309e-05
Dsc3	41.9423	-3.73176	0.805407	-4.63339	3.59731e-06	4.41819e-05
Gm14204	250.894	1.08642	0.234506	4.63278	3.60793e-06	4.42844e-05
Myo7a	109.219	-1.08191	0.233798	-4.62752	3.70077e-06	4.53951e-05
Icam5	1253.26	-1.05386	0.227752	-4.62723	3.70588e-06	4.54292e-05
Gjb6	45.8663	2.014	0.435351	4.62615	3.72534e-06	4.56347e-05
Bambi	87.2733	1.10642	0.239174	4.62603	3.72735e-06	4.56347e-05
Zfas1	200.262	1.10619	0.239167	4.62519	3.74263e-06	4.5793e-05
Rasal1	190.195	-1.07816	0.233115	-4.62502	3.7457e-06	4.58017e-05
Anxa11	56.7683	1.09301	0.236353	4.62447	3.7556e-06	4.58939e-05
Glyr1	2071.91	-0.363948	0.0787088	-4.62398	3.76439e-06	4.59725e-05
Rpp25	270.867	1.17888	0.254996	4.62313	3.77991e-06	4.6133e-05
Nrg3	486.249	-0.677786	0.146645	-4.62196	3.80139e-06	4.63659e-05
D930007J09Rik	46.8514	1.39887	0.302819	4.61949	3.8468e-06	4.68904e-05
Shf	144.76	-1.39121	0.30123	-4.61844	3.86639e-06	4.70997e-05
Lipg	47.3919	-1.80569	0.391013	-4.61798	3.875e-06	4.7175e-05
Fth1-ps	22.9401	1.7354	0.375911	4.61651	3.90238e-06	4.74785e-05
Clip1	1047.45	-0.430262	0.0932133	-4.61589	3.91415e-06	4.75919e-05
Nbea	2268.99	-0.6729	0.145822	-4.61453	3.93986e-06	4.78746e-05
Peg13	2375.3	0.546762	0.118502	4.61394	3.951e-06	4.79662e-05
Dhx29	236.919	-0.735925	0.159503	-4.61387	3.95234e-06	4.79662e-05
Pdgfd	106.886	1.72893	0.374766	4.61338	3.96182e-06	4.80513e-05
Zdhhc5	984.691	0.395241	0.0856946	4.61221	3.98413e-06	4.82917e-05
Tph2	14.0608	2.26743	0.491677	4.61163	3.99533e-06	4.83973e-05
Bcl11a	1275.96	-0.501401	0.108761	-4.61012	4.02443e-06	4.87195e-05
Bub1b	44.7287	-1.52534	0.330916	-4.60944	4.03747e-06	4.88468e-05
Sap30	122.914	0.913615	0.19824	4.60862	4.05343e-06	4.90094e-05
Cobll1	188.107	1.13939	0.247248	4.60829	4.05992e-06	4.90574e-05
Ticam1	150.895	0.915369	0.198641	4.60815	4.06263e-06	4.90596e-05
Septin5	1925.8	-0.729782	0.158554	-4.60275	4.16955e-06	5.03195e-05
Ppp1r13l	89.6815	1.06644	0.232027	4.59621	4.30235e-06	5.18899e-05
Adcy1	6342.55	-0.575636	0.125279	-4.59485	4.33066e-06	5.2199e-05
Cd302	58.4923	1.72596	0.375659	4.59448	4.33823e-06	5.22578e-05
Taf4b	52.617	1.01428	0.220791	4.59386	4.3512e-06	5.23816e-05
Pde8a	15.8129	2.14278	0.466503	4.59329	4.36318e-06	5.2492e-05
Tor3a	223.081	0.926712	0.201759	4.59316	4.36578e-06	5.2492e-05
Ube2d-ps	210.717	-0.655733	0.142815	-4.59149	4.40094e-06	5.28493e-05
Dnajc25	97.0882	0.876681	0.190936	4.59149	4.40083e-06	5.28493e-05
Lypd6b	51.6088	-1.38392	0.301467	-4.59062	4.41934e-06	5.30375e-05
Chst7	134.295	1.30713	0.284859	4.58868	4.46061e-06	5.34997e-05
Dbpht2	619.193	-1.00555	0.219148	-4.58846	4.46531e-06	5.35231e-05
Vsig10	35.6144	1.56307	0.340755	4.5871	4.4945e-06	5.38398e-05
Gm10419	612.356	-0.630817	0.137526	-4.58689	4.49891e-06	5.38595e-05
Ccdc96	45.4875	-1.77211	0.386373	-4.58654	4.50652e-06	5.39173e-05
Bace2	146.42	0.958788	0.209065	4.58609	4.51634e-06	5.40016e-05
Gm44065	7.64539	3.26437	0.712041	4.58452	4.55027e-06	5.43738e-05
Sertad3	59.3622	0.947753	0.206843	4.582	4.6056e-06	5.50011e-05
Olig2	1566.91	-0.987389	0.215507	-4.58171	4.61195e-06	5.50431e-05
Ces1g	5.96023	5.71533	1.24759	4.5811	4.62526e-06	5.51681e-05
Scg5	516.565	-0.789948	0.172585	-4.57716	4.71329e-06	5.61836e-05
Tmem260	192.24	-0.635823	0.138937	-4.57634	4.73179e-06	5.63695e-05
Rtn4rl2	565.458	-0.7811	0.170699	-4.57588	4.74214e-06	5.64582e-05
Kctd4	366.02	-2.04488	0.446984	-4.57485	4.76571e-06	5.67041e-05
Pex5	1302.41	0.546964	0.119568	4.57448	4.77398e-06	5.67677e-05
Dele1	415.137	0.579761	0.12679	4.57259	4.81725e-06	5.72472e-05
Ogfod3	29.9735	2.07831	0.454587	4.57185	4.83434e-06	5.74152e-05
Psmb8	24.5865	2.81577	0.616459	4.56765	4.93228e-06	5.85425e-05
Flrt3	697.906	-0.771799	0.168976	-4.56751	4.93546e-06	5.85446e-05
Akr1b8	10.403	4.57461	1.00169	4.56689	4.9501e-06	5.86824e-05
Ppp1r3c	592.41	-0.906463	0.198624	-4.56371	5.02567e-06	5.95419e-05
Nudt19	729.1	-0.566108	0.1241	-4.56172	5.07355e-06	6.00726e-05
Arrdc1	125.516	0.909411	0.199414	4.56041	5.10544e-06	6.04134e-05
Adcy2	352.788	0.512693	0.11244	4.55969	5.12301e-06	6.05844e-05
Unc119b	698.271	0.606062	0.132939	4.55895	5.14111e-06	6.07615e-05
Lifr	781.194	0.844802	0.185343	4.55805	5.16302e-06	6.09833e-05
Slc39a13	322.589	0.707472	0.155231	4.55755	5.17544e-06	6.10929e-05
Cep55	31.9195	-2.05535	0.451025	-4.55707	5.18725e-06	6.1158e-05
Car3	9.33992	3.13436	0.687802	4.55707	5.18716e-06	6.1158e-05
Pdxp	790.328	-0.699734	0.153563	-4.55664	5.19783e-06	6.12395e-05
Mcm2	180.754	-0.811182	0.178026	-4.55653	5.20047e-06	6.12395e-05
Itfg2	209.259	0.864564	0.189767	4.55592	5.21577e-06	6.13824e-05
Ifnar2	89.2026	1.06216	0.23319	4.55492	5.24063e-06	6.16376e-05
Crim1	929.056	-0.691627	0.15192	-4.55256	5.29977e-06	6.22956e-05
Nt5e	45.2542	1.36784	0.300513	4.55169	5.32158e-06	6.25141e-05
Tmub2	1058.04	0.608806	0.13378	4.5508	5.3442e-06	6.27419e-05
Ccl8	5.47374	5.89015	1.29446	4.55026	5.35802e-06	6.28662e-05
Taok3	665.255	-0.481709	0.105889	-4.5492	5.38503e-06	6.31449e-05
Vps33a	883.022	-0.439968	0.0967231	-4.54873	5.39695e-06	6.32465e-05
Sox1ot	437.64	-0.719523	0.158197	-4.54828	5.40856e-06	6.33443e-05
Pfkfb4	185.164	0.849403	0.186775	4.54773	5.4228e-06	6.34729e-05
Pcdhgc3	1316.28	0.721132	0.158574	4.5476	5.42608e-06	6.3473e-05
Srp9	611.379	0.47154	0.103713	4.54657	5.45282e-06	6.37474e-05
9330133O14Rik	73.8069	-1.06397	0.234025	-4.54641	5.45675e-06	6.37551e-05
Nnat	11155.8	-0.652832	0.143625	-4.54539	5.48337e-06	6.40276e-05
Katnal1	879.174	-0.463508	0.101979	-4.54514	5.48983e-06	6.40645e-05
Rassf8	335.987	0.998511	0.219711	4.54465	5.50264e-06	6.41755e-05
C2cd4c	149.867	-1.11405	0.245156	-4.54424	5.51329e-06	6.42611e-05
Kansl3	1019.55	0.417352	0.0918626	4.54321	5.54028e-06	6.45369e-05
Hfe	120.171	2.86157	0.630098	4.54147	5.58634e-06	6.50345e-05
Baiap2	754.446	-0.863384	0.190176	-4.53993	5.62741e-06	6.54734e-05
Tifa	114.099	1.61839	0.356509	4.53955	5.63735e-06	6.55498e-05
Fdx1	96.6751	0.903221	0.199007	4.53864	5.66176e-06	6.57943e-05
Fosb	72.7239	1.7969	0.396095	4.53653	5.71873e-06	6.64165e-05
Shisa7	1344.83	-0.590739	0.130258	-4.53513	5.75678e-06	6.6802e-05
Rgs3	111.681	0.982189	0.216577	4.53506	5.75879e-06	6.6802e-05
Dhrs4	59.1061	1.30862	0.288741	4.53218	5.83789e-06	6.76792e-05
Wnk2	952.571	-0.468238	0.10332	-4.53194	5.84446e-06	6.77149e-05
Nusap1	121.544	-1.47582	0.325812	-4.52967	5.90759e-06	6.84056e-05
Srr	768.002	-0.894382	0.197481	-4.52894	5.92791e-06	6.86e-05
Sec16b	16.0456	2.53938	0.560729	4.52871	5.93439e-06	6.86341e-05
Ap2a2	2420.78	-0.484179	0.106941	-4.52753	5.96769e-06	6.89781e-05
Irf7	19.8052	2.61754	0.57835	4.52588	6.01442e-06	6.94769e-05
Map3k8	19.3318	2.73725	0.605259	4.52243	6.11327e-06	7.05435e-05
Tuft1	29.0089	2.30275	0.509187	4.52241	6.11401e-06	7.05435e-05
R3hdm4	2044.74	-0.537652	0.118923	-4.52101	6.15441e-06	7.09675e-05
Sntb2	362.211	0.700488	0.155001	4.51926	6.20556e-06	7.15148e-05
Grm7	452.975	-0.866254	0.191712	-4.51851	6.22759e-06	7.17262e-05
Dzip1l	280.304	0.712029	0.157677	4.51575	6.30936e-06	7.26249e-05
Matk	890.771	-0.919983	0.203752	-4.5152	6.32566e-06	7.27694e-05
Rab33a	207.475	-0.960741	0.212838	-4.51395	6.36318e-06	7.31577e-05
Nrip3	2380.58	-0.719063	0.159323	-4.51326	6.38399e-06	7.33536e-05
Arhgap17	136.675	0.771867	0.171054	4.51243	6.40898e-06	7.35972e-05
Mbtps2	424.222	-0.892026	0.197742	-4.51105	6.45073e-06	7.40329e-05
Tjp2	469.421	0.743735	0.164944	4.50901	6.51305e-06	7.4704e-05
Aebp1	64.8268	1.89047	0.419324	4.50836	6.53295e-06	7.48716e-05
Pcdh15	258.195	-1.26301	0.280153	-4.50829	6.53537e-06	7.48716e-05
Rcan1	780.392	0.566328	0.125654	4.50706	6.57319e-06	7.52605e-05
Lgmn	500.756	0.808815	0.17952	4.50543	6.62375e-06	7.57948e-05
Rnf181	914.012	0.385418	0.0855594	4.50468	6.64734e-06	7.602e-05
Psmd11	848.934	0.469819	0.104326	4.50336	6.68865e-06	7.64473e-05
Mcts1	148.965	-1.04577	0.232231	-4.50314	6.69563e-06	7.64821e-05
Meis1	52.9224	1.38614	0.30786	4.50251	6.7155e-06	7.66641e-05
Ccni	4415.47	0.358075	0.0795337	4.50219	6.72581e-06	7.66916e-05
Tro	2315.9	-0.414776	0.0921252	-4.50231	6.72196e-06	7.66916e-05
Mapk8ip2	2958.27	-0.510591	0.113449	-4.50063	6.77537e-06	7.72114e-05
Adnp2	539.131	0.449245	0.0998926	4.49728	6.88285e-06	7.83902e-05
Arhgap19	84.0879	-1.24983	0.277919	-4.49711	6.8882e-06	7.84052e-05
Cabyr	48.6091	-1.20287	0.267487	-4.49691	6.89487e-06	7.84352e-05
Ifi204	7.68505	3.91664	0.871037	4.49653	6.90716e-06	7.8529e-05
Slc23a2	2001.55	0.488652	0.108724	4.49441	6.97621e-06	7.92677e-05
Zfyve1	554.677	0.51696	0.115037	4.49387	6.994e-06	7.94234e-05
Tyw1	169.368	0.862531	0.192002	4.4923	7.04597e-06	7.99668e-05
Adamts10	285.841	0.927493	0.206488	4.49176	7.06383e-06	8.01227e-05
Lmln	223.893	-0.68264	0.151983	-4.49156	7.07032e-06	8.01495e-05
Zic2	270.19	0.94138	0.209646	4.49033	7.11134e-06	8.05675e-05
Mpi	382.783	-0.731197	0.162871	-4.48944	7.14109e-06	8.08575e-05
Mfsd11	394.012	0.582558	0.129789	4.4885	7.17249e-06	8.11657e-05
Nfkbiz	143.486	1.01343	0.225876	4.48665	7.23514e-06	8.1827e-05
Scube1	104.223	-1.08233	0.241272	-4.4859	7.26056e-06	8.20667e-05
Il3ra	43.9558	1.77555	0.395842	4.48549	7.27481e-06	8.21799e-05
Sobp	1489.19	-0.705658	0.157427	-4.48244	7.37939e-06	8.33129e-05
Dzip1	503.56	0.709598	0.158361	4.48088	7.43371e-06	8.38774e-05
Prkdc	106.408	-1.03795	0.231748	-4.47881	7.50613e-06	8.46455e-05
Cln5	210.235	1.12576	0.251371	4.47846	7.51822e-06	8.47326e-05
Snrpn	1553.68	-0.548731	0.122536	-4.47812	7.53021e-06	8.48186e-05
Kpna2	300.845	-0.843932	0.188474	-4.47771	7.54495e-06	8.49353e-05
Tap2	79.9249	1.63975	0.366486	4.47425	7.66793e-06	8.6171e-05
Flot2	1566.58	-0.585824	0.130932	-4.47425	7.66802e-06	8.6171e-05
Tnfrsf11b	4.87851	4.80603	1.0741	4.47449	7.65949e-06	8.6171e-05
Lonrf3	84.1424	0.931848	0.20828	4.47402	7.67629e-06	8.61858e-05
Gpr37l1	176.906	-1.53093	0.342195	-4.47384	7.68264e-06	8.61858e-05
Ppil1	240.193	-0.57832	0.129265	-4.47391	7.68036e-06	8.61858e-05
Nudt18	260.172	-0.749165	0.167526	-4.47192	7.75208e-06	8.69146e-05
Speg	840.74	-0.979546	0.219059	-4.4716	7.76361e-06	8.69936e-05
Phlpp2	580.391	-0.657292	0.147056	-4.46968	7.83363e-06	8.77276e-05
Cln8	672.526	0.544585	0.121849	4.46935	7.8459e-06	8.77638e-05
Lonrf2	2722.12	-0.582416	0.130312	-4.46939	7.84442e-06	8.77638e-05
Panct2	47.4293	1.6834	0.376761	4.46808	7.89266e-06	8.82362e-05
Hdac5	1840.02	0.888776	0.19896	4.46711	7.9285e-06	8.85858e-05
Tmc6	27.7823	1.81082	0.405396	4.46679	7.94019e-06	8.86655e-05
Mstn	15.3318	-2.26568	0.507509	-4.46431	8.03267e-06	8.96467e-05
Gda	2101.59	-0.900119	0.201692	-4.46283	8.08829e-06	9.02155e-05
Lrrn2	2712.64	-0.861996	0.193168	-4.46242	8.10383e-06	9.0337e-05
Gm56878	2626.39	-0.363975	0.0815744	-4.46188	8.12445e-06	9.0463e-05
Dmpk	231.384	0.891209	0.199736	4.46194	8.12209e-06	9.0463e-05
Rab11fip4	2545.84	-0.459713	0.10304	-4.46152	8.1381e-06	9.05632e-05
Chrdl1	203.343	1.44783	0.32458	4.46063	8.17208e-06	9.08892e-05
Arhgef18	691.427	0.764124	0.171327	4.46004	8.19432e-06	9.10845e-05
Pcdhgc5	395.917	-0.762098	0.170886	-4.45968	8.20812e-06	9.11857e-05
Cyp26b1	278.628	2.08435	0.467509	4.45843	8.25636e-06	9.16692e-05
Gpr88	346.003	2.39984	0.538396	4.45739	8.29651e-06	9.20624e-05
Nup98	366.122	0.554267	0.124512	4.45152	8.5263e-06	9.44628e-05
Gatd1	234.783	-0.702749	0.157868	-4.4515	8.52742e-06	9.44628e-05
Gm5345	24.0711	2.00223	0.449764	4.45173	8.51816e-06	9.44628e-05
Hmbox1	1069.65	0.500193	0.112369	4.45136	8.53288e-06	9.44694e-05
Tbck	442.681	-0.609328	0.13698	-4.4483	8.65518e-06	9.57689e-05
Sdccag8	293.548	-0.669918	0.150644	-4.44702	8.70682e-06	9.62855e-05
Plppr1	317.143	-0.944858	0.212478	-4.44685	8.71381e-06	9.63079e-05
Cpne3	397.873	0.925844	0.208241	4.44602	8.74758e-06	9.66262e-05
Utrn	318.39	0.837425	0.188446	4.44385	8.83623e-06	9.755e-05
Nkd2	194.871	-0.992929	0.223451	-4.44361	8.84608e-06	9.76033e-05
Ptprr	175.91	-0.861423	0.193872	-4.44325	8.86116e-06	9.77141e-05
Pcnx	1971.87	-0.38787	0.0873287	-4.44149	8.93384e-06	9.84598e-05
Rsad2	28.6124	2.38688	0.537515	4.44057	8.97192e-06	9.88233e-05
Kif2c	35.4109	-2.11736	0.477051	-4.43843	9.06178e-06	9.97566e-05
Zswim4	350.375	0.915721	0.206379	4.43708	9.11862e-06	0.000100325
Lcat	146.25	-1.32771	0.299549	-4.43236	9.32064e-06	0.00010249
Rhoc	251.633	0.942252	0.212672	4.43054	9.39992e-06	0.000103303
Cadps2	253.656	-1.17349	0.264889	-4.43012	9.41826e-06	0.000103446
9930012K11Rik	24.6724	1.98669	0.448702	4.42763	9.52749e-06	0.000104587
Parp12	108.173	1.20369	0.271885	4.42722	9.54575e-06	0.000104728
Igdcc4	1203.39	0.478609	0.108124	4.42648	9.57846e-06	0.000104974
Lcn2	46.1799	4.05534	0.916157	4.42647	9.57898e-06	0.000104974
Eif2ak3	336.647	0.720448	0.162772	4.42612	9.59436e-06	0.000105084
Dgkg	628.955	-0.628379	0.142106	-4.42191	9.78313e-06	0.000107091
Fam20a	121.649	1.46477	0.33132	4.42101	9.82395e-06	0.000107477
Tmem169	471.08	-0.630226	0.14264	-4.41831	9.94771e-06	0.00010877
Gabrb1	2897.1	-0.87721	0.198578	-4.41746	9.98659e-06	0.000109134
Wdr7	1836.13	-0.480831	0.108896	-4.4155	1.00779e-05	0.000110008
Nfkbil1	126.921	1.172	0.265422	4.41559	1.00736e-05	0.000110008
Gm17809	5.53437	3.88405	0.879666	4.41537	1.00837e-05	0.000110009
Oasl2	52.8466	2.34813	0.531888	4.41471	1.01144e-05	0.00011022
Dcun1d4	1293.62	-0.645415	0.146194	-4.41479	1.01106e-05	0.00011022
Marcks	5055.04	-0.632603	0.14333	-4.41362	1.01656e-05	0.000110716
Rcn3	65.6119	1.445	0.3275	4.41223	1.0231e-05	0.000111366
Ucma	22.8724	2.47258	0.560438	4.41187	1.02483e-05	0.000111491
Atrn	2368.02	-0.40752	0.0923777	-4.41145	1.02679e-05	0.000111595
Ryr3	255.053	-0.830084	0.188167	-4.41143	1.02692e-05	0.000111595
Med12l	224.182	-0.847118	0.192057	-4.41076	1.03007e-05	0.000111874
Agap1	3137.11	-0.550727	0.12493	-4.40829	1.04188e-05	0.000113093
Arhgap27	15.9743	2.67405	0.606882	4.40622	1.05189e-05	0.000114117
Prob1	142.52	1.21944	0.276829	4.40503	1.05769e-05	0.000114681
Eif4a1	3390.57	-0.647002	0.146949	-4.40291	1.06809e-05	0.000115744
Diras2	2825.39	-0.390487	0.0886917	-4.40274	1.06893e-05	0.000115771
Plxnb3	94.4119	-3.56837	0.810664	-4.40178	1.07364e-05	0.000116185
Gpr153	156.99	-0.993137	0.225625	-4.40172	1.07395e-05	0.000116185
Msx2	26.2138	1.75344	0.398575	4.39927	1.08614e-05	0.000117439
Myadm	1182.94	-0.561289	0.127619	-4.39815	1.09179e-05	0.000117984
Neurod1	670.402	-0.766694	0.174346	-4.39755	1.09478e-05	0.000118241
Gas1	286.547	0.794987	0.180798	4.3971	1.09705e-05	0.000118421
Hs3st5	68.7442	1.39665	0.317722	4.39583	1.1035e-05	0.00011905
Tacr3	75.7385	-1.7866	0.406566	-4.39436	1.11099e-05	0.000119792
Brinp3	381.129	0.809542	0.184232	4.39414	1.11211e-05	0.000119846
Gm37056	20.4703	-2.19777	0.500432	-4.39175	1.12441e-05	0.000121105
Cd68	64.0426	1.62378	0.369812	4.39083	1.12921e-05	0.000121554
Yipf2	156.326	0.794175	0.180884	4.39053	1.13075e-05	0.000121653
Mal2	869.845	-0.878002	0.200106	-4.38767	1.14569e-05	0.000123192
Sike1	821.818	-0.655873	0.149511	-4.38678	1.15043e-05	0.000123633
Cavin2	41.7421	1.48466	0.338517	4.38579	1.15566e-05	0.000124126
Dck	398.28	-0.564173	0.128643	-4.38558	1.15678e-05	0.000124178
Zfp827	402.606	-0.497963	0.113564	-4.38487	1.16053e-05	0.000124512
Hoxb9	5.50032	5.58754	1.27449	4.38415	1.16441e-05	0.000124859
Whamm	175.868	0.975741	0.222588	4.38363	1.16719e-05	0.000125069
Hs2st1	1706.59	0.578507	0.131973	4.38354	1.16765e-05	0.000125069
Poc1b	96.4136	0.875802	0.199935	4.38044	1.18442e-05	0.000126725
Scarf2	42.8136	2.35318	0.537192	4.38052	1.18394e-05	0.000126725
H13	1214.36	0.617639	0.141012	4.38005	1.18653e-05	0.000126881
Ccdc6	1339.5	0.432685	0.0988265	4.37823	1.19647e-05	0.000127873
Prkcz	1344.12	-0.464802	0.106179	-4.37752	1.20038e-05	0.000128221
H2ax	615.577	-0.739916	0.169032	-4.37737	1.20119e-05	0.000128237
Idi1	151.431	-1.12408	0.256827	-4.37681	1.2043e-05	0.000128498
Tspan13	2594.36	-0.496782	0.113513	-4.37643	1.20641e-05	0.000128653
Wwc1	1152.34	0.953008	0.217787	4.37588	1.20946e-05	0.000128864
Tdg	246.268	-0.592172	0.135328	-4.37583	1.20972e-05	0.000128864
Antxr2	68.9153	1.41318	0.323146	4.37319	1.22444e-05	0.000130361
Bnip5	37.6671	-1.53355	0.350947	-4.36975	1.24386e-05	0.000132356
Prr5l	21.9738	2.77566	0.635411	4.36829	1.25225e-05	0.000133175
Slc35g2	206.37	1.06156	0.24305	4.36765	1.25591e-05	0.000133492
Asl	113.482	0.900686	0.206245	4.36708	1.25921e-05	0.00013364
Dyrk2	1474.98	-0.516446	0.118256	-4.3672	1.25852e-05	0.00013364
Dok1	71.3309	1.31419	0.300934	4.36705	1.25936e-05	0.00013364
Stmn4	1618.77	-0.678102	0.155299	-4.36642	1.26302e-05	0.000133955
Atg13	662.12	0.598816	0.137229	4.36361	1.27934e-05	0.000135611
Spg20	375.083	0.604063	0.138458	4.36278	1.28418e-05	0.00013605
Cacng3	291.009	0.83538	0.191574	4.36062	1.29694e-05	0.000137327
Phf13	422.972	0.55516	0.127333	4.35992	1.30109e-05	0.000137691
Fzd5	74.693	1.10012	0.252562	4.35583	1.32566e-05	0.000140139
Otof	33.725	-1.75527	0.402968	-4.35584	1.32555e-05	0.000140139
Ccnb2	42.1739	-1.35018	0.310048	-4.35474	1.33226e-05	0.000140761
Hmgb2	129.296	-1.20468	0.276689	-4.35391	1.33732e-05	0.000141218
Smoc2	58.0299	-1.27145	0.292116	-4.35256	1.34554e-05	0.000142009
Gm49165	4.58973	4.41223	1.01393	4.35161	1.35143e-05	0.000142553
Stim1	834.216	0.597814	0.13739	4.35121	1.35388e-05	0.000142735
Ift27	135.891	0.963739	0.221602	4.34896	1.36784e-05	0.000144128
Ipo13	1283.83	0.822181	0.189066	4.34865	1.36981e-05	0.000144257
Mast3	1697.23	-0.854133	0.196503	-4.34666	1.38224e-05	0.000145268
Chst1	1661.84	-0.884563	0.203506	-4.34662	1.38252e-05	0.000145268
Tbx2	29.0176	2.65196	0.61011	4.34668	1.38211e-05	0.000145268
Ubqln4	1401.89	0.423644	0.0974674	4.34652	1.38314e-05	0.000145268
B230216N24Rik	47.8732	-1.60574	0.369427	-4.34656	1.38287e-05	0.000145268
Spata9	17.3017	-1.8534	0.426698	-4.34358	1.4018e-05	0.000147068
Tas1r3	34.2226	2.02461	0.466109	4.34364	1.4014e-05	0.000147068
Xylt1	1315.94	-0.623883	0.143696	-4.34169	1.41389e-05	0.000148256
Abcd2	581.284	1.11827	0.257672	4.33989	1.42553e-05	0.000149384
Slc1a2	18557.3	-0.78452	0.180774	-4.33979	1.42619e-05	0.000149384
Atxn10	1775.11	-0.348058	0.0802106	-4.3393	1.42935e-05	0.000149635
Trmt9b	137.276	1.05852	0.243982	4.33854	1.43434e-05	0.000150076
Dpf3	104.167	-0.87005	0.200582	-4.33763	1.4403e-05	0.000150619
Anln	113.236	-1.22442	0.282432	-4.33529	1.4557e-05	0.000152147
Astn2	423.499	0.532227	0.12283	4.33304	1.47062e-05	0.000153624
Pcdhb14	142.532	-0.970471	0.223988	-4.33269	1.47295e-05	0.000153785
Nasp	521.715	-0.917583	0.211921	-4.32983	1.49227e-05	0.000155718
Fgf2	135.354	1.40534	0.324641	4.32892	1.49845e-05	0.000156279
Adgrg1	1304.98	-0.771696	0.178313	-4.32775	1.5064e-05	0.000157025
Galnt1	645.39	0.599434	0.138516	4.32754	1.50786e-05	0.000157092
Sfxn5	1413.97	-0.697724	0.161249	-4.32699	1.5116e-05	0.000157398
Cerox1	125.328	-1.29993	0.300554	-4.32511	1.52453e-05	0.000158659
Hacd2	557.876	0.680278	0.157335	4.32377	1.53387e-05	0.000159546
Kctd13	631.053	-0.862696	0.199612	-4.32187	1.54715e-05	0.00016084
Oscp1	230.997	-0.621682	0.143899	-4.32026	1.55843e-05	0.000161927
Herpud2	839.495	0.54122	0.125316	4.31885	1.56842e-05	0.000162878
Stxbp6	692.974	1.13393	0.26259	4.31824	1.57279e-05	0.000163244
Igbp1	328.041	0.613929	0.142293	4.31455	1.59926e-05	0.000165903
Dusp16	276.256	0.635969	0.147426	4.31383	1.60453e-05	0.000166361
Trpt1	105.728	0.943598	0.218888	4.31086	1.62618e-05	0.000168515
Map3k9	397.642	0.826699	0.191921	4.30749	1.65119e-05	0.000171016
Grhl3	10.4073	2.59132	0.60221	4.30301	1.68492e-05	0.000174417
Cdk1	67.3776	-1.49064	0.346538	-4.30151	1.69636e-05	0.000175507
Faim2	880.483	-0.805606	0.187363	-4.29971	1.71021e-05	0.000176846
Gm17750	53.5544	-1.03421	0.24059	-4.29862	1.71865e-05	0.000177624
Ica1l	325.779	-0.731274	0.170313	-4.2937	1.75719e-05	0.000181511
Hspa12a	3542.93	-0.47412	0.110534	-4.28935	1.79196e-05	0.000185004
Crybg3	75.9934	0.850954	0.198417	4.28871	1.79717e-05	0.000185444
Lasp1	2010.3	0.570886	0.133129	4.28823	1.80099e-05	0.000185739
Dhfr	82.8211	-1.22749	0.286345	-4.28675	1.81305e-05	0.000186785
Itprid2	672.875	0.420088	0.0979967	4.28676	1.81298e-05	0.000186785
Epha4	2556.26	-0.722336	0.168533	-4.28601	1.81913e-05	0.000187312
Lama3	30.0152	1.93753	0.452259	4.28411	1.83473e-05	0.000188817
Tmem44	865.512	0.593987	0.138664	4.28364	1.83864e-05	0.00018912
Tmem74	392.66	-0.859787	0.20087	-4.28031	1.86636e-05	0.00019187
Ypel5	1249.18	0.769086	0.179727	4.27918	1.8758e-05	0.000192738
Fignl1	85.2897	-1.39565	0.32616	-4.27905	1.87696e-05	0.000192755
Hgsnat	257.073	-0.705558	0.164911	-4.27842	1.88226e-05	0.000193095
Akap1	780.975	0.482682	0.112817	4.27846	1.88189e-05	0.000193095
Gnpda1	269.227	0.858889	0.200829	4.27671	1.89676e-05	0.00019448
Aebp2	690.286	0.461381	0.1079	4.276	1.90279e-05	0.000194995
Nupl2	78.94	-0.823507	0.1926	-4.27573	1.90508e-05	0.000195128
Scarb2	2721.55	0.501506	0.117313	4.27493	1.91199e-05	0.000195733
Tmem18	640.785	-0.530989	0.124225	-4.2744	1.91655e-05	0.000196096
Bcas1	329.491	-3.50742	0.820717	-4.27361	1.92334e-05	0.000196687
Foxred1	408.817	-0.447382	0.104689	-4.27345	1.92471e-05	0.000196724
Purg	410.173	-0.674374	0.157878	-4.27148	1.94181e-05	0.000198367
Dgat1	325.78	0.72996	0.170919	4.2708	1.94771e-05	0.000198865
Gm42864	10.3085	-3.13801	0.734867	-4.27017	1.95324e-05	0.000199325
Ifngr2	932.58	-0.471685	0.11051	-4.26824	1.97019e-05	0.000200949
Doc2a	71.3862	-1.32786	0.311201	-4.2669	1.98204e-05	0.000202051
Gm14221	8.18743	3.54601	0.831298	4.26563	1.99335e-05	0.000203098
Gm56960	5.48508	4.32619	1.01427	4.26533	1.99607e-05	0.000203268
Shank2	1891.37	-0.530887	0.124502	-4.26408	2.00725e-05	0.0002043
Slc25a28	330.744	0.673164	0.157941	4.26211	2.02504e-05	0.000206002
Bc1	3243.49	-1.33592	0.313474	-4.26167	2.02907e-05	0.000206304
Tnfrsf12a	232.412	1.26021	0.295726	4.26139	2.03156e-05	0.000206437
Birc3	5.09752	4.56766	1.07193	4.26117	2.03356e-05	0.000206437
Trit1	143.315	0.614123	0.14412	4.2612	2.03333e-05	0.000206437
Dlg3	1893.26	-0.358311	0.08409	-4.26105	2.0347e-05	0.000206445
Rdh11	802.471	-0.678771	0.15935	-4.25964	2.0476e-05	0.000207636
Cdh18	54.7122	1.3055	0.306489	4.25953	2.04858e-05	0.000207636
Cbx6	5536.35	-0.560731	0.131653	-4.25917	2.05186e-05	0.00020786
Tusc2	693.49	-0.41526	0.097505	-4.25886	2.05468e-05	0.000208038
Ttc9	1285.8	0.41996	0.0986305	4.25791	2.06343e-05	0.000208815
Jam3	235.328	0.839911	0.197474	4.25326	2.10677e-05	0.00021309
Eif1ax	2457.65	-0.687419	0.161641	-4.25275	2.11166e-05	0.000213473
Nup62	679.533	0.672879	0.158232	4.25249	2.11406e-05	0.000213605
Atp7a	87.6807	1.27491	0.299852	4.2518	2.12055e-05	0.000214149
Gpr17	1234.97	-4.01301	0.94419	-4.25021	2.1357e-05	0.000215567
Aifm2	59.7455	1.54742	0.364122	4.24973	2.1403e-05	0.000215919
Dlgap5	22.1587	-2.35165	0.553497	-4.24872	2.14992e-05	0.000216777
Txndc5	789.571	0.514704	0.121158	4.24821	2.15488e-05	0.000217165
Dennd4c	203.004	0.806634	0.189918	4.24727	2.16395e-05	0.000217965
Psap	16643	0.524906	0.123601	4.24678	2.16862e-05	0.000218323
2810402E24Rik	31.2684	-1.48259	0.349324	-4.24417	2.19403e-05	0.000220767
Narf	864.011	-0.487123	0.114793	-4.24349	2.20072e-05	0.000221325
Grin2c	65.789	-1.33124	0.31375	-4.24298	2.20569e-05	0.00022171
Ptpru	138.777	-1.22125	0.287851	-4.24264	2.20906e-05	0.000221819
Ptn	4989.61	0.798071	0.188104	4.2427	2.20842e-05	0.000221819
Usp46	1532.13	-0.628718	0.148279	-4.24011	2.23406e-05	0.000224213
Dpp7	260.91	0.737164	0.173913	4.23868	2.24836e-05	0.000225532
Mcm3ap	437.836	-0.450102	0.106235	-4.23687	2.26653e-05	0.000227238
Hsf3	4.35915	5.56121	1.31303	4.23539	2.28151e-05	0.000228621
Acss1	329.241	-0.647324	0.15289	-4.23391	2.29661e-05	0.000229898
Ackr4	102.302	1.27967	0.302241	4.23393	2.29638e-05	0.000229898
Rfx3	1309.83	-0.978087	0.231023	-4.23371	2.29867e-05	0.000229985
Macrod2	545.965	-0.712711	0.168434	-4.2314	2.32241e-05	0.000232241
Sele	4.93958	5.74185	1.35712	4.23091	2.32751e-05	0.000232631
Peak1	949.469	0.475367	0.112385	4.22979	2.33909e-05	0.000233668
Fmn2	1205.27	0.550119	0.130132	4.22739	2.36413e-05	0.000236048
Ppp1r3b	14.9773	2.21253	0.523463	4.22672	2.37127e-05	0.000236639
Tacc1	1552.08	0.417339	0.0987499	4.22622	2.37649e-05	0.000237039
Dlx5	220.242	1.0428	0.246756	4.22603	2.37847e-05	0.000237062
Dgcr6	386.552	-0.717458	0.169774	-4.22597	2.37916e-05	0.000237062
Mindy1	342.234	0.599071	0.141802	4.22472	2.39241e-05	0.00023826
Ddt	213.183	1.26686	0.299933	4.22382	2.40193e-05	0.000239085
Spg21	321.342	0.721154	0.170752	4.22341	2.40633e-05	0.000239401
Ppfia2	1066.52	-0.826155	0.195642	-4.2228	2.4129e-05	0.000239932
Ctsa	1012.02	0.518903	0.122954	4.22032	2.43956e-05	0.000242459
Fibcd1	155.447	-1.15594	0.273957	-4.21941	2.4494e-05	0.000243312
Slc25a24	33.7375	1.66195	0.393938	4.21881	2.45591e-05	0.000243834
Csdc2	2720.86	0.538405	0.127656	4.21761	2.46905e-05	0.000245014
Rnf135	44.9103	1.41147	0.334702	4.21711	2.47455e-05	0.000245434
Cbx7	210.998	0.911677	0.216216	4.21651	2.48114e-05	0.000245962
P4hb	2470.13	0.566025	0.13425	4.21621	2.48447e-05	0.000246167
Dscaml1	697.283	-0.643348	0.152603	-4.21582	2.48867e-05	0.000246457
Trmt2b	147.485	1.04799	0.248674	4.21432	2.5053e-05	0.000247897
Gm56606	34.1942	1.56276	0.370826	4.21428	2.50576e-05	0.000247897
Sertm1	1087.54	-0.670546	0.159164	-4.21294	2.5207e-05	0.000249107
Il15	6.50508	4.29862	1.02036	4.21284	2.52184e-05	0.000249107
Smad5	908.023	0.68091	0.161621	4.21301	2.51988e-05	0.000249107
Samd4b	1498.55	0.652419	0.154974	4.20987	2.55522e-05	0.000252276
Nipsnap2	674.794	-0.443916	0.105472	-4.20887	2.56652e-05	0.000253263
Coq7	99.7424	0.895623	0.212856	4.20765	2.58039e-05	0.000254502
Fam222b	755.438	0.577445	0.137242	4.20749	2.58227e-05	0.000254559
Ssh1	484.624	0.664672	0.157985	4.20718	2.58579e-05	0.000254777
Plekha7	118.049	0.962031	0.228675	4.20698	2.58808e-05	0.000254873
Ang	8.28744	2.92021	0.694501	4.20475	2.61369e-05	0.000257264
Ldhb-ps	20.3918	1.33436	0.317371	4.2044	2.61779e-05	0.000257537
Gbp7	79.6578	1.63179	0.388155	4.20397	2.62271e-05	0.000257891
Crtc3	375.58	0.65204	0.155118	4.20351	2.62807e-05	0.000258287
Acsf2	208.645	0.801912	0.190787	4.20319	2.63182e-05	0.000258525
1700001L05Rik	52.5931	-1.96543	0.467621	-4.20304	2.63357e-05	0.000258566
Dars2	136.857	-0.856072	0.203695	-4.20272	2.63732e-05	0.000258804
Ntng2	717.895	-0.716116	0.170482	-4.20054	2.66282e-05	0.000261174
Slc9a5	200.335	0.801015	0.190736	4.1996	2.67386e-05	0.000262125
Kctd7	415.257	0.534099	0.127186	4.19936	2.67667e-05	0.000262267
Kif20a	96.1335	-1.44002	0.34297	-4.19868	2.68472e-05	0.000262924
Tnik	2183.6	-0.702043	0.16726	-4.19732	2.70097e-05	0.000264382
Pcdhb17	184.178	-0.638997	0.152248	-4.19709	2.70367e-05	0.000264514
Tenm2	1841.52	-0.568518	0.135483	-4.19624	2.71382e-05	0.000265372
Prkag1	317.538	0.675536	0.161003	4.19581	2.719e-05	0.000265745
Dhh	20.2846	3.08456	0.735334	4.19477	2.73145e-05	0.000266828
Pnpla3	34.0544	-1.86101	0.44374	-4.19391	2.74182e-05	0.000267706
Gprc5b	1611.31	0.717067	0.171005	4.19325	2.74984e-05	0.000268354
Bsn	4491.19	-0.564734	0.134681	-4.19312	2.75149e-05	0.00026838
Bicc1	78.7141	1.07088	0.255437	4.19233	2.76103e-05	0.000269176
Mcidas	8.32271	-2.89605	0.690875	-4.19186	2.76674e-05	0.000269597
Utp14b	487.069	0.906958	0.216379	4.19152	2.77093e-05	0.000269871
Pclaf	146.074	-1.92493	0.459529	-4.18892	2.8028e-05	0.000272838
Gng10	433.06	-0.78379	0.187146	-4.18811	2.81284e-05	0.000273678
Arhgap32	1858.26	-0.419209	0.100101	-4.18784	2.81625e-05	0.000273872
Agl	736.17	0.563183	0.134523	4.18652	2.83265e-05	0.00027533
[truncated: 19,713 more rows]

## Sheet: DE_filtered
gene_name	baseMean	log2FoldChange	lfcSE	stat	pvalue	padj	log10padj	in_syngo
Peg10	2313.6	2.60468	0.12835	20.2935	1.46794e-91	2.8522e-87	86.5448	0
Ddit4l	1751.51	3.62259	0.180503	20.0694	1.367e-89	1.32804e-85	84.8768	0
Srxn1	5437.76	2.8972	0.155311	18.6543	1.16623e-77	7.55326e-74	73.1219	0
Nes	6445.72	2.9402	0.15798	18.6113	2.60421e-77	1.26499e-73	72.8979	0
Cgnl1	360.472	3.69782	0.199906	18.4979	2.14866e-76	8.34968e-73	72.0783	0
Layn	386.756	5.28624	0.298271	17.7229	2.78956e-70	9.03352e-67	66.0441	0
Gsta3	152.761	7.00979	0.400557	17.5001	1.42939e-68	3.96757e-65	64.4015	0
Txnrd1	4760.41	2.53877	0.146123	17.3742	1.2949e-67	3.14499e-64	63.5024	0
Shc1	467.858	2.58284	0.14933	17.2962	5.02705e-67	1.08528e-63	62.9645	0
Akap12	1781.59	2.46013	0.152226	16.161	9.49949e-59	1.84575e-55	54.7338	1
Foxc1	349.03	3.93378	0.249592	15.7608	5.78758e-56	1.0223e-52	51.9904	0
Dusp6	1248.58	1.80729	0.117164	15.4253	1.1072e-53	1.79275e-50	49.7465	0
Blvrb	388.536	4.64399	0.301308	15.4127	1.34371e-53	2.00833e-50	49.6972	0
Septin4	806.925	3.42267	0.225047	15.2087	3.09755e-52	4.29895e-49	48.3666	1
Gclm	3113.87	2.51964	0.166955	15.0917	1.83547e-51	2.37755e-48	47.6239	0
Nedd8	399.635	-2.43735	0.166459	-14.6424	1.50728e-48	1.8304e-45	44.7375	1
Trim16	137.319	4.9187	0.337341	14.5808	3.72284e-48	4.25498e-45	44.3711	0
Ltbp1	114.099	3.98938	0.2767	14.4177	4.00365e-47	4.32172e-44	43.3643	0
Hmox1	1946.52	2.93918	0.207701	14.151	1.84066e-45	1.88231e-42	41.7253	0
Ctsh	125.151	6.00875	0.430598	13.9544	2.95579e-44	2.87155e-41	40.5419	0
Spry4	871.184	1.43593	0.103981	13.8096	2.23002e-43	2.0633e-40	39.6854	0
Igtp	190.905	4.23645	0.314036	13.4903	1.78325e-41	1.57494e-38	37.8027	0
Abcc4	309.869	2.27084	0.168538	13.4737	2.23256e-41	1.88603e-38	37.7245	0
Prdx6	5449.13	2.06491	0.1572	13.1356	2.05881e-39	1.66678e-36	35.7781	0
Ccdc80	465.456	2.6668	0.20349	13.1053	3.0701e-39	2.38609e-36	35.6223	0
A2m	1157.71	3.59374	0.274393	13.0971	3.42215e-39	2.5574e-36	35.5922	0
Osgin1	250.692	3.97864	0.304813	13.0527	6.13136e-39	4.25472e-36	35.3711	0
Tnc	368.429	1.69869	0.130122	13.0546	5.98368e-39	4.25472e-36	35.3711	1
Igfbp4	4254.94	2.38113	0.184147	12.9306	3.02456e-38	2.02645e-35	34.6933	0
Amotl1	1107.14	1.47889	0.114936	12.8671	6.89455e-38	4.46537e-35	34.3501	0
Sgpl1	1420.98	1.65997	0.13005	12.7641	2.60107e-37	1.63028e-34	33.7877	0
Wasf1	1967.68	-1.70184	0.133526	-12.7454	3.30699e-37	2.00796e-34	33.6972	1
Igfbp3	3405.91	2.16395	0.170712	12.676	8.03017e-37	4.72807e-34	33.3253	0
Gadd45a	147.372	2.60638	0.206174	12.6417	1.24354e-36	7.10644e-34	33.1483	0
Dusp4	1028.06	2.10239	0.166779	12.6058	1.96126e-36	1.08878e-33	32.9631	0
F2r	722.699	1.57409	0.125065	12.5862	2.51406e-36	1.32022e-33	32.8794	0
Glis3	319.66	2.57062	0.204234	12.5867	2.50037e-36	1.32022e-33	32.8794	0
Neat1	882.444	3.38836	0.269403	12.5773	2.81544e-36	1.43958e-33	32.8418	0
Camk2a	10783.5	-1.98174	0.158845	-12.476	1.00992e-35	5.0315e-33	32.2983	1
Axin2	806.537	2.22798	0.180602	12.3364	5.76474e-35	2.80022e-32	31.5528	0
Pla2g7	3930.04	2.20481	0.179682	12.2707	1.30189e-34	6.16971e-32	31.2097	0
Gsr	730.85	2.01861	0.165006	12.2335	2.05868e-34	9.52384e-32	31.0212	0
Mgst1	922.3	3.17265	0.259593	12.2216	2.3825e-34	1.07656e-31	30.968	0
Ccn2	568.705	3.08638	0.253089	12.1948	3.31221e-34	1.42662e-31	30.8457	0
Gsta4	337.825	2.77572	0.227644	12.1932	3.37748e-34	1.42662e-31	30.8457	0
Lamc2	40.482	4.16764	0.34177	12.1943	3.33482e-34	1.42662e-31	30.8457	0
Fzd1	818.812	1.86585	0.153553	12.1512	5.65333e-34	2.33711e-31	30.6313	1
Ptk2b	1119.49	-1.72569	0.143227	-12.0486	1.97189e-33	7.98205e-31	30.0979	1
Ak5	1123.33	-1.3899	0.115815	-12.001	3.50863e-33	1.39128e-30	29.8566	0
Dap	301.577	2.29105	0.192182	11.9212	9.17401e-33	3.56502e-30	29.4479	0
Cplx2	12050.9	-1.39995	0.117934	-11.8707	1.68139e-32	6.40575e-30	29.1934	1
Msn	1334.86	2.03793	0.173766	11.728	9.16166e-32	3.42329e-29	28.4656	0
Cmya5	88.7253	3.53018	0.303158	11.6447	2.44239e-31	8.95388e-29	28.048	0
Ampd3	305.088	2.21966	0.191403	11.5968	4.27721e-31	1.51102e-28	27.8207	0
Creb3l2	321.652	1.77015	0.153602	11.5243	9.95123e-31	3.45272e-28	27.4618	0
9330102E08Rik	202.172	-1.69513	0.147373	-11.5023	1.28409e-30	4.37716e-28	27.3588	0
Tpbg	298.362	2.12471	0.184833	11.4953	1.3931e-30	4.6344e-28	27.334	0
Nqo1	471.05	4.78975	0.416702	11.4944	1.40725e-30	4.6344e-28	27.334	0
H1f0	1164.59	-1.44178	0.125753	-11.4652	1.97391e-30	6.39218e-28	27.1944	0
Gbe1	281.823	3.17691	0.277733	11.4387	2.67797e-30	8.53001e-28	27.0691	0
Aox1	363.688	2.58249	0.227769	11.3382	8.48559e-30	2.65927e-27	26.5752	0
Procr	70.6807	5.65834	0.499877	11.3195	1.05101e-29	3.24146e-27	26.4893	0
Snx33	500.46	2.49111	0.220782	11.2831	1.58997e-29	4.82705e-27	26.3163	0
Lratd1	1773.23	1.76104	0.156375	11.2616	2.02946e-29	6.06653e-27	26.2171	0
Ptpn14	300.644	2.18915	0.195533	11.1958	4.27449e-29	1.25838e-26	25.9002	0
Gclc	1256.43	1.61751	0.144566	11.1887	4.63152e-29	1.34314e-26	25.8719	0
Abhd4	3667.82	1.92529	0.172395	11.1679	5.85523e-29	1.67305e-26	25.7765	0
Il18bp	158.362	2.28042	0.2052	11.1132	1.08267e-28	3.04874e-26	25.5159	0
Tsku	283.068	2.34408	0.21166	11.0747	1.6635e-28	4.61739e-26	25.3356	0
Shisal1	1005.89	-1.39119	0.125646	-11.0723	1.70982e-28	4.67913e-26	25.3298	0
Gpc4	827.007	1.59174	0.144723	10.9986	3.88115e-28	1.04737e-25	24.9799	1
Angptl2	125.637	4.16416	0.379551	10.9713	5.25298e-28	1.39816e-25	24.8544	0
Neurod6	2243.26	-1.91427	0.175671	-10.8969	1.19234e-27	3.1307e-25	24.5044	0
Disp1	177.665	1.96947	0.1815	10.8511	1.97075e-27	5.03838e-25	24.2977	0
Fzd10	95.4042	4.67951	0.434774	10.7631	5.14238e-27	1.29762e-24	23.8869	0
Sp5	58.3979	6.67762	0.622551	10.7262	7.66695e-27	1.90986e-24	23.719	0
Cdkn1a	934.342	1.52543	0.142758	10.6854	1.19178e-26	2.93116e-24	23.533	0
Cyp24a1	60.7133	6.14045	0.576941	10.6431	1.87741e-26	4.50347e-24	23.3465	0
Myo1e	284.139	2.17363	0.206606	10.5207	6.93714e-26	1.64376e-23	22.7842	0
Bmp2	82.5002	2.95419	0.281446	10.4965	8.96879e-26	2.09956e-23	22.6779	0
Fdps	1241.7	-1.51214	0.144397	-10.4721	1.16029e-25	2.68386e-23	22.5712	0
Dipk1c	264.799	3.19588	0.305337	10.4667	1.22807e-25	2.80723e-23	22.5517	0
Slc17a7	7461.69	-1.86539	0.178705	-10.4384	1.65554e-25	3.69737e-23	22.4321	1
Opn3	116.403	2.63659	0.25284	10.4279	1.84877e-25	4.08201e-23	22.3891	0
Ptgfr	59.4375	4.19976	0.403145	10.4175	2.06338e-25	4.50466e-23	22.3463	0
Calr3	80.4126	3.30425	0.320017	10.3253	5.41766e-25	1.16961e-22	21.932	0
Zadh2	627.718	1.40023	0.136425	10.2637	1.02677e-24	2.14518e-22	21.6685	0
Cbr3	479.979	2.71532	0.264916	10.2497	1.18669e-24	2.45291e-22	21.6103	0
Plat	849.513	1.76204	0.172217	10.2315	1.43256e-24	2.92996e-22	21.5331	1
Ecm1	106.063	2.70767	0.264955	10.2193	1.62441e-24	3.28773e-22	21.4831	0
Icam1	104.699	4.33347	0.425213	10.1913	2.16871e-24	4.2998e-22	21.3666	0
Clic1	255.202	2.31862	0.227795	10.1785	2.47253e-24	4.85266e-22	21.314	0
Zscan29	352.52	1.63745	0.161121	10.1629	2.90455e-24	5.64354e-22	21.2484	0
Hes5	74.9345	-3.2712	0.322807	-10.1336	3.91899e-24	7.5392e-22	21.1227	0
Fgfr2	690.722	1.69534	0.167665	10.1115	4.91221e-24	9.35728e-22	21.0289	0
Mocos	92.719	4.05535	0.403092	10.0606	8.2484e-24	1.52635e-21	20.8163	0
Fbxo32	106.043	2.83079	0.281368	10.0608	8.23248e-24	1.52635e-21	20.8163	0
Zfp217	132.078	1.96169	0.195353	10.0418	9.98777e-24	1.83078e-21	20.7374	0
Ttyh1	2288.73	-1.38856	0.138312	-10.0393	1.02381e-23	1.85913e-21	20.7307	1
Tnfrsf1a	942.449	2.16704	0.216179	10.0243	1.1919e-23	2.14432e-21	20.6687	0
Sat1	590.029	1.8885	0.189338	9.97426	1.97569e-23	3.5218e-21	20.4532	0
Rab31	3961.59	1.4773	0.148525	9.94644	2.61377e-23	4.61688e-21	20.3357	0
Norad	4626.16	-1.51928	0.15276	-9.94548	2.63898e-23	4.6194e-21	20.3354	0
Sqor	61.2275	3.08404	0.311999	9.88479	4.8459e-23	8.18746e-21	20.0869	0
Spsb1	240.521	1.54117	0.156617	9.84041	7.53992e-23	1.26294e-20	19.8986	0
Ntsr1	287.451	-1.75656	0.178754	-9.8267	8.64023e-23	1.43487e-20	19.8432	0
Adamts1	1185.35	1.56204	0.159207	9.81135	1.00611e-22	1.65668e-20	19.7808	0
Kank4	77.7468	2.73414	0.278794	9.80702	1.05025e-22	1.71483e-20	19.7658	0
Gem	242.471	2.61948	0.268568	9.75348	1.78245e-22	2.83877e-20	19.5469	0
Il4ra	47.5238	3.70051	0.379524	9.75039	1.83764e-22	2.90288e-20	19.5372	0
Cyb5a	924.433	1.70566	0.175258	9.73225	2.19686e-22	3.4148e-20	19.4666	0
Spry1	557.411	1.44338	0.148309	9.73226	2.19666e-22	3.4148e-20	19.4666	0
Lgr6	230.359	5.23492	0.541892	9.66045	4.4389e-22	6.79116e-20	19.1681	0
Csf1	582.958	1.78859	0.185558	9.639	5.47169e-22	8.30585e-20	19.0806	0
Gstt3	49.953	4.47017	0.464192	9.62999	5.9734e-22	8.92794e-20	19.0492	0
Tnfrsf10b	100.837	2.28486	0.23858	9.5769	1e-21	1.48321e-19	18.8288	0
Gabre	24.2208	5.26903	0.550576	9.57003	1.06874e-21	1.57316e-19	18.8032	1
Pim1	67.7003	2.48534	0.259873	9.56369	1.13626e-21	1.65997e-19	18.7799	0
Ccn1	709.152	2.69366	0.282546	9.53352	1.52033e-21	2.18816e-19	18.6599	0
Frmd8	595.658	2.26121	0.237373	9.52599	1.63479e-21	2.31854e-19	18.6348	0
Fth1	28345.4	1.46811	0.154385	9.50937	1.91827e-21	2.70086e-19	18.5685	0
Ephx1	891.626	1.69293	0.178623	9.47765	2.60071e-21	3.63538e-19	18.4395	0
Gstm1	8087.31	1.85994	0.196363	9.47193	2.74712e-21	3.8126e-19	18.4188	0
Heph	219.956	4.47949	0.47309	9.46857	2.83687e-21	3.90925e-19	18.4079	0
Tubb6	246.639	1.6265	0.171986	9.45718	3.16354e-21	4.32871e-19	18.3636	0
3930402G23Rik	45.7551	2.85451	0.302117	9.44836	3.44187e-21	4.67661e-19	18.3301	0
Bcl2	571.59	1.48156	0.156998	9.43677	3.84435e-21	5.18721e-19	18.2851	0
Coro2a	292.215	-1.32142	0.140105	-9.43164	4.03741e-21	5.41013e-19	18.2668	0
Nrg1	291.496	1.76058	0.187554	9.38707	6.16954e-21	8.21056e-19	18.0856	1
Tnfsf18	46.8052	7.81966	0.833496	9.38176	6.48805e-21	8.57571e-19	18.0667	0
Jcad	753.19	1.52593	0.163179	9.35123	8.6635e-21	1.12974e-18	17.947	0
Slc6a11	1865.65	-1.96307	0.210439	-9.32846	1.07422e-20	1.39148e-18	17.8565	1
L3hypdh	109.965	3.17801	0.342225	9.2863	1.59738e-20	2.05543e-18	17.6871	0
Sorcs1	538.666	1.49661	0.161265	9.28042	1.68807e-20	2.15784e-18	17.666	0
Gabra5	1797.58	-1.40606	0.151632	-9.27285	1.81231e-20	2.30152e-18	17.638	1
Plekhg1	524.806	1.69278	0.182651	9.26785	1.89938e-20	2.39643e-18	17.6204	0
Tm4sf1	74.245	3.31253	0.358199	9.24772	2.29324e-20	2.87469e-18	17.5414	0
Ptgr1	83.3656	4.01188	0.434058	9.24272	2.4032e-20	2.99322e-18	17.5239	0
Tgif1	111.103	2.27251	0.246516	9.21854	3.01183e-20	3.70934e-18	17.4307	0
Fam13a	321.093	1.84123	0.200311	9.19188	3.8604e-20	4.71745e-18	17.3263	0
Pcdhb9	213.72	-1.30436	0.142395	-9.16014	5.18302e-20	6.25503e-18	17.2038	0
Dock9	1430.84	-1.34338	0.146934	-9.1427	6.09107e-20	7.30552e-18	17.1363	0
Cox6b2	51.0041	2.9758	0.326567	9.11236	8.06126e-20	9.49274e-18	17.0226	0
Cd151	921.22	1.57463	0.173056	9.09895	9.12082e-20	1.06758e-17	16.9716	0
Oip5os1	5951.81	-1.67732	0.184745	-9.07911	1.09462e-19	1.26598e-17	16.8976	0
Mxra8	220.862	2.31557	0.255833	9.05107	1.41571e-19	1.62764e-17	16.7884	0
Necab2	417.174	-1.79834	0.19945	-9.01654	1.94127e-19	2.21876e-17	16.6539	1
Lmo3	1530.19	-1.7574	0.195204	-9.0029	2.1984e-19	2.49795e-17	16.6024	0
Elovl7	215.086	2.14619	0.23855	8.99681	2.32377e-19	2.62505e-17	16.5809	0
Phyhip	1735.1	-1.34353	0.149588	-8.98152	2.67054e-19	2.98211e-17	16.5255	0
Gtse1	160.609	1.83278	0.204217	8.97469	2.84157e-19	3.15495e-17	16.501	0
Gpc6	172.707	1.65641	0.184728	8.96675	3.05386e-19	3.37139e-17	16.4722	1
Pcdh18	147.899	2.18135	0.244098	8.93636	4.02206e-19	4.39037e-17	16.3575	0
Trim17	211.873	1.66456	0.186379	8.93109	4.2185e-19	4.57907e-17	16.3392	0
Sord	469.263	1.55153	0.173795	8.92738	4.36232e-19	4.70888e-17	16.3271	0
Taldo1	1784.96	1.86509	0.209075	8.92069	4.63412e-19	4.97463e-17	16.3032	0
Ankrd34c	101.799	3.95011	0.444856	8.87953	6.7146e-19	7.12922e-17	16.147	0
Ar	144.494	2.64144	0.297644	8.8745	7.02508e-19	7.41833e-17	16.1297	0
Ccnd1	3583.98	1.65459	0.186508	8.87145	7.21968e-19	7.54185e-17	16.1225	0
Cpne6	352.399	-1.91263	0.215589	-8.87164	7.20778e-19	7.54185e-17	16.1225	1
Kcnq5	1052.94	-1.52259	0.172028	-8.85085	8.68562e-19	8.97669e-17	16.0469	1
Gdpd2	239.444	1.60359	0.181809	8.8202	1.14258e-18	1.17462e-16	15.9301	0
Snca	2736.96	-1.43293	0.16284	-8.79958	1.37327e-18	1.39699e-16	15.8548	1
Irgm2	87.3104	3.63428	0.413311	8.79307	1.45523e-18	1.47266e-16	15.8319	0
Zfp469	142.795	-1.87176	0.212883	-8.79245	1.46333e-18	1.47318e-16	15.8317	0
Pcdhb7	130.013	-1.77393	0.201909	-8.78582	1.55227e-18	1.55467e-16	15.8084	0
Crym	502.989	-2.10431	0.241033	-8.73037	2.5384e-18	2.49096e-16	15.6036	0
Boc	513.634	1.53659	0.176595	8.70122	3.28338e-18	3.17393e-16	15.4984	0
Ddn	2824.54	-1.56195	0.179541	-8.69967	3.32844e-18	3.20156e-16	15.4946	1
Crlf3	165.661	1.45062	0.16703	8.68474	3.79617e-18	3.63347e-16	15.4397	0
Cnksr2	897.864	-1.44234	0.166105	-8.68328	3.84524e-18	3.6624e-16	15.4362	1
Jph2	29.1242	7.42296	0.855227	8.67951	3.97467e-18	3.76721e-16	15.424	0
Ism2	54.5819	3.86164	0.445386	8.67033	4.30884e-18	4.06412e-16	15.391	0
Pamr1	78.01	2.88568	0.333248	8.65926	4.74822e-18	4.45691e-16	15.351	0
Bdkrb2	145.355	2.7071	0.312768	8.65529	4.91678e-18	4.59294e-16	15.3379	0
Thbs2	111.177	3.53404	0.408809	8.64472	5.39397e-18	4.99071e-16	15.3018	0
Phyh	137.263	2.17235	0.251324	8.6436	5.44671e-18	5.01562e-16	15.2997	0
2810029C07Rik	232.138	1.43366	0.165889	8.6423	5.5094e-18	5.04942e-16	15.2968	0
Esd	434.813	2.25626	0.262469	8.59628	8.23418e-18	7.47617e-16	15.1263	0
Pdk4	127.984	2.82559	0.328836	8.5927	8.49512e-18	7.67722e-16	15.1148	0
Igfbp2	8640.58	1.93376	0.22512	8.5899	8.70451e-18	7.79395e-16	15.1082	0
Lpo	125.218	3.32739	0.387352	8.59009	8.68993e-18	7.79395e-16	15.1082	0
Iqgap1	419.088	1.37553	0.160373	8.57707	9.73189e-18	8.67388e-16	15.0618	1
Strip2	108.508	-1.94819	0.227733	-8.55473	1.18141e-17	1.04816e-15	14.9796	0
Pla2g5	53.0025	3.56408	0.416774	8.55159	1.21407e-17	1.06739e-15	14.9717	0
Tcn2	235.366	1.68825	0.198161	8.51962	1.60073e-17	1.38849e-15	14.8575	0
Slc40a1	294.834	3.48995	0.409736	8.51755	1.62963e-17	1.40728e-15	14.8516	0
Aldh2	631.219	2.01667	0.238696	8.44871	2.94544e-17	2.47748e-15	14.606	0
Dab2	151.756	2.10352	0.24934	8.43632	3.27474e-17	2.74259e-15	14.5618	0
Galnt15	49.4874	3.80758	0.451784	8.42789	3.5196e-17	2.93501e-15	14.5324	0
Abcc1	323.702	1.36169	0.161796	8.41611	3.89181e-17	3.23154e-15	14.4906	0
Adgrv1	173.803	2.71547	0.322684	8.41527	3.91996e-17	3.24105e-15	14.4893	0
Rab32	52.1261	2.43	0.288787	8.41451	3.9453e-17	3.24818e-15	14.4884	0
Trabd2b	34.4985	4.12893	0.491176	8.40622	4.23452e-17	3.457e-15	14.4613	0
Trf	79.8565	2.60916	0.310709	8.39744	4.56312e-17	3.70968e-15	14.4307	0
Tdrp	218.621	2.00679	0.23904	8.39523	4.64983e-17	3.76442e-15	14.4243	0
Lpin3	154.632	3.16633	0.378207	8.37195	5.66735e-17	4.55028e-15	14.342	0
Tmem144	72.463	2.86316	0.342482	8.36002	6.27084e-17	5.01409e-15	14.2998	0
Cntn2	1183.65	-1.68485	0.201871	-8.34616	7.05194e-17	5.61554e-15	14.2506	1
Lss	980.667	-1.33263	0.159919	-8.33314	7.87232e-17	6.19268e-15	14.2081	0
Pon2	721.336	1.85637	0.223261	8.31479	9.19172e-17	7.20142e-15	14.1426	0
Vxn	1516.62	-1.53158	0.184914	-8.28266	1.20453e-16	9.36164e-15	14.0286	0
Slc5a3	2560.79	1.99871	0.242132	8.2546	1.52407e-16	1.17979e-14	13.9282	0
Synm	336.058	-1.30651	0.158851	-8.22478	1.95551e-16	1.49589e-14	13.8251	0
Sphk1	151.938	2.49072	0.302898	8.22295	1.98553e-16	1.5129e-14	13.8202	1
Txlnb	55.2526	2.62955	0.321182	8.18709	2.67627e-16	1.99233e-14	13.7006	0
Gm34934	54.0509	3.16519	0.386905	8.18079	2.81984e-16	2.0912e-14	13.6796	0
Slc12a7	101.535	2.02296	0.247478	8.17431	2.97554e-16	2.18995e-14	13.6596	0
Lipa	393.466	1.63849	0.200965	8.15309	3.54744e-16	2.60101e-14	13.5849	0
Epha8	67.4206	-2.5096	0.307845	-8.15215	3.5751e-16	2.61143e-14	13.5831	0
Prss56	41.2641	8.21753	1.00973	8.13836	4.00652e-16	2.89393e-14	13.5385	0
Gdf6	31.2382	5.05066	0.623166	8.10484	5.28155e-16	3.77282e-14	13.4233	0
Btla	26.3903	5.21427	0.64373	8.1001	5.49162e-16	3.9085e-14	13.408	0
Rtp4	36.7042	3.90882	0.482872	8.09493	5.72964e-16	4.06303e-14	13.3912	0
Tmem176a	195.662	1.40815	0.174075	8.08932	6.00002e-16	4.22393e-14	13.3743	0
Fblim1	56.1838	2.04788	0.253494	8.07865	6.54901e-16	4.57724e-14	13.3394	0
Lrrc55	452.934	-1.59399	0.197758	-8.06031	7.60988e-16	5.28071e-14	13.2773	0
Ctsd	3590.49	1.37703	0.171271	8.04006	8.97912e-16	6.16481e-14	13.2101	1
Stk10	148.33	1.98249	0.247432	8.01224	1.12641e-15	7.65249e-14	13.1162	0
Slc2a1	1237.52	1.86347	0.233138	7.99301	1.31683e-15	8.88402e-14	13.0514	0
Cdkn2b	115.823	1.5407	0.192808	7.99086	1.34004e-15	9.00934e-14	13.0453	0
Cyp2d22	67.1715	2.93967	0.36885	7.96982	1.58907e-15	1.06102e-13	12.9743	0
Stxbp5l	244.902	-1.40192	0.176197	-7.95654	1.76913e-15	1.17318e-13	12.9306	1
Gng11	60.0295	3.90389	0.492645	7.92435	2.29344e-15	1.50039e-13	12.8238	0
Egr3	696.438	-1.55306	0.196515	-7.90299	2.72281e-15	1.75761e-13	12.7551	0
Zfp36l2	549.873	1.61919	0.205164	7.89218	2.96946e-15	1.90418e-13	12.7203	0
Hspb8	820.465	1.68351	0.213764	7.87556	3.39217e-15	2.16809e-13	12.6639	0
Shroom3	287.573	2.04782	0.260342	7.8659	3.66448e-15	2.31925e-13	12.6347	0
Gm20658	116.038	6.00816	0.764738	7.85649	3.95047e-15	2.49213e-13	12.6034	0
Uvssa	105.882	-1.66337	0.21202	-7.84536	4.31721e-15	2.71467e-13	12.5663	0
Mctp1	525.54	-1.48841	0.189835	-7.84057	4.48505e-15	2.80207e-13	12.5525	1
Ddr2	373.355	1.69973	0.21718	7.82638	5.02127e-15	3.10711e-13	12.5076	0
Ccnjl	298.917	-1.50069	0.191905	-7.81996	5.28399e-15	3.2593e-13	12.4869	0
Chrna4	340.506	-1.39569	0.178755	-7.80779	5.81979e-15	3.55593e-13	12.449	1
Scara3	146.124	1.44176	0.184707	7.80563	5.92063e-15	3.6062e-13	12.4429	0
Trib1	586.742	1.4598	0.188336	7.75102	9.11586e-15	5.48363e-13	12.2609	0
Epha6	221.125	-2.19373	0.283672	-7.73334	1.04765e-14	6.28264e-13	12.2019	0
Pdlim4	269.351	2.01363	0.261027	7.71425	1.21697e-14	7.25331e-13	12.1395	1
Col4a6	96.8701	3.01364	0.390948	7.70854	1.27266e-14	7.53896e-13	12.1227	0
Fmo2	15.7015	4.81052	0.625346	7.69258	1.44196e-14	8.43893e-13	12.0737	0
Tgfbr2	177.941	1.55053	0.201586	7.69163	1.45268e-14	8.47615e-13	12.0718	0
Tpd52l1	167.216	1.78811	0.232715	7.6837	1.54564e-14	8.88514e-13	12.0513	0
S100a11	125.297	2.55653	0.332718	7.68376	1.54492e-14	8.88514e-13	12.0513	0
Rxfp3	167.249	-2.10638	0.274188	-7.68223	1.56341e-14	8.96076e-13	12.0477	0
Uaca	143.732	2.01774	0.263069	7.67	1.71995e-14	9.82899e-13	12.0075	0
Cebpd	344.033	2.41196	0.314735	7.66346	1.80993e-14	1.03129e-12	11.9866	0
Kctd8	169.283	1.40926	0.183986	7.65961	1.865e-14	1.05956e-12	11.9749	1
Kitl	1123.48	2.03541	0.265772	7.65847	1.88164e-14	1.0659e-12	11.9723	0
A830018L16Rik	618.534	-1.47184	0.192208	-7.65752	1.89555e-14	1.07066e-12	11.9703	0
Caln1	2989.53	-1.47008	0.192489	-7.63722	2.21954e-14	1.23924e-12	11.9068	0
Rnft1	305.836	1.44694	0.189631	7.6303	2.34209e-14	1.30392e-12	11.8847	0
Swap70	224.502	1.33766	0.176588	7.575	3.59114e-14	1.94362e-12	11.7114	1
Ifi27	206.081	1.89516	0.250256	7.57287	3.6506e-14	1.97031e-12	11.7055	0
Otx1	183.438	1.69876	0.22452	7.56621	3.84256e-14	2.05113e-12	11.688	0
Mcc	368.404	1.30052	0.171878	7.56655	3.8326e-14	2.05113e-12	11.688	0
Pbxip1	2570.03	1.51998	0.201034	7.56082	4.00538e-14	2.13218e-12	11.6712	0
Cdh19	60.6147	2.66432	0.353655	7.53367	4.93331e-14	2.61897e-12	11.5819	0
Myh8	79.4596	-1.93453	0.257642	-7.50859	5.97674e-14	3.1386e-12	11.5033	0
Trim25	208.667	2.36497	0.315378	7.49885	6.43795e-14	3.37168e-12	11.4722	0
Tmem120a	216.228	1.48553	0.198324	7.49044	6.86444e-14	3.58538e-12	11.4455	0
Psd3	6239.54	-1.6604	0.222191	-7.47286	7.84725e-14	4.06592e-12	11.3908	1
Pml	138.754	1.76198	0.236079	7.46354	8.42271e-14	4.32945e-12	11.3636	0
Grm2	168.673	-2.40868	0.322931	-7.45882	8.73004e-14	4.47559e-12	11.3492	1
Mal	73.3097	4.63754	0.622133	7.45426	9.03735e-14	4.62094e-12	11.3353	0
Slc4a11	25.1648	3.50475	0.47103	7.44059	1.00234e-13	5.08499e-12	11.2937	0
Anxa2	185.769	1.55297	0.209299	7.41989	1.17216e-13	5.91561e-12	11.228	0
Arhgdig	728.852	-1.32798	0.17919	-7.41106	1.25295e-13	6.30695e-12	11.2002	0
Rps6kl1	310.684	-1.41456	0.191	-7.40607	1.30101e-13	6.53194e-12	11.185	0
Asap3	73.3823	2.19377	0.296334	7.40303	1.33115e-13	6.66605e-12	11.1761	0
Smo	669.002	1.57638	0.213246	7.3923	1.44306e-13	7.20788e-12	11.1422	1
Fzd7	224.043	1.39998	0.190073	7.36547	1.76528e-13	8.72758e-12	11.0591	0
Nyx	38.4396	3.15215	0.428037	7.3642	1.78208e-13	8.76601e-12	11.0572	0
Zbtb7b	388.563	1.81567	0.24691	7.35355	1.93013e-13	9.47031e-12	11.0236	0
Frem1	140.213	2.20974	0.300939	7.34282	2.09143e-13	1.02102e-11	10.991	0
Cabp7	313.326	-2.00818	0.274111	-7.32616	2.36842e-13	1.15334e-11	10.938	0
Smad9	216.354	1.57613	0.21531	7.3203	2.47408e-13	1.19879e-11	10.9213	0
Zbtb7c	235.065	1.63698	0.223928	7.3103	2.66546e-13	1.27876e-11	10.8932	0
Cmtm5	170.236	-1.45432	0.199069	-7.3056	2.7604e-13	1.32105e-11	10.8791	0
Cd44	236.631	1.6764	0.229813	7.29461	2.99517e-13	1.42637e-11	10.8458	1
Cpm	127.917	-1.6592	0.227729	-7.28588	3.19573e-13	1.51447e-11	10.8197	0
Rnf213	199.108	1.42005	0.194952	7.28411	3.23796e-13	1.53075e-11	10.8151	0
Lama4	64.4063	2.86458	0.393327	7.28295	3.26596e-13	1.54023e-11	10.8124	1
Tmem37	204.532	4.7504	0.653224	7.27223	3.53605e-13	1.65555e-11	10.7811	0
Jade2	286.922	1.4292	0.196972	7.25583	3.99208e-13	1.8601e-11	10.7305	0
Ptgfrn	889.502	1.33266	0.18393	7.2455	4.30857e-13	1.99323e-11	10.7004	0
Adamts5	215.502	2.44325	0.337245	7.24474	4.33254e-13	1.99812e-11	10.6994	0
Dmrt3	235.358	1.93531	0.267142	7.24452	4.33972e-13	1.99812e-11	10.6994	0
Rgs16	270.988	1.6802	0.232992	7.21142	5.53722e-13	2.53149e-11	10.5966	0
Vegfd	59.7155	-2.42498	0.336403	-7.20854	5.65533e-13	2.57942e-11	10.5885	0
Pnpla2	442.892	1.59004	0.220996	7.19488	6.25147e-13	2.83138e-11	10.548	0
Megf6	140.877	1.93077	0.268442	7.19252	6.36064e-13	2.87412e-11	10.5415	0
Plekhb1	396.621	1.49906	0.208555	7.18782	6.58342e-13	2.96788e-11	10.5276	0
Zfp36	41.4855	2.80634	0.390547	7.18568	6.68753e-13	3.00784e-11	10.5217	0
Krt73	34.7504	-2.80846	0.39133	-7.1767	7.14146e-13	3.18985e-11	10.4962	0
Lgals3bp	332.878	2.01704	0.281079	7.17606	7.17497e-13	3.19747e-11	10.4952	0
Vav3	139.498	1.74332	0.24345	7.1609	8.01492e-13	3.55548e-11	10.4491	0
Kcnj15	16.106	6.86391	0.960231	7.14818	8.79332e-13	3.8919e-11	10.4098	0
Ppp1r1b	102.827	-2.04474	0.286257	-7.14302	9.1302e-13	4.02267e-11	10.3955	1
Map3k20	422.85	1.31433	0.184394	7.12784	1.01956e-12	4.47179e-11	10.3495	0
Pde3a	470.996	1.30325	0.183267	7.11117	1.1506e-12	5.02387e-11	10.299	0
Nrep	3101.42	-1.626	0.228843	-7.10529	1.20074e-12	5.21932e-11	10.2824	0
Slc6a7	308.563	-1.38937	0.195635	-7.10182	1.23126e-12	5.34003e-11	10.2725	1
Pnpla7	102.294	1.57616	0.222069	7.09763	1.26916e-12	5.48021e-11	10.2612	0
Irx1	25.2353	-4.56772	0.643556	-7.09762	1.26922e-12	5.48021e-11	10.2612	0
Mapkapk3	107.927	1.71321	0.243028	7.04944	1.79636e-12	7.68794e-11	10.1142	0
Adra1a	188.9	1.33685	0.189938	7.03837	1.94504e-12	8.28774e-11	10.0816	1
Bag3	196.14	1.78797	0.254208	7.03347	2.01464e-12	8.56553e-11	10.0672	0
Col5a1	207.035	1.63121	0.232696	7.01008	2.3819e-12	1.00174e-10	9.99925	0
Nptx2	351.945	1.93332	0.276012	7.00448	2.47896e-12	1.04031e-10	9.98284	1
Bcar3	139.813	2.75024	0.392961	6.99877	2.58225e-12	1.08132e-10	9.96605	0
Rigi	123.664	1.85447	0.265512	6.9845	2.85879e-12	1.18943e-10	9.92466	0
Bst2	73.4714	4.70782	0.674231	6.98251	2.8996e-12	1.20165e-10	9.92022	0
Tmem255a	304.944	1.73857	0.248991	6.98246	2.90053e-12	1.20165e-10	9.92022	0
Socs3	85.5033	2.19078	0.314033	6.97626	3.03133e-12	1.24786e-10	9.90384	0
Prdx1	2137.49	1.89747	0.27205	6.97472	3.06476e-12	1.25895e-10	9.89999	0
Ehd4	146.561	1.9055	0.273406	6.9695	3.18064e-12	1.30105e-10	9.88571	0
B3gat2	412.77	-1.61725	0.232169	-6.96583	3.26483e-12	1.33268e-10	9.87527	0
Anxa5	241.386	1.49799	0.215261	6.95897	3.4278e-12	1.39627e-10	9.85503	1
Igfbp5	6867.44	1.46673	0.21093	6.95364	3.55986e-12	1.44401e-10	9.84043	0
Ifitm3	310.631	2.79728	0.402501	6.94976	3.65911e-12	1.48118e-10	9.82939	0
Dcxr	263.54	1.81861	0.261748	6.94795	3.70627e-12	1.49404e-10	9.82564	0
Hrk	1491.7	-1.41956	0.204523	-6.94085	3.89761e-12	1.56468e-10	9.80557	0
Stard5	239.316	1.33801	0.192935	6.935	4.06225e-12	1.62741e-10	9.7885	0
Plau	26.1756	3.24511	0.468022	6.93366	4.10095e-12	1.63953e-10	9.78528	0
Mrm1	210.455	1.39714	0.201694	6.92701	4.29813e-12	1.71133e-10	9.76667	0
Nos1	477.526	-1.40713	0.203408	-6.91778	4.58784e-12	1.82294e-10	9.73923	1
Pir	22.3478	3.79362	0.549001	6.91005	4.84491e-12	1.92115e-10	9.71644	0
Pnp	171.996	1.91642	0.277447	6.90734	4.93826e-12	1.95418e-10	9.70904	0
Saa3	19.2744	6.81963	0.988349	6.90002	5.1995e-12	2.04922e-10	9.68841	0
Recql4	96.0475	1.63959	0.237798	6.8949	5.39045e-12	2.12017e-10	9.67363	0
Mafb	518.293	1.37934	0.200965	6.86359	6.71498e-12	2.62519e-10	9.58084	0
Gm56983	27.3758	2.33682	0.340498	6.86294	6.74565e-12	2.63189e-10	9.57973	0
Spata6	114.622	1.74979	0.255362	6.85219	7.27294e-12	2.82626e-10	9.54879	0
Sfn	102.859	2.11332	0.308798	6.84371	7.717e-12	2.99284e-10	9.52392	0
Dhrs7	185.416	1.50351	0.219932	6.83625	8.12954e-12	3.14655e-10	9.50217	0
Flnc	146.475	2.68282	0.392575	6.83392	8.26237e-12	3.19161e-10	9.49599	0
Osmr	166.541	3.63357	0.531895	6.83137	8.41073e-12	3.24247e-10	9.48912	0
Gpx1	200.782	1.61464	0.236619	6.82381	8.8659e-12	3.39772e-10	9.46881	0
Sowaha	434.265	-1.52109	0.223808	-6.79638	1.07282e-11	4.09527e-10	9.38772	0
Hapln1	1759.95	-1.83357	0.270144	-6.7874	1.14171e-11	4.34116e-10	9.36239	1
Fuca1	388.723	1.30985	0.193043	6.7853	1.15849e-11	4.39639e-10	9.3569	0
H4c8	47.2803	3.01061	0.444409	6.77441	1.24912e-11	4.73109e-10	9.32504	0
Frk	14.8585	5.15782	0.763223	6.75795	1.3996e-11	5.27019e-10	9.27817	0
Gpr22	795.909	-1.74971	0.25938	-6.74574	1.52247e-11	5.71072e-10	9.24331	0
Myl9	90.6393	2.12064	0.314486	6.74317	1.54967e-11	5.7904e-10	9.23729	0
Loxl1	153.085	3.06855	0.455255	6.74029	1.5807e-11	5.895e-10	9.22952	0
Stbd1	139.646	1.95342	0.290106	6.73349	1.65646e-11	6.16572e-10	9.21002	0
Vim	3735.47	1.39635	0.207464	6.73058	1.68988e-11	6.2781e-10	9.20217	0
Smpdl3b	46.3833	2.1884	0.325287	6.7276	1.72479e-11	6.39554e-10	9.19412	0
Jag1	302.308	1.51561	0.225365	6.72514	1.75419e-11	6.49216e-10	9.18761	0
Slc37a2	99.7983	1.77464	0.264028	6.72141	1.79968e-11	6.64788e-10	9.17732	0
Abca13	13.433	4.98885	0.742766	6.71659	1.86029e-11	6.84572e-10	9.16458	0
Efhd1	62.161	-2.12014	0.316286	-6.70322	2.03875e-11	7.47415e-10	9.12644	0
Ube2l6	88.5571	1.53329	0.228807	6.70125	2.0665e-11	7.56158e-10	9.12139	0
Cyp4f15	35.494	-2.87153	0.429173	-6.69085	2.21883e-11	8.10372e-10	9.09132	0
Sox8	505.025	-1.46647	0.219539	-6.67979	2.39286e-11	8.72295e-10	9.05934	0
Prkcg	1901.5	-1.39852	0.209419	-6.67811	2.42051e-11	8.8072e-10	9.05516	1
Plscr2	56.5614	2.61822	0.392113	6.67719	2.43563e-11	8.84567e-10	9.05327	0
Rgcc	59.6846	-1.99242	0.299162	-6.65999	2.73847e-11	9.92694e-10	9.00318	0
Slc6a9	321.798	1.39502	0.209714	6.65198	2.89176e-11	1.04631e-09	8.98034	1
Cd38	39.5372	3.33903	0.502464	6.64531	3.0259e-11	1.09281e-09	8.96146	0
St6galnac3	153.014	-1.50198	0.226839	-6.62135	3.5593e-11	1.27596e-09	8.89416	0
Itga5	93.8609	1.83667	0.278017	6.60634	3.93933e-11	1.40185e-09	8.8533	1
Sdc1	129.94	1.47296	0.223378	6.59404	4.28017e-11	1.51583e-09	8.81935	0
Stum	2271.34	-1.6655	0.25258	-6.59394	4.28303e-11	1.51583e-09	8.81935	0
Zfp703	681.274	1.50893	0.229338	6.57948	4.72098e-11	1.66175e-09	8.77943	0
Ltb4r2	11.7647	5.27394	0.803665	6.56235	5.29654e-11	1.85093e-09	8.73261	0
Tcim	95.1337	-2.55197	0.388968	-6.56087	5.34938e-11	1.86367e-09	8.72963	0
Htatip2	77.2025	2.4944	0.380843	6.54967	5.76631e-11	1.9945e-09	8.70016	0
Slc22a4	62.7531	2.43426	0.371678	6.54937	5.77806e-11	1.9945e-09	8.70016	0
Cited1	67.4376	2.34556	0.358212	6.54795	5.83322e-11	2.00957e-09	8.6969	0
Mas1	225.154	-1.52822	0.23342	-6.5471	5.86662e-11	2.01749e-09	8.69519	0
Ifi209	21.7856	4.80598	0.734566	6.54261	6.04542e-11	2.07531e-09	8.68292	0
Scn4b	27.0316	2.71768	0.415728	6.53714	6.27049e-11	2.14499e-09	8.66857	0
Phlda3	475.208	1.46667	0.224548	6.53165	6.50503e-11	2.21353e-09	8.65491	0
Ldlrap1	19.1084	2.66205	0.408846	6.51113	7.45883e-11	2.52483e-09	8.59777	0
Itprip	163.088	1.93194	0.296729	6.51079	7.4758e-11	2.52594e-09	8.59758	0
Rhog	201.918	1.45389	0.223837	6.49531	8.28611e-11	2.76156e-09	8.55884	1
Man2b2	229.484	1.44265	0.222192	6.49283	8.42405e-11	2.80273e-09	8.55242	0
Map3k14	91.1962	1.59875	0.246484	6.48624	8.80028e-11	2.91791e-09	8.53493	0
Lpar1	136.48	2.39997	0.370581	6.47623	9.40426e-11	3.10756e-09	8.50758	1
Myl12a	215.5	1.39165	0.215112	6.46941	9.83866e-11	3.23461e-09	8.49018	0
Notum	32.2098	3.81105	0.589215	6.468	9.93053e-11	3.25929e-09	8.48688	0
S100a10	245.47	1.49024	0.230856	6.45529	1.08014e-10	3.53319e-09	8.45183	0
Itga8	245.235	1.88016	0.291613	6.44744	1.13758e-10	3.71483e-09	8.43006	1
Rasa4	18.151	3.14531	0.488096	6.44404	1.16337e-10	3.78631e-09	8.42178	0
Eif4ebp1	210.6	1.55831	0.242	6.43929	1.20032e-10	3.90005e-09	8.40893	1
Hlx	30.6771	3.10623	0.48327	6.42751	1.29711e-10	4.20048e-09	8.3767	0
Gatm	543.941	-1.45121	0.226029	-6.42043	1.35886e-10	4.3931e-09	8.35723	0
Ccbe1	244.976	-1.74709	0.272352	-6.41483	1.40982e-10	4.53524e-09	8.3434	0
Trpc5os	14.7333	6.73419	1.05235	6.39919	1.56208e-10	5.00844e-09	8.3003	0
Prss23	210.052	1.89641	0.296377	6.39864	1.56767e-10	5.01809e-09	8.29946	0
Lpar6	177.818	2.20885	0.34531	6.39672	1.58749e-10	5.07318e-09	8.29472	0
Cp	309.942	3.35535	0.52574	6.38216	1.7461e-10	5.55266e-09	8.2555	0
Sstr5	15.2968	7.36558	1.15507	6.37671	1.80933e-10	5.74431e-09	8.24076	0
Ifitm2	81.4882	2.19641	0.344654	6.37281	1.85595e-10	5.87314e-09	8.23113	0
Arhgef28	79.6613	-2.0008	0.314384	-6.36419	1.96322e-10	6.1824e-09	8.20884	0
Rin2	350.813	1.30311	0.204996	6.35675	2.06061e-10	6.47858e-09	8.18852	0
Aif1l	142.966	-1.94375	0.305835	-6.35553	2.07714e-10	6.52001e-09	8.18575	0
Minar1	156.384	1.79075	0.281794	6.35483	2.08651e-10	6.52832e-09	8.1852	0
Vamp8	28.0267	2.4497	0.386267	6.34199	2.26821e-10	7.06271e-09	8.15103	0
Nkd1	172.57	1.82925	0.288465	6.34131	2.27814e-10	7.08228e-09	8.14983	0
Zbtb42	12.6716	4.66964	0.736513	6.3402	2.29471e-10	7.12239e-09	8.14737	0
Pax6	187.975	1.38971	0.219216	6.33949	2.3053e-10	7.14387e-09	8.14607	0
Lratd2	269.893	1.60026	0.253088	6.32292	2.56663e-10	7.92839e-09	8.10082	0
Prss35	116.988	-1.93078	0.305377	-6.32263	2.57148e-10	7.93077e-09	8.10068	0
Cnih3	646.793	-1.34786	0.213594	-6.31041	2.78299e-10	8.52896e-09	8.0691	1
Mag	16.4464	-4.95298	0.785676	-6.3041	2.89876e-10	8.85581e-09	8.05277	0
Arpc1b	157.43	1.55129	0.246071	6.30425	2.89597e-10	8.85581e-09	8.05277	0
Spink8	7.97297	-5.1526	0.817723	-6.30115	2.9544e-10	8.9975e-09	8.04588	0
Rhoj	166.525	1.46189	0.232286	6.29351	3.10361e-10	9.3784e-09	8.02787	0
Il16	104.19	-1.52775	0.242841	-6.29114	3.15141e-10	9.46398e-09	8.02393	0
1810010H24Rik	100.805	1.46408	0.232719	6.29119	3.15035e-10	9.46398e-09	8.02393	0
Parp9	48.0141	1.80601	0.287308	6.28597	3.2581e-10	9.73923e-09	8.01148	0
Rgs5	1002.11	2.52634	0.402223	6.28096	3.36486e-10	1.00429e-08	7.99814	0
Gm32618	48.9359	2.00368	0.319122	6.27874	3.41333e-10	1.01719e-08	7.9926	0
H60b	28.8631	3.93011	0.626923	6.26888	3.63652e-10	1.0771e-08	7.96775	0
Pkp2	67.0367	-1.47646	0.236266	-6.24913	4.12743e-10	1.20414e-08	7.91932	0
Sla	162.721	-1.87724	0.300486	-6.24735	4.17465e-10	1.21427e-08	7.91568	0
Tlr4	21.246	4.46144	0.714423	6.24481	4.24308e-10	1.23136e-08	7.90961	0
Gm44250	31.0441	3.56016	0.57016	6.24414	4.26131e-10	1.23386e-08	7.90873	0
Piezo1	146.895	1.78992	0.287282	6.23051	4.64913e-10	1.34224e-08	7.87217	0
Grm4	129.525	-1.95524	0.313843	-6.22997	4.66523e-10	1.34411e-08	7.87157	1
Fzd2	161.086	1.43141	0.229804	6.22885	4.69865e-10	1.35051e-08	7.8695	0
4933404O12Rik	177.117	-1.53932	0.247149	-6.22831	4.71498e-10	1.35321e-08	7.86864	0
Eogt	223.413	1.49649	0.240391	6.22522	4.8089e-10	1.37813e-08	7.86071	0
Apln	296.907	1.94341	0.312285	6.22321	4.87098e-10	1.39386e-08	7.85578	0
Ccna2	191.406	-1.95539	0.314654	-6.21442	5.15158e-10	1.46552e-08	7.83401	0
Slco1c1	877.885	1.54478	0.249061	6.2024	5.5607e-10	1.56813e-08	7.80462	0
Nlrc5	31.5407	2.63758	0.425676	6.19621	5.78392e-10	1.62167e-08	7.79004	0
Icosl	30.4899	2.43448	0.39354	6.1861	6.16705e-10	1.72163e-08	7.76406	0
Itgb3	38.0913	1.97728	0.32061	6.16724	6.94934e-10	1.92619e-08	7.7153	1
Tcf7	73.9307	2.05771	0.333859	6.1634	7.11994e-10	1.97066e-08	7.70539	0
Zdhhc18	676.312	1.3346	0.216649	6.16018	7.26639e-10	2.00833e-08	7.69716	0
Ccdc63	20.5041	3.26289	0.532004	6.13321	8.61249e-10	2.35029e-08	7.62888	0
Sbno2	520.771	1.60089	0.261355	6.12532	9.05009e-10	2.45935e-08	7.60918	0
Gm21399	30.57	2.09316	0.341756	6.12474	9.08339e-10	2.46495e-08	7.60819	0
Sgms2	60.4528	2.00959	0.328226	6.12257	9.20772e-10	2.4952e-08	7.60289	0
Hs3st3b1	115.638	1.92703	0.315095	6.11572	9.61198e-10	2.59751e-08	7.58544	0
Slc39a8	11.6021	4.83943	0.791429	6.1148	9.66811e-10	2.60905e-08	7.58352	0
Pidd1	128.81	1.47606	0.24152	6.11156	9.86622e-10	2.65882e-08	7.57531	0
Usp18	14.3898	3.97932	0.651411	6.10877	1.00403e-09	2.70198e-08	7.56832	0
Wdr72	23.4958	4.08602	0.669991	6.09862	1.06986e-09	2.86328e-08	7.54314	0
Cr1l	153.429	1.3351	0.219186	6.0912	1.1207e-09	2.987e-08	7.52476	0
Myrf	54.2699	-2.96267	0.486883	-6.08496	1.16519e-09	3.09708e-08	7.50905	0
Rhod	49.5778	2.46961	0.40636	6.07741	1.22143e-09	3.2377e-08	7.48976	0
Fn1	348.113	1.58496	0.261222	6.06747	1.29941e-09	3.42571e-08	7.46525	0
Irgm1	313.969	1.54508	0.255003	6.05906	1.36921e-09	3.59024e-08	7.44488	0
Vstm4	74.7703	2.25124	0.371698	6.05665	1.38985e-09	3.63946e-08	7.43896	0
9330121K16Rik	127.776	-2.01331	0.332636	-6.05258	1.42541e-09	3.72254e-08	7.42916	0
Oaf	328.199	1.65535	0.273762	6.04669	1.47854e-09	3.83552e-08	7.41618	0
Cck	498.808	-1.61008	0.266346	-6.04508	1.49337e-09	3.85853e-08	7.41358	1
Pde1c	207.526	1.63447	0.27046	6.04329	1.51003e-09	3.89639e-08	7.40934	0
Gpx8	276.892	1.49871	0.248036	6.04231	1.51927e-09	3.91505e-08	7.40726	0
Ifngr1	191.939	1.46304	0.242496	6.03328	1.60668e-09	4.12387e-08	7.38469	0
Gpr63	123.152	-1.52366	0.252662	-6.03041	1.63541e-09	4.18656e-08	7.37814	0
Apobec3	47.2983	1.96978	0.326662	6.03003	1.63927e-09	4.19092e-08	7.37769	0
Lrrk2	101.693	1.70983	0.283597	6.02908	1.64895e-09	4.21014e-08	7.3757	1
Syt2	369.98	1.65777	0.275539	6.01645	1.78279e-09	4.53397e-08	7.34352	1
Ajuba	115.987	1.79285	0.298294	6.01036	1.85112e-09	4.68934e-08	7.32889	0
Kcnk4	64.4631	-2.03003	0.339019	-5.98796	2.12485e-09	5.3341e-08	7.27294	0
Htr6	58.2651	-1.65046	0.275763	-5.98505	2.16317e-09	5.42328e-08	7.26574	0
Rassf4	161.497	1.82942	0.30627	5.97322	2.32609e-09	5.78693e-08	7.23755	0
Adamtsl1	92.4406	1.33897	0.224876	5.95426	2.61251e-09	6.45814e-08	7.18989	0
Gbp3	112.515	2.1576	0.362657	5.94942	2.69086e-09	6.62655e-08	7.17871	0
Tead3	89.6506	1.63829	0.275364	5.94956	2.68857e-09	6.62655e-08	7.17871	0
Ptchd4	78.907	1.31757	0.221838	5.93931	2.86231e-09	7.03983e-08	7.15244	0
Ccdc74a	134.918	-1.47006	0.248127	-5.92465	3.12973e-09	7.6781e-08	7.11475	0
Tcaf2	29.4186	2.64866	0.447434	5.91967	3.2258e-09	7.90381e-08	7.10216	0
Ston1	123.778	1.75123	0.296271	5.91089	3.40259e-09	8.26405e-08	7.08281	0
Rab29	93.3271	1.45292	0.246034	5.90538	3.51839e-09	8.52398e-08	7.06936	0
Klhdc7a	217.212	1.82415	0.308911	5.9051	3.52438e-09	8.52787e-08	7.06916	0
Akr1b10	147.259	1.35325	0.229346	5.90048	3.62451e-09	8.73749e-08	7.05861	0
Slc24a2	2555.39	-1.37595	0.233329	-5.89701	3.70138e-09	8.91174e-08	7.05004	1
Sapcd2	99.8568	-2.26665	0.38472	-5.89168	3.82298e-09	9.15913e-08	7.03815	0
Trim47	48.1638	2.40966	0.409038	5.89106	3.83736e-09	9.18226e-08	7.03705	1
Lrrk1	83.904	2.23817	0.379942	5.89081	3.84297e-09	9.18437e-08	7.03695	0
Nupr1	75.5659	1.84919	0.313976	5.88958	3.87183e-09	9.22053e-08	7.03524	0
Knl1	45.2273	-2.29151	0.389307	-5.88612	3.95362e-09	9.39104e-08	7.02729	0
Gstm2-ps1	30.9332	2.03471	0.346169	5.87779	4.15775e-09	9.85185e-08	7.00648	0
Ifitm1	9.33601	4.32031	0.735241	5.87605	4.20173e-09	9.94391e-08	7.00244	0
Cxcl5	9.75415	4.2631	0.726048	5.87165	4.31471e-09	1.01865e-07	6.99198	0
Unc5b	330.625	1.42835	0.243323	5.8702	4.35271e-09	1.02637e-07	6.98869	0
Trpm1	11.4625	4.17791	0.712657	5.86244	4.56123e-09	1.07035e-07	6.97048	0
Gm10010	31.1015	-1.83345	0.313355	-5.85103	4.88528e-09	1.14225e-07	6.94224	0
Osbpl3	286.723	1.36122	0.23282	5.84668	5.0148e-09	1.16972e-07	6.93192	0
Col11a1	330.084	1.41499	0.242238	5.84131	5.17928e-09	1.20519e-07	6.91894	0
Cfap90	73.3944	-1.6651	0.285447	-5.83332	5.43342e-09	1.26131e-07	6.89918	0
Gal	10.3533	6.21226	1.06701	5.82211	5.81085e-09	1.34251e-07	6.87208	0
Gm16278	19.8726	3.86456	0.663892	5.82107	5.84709e-09	1.34767e-07	6.87042	0
Gpld1	30.7552	2.22611	0.382416	5.82117	5.84363e-09	1.34767e-07	6.87042	0
Gm37795	32.2914	2.29328	0.394215	5.81734	5.97899e-09	1.37481e-07	6.86176	0
Esyt3	21.6827	2.93107	0.505007	5.80401	6.47491e-09	1.47316e-07	6.83175	0
Ptchd1	135.462	1.35403	0.233736	5.793	6.91387e-09	1.56569e-07	6.80529	0
Vwa7	38.3986	2.37153	0.409415	5.79248	6.93543e-09	1.56692e-07	6.80495	0
Slc17a6	276.941	1.45832	0.251984	5.78734	7.15098e-09	1.61375e-07	6.79216	1
Sema5b	286.629	-1.44601	0.249868	-5.78709	7.16147e-09	1.61424e-07	6.79203	0
C1ql2	159.443	-1.81444	0.31363	-5.78529	7.23886e-09	1.62979e-07	6.78787	1
Stk17b	212.852	1.45923	0.252384	5.78176	7.39242e-09	1.66052e-07	6.77976	0
H3c4	46.883	2.26407	0.391642	5.78097	7.42729e-09	1.6645e-07	6.77872	0
Parp4	37.4914	1.85139	0.320457	5.77735	7.58877e-09	1.69873e-07	6.76988	0
Slc8b1	58.1865	2.01213	0.348501	5.77366	7.75678e-09	1.73036e-07	6.76186	0
Trpm2	84.0105	-1.70017	0.29455	-5.77211	7.82856e-09	1.74437e-07	6.75836	0
Gm4810	8.17443	-6.01472	1.04261	-5.76892	7.97806e-09	1.77564e-07	6.75064	0
Rorb	312.198	1.34654	0.233621	5.76378	8.22513e-09	1.82854e-07	6.7379	0
Adgre5	47.2187	2.31132	0.401036	5.76336	8.24552e-09	1.83098e-07	6.73732	0
Dio2	2613.75	1.40918	0.244519	5.76306	8.26012e-09	1.83212e-07	6.73704	0
Dmrta2	249.696	1.57185	0.272968	5.75835	8.49378e-09	1.87966e-07	6.72592	0
Filip1	87.1885	-1.92474	0.33461	-5.7522	8.80891e-09	1.94497e-07	6.71109	1
Mitf	106.115	1.31468	0.228863	5.74439	9.22535e-09	2.0277e-07	6.693	0
Cnn2	200.124	1.84315	0.320971	5.7424	9.33428e-09	2.04701e-07	6.68888	0
Rspo2	204.713	-1.39369	0.242983	-5.73576	9.70747e-09	2.11928e-07	6.67381	0
Ugt8a	98.7462	-2.55973	0.446675	-5.73063	1.00057e-08	2.18194e-07	6.66116	0
Ccno	29.9283	-2.71594	0.474076	-5.72892	1.01073e-08	2.20162e-07	6.65726	0
Rn7sk	47.7522	1.54874	0.270909	5.71683	1.08529e-08	2.35087e-07	6.62877	0
Adm	139.917	2.66997	0.467335	5.71319	1.10877e-08	2.39106e-07	6.62141	0
Gm37176	21.0051	-1.99472	0.349714	-5.70386	1.17123e-08	2.50903e-07	6.60049	0
Rbms1	165.795	1.51812	0.267003	5.68577	1.30224e-08	2.77439e-07	6.55683	0
Lancl3	154.157	1.40027	0.246398	5.68296	1.32383e-08	2.80946e-07	6.55138	0
Cyp1a1	38.2996	2.98624	0.525813	5.67928	1.35261e-08	2.86288e-07	6.5432	0
Vwa5a	324.648	1.62853	0.286937	5.67557	1.38225e-08	2.92243e-07	6.53426	0
Gm10825	12.2824	4.24808	0.749517	5.66775	1.44682e-08	3.03582e-07	6.51772	0
Lmo2	191.823	1.35776	0.239591	5.66698	1.45335e-08	3.04624e-07	6.51624	0
Igf2bp1	23.8655	2.86276	0.505253	5.66599	1.4618e-08	3.06064e-07	6.51419	0
Cbs	189.812	-1.5009	0.264907	-5.66576	1.46375e-08	3.06143e-07	6.51408	0
Rerg	182.252	-1.3535	0.238936	-5.66469	1.47287e-08	3.07719e-07	6.51185	0
Rcor2	148.39	-1.61195	0.285026	-5.65545	1.55442e-08	3.2302e-07	6.49077	0
Zc3hav1	65.3508	2.06109	0.364926	5.64795	1.62369e-08	3.36695e-07	6.47276	0
Vip	47.6435	-2.19419	0.388877	-5.64237	1.67726e-08	3.47062e-07	6.45959	0
Acox2	7.95497	4.89783	0.868226	5.64119	1.68882e-08	3.49082e-07	6.45707	0
Nkx2-2	93.3787	-3.08469	0.547425	-5.6349	1.75158e-08	3.60521e-07	6.44307	0
Dusp5	151.975	1.41675	0.251646	5.62994	1.80274e-08	3.70658e-07	6.43103	0
Esco2	37.8377	-1.70166	0.302397	-5.62724	1.83111e-08	3.74905e-07	6.42608	0
Arhgap18	171.716	1.63817	0.2916	5.61788	1.93317e-08	3.94139e-07	6.40435	0
Alk	83.532	1.65139	0.294355	5.61021	2.02084e-08	4.10291e-07	6.38691	1
Hrh3	114.987	-1.93358	0.344754	-5.60859	2.03977e-08	4.13703e-07	6.38331	0
Kcnh5	34.746	2.34828	0.419215	5.60162	2.12356e-08	4.29353e-07	6.36719	0
Tap1	103.337	1.45616	0.259965	5.60138	2.12656e-08	4.29512e-07	6.36702	0
Sfmbt2	90.0145	1.55008	0.276796	5.60008	2.14252e-08	4.32286e-07	6.36423	0
Fas	35.6291	3.28278	0.588782	5.57554	2.46759e-08	4.94282e-07	6.30603	0
Nudt17	15.5188	-3.00111	0.538992	-5.568	2.57676e-08	5.15617e-07	6.28767	0
Lgals1	244.167	1.40988	0.253321	5.56557	2.61293e-08	5.21742e-07	6.28254	0
Dennd3	72.6547	1.7044	0.307202	5.54814	2.88728e-08	5.72447e-07	6.24226	0
Ptx3	67.9812	1.36315	0.2459	5.5435	2.96478e-08	5.85424e-07	6.23253	0
Acads	195.595	1.56452	0.282321	5.54163	2.99665e-08	5.90579e-07	6.22872	0
Wnt4	177.554	-1.546	0.27898	-5.54161	2.99697e-08	5.90579e-07	6.22872	0
Lypd1	354.064	-1.5831	0.285907	-5.53713	3.07463e-08	6.04045e-07	6.21893	0
Fgfr4	8.00664	5.53623	1.00097	5.53085	3.18675e-08	6.24178e-07	6.20469	0
Cubn	26.0962	2.05828	0.37252	5.5253	3.28927e-08	6.42963e-07	6.19181	0
Rnf152	540.449	1.4757	0.26725	5.52178	3.35577e-08	6.54644e-07	6.18399	0
E130102H24Rik	46.6565	1.9813	0.3594	5.5128	3.53179e-08	6.88293e-07	6.16223	0
Snx22	42.3072	-2.43763	0.442233	-5.51209	3.54603e-08	6.90375e-07	6.16091	0
Fzd6	70.452	1.62674	0.295467	5.50567	3.67767e-08	7.1457e-07	6.14596	0
Aass	43.2375	2.17319	0.395469	5.49522	3.9022e-08	7.55176e-07	6.12195	0
Epyc	16.2927	-3.59691	0.655175	-5.49	4.01937e-08	7.75536e-07	6.1104	0
Rbm20	130.82	1.36424	0.248622	5.48721	4.08336e-08	7.85542e-07	6.10483	0
Gm34466	10.6945	-3.96688	0.723176	-5.48536	4.12626e-08	7.92225e-07	6.10115	0
Lif	67.2482	1.83749	0.335003	5.48499	4.13484e-08	7.93088e-07	6.10068	0
Col4a5	227.665	1.76978	0.323099	5.47751	4.31364e-08	8.22513e-07	6.08486	0
Gadd45g	294.156	1.42026	0.259316	5.47697	4.32676e-08	8.24206e-07	6.08396	0
Cavin1	233.22	1.77362	0.324218	5.47046	4.48869e-08	8.52544e-07	6.06928	0
Pros1	136.272	1.56828	0.287275	5.45916	4.78382e-08	9.02424e-07	6.04459	0
Pdgfrl	46.6802	2.15254	0.394697	5.45367	4.93421e-08	9.28089e-07	6.03241	0
Kcnmb4	36.2655	-1.52532	0.279722	-5.45298	4.95338e-08	9.30795e-07	6.03115	1
Tmem100	149.452	-2.07701	0.381068	-5.45049	5.02323e-08	9.4119e-07	6.02632	0
6530403H02Rik	46.636	-1.53266	0.2817	-5.44074	5.30592e-08	9.87491e-07	6.00547	0

## Sheet: DE_filtered_syngo
gene_name	baseMean	log2FoldChange	lfcSE	stat	pvalue	padj	log10padj	in_syngo
Akap12	1781.59	2.46013	0.152226	16.161	9.49949e-59	1.84575e-55	54.7338	1
Septin4	806.925	3.42267	0.225047	15.2087	3.09755e-52	4.29895e-49	48.3666	1
Nedd8	399.635	-2.43735	0.166459	-14.6424	1.50728e-48	1.8304e-45	44.7375	1
Tnc	368.429	1.69869	0.130122	13.0546	5.98368e-39	4.25472e-36	35.3711	1
Wasf1	1967.68	-1.70184	0.133526	-12.7454	3.30699e-37	2.00796e-34	33.6972	1
Camk2a	10783.5	-1.98174	0.158845	-12.476	1.00992e-35	5.0315e-33	32.2983	1
Fzd1	818.812	1.86585	0.153553	12.1512	5.65333e-34	2.33711e-31	30.6313	1
Ptk2b	1119.49	-1.72569	0.143227	-12.0486	1.97189e-33	7.98205e-31	30.0979	1
Cplx2	12050.9	-1.39995	0.117934	-11.8707	1.68139e-32	6.40575e-30	29.1934	1
Gpc4	827.007	1.59174	0.144723	10.9986	3.88115e-28	1.04737e-25	24.9799	1
Slc17a7	7461.69	-1.86539	0.178705	-10.4384	1.65554e-25	3.69737e-23	22.4321	1
Plat	849.513	1.76204	0.172217	10.2315	1.43256e-24	2.92996e-22	21.5331	1
Ttyh1	2288.73	-1.38856	0.138312	-10.0393	1.02381e-23	1.85913e-21	20.7307	1
Gabre	24.2208	5.26903	0.550576	9.57003	1.06874e-21	1.57316e-19	18.8032	1
Nrg1	291.496	1.76058	0.187554	9.38707	6.16954e-21	8.21056e-19	18.0856	1
Slc6a11	1865.65	-1.96307	0.210439	-9.32846	1.07422e-20	1.39148e-18	17.8565	1
Gabra5	1797.58	-1.40606	0.151632	-9.27285	1.81231e-20	2.30152e-18	17.638	1
Necab2	417.174	-1.79834	0.19945	-9.01654	1.94127e-19	2.21876e-17	16.6539	1
Gpc6	172.707	1.65641	0.184728	8.96675	3.05386e-19	3.37139e-17	16.4722	1
Cpne6	352.399	-1.91263	0.215589	-8.87164	7.20778e-19	7.54185e-17	16.1225	1
Kcnq5	1052.94	-1.52259	0.172028	-8.85085	8.68562e-19	8.97669e-17	16.0469	1
Snca	2736.96	-1.43293	0.16284	-8.79958	1.37327e-18	1.39699e-16	15.8548	1
Ddn	2824.54	-1.56195	0.179541	-8.69967	3.32844e-18	3.20156e-16	15.4946	1
Cnksr2	897.864	-1.44234	0.166105	-8.68328	3.84524e-18	3.6624e-16	15.4362	1
Iqgap1	419.088	1.37553	0.160373	8.57707	9.73189e-18	8.67388e-16	15.0618	1
Cntn2	1183.65	-1.68485	0.201871	-8.34616	7.05194e-17	5.61554e-15	14.2506	1
Sphk1	151.938	2.49072	0.302898	8.22295	1.98553e-16	1.5129e-14	13.8202	1
Ctsd	3590.49	1.37703	0.171271	8.04006	8.97912e-16	6.16481e-14	13.2101	1
Stxbp5l	244.902	-1.40192	0.176197	-7.95654	1.76913e-15	1.17318e-13	12.9306	1
Mctp1	525.54	-1.48841	0.189835	-7.84057	4.48505e-15	2.80207e-13	12.5525	1
Chrna4	340.506	-1.39569	0.178755	-7.80779	5.81979e-15	3.55593e-13	12.449	1
Pdlim4	269.351	2.01363	0.261027	7.71425	1.21697e-14	7.25331e-13	12.1395	1
Kctd8	169.283	1.40926	0.183986	7.65961	1.865e-14	1.05956e-12	11.9749	1
Swap70	224.502	1.33766	0.176588	7.575	3.59114e-14	1.94362e-12	11.7114	1
Psd3	6239.54	-1.6604	0.222191	-7.47286	7.84725e-14	4.06592e-12	11.3908	1
Grm2	168.673	-2.40868	0.322931	-7.45882	8.73004e-14	4.47559e-12	11.3492	1
Smo	669.002	1.57638	0.213246	7.3923	1.44306e-13	7.20788e-12	11.1422	1
Cd44	236.631	1.6764	0.229813	7.29461	2.99517e-13	1.42637e-11	10.8458	1
Lama4	64.4063	2.86458	0.393327	7.28295	3.26596e-13	1.54023e-11	10.8124	1
Ppp1r1b	102.827	-2.04474	0.286257	-7.14302	9.1302e-13	4.02267e-11	10.3955	1
Slc6a7	308.563	-1.38937	0.195635	-7.10182	1.23126e-12	5.34003e-11	10.2725	1
Adra1a	188.9	1.33685	0.189938	7.03837	1.94504e-12	8.28774e-11	10.0816	1
Nptx2	351.945	1.93332	0.276012	7.00448	2.47896e-12	1.04031e-10	9.98284	1
Anxa5	241.386	1.49799	0.215261	6.95897	3.4278e-12	1.39627e-10	9.85503	1
Nos1	477.526	-1.40713	0.203408	-6.91778	4.58784e-12	1.82294e-10	9.73923	1
Hapln1	1759.95	-1.83357	0.270144	-6.7874	1.14171e-11	4.34116e-10	9.36239	1
Prkcg	1901.5	-1.39852	0.209419	-6.67811	2.42051e-11	8.8072e-10	9.05516	1
Slc6a9	321.798	1.39502	0.209714	6.65198	2.89176e-11	1.04631e-09	8.98034	1
Itga5	93.8609	1.83667	0.278017	6.60634	3.93933e-11	1.40185e-09	8.8533	1
Rhog	201.918	1.45389	0.223837	6.49531	8.28611e-11	2.76156e-09	8.55884	1
Lpar1	136.48	2.39997	0.370581	6.47623	9.40426e-11	3.10756e-09	8.50758	1
Itga8	245.235	1.88016	0.291613	6.44744	1.13758e-10	3.71483e-09	8.43006	1
Eif4ebp1	210.6	1.55831	0.242	6.43929	1.20032e-10	3.90005e-09	8.40893	1
Cnih3	646.793	-1.34786	0.213594	-6.31041	2.78299e-10	8.52896e-09	8.0691	1
Grm4	129.525	-1.95524	0.313843	-6.22997	4.66523e-10	1.34411e-08	7.87157	1
Itgb3	38.0913	1.97728	0.32061	6.16724	6.94934e-10	1.92619e-08	7.7153	1
Cck	498.808	-1.61008	0.266346	-6.04508	1.49337e-09	3.85853e-08	7.41358	1
Lrrk2	101.693	1.70983	0.283597	6.02908	1.64895e-09	4.21014e-08	7.3757	1
Syt2	369.98	1.65777	0.275539	6.01645	1.78279e-09	4.53397e-08	7.34352	1
Slc24a2	2555.39	-1.37595	0.233329	-5.89701	3.70138e-09	8.91174e-08	7.05004	1
Trim47	48.1638	2.40966	0.409038	5.89106	3.83736e-09	9.18226e-08	7.03705	1
Slc17a6	276.941	1.45832	0.251984	5.78734	7.15098e-09	1.61375e-07	6.79216	1
C1ql2	159.443	-1.81444	0.31363	-5.78529	7.23886e-09	1.62979e-07	6.78787	1
Filip1	87.1885	-1.92474	0.33461	-5.7522	8.80891e-09	1.94497e-07	6.71109	1
Alk	83.532	1.65139	0.294355	5.61021	2.02084e-08	4.10291e-07	6.38691	1
Kcnmb4	36.2655	-1.52532	0.279722	-5.45298	4.95338e-08	9.30795e-07	6.03115	1

## Sheet: enrichment_results
Term	es	nes	pval	sidak	fdr	geneset_size	leading_edge	Term	Library
Hepatocellular carcinoma	0.761791	4.39424	1.11159e-05	0.0033403	0.00334587	162	GSTO1,GSTA3,TXNRD1,SHC1,FZD7,CCND1,HMOX1,GSTT1,GADD45A,AXIN2,MGST1,GSTA4,BAX,FZD1,FZD2,NQO1,TRP53,TCF7,FZD10,AKT2,CDKN1A,NFE2L2,IGF1R,SMAD3,TGFBR2,GSTT3,FZD6,GSTM1,GADD45G,LEF1	Hepatocellular carcinoma	KEGG_2019_Mouse
Pathways in cancer	0.64452	3.93827	8.20705e-05	0.0244016	0.0110772	466	LAMA2,TRAF5,GSTO1,GSTA3,TXNRD1,HMOX1,GADD45A,CCDC6,FLT4,F2R,FGF10,AXIN2,BCL2L11,MGST1,GSTA4,LAMC2,FZD1,FZD5,MITF,NOTCH2,NQO1,FGF2,FZD10,CDKN1A,LAMA3,BMP2,BIRC3,FGFR2,ALK,LAMC1,FAS,RASGRP2,IL4RA,STAT3,ITGA2B,FGFR4,GSTT3,PIM1,FZD6,IL15,GSTM1,BCL2,COL4A5,GADD45G,PTGER4,AR,CCND1,FOXO1,ITGA3,BDKRB2,NCOA3,CRKL,BAX,LRP5,RALBP1,FGF1,MDM2,SLC2A1,CDKN2B,GNG11,IGF1R,NFKB2,SMAD3,IL6RA,COL4A6,TGFBR2,KITL,BBC3…	Pathways in cancer	KEGG_2019_Mouse
Epstein-Barr virus infection	0.682809	3.79049	0.000150349	0.0442497	0.0110772	175	TRAF5,MAP3K14,CCND1,CD44,H2-M3,B2M,GADD45A,H2-D1,TAPBP,BCL2L11,BAX,H2-T10,NFKB1,SAP30,MAVS,TRP53,AKT2,CDKN1A,MDM2,POLK,IFNAR2,EIF2AK2,ICAM1,CASP3,TAP1,IRF7,IRF9,VIM,NFKB2,FAS,MAP2K7,CASP8,PSMD11,STAT3,RIPK1,IRAK4,TAP2,BCL2,GADD45G,RBPJ	Epstein-Barr virus infection	KEGG_2019_Mouse
Gastric cancer	0.721886	3.77646	0.000159074	0.0467567	0.0110772	138	FZD7,SHC1,FZD8,CCND1,GADD45A,AXIN2,BAX,FZD5,FZD1,FZD2,TRP53,TCF7,FZD10,AKT2,CDKN1A,CDKN2B,FGFR2,SMAD3,ERBB2,TGFBR2,CTNNA1,FZD6,BCL2,GADD45G,LEF1	Gastric cancer	KEGG_2019_Mouse
Fluid shear stress and atherosclerosis	0.725978	3.74002	0.000184007	0.0538852	0.0110772	126	GSTO1,GSTA3,CYBA,HMOX1,GSTT1,CTSL,SQSTM1,MGST1,GSTA4,FOS,NFKB1,NQO1,TRP53,TXN1,ITGB3,AKT2,PLAT,ICAM1,NFE2L2,TNFRSF1A,MAP2K7,SELE,IL1R1,ITGA2B,IL1B,SDC1,GSTT3,SDC2,GSTM1,BCL2,ASS1,ITGAV,SDC4	Fluid shear stress and atherosclerosis	KEGG_2019_Mouse
Transcriptional misregulation in cancer	0.69333	3.5844	0.000337853	0.0967094	0.016949	145	NUPR1,KMT2A,DUSP6,FOXO1,AFF1,CD14,SMAD1,IGFBP3,GADD45A,DDIT3,MAX,BAX,NFKB1,MITF,TRP53,TFE3,LDB1,PLAU,ETV6,CDKN1A,MDM2,LMO2,MAF,POLK,PLAT,BIRC3,IGF1R,TGFBR2,MEIS1,NFKBIZ,JUP,KLF3,GADD45G,PML,MMP3	Transcriptional misregulation in cancer	KEGG_2019_Mouse
Focal adhesion	0.641729	3.52803	0.000418659	0.118423	0.0180023	188	LAMA2,MYL12A,ITGA8,SHC1,SPP1,CCND1,LAMA4,TLN1,ITGA3,ITGA1,THBS2,TNC,FLNA,LAMB2,FLT4,VAV3,CRKL,ITGB5,LAMC2,PDGFD,VCL,PDGFC,ITGB3,VEGFC,AKT2,LAMA3,VASP,FLNC,PARVA,BIRC3,MYLK4,MYL9,FN1,LAMC1,IGF1R,ZYX,COL4A6,ERBB2,ITGA5,BCL2,COL4A5,ITGAV,LAMA5,ITGA7	Focal adhesion	KEGG_2019_Mouse
Human papillomavirus infection	0.588688	3.44557	0.000569861	0.157665	0.021441	307	LAMA2,PARD6G,FZD7,ITGA8,EIF4EBP1,FZD8,CCND1,OASL2,LAMA4,H2-M3,FOXO1,SPP1,ITGA3,PKM,ITGA1,THBS2,TNC,PSEN1,LAMB2,H2-D1,AXIN2,TLR3,BAX,LAMC2,FZD1,MAML3,FZD5,ITGB5,TICAM1,H2-T10,CREB3L2,FZD2,NFKB1,TRP53,NOTCH2,ATP6V0A2,PDGFRB,ATP6V0E,ITGB3,TCF7,FZD10,AKT2,CDKN1A,LAMA3,MDM2,IFNAR2,EIF2AK2,CASP3,TNFRSF1A,IRF9,FN1,JAG1,LAMC1,FAS,PPP2R1B,COL4A6,CASP8,PPP2R5D,ITGA2B,ITGA5,COL4A1,FZD6,ISG15,COL4A5,PTGER4,T…	Human papillomavirus infection	KEGG_2019_Mouse
Cytokine-cytokine receptor interaction	0.66345	3.4111	0.000647016	0.177013	0.0216391	155	CXCL5,LTBR,IL6ST,GHR,GDF6,LIFR,BMP2,IFNAR2,TNFRSF19,CCL8,TNFRSF12A,OSMR,TNFSF12,TNFRSF1A,FAS,ACKR4,IL17RA,IL1R1,CLCF1,IL4RA,TGFBR2,IFNGR1,CSF1,TNFRSF10B,IL34,IL3RA,IL15,TNFRSF11B,LIF,TNFSF18	Cytokine-cytokine receptor interaction	KEGG_2019_Mouse
Long-term potentiation	-0.792871	-3.36424	0.000767536	0.206353	0.0224139	63	PRKACB,GRIA2,PRKCG,GRIN2C,GRIN2A,MAPK3,CAMK2B,CALM3,GRM1,ADCY1,PPP3CB,MAPK1,PPP3CA,CAMK2A,GRM5,CALM1,GRIN2B,PRKCB,CACNA1C,NRAS,PRKCA,PPP3R1,GNAQ,GRIA1	Long-term potentiation	KEGG_2019_Mouse
Small cell lung cancer	0.769948	3.34625	0.000819111	0.218589	0.0224139	90	LAMA2,TRAF5,CCND1,LAMA4,ITGA3,LAMB2,GADD45A,MAX,BAX,LAMC2,NFKB1,TRP53,AKT2,LAMA3,CDKN1A,POLK,CDKN2B,BIRC3,FN1,LAMC1,COL4A6,ITGA2B,BCL2,COL4A5,GADD45G,ITGAV,LAMA5	Small cell lung cancer	KEGG_2019_Mouse
PI3K-Akt signaling pathway	0.577257	3.30871	0.00093726	0.245913	0.0235096	304	CDK6,LAMA2,FGFR1,SPP1,TNC,FLT4,F2R,FGF10,BCL2L11,LAMC2,CREB3L2,FGF2,LAMA3,CDKN1A,FGF16,PKN2,FGFR2,LAMC1,IL4RA,ITGA2B,FGFR4,CSF1,EFNA5,EPHA2,BCL2,COL4A5,LPAR4,CCND1,ITGA3,THBS2,GHR,ITGB5,PDGFC,ANGPT2,FGF1,EFNA1,MDM2,GNG11,IGF1R,IL6RA,COL4A6,KITL,ITGA7,LAMA4,ANGPT1,TRP53,VEGFC,OSMR,ERBB2,COL4A1,PPP2R5D,ITGA5,SGK1,ITGAV,LPAR1,ITGA8,EIF4EBP1,LPAR6,ITGA1,IRS1,LAMB2,EFNA4,PDGFD,NFKB1,TLR4,PDGFRB,ITGB3,…	PI3K-Akt signaling pathway	KEGG_2019_Mouse
MicroRNAs in cancer	0.662837	3.28024	0.00103721	0.268283	0.0240153	142	SPRY2,SHC1,IRS2,CCND1,CD44,HMOX1,EZR,TNC,IRS1,BCL2L11,CRKL,ABCC1,SLC7A1,NFKB1,TRP53,ITGB3,PLAU,CDKN1A,CYP24A1,MDM2,IGF2BP1,CYP1B1,VIM,ERBB2,STAT3,ITGA5,PIM1,SERPINB5,HMGA2,BCL2	MicroRNAs in cancer	KEGG_2019_Mouse
Signaling pathways regulating pluripotency of stem cells	0.676856	3.25228	0.00114483	0.291631	0.0246137	123	FZD7,SMAD9,FZD8,IL6ST,PAX6,SMAD1,AXIN2,FZD5,FZD1,FZD2,FGF2,REST,FZD10,AKT2,LIFR,FGFR2,IGF1R,SMAD3,DLX5,MEIS1,STAT3,FGFR4,FZD6,SMAD5,LIF,OTX1	Signaling pathways regulating pluripotency of stem cells	KEGG_2019_Mouse
p53 signaling pathway	0.787878	3.20186	0.00136544	0.337198	0.0254572	70	GTSE1,PERP,CCND1,SESN2,IGFBP3,GADD45A,BAX,TRP53,CDKN1A,MDM2,SFN,PIDD1,SESN3,AIFM2,STEAP3,FAS,SERPINB5,BCL2,GADD45G,BBC3	p53 signaling pathway	KEGG_2019_Mouse
Measles	0.694983	3.15718	0.00159306	0.38115	0.0254572	109	CDK6,EIF2AK3,CCND1,STAT5B,BAX,FOS,MSN,NFKB1,TLR4,MAVS,TRP53,RACK1,AKT2,STAT5A,IFNAR2,EIF2AK2,IFIH1,CASP3,IRF7,IRF9,FAS,EIF2AK4,CASP8,STAT3,IL1B,IRAK4,BCL2,OAS1B,BBC3	Measles	KEGG_2019_Mouse
Apoptosis	0.66484	3.14789	0.00164455	0.390684	0.0254572	123	SPTA1,EIF2AK3,CTSH,CASP12,DFFA,CTSL,GADD45A,DDIT3,PARP3,PARP4,BCL2L11,BAX,FOS,NFKB1,CTSF,TRP53,CTSZ,AKT2,CTSD,CTSB,PIDD1,BIRC3,ERN1,CASP3,TNFRSF1A,TUBA1C,FAS,LMNA,CASP8,TNFRSF10B,RIPK1,IL3RA,CFLAR,BCL2,GADD45G,BBC3,MAP3K14	Apoptosis	KEGG_2019_Mouse
Lysosome	0.686394	3.1459	0.00165577	0.392742	0.0254572	113	CD63,CTSH,ABCB9,CD68,CTSL,GLA,GGA2,LAPTM4A,GAA,PLA2G15,CTSF,GBA,ATP6V0A2,NPC1,PPT2,LAPTM4B,SUMF1,DNASE2A,CTSZ,HEXA,NPC2,LIPA,SLC11A1,GUSB,CTSD,SCARB2,CTSB,ARSA,LAMP1,FUCA1,GLB1,HYAL1,PSAP,NAGA,LGMN,CTSA,M6PR,CLN5,IGF2R,LITAF,MANBA,CD164	Lysosome	KEGG_2019_Mouse
Glutamatergic synapse	-0.673807	-3.14355	0.00166913	0.395182	0.0254572	106	GNG3,GNG10,PRKACB,GRM7,GRIA2,PRKCG,GNG2,DLGAP1,GRIN2C,ADCY3,GRIN2A,MAPK3,SHANK2,DLG4,GRM1,PRKACA,HOMER1,ADCY1,GRIK2,GLUL,PPP3CB,SLC1A1,SLC17A7,SLC1A2,MAPK1,PPP3CA,GRM2,GRM5,SHANK3,GRIN2B,PLA2G4C,GRM4,GRIK4,PRKCB,GRIK3,GNG7,HOMER2,PRKCA,SHANK1,PPP3R1,GNAQ,CACNA1C,GNG4,GRIA1,GNB1,KCNJ3	Glutamatergic synapse	KEGG_2019_Mouse
JAK-STAT signaling pathway	0.688868	3.11939	0.00181228	0.420733	0.0254572	110	CCND1,STAT5B,PIK3CA,IL6ST,AOX3,LEPR,GHR,IL11RA1,MCL1,AOX1,SOCS3,PDGFRB,CNTFR,AKT2,CDKN1A,CTF1,LIFR,PDGFA,STAT5A,IL13RA2,IFNAR2,IL10RA,OSMR,IFNLR1,IL13RA1,IRF9,PIAS4,IL6RA,IL4RA,IFNGR1,TYK2,STAT3,PTPN11,IL7,PIM1,CRLF2,IL3RA,IL15,FHL1,LIF,BCL2,SOS2	JAK-STAT signaling pathway	KEGG_2019_Mouse
Circadian entrainment	-0.724364	-3.11331	0.00185002	0.427288	0.0254572	87	GNG3,GNG10,PRKACB,GRIA2,PRKCG,GRIN2C,GRIN2A,RYR2,MAPK3,CAMK2B,CALM3,KCNJ9,NOS1,KCNJ6,ADCY1,GUCY1B1,MAPK1,CAMK2A,PER3,CALM1,GRIN2B,PRKCB,RYR3,ADCYAP1R1,GNG7,CACNA1C,PRKCA,GNAQ,GRIA1,GNB1,KCNJ3	Circadian entrainment	KEGG_2019_Mouse
Breast cancer	0.647005	3.10045	0.00193225	0.441314	0.0254572	137	FZD7,SHC1,FZD8,CCND1,NCOA3,FLT4,GADD45A,FGF10,AXIN2,BAX,FOS,FZD1,FZD5,NOTCH2,FZD2,TRP53,FGF2,LRP5,TCF7,FZD10,AKT2,CDKN1A,POLK,IGF1R,NFKB2,JAG1,ERBB2,FZD6,GADD45G,FGFR1,LEF1	Breast cancer	KEGG_2019_Mouse
Basal cell carcinoma	0.797895	3.09847	0.00194524	0.443499	0.0254572	60	FZD10,SMO,AXIN2,FZD7,GLI3,CDKN1A,BMP2,BAX,FZD8,FZD1,TCF7,FZD6,FZD2,TRP53,GADD45G,LEF1,GADD45A	Basal cell carcinoma	KEGG_2019_Mouse
TNF signaling pathway	0.697483	3.08234	0.00205379	0.461423	0.0257579	99	TRAF5,MLKL,BCL3,FOS,NFKB1,CREB3L2,SOCS3,MMP14,AKT2,BIRC3,ICAM1,CASP3,TNFRSF1A,MAP3K8,JAG1,FAS,MAP2K7,SELE,CASP8,CSF1,RIPK1,IL15,CFLAR,LIF,CEBPB,MMP3,MAP3K14	TNF signaling pathway	KEGG_2019_Mouse
Chemical carcinogenesis	0.856832	3.0699	0.00214134	0.47546	0.0257817	44	CYP1A1,GSTO1,GSTA3,MGST1,GSTA4,GSTT3,EPHX1,GSTM1	Chemical carcinogenesis	KEGG_2019_Mouse
Toxoplasmosis	0.707941	3.03607	0.00239685	0.514375	0.0269263	95	LAMA4,IGTP,ALOX5,LAMB2,LAMC2,NFKB1,TLR4,AKT2,LAMA3,BIRC3,TNFRSF1A,IRGM1,LAMC1,PPIF,CASP8,IFNGR1,STAT3,IRAK4,BCL2,LAMA5	Toxoplasmosis	KEGG_2019_Mouse
Proteoglycans in cancer	0.595266	3.03375	0.00241532	0.517073	0.0269263	188	SMO,FZD7,FZD8,CCND1,CD44,CD63,FLNA,CTSL,IQGAP1,ITGB5,FZD5,FZD1,MSN,TLR4,FZD2,PLAUR,TRP53,FGF2,ITGB3,PLAU,FZD10,AKT2,CDKN1A,MDM2,FLNC,FN1,IGF1R,FAS,ERBB2,STAT3,ITGA5,SDC1,FZD6,SDC2,CTTN,ITGAV,SDC4	Proteoglycans in cancer	KEGG_2019_Mouse
Metabolism of xenobiotics by cytochrome P450	0.869584	3.00869	0.00262376	0.546514	0.0270873	36	CYP1A1,GSTO1,GSTA3,MGST1,GSTA4,GSTT3,CBR3,EPHX1,GSTM1	Metabolism of xenobiotics by cytochrome P450	KEGG_2019_Mouse
Complement and coagulation cascades	0.843012	3.00071	0.00269352	0.555962	0.0270873	45	F2R,SERPING1,C3AR1,PLAT,PLAUR,PROCR,BDKRB2,A2M,PROS1,F5,PLAU	Complement and coagulation cascades	KEGG_2019_Mouse
Ferroptosis	0.862975	3.00001	0.00269973	0.556792	0.0270873	37	SAT1,SLC40A1,STEAP3,MAP1LC3B,SLC39A8,TRF,GCLM,CP,ACSL5,HMOX1,GSS,FTH1,TRP53,SLC7A11,SLC39A14,PCBP2,SLC3A2,GCLC	Ferroptosis	KEGG_2019_Mouse
Glutathione metabolism	0.847711	2.97451	0.00293453	0.587118	0.0284934	50	GPX8,GSTO1,GSTA3,GSR,MGST1,GSTA4,IDH2,GSTT3,GCLM,GPX7,GPX1,GSTM1,PGD,G6PDX,GSTT1,GCLC	Glutathione metabolism	KEGG_2019_Mouse
Synaptic vesicle cycle	-0.725301	-2.94342	0.00324606	0.624184	0.0305333	72	ATP6V1G2,AP2M1,AP2A2,STX1A,STXBP1,SLC6A11,NSF,SLC6A7,ATP6V1D,ATP6V1A,SLC1A1,SLC17A7,VAMP2,CACNA1B,SLC1A2,CPLX2,SYT1,UNC13A,SLC6A1,AP2B1,STX1B,RAB3A,ATP6V0C,RIMS1	Synaptic vesicle cycle	KEGG_2019_Mouse
NF-kappa B signaling pathway	0.745575	2.9252	0.00344237	0.645816	0.0313985	76	TRAF5,BCL10,LTBR,CD14,NFKB1,TLR4,TICAM1,PLAU,PIDD1,BIRC3,ICAM1,TNFRSF1A,NFKB2,IL1R1,RIPK1,IRAK4,CFLAR,BCL2,TRIM25,MAP3K14	NF-kappa B signaling pathway	KEGG_2019_Mouse
ECM-receptor interaction	0.738772	2.91349	0.00357418	0.659641	0.031642	79	LAMA2,ITGA8,SPP1,CD44,LAMA4,ITGA3,ITGA1,THBS2,TNC,LAMB2,ITGB5,LAMC2,ITGB3,LAMA3,DAG1,LAMC1,FN1,COL4A6,ITGA2B,ITGA5,SDC1,COL4A5,ITGAV,SDC4,LAMA5,ITGA7	ECM-receptor interaction	KEGG_2019_Mouse
Drug metabolism	0.740797	2.88975	0.00385549	0.687373	0.0331572	72	FMO2,GSTO1,GSTA3,MGST1,GSTA4,GSTT3,GSTM1,AOX1	Drug metabolism	KEGG_2019_Mouse
Hippo signaling pathway	0.613321	2.87757	0.00400748	0.701407	0.0332959	150	PARD6G,FZD7,FZD8,AMOT,CCND1,NKD1,SMAD1,YAP1,WWC1,AXIN2,CCN2,FZD1,FZD2,GDF6,TCF7,FZD10,BMP2,FRMD6,SMAD3,TGFBR2,WWTR1,CTNNA1,AJUBA,TEAD2,FZD6,TEAD1,RASSF4,TEAD3,BBC3,DCHS1,LEF1	Hippo signaling pathway	KEGG_2019_Mouse
Non-alcoholic fatty liver disease (NAFLD)	0.624229	2.87092	0.00409285	0.709013	0.0332959	133	COX6B2,IRS2,RXRA,EIF2AK3,PIK3CA,COX4I1,IRS1,DDIT3,NDUFS2,LEPR,COX6A2,MAP3K11,BCL2L11,BAX,NDUFA4,NFKB1,SOCS3,PRKAB1,AKT2,SDHD,NR1H3,NDUFB7,NDUFA11,ERN1,ADIPOR1,CASP3,COX7A2L,TNFRSF1A,NDUFB9,FAS,IL6RA,SDHC,UQCRFS1,CASP8,IL1B,TGFB1,UQCRC1,ADIPOR2,PRKAG1	Non-alcoholic fatty liver disease (NAFLD)	KEGG_2019_Mouse
FoxO signaling pathway	0.630986	2.74002	0.00614348	0.84353	0.0477154	117	AKT2,CDKN1A,TGFBR2,BCL2L11,STAT3,MDM2,IRS2,CCND1,CDKN2B,SGK1,CAT,FBXO32,GADD45G,IGF1R,PRKAB1,IRS1,GADD45A	FoxO signaling pathway	KEGG_2019_Mouse
Prostate cancer	0.679436	2.73795	0.0061824	0.845363	0.0477154	92	AR,CCND1,FOXO1,PDGFD,NFKB1,PDGFC,CREB3L2,TRP53,TCF7,PLAU,AKT2,CDKN1A,MDM2,PLAT,FGFR2,IGF1R,ERBB2,BCL2,MMP3,LEF1	Prostate cancer	KEGG_2019_Mouse
MAPK signaling pathway	0.524823	2.70764	0.00677643	0.870833	0.0488453	275	MAP3K14,NFATC1,DUSP6,MAPKAPK2,CACNG5,FLNA,CD14,FLT4,DUSP4,GADD45A,FGF10,DDIT3,MAX,MAP3K11,MAP3K20,EFNA4,CRKL,CACNG3,MAPKAPK3,FOS,DUSP1,PDGFD,PDGFC,NFKB1,ANGPT1,CACNG7,TRP53,FGF2,DUSP16,VEGFC,AKT2,ANGPT2,FGF1,EFNA1,FLNC,DUSP5,CACNG2,CASP3,FGFR2,TNFRSF1A,MAP3K8,NFKB2,FAS,IGF1R,MAP2K7,RASGRP2,IL1R1,ERBB2,TGFBR2,IL1B,FGFR4,CSF1,KITL,IRAK4,PLA2G4A,EFNA5,RPS6KA1,EPHA2,GADD45G,FGFR1,HSPB1,MAP3K3	MAPK signaling pathway	KEGG_2019_Mouse
Retrograde endocannabinoid signaling	-0.580362	-2.70244	0.00688333	0.87495	0.0488453	132	GNG3,GNG10,GABRA1,NDUFS6,NAPEPLD,PRKACB,GABRA2,GRIA2,PRKCG,GNG2,CNR1,ADCY3,MAPK3,KCNJ9,KCNJ6,GRM1,PRKACA,GABRA5,ADCY1,GABRB2,SLC17A7,CACNA1B,MGLL,MAPK1,GRM5,GABRB3,PRKCB,GNG7,CACNA1C,FAAH,PRKCA,GNAQ,GABRB1,GNG4,GABRA4,GRIA1,GNB1,RIMS1,KCNJ3	Retrograde endocannabinoid signaling	KEGG_2019_Mouse
Chronic myeloid leukemia	0.712487	2.70075	0.00691831	0.876269	0.0488453	76	CDK6,SHC1,CCND1,STAT5B,RUNX1,GADD45A,CDKN2A,CRKL,BAX,NFKB1,TRP53,AKT2,CDKN1A,MDM2,POLK,STAT5A,GAB2,SMAD3,TGFBR2,GADD45G	Chronic myeloid leukemia	KEGG_2019_Mouse
Hematopoietic cell lineage	0.74923	2.6979	0.0069779	0.878484	0.0488453	58	IL1R1,CD38,IL4RA,ITGA2B,IL1B,CSF1,KITL,ITGA5,IL7,CD44,IL3RA,ITGA3,CD59A,CD1D1,ITGA1,CD14,ITGB3,IL6RA	Hematopoietic cell lineage	KEGG_2019_Mouse
Longevity regulating pathway	0.657764	2.64992	0.0080512	0.912246	0.0550775	95	IRS2,EIF4EBP1,FOXO1,SESN2,SOD1,IRS1,ATG13,BAX,NFKB1,CREB3L2,CAT,TRP53,PRKAB1,AKT2,ADCY2,SESN3,ADIPOR1,IGF1R,CRYAB,EIF4EBP2,FOXO3,PRKAG1	Longevity regulating pathway	KEGG_2019_Mouse
Dopaminergic synapse	-0.577126	-2.60102	0.00929471	0.939843	0.0621713	123	GNG3,GNG10,PPP2R2B,PPP2R2C,PRKACB,GRIA2,GNAL,PRKCG,GRIN2A,KCNJ9,CAMK2B,CALM3,KCNJ6,PPP1R1B,PPP3CB,KIF5C,AKT3,CAMK2A,PPP3CA,CALM1,GRIN2B,PRKCB,GNG7,CACNA1C,PRKCA,GNAQ,GSK3A,GRIA1,GNB1,KCNJ3	Dopaminergic synapse	KEGG_2019_Mouse
Colorectal cancer	0.681506	2.58742	0.00966971	0.946322	0.0632736	85	AKT2,CDKN1A,AXIN2,BCL2L11,TGFBR2,RALB,BAX,TCF7,CCND1,TRP53,BCL2,GADD45G,BBC3,SMAD3,GADD45A	Colorectal cancer	KEGG_2019_Mouse
Mineral absorption	0.774629	2.57869	0.0099176	0.950218	0.0635148	39	ATP1B3,VDR,TRPM6,SLC40A1,TRF,FTH1,HMOX1,HEPH,MT1,SLC39A4,ATP7A,STEAP2,FTL1	Mineral absorption	KEGG_2019_Mouse
Oocyte meiosis	-0.599969	-2.54797	0.0108351	0.96234	0.0679449	104	YWHAE,PLK1,PRKACB,CCNB1,YWHAQ,SGO1,ADCY3,MAPK3,CAMK2B,YWHAH,CALM3,CDC20,PRKACA,ADCY1,CDK1,PPP3CB,YWHAZ,RBX1,BUB1,MAPK1,CAMK2A,ITPR1,PPP2CA,PPP3CA,CCNB2,FBXO5,CALM1,MAD2L1,ESPL1,SMC1A,YWHAG,PPP2R5B,PPP3R1,PPP1CA,CDC25C,AURKA,YWHAB	Oocyte meiosis	KEGG_2019_Mouse
Adipocytokine signaling pathway	0.697381	2.51555	0.0118848	0.972643	0.0730069	61	LEPR,AKT2,ACSBG1,PPARGC1A,STAT3,IRS2,RXRA,CPT1A,SLC2A1,NFKB1,ACSL5,ADIPOR1,NPY,SOCS3,PRKAG1,TNFRSF1A,PRKAB1,IRS1	Adipocytokine signaling pathway	KEGG_2019_Mouse
Thyroid cancer	0.768272	2.45468	0.0141011	0.986083	0.0848884	35	CDKN1A,BAX,CCND1,TRP53,GADD45G,GADD45A,LEF1,TCF7	Thyroid cancer	KEGG_2019_Mouse
ABC transporters	0.742289	2.42587	0.0152716	0.990267	0.0892295	42	ABCA13,ABCC1,ABCA6,ABCD2,TAP2,ABCC4,TAP1,CFTR	ABC transporters	KEGG_2019_Mouse
Terpenoid backbone biosynthesis	-0.881333	-2.42067	0.0154917	0.9909	0.0892295	21	MVD,FDPS,HMGCR,MVK,IDI1,ACAT2,HMGCS1,PMVK	Terpenoid backbone biosynthesis	KEGG_2019_Mouse
Arachidonic acid metabolism	0.739397	2.41157	0.015884	0.991929	0.0892295	43	PLA2G5,GPX8,CBR3,PTGS1,GPX1,PLA2G4A,ALOX5	Arachidonic acid metabolism	KEGG_2019_Mouse
Amphetamine addiction	-0.641507	-2.40873	0.016008	0.992229	0.0892295	63	PRKACB,GRIA2,PRKCG,STX1A,GRIN2C,GRIN2A,CAMK2B,CALM3,PPP3CB,PPP1R1B,PPP3CA,CAMK2A,CALM1,GRIN2B,PRKCB,CACNA1C,PRKCA,PPP3R1,GRIA1	Amphetamine addiction	KEGG_2019_Mouse
Osteoclast differentiation	0.608769	2.38968	0.016863	0.994018	0.0922866	103	CYBA,OSCAR,FOSL1,SQSTM1,FOS,NFKB1,MITF,SOCS3,ITGB3,AKT2,IFNAR2,FOSL2,GAB2,FOSB,TNFRSF1A,IRF9,NFKB2,MAP2K7,IL1R1,TGFBR2,IFNGR1,CSF1,TNFRSF11B,MAP3K14	Osteoclast differentiation	KEGG_2019_Mouse
Olfactory transduction	-0.734372	-2.36959	0.0178078	0.995521	0.095717	35	SLC8A2,ARRB1,NCALD,CAMK2B,CALM3,PDE1A,GNG7,CAMK2A,PRKACB,CALM1,GNAL,GNB1	Olfactory transduction	KEGG_2019_Mouse
Acute myeloid leukemia	0.678504	2.34229	0.019166	0.997047	0.0998749	60	AKT2,STAT3,EIF4EBP1,DUSP6,PIM1,CCND1,STAT5B,NFKB1,LEF1,JUP,CD14,PML,RUNX1,TCF7	Acute myeloid leukemia	KEGG_2019_Mouse
Insulin resistance	0.605001	2.34075	0.019245	0.997118	0.0998749	100	IRS2,CPT1A,FOXO1,GFPT1,IRS1,PPARGC1A,PRKCD,GFPT2,NFKB1,CREB3L2,SOCS3,PRKAB1,AKT2,SLC2A1,CRTC2,TBC1D4,TNFRSF1A,PPP1R3B,STAT3,PRKAG1	Insulin resistance	KEGG_2019_Mouse
Endometrial cancer	0.696947	2.32479	0.0200833	0.997772	0.102459	57	ERBB2,AKT2,CDKN1A,AXIN2,BAX,TCF7,CTNNA1,CCND1,TRP53,GADD45G,GADD45A	Endometrial cancer	KEGG_2019_Mouse
Prolactin signaling pathway	0.650172	2.29723	0.0216055	0.998605	0.108388	64	AKT2,STAT3,SHC1,FOS,CCND1,STAT5B,NFKB1,SOCS3	Prolactin signaling pathway	KEGG_2019_Mouse
Melanoma	0.647483	2.27341	0.0230016	0.999092	0.1135	66	CDK6,CCND1,GADD45A,FGF10,CDKN2A,BAX,PDGFD,MITF,PDGFC,TRP53,PDGFRB,FGF2,AKT2,MET,CDKN1A,FGF1,MDM2,POLK,FGF16,IGF1R,FGF7,GADD45G,FGFR1	Melanoma	KEGG_2019_Mouse
Nicotinate and nicotinamide metabolism	0.784676	2.26637	0.0234284	0.999204	0.113741	29	AOX3,NMRK1,NMNAT1,PNP,CD38,NADK2,NT5E,NNT,AOX1,ASPDH,NAMPT,QPRT	Nicotinate and nicotinamide metabolism	KEGG_2019_Mouse
Inflammatory bowel disease (IBD)	0.733377	2.24701	0.0246395	0.999452	0.117722	34	IL4RA,IFNGR1,MAF,STAT3,NFATC1,NFKB1,TLR4,RORA,SMAD3	Inflammatory bowel disease (IBD)	KEGG_2019_Mouse
Pancreatic cancer	0.643176	2.21014	0.0270957	0.999743	0.127434	74	AKT2,RALB,CDKN1A,TGFBR2,STAT3,BAX,CCND1,TRP53,GADD45G,SMAD3,GADD45A	Pancreatic cancer	KEGG_2019_Mouse
NOD-like receptor signaling pathway	0.553186	2.19139	0.0284239	0.99983	0.130694	133	TRAF5,MFN1,CYBA,GSDMD,TRIP6,RIPK2,GBP2,NAMPT,CASP12,NOD1,ANTXR1,ANTXR2,PRKCD,NFKB1,RNF31,TLR4,TICAM1,MAVS,TXNIP,TXN1,ERBIN,IFNAR2,CTSB,BIRC3,IRF7,IRF9,CASP8,IL1B,PANX1,CASP1,IFI204,RIPK1,IRAK4,BCL2,OAS1B,GBP3,GBP7	NOD-like receptor signaling pathway	KEGG_2019_Mouse
Retinol metabolism	0.747993	2.18817	0.0286571	0.999842	0.130694	31	AOX3,CYP1A1,ALDH1A7,DGAT1,DHRS3,ALDH1A1,AOX1,DHRS4,CYP26B1	Retinol metabolism	KEGG_2019_Mouse
AGE-RAGE signaling pathway in diabetic complications	0.588536	2.14313	0.0321025	0.999946	0.1442	97	NFATC1,PLCD3,CCND1,STAT5B,FOXO1,BAX,PRKCD,NFKB1,PLCD1,VEGFC,AKT2,STAT5A,ICAM1,CASP3,FN1,SMAD3,SELE,COL4A6,TGFBR2,STAT3,IL1B,PIM1,BCL2,COL4A5	AGE-RAGE signaling pathway in diabetic complications	KEGG_2019_Mouse
Hedgehog signaling pathway	0.692175	2.13726	0.0325768	0.999953	0.1442	44	SMO,GLI3,EVC2,CCND1,BOC,GAS1,BCL2	Hedgehog signaling pathway	KEGG_2019_Mouse
Protein processing in endoplasmic reticulum	0.537294	2.1235	0.0337121	0.999967	0.147063	152	EIF2AK3,DNAJC3,SSR2,DNAJC1,CASP12,DDIT3,DERL1,LMAN1,DNAJB11,BAX,RNF185,UBQLN4,HYOU1,PRKCSH,SEC31A,LMAN2,STT3B,DERL2,HERPUD1,NPLOC4,EIF2AK2,ERN1,NFE2L2,OS9,PDIA4,MAN1B1,TXNDC5,HSPA5,MAP2K7,EDEM2,CKAP4,UGGT1,EIF2AK4,CRYAB,RRBP1,FBXO2,SEC61A1,P4HB,MAN1A,PPP1R15A,BCL2,PDIA3,UBE4B,MAN1C1	Protein processing in endoplasmic reticulum	KEGG_2019_Mouse
TGF-beta signaling pathway	0.624174	2.10863	0.0349764	0.999978	0.149365	80	RGMA,TGFBR2,BAMBI,BMP2,SMAD9,CDKN2B,SMAD3,SMAD5,LTBP1,SMAD6,SMAD1,TGIF1,GDF6	TGF-beta signaling pathway	KEGG_2019_Mouse
Malaria	0.708647	2.09548	0.0361284	0.999985	0.149365	33	MET,IL1B,SDC1,LRP1,TLR4,CD81,ICAM1,TGFB1,THBS2,SDC2,GYPC,SELE	Malaria	KEGG_2019_Mouse
Human T-cell leukemia virus 1 infection	0.500605	2.09497	0.0361737	0.999985	0.149365	201	CCND1,STAT5B,TLN1,H2-M3,FOSL1,MSX2,LTBR,ZFP36,H2-D1,BAX,FOS,H2-T10,NFKB1,CREB3L2,TRP53,TSPO,AKT2,CDKN1A,ADCY2,SLC2A1,CDKN2B,ICAM1,CRTC2,TNFRSF1A,NFKB2,SMAD3,IL1R1,TGFBR2,IL15,MAP3K3,CRTC3,MAP3K14	Human T-cell leukemia virus 1 infection	KEGG_2019_Mouse
Taste transduction	-0.66338	-2.0944	0.0362247	0.999985	0.149365	42	HTR1A,SCN3A,PDE1A,GABRA1,HTR3A,CACNA1C,GABBR1,SCN2A,GABBR2,GRM1,PRKACA,GABRA5,PRKACB,GABRA4,GABRA2,GRM4	Taste transduction	KEGG_2019_Mouse
Necroptosis	0.570175	2.07606	0.0378882	0.999991	0.154113	106	TRAF5,CHMP1B,STAT5B,MLKL,PARP3,PARP4,SQSTM1,TLR3,BAX,TLR4,TICAM1,GLUD1,STAT5A,IFNAR2,EIF2AK2,PYGM,IL33,BIRC3,FTL1,TNFRSF1A,IRF9,FAS,CASP8,IFNGR1,STAT3,IL1B,CASP1,TNFRSF10B,RIPK1,PLA2G4A,FTH1,CFLAR,BCL2	Necroptosis	KEGG_2019_Mouse
Amoebiasis	0.618939	2.06975	0.0384754	0.999993	0.154415	80	LAMA2,LAMA4,CD14,LAMB2,LAMC2,VCL,NFKB1,TLR4,SERPINB9,SERPINB1B,LAMA3,CASP3,CD1D1,FN1,LAMC1,RAB7B,COL4A6,IL1R1,SERPINB6A,IL1B,COL4A5,HSPB1,LAMA5	Amoebiasis	KEGG_2019_Mouse
Neuroactive ligand-receptor interaction	-0.436086	-2.05373	0.0400019	0.999995	0.158428	245	HTR4,CHRM1,TRHR,MAS1,THRA,NPY2R,GRM7,NTSR2,GABRA2,GRIA2,GRIN2C,CNR1,GRIN2A,SST,GRM1,HCRTR2,GABRA5,GRIK2,GABRB2,OPRL1,HTR6,NTSR1,MC5R,TAC2,BRS3,OXTR,CHRNA5,CCK,P2RY6,CHRNA3,GRM2,SSTR3,GRM5,SSTR1,GRIN2B,HTR2C,GABRB3,TACR3,GABBR2,GRM4,GRIK4,RXFP3,HTR1A,GRIK3,ADCYAP1R1,HRH3,GABRB1,MCHR1,CHRNA4,GABBR1,GABRA4,VIP,KISS1R,GRIA1,GRID1,NPY5R,ADRA2C	Neuroactive ligand-receptor interaction	KEGG_2019_Mouse
GnRH signaling pathway	-0.581117	-2.01805	0.043586	0.999999	0.170382	80	PRKACB,ADCY3,MAPK3,MAP2K6,CAMK2B,CALM3,PRKACA,ADCY1,MAPK1,PTK2B,CAMK2A,ITPR1,CALM1,MAP2K4,PLA2G4C,PRKCB,NRAS,CACNA1C,PRKCA,ELK1,GNAQ,MAP3K4	GnRH signaling pathway	KEGG_2019_Mouse
Cholinergic synapse	-0.531568	-2.01199	0.0442206	0.999999	0.170646	106	GNG3,CHRM1,GNG10,PIK3R1,PRKACB,PRKCG,KCNQ5,MAPK3,CAMK2B,KCNJ6,ADCY1,CACNA1B,AKT3,MAPK1,CHRNA3,CAMK2A,KCNJ12,PRKCB,GNG7,NRAS,PRKCA,CACNA1C,CHRNA4,GNAQ,GNG4,KCNQ2,GNB1,KCNJ3	Cholinergic synapse	KEGG_2019_Mouse
Kaposi sarcoma-associated herpesvirus infection	0.519957	2.00217	0.0452665	0.999999	0.172471	161	CDK6,NFATC1,MAPKAPK2,CCND1,H2-M3,IL6ST,ZFP36,H2-D1,TLR3,BAX,FOS,H2-T10,NFKB1,TICAM1,H2-T22,TRP53,FGF2,AKT2,CDKN1A,ANGPT2,IFNAR2,EIF2AK2,GNG11,ICAM1,CASP3,TNFRSF1A,IRF9,IRF7,MAP2K7,FAS,RCAN1,CASP8,IFNGR1,STAT3,ATG14	Kaposi sarcoma-associated herpesvirus infection	KEGG_2019_Mouse
Cellular senescence	0.522656	1.98332	0.0473314	1	0.178084	154	CDK6,NFATC1,EIF4EBP1,MAPKAPK2,CCND1,H2-M3,FOXO1,IGFBP3,GADD45A,H2-D1,SQSTM1,CDKN2A,H2-T10,NFKB1,H2-T22,TRP53,AKT2,CDKN1A,MDM2,ZFP36L1,CDKN2B,ZFP36L2,RAD9A,SMAD3,TGFBR2,MRE11A,HIPK1,GADD45G,TSC1,FOXO3	Cellular senescence	KEGG_2019_Mouse
Cushing syndrome	0.528231	1.97036	0.0487968	1	0.181331	142	FZD10,ADCY2,CDKN1A,AXIN2,FZD7,FZD8,FZD1,FZD6,CCND1,CDKN2B,CREB3L2,FZD2,PDE8A,LEF1,TCF7	Cushing syndrome	KEGG_2019_Mouse
Autophagy	0.529982	1.95379	0.0507258	1	0.186201	126	IRS2,EIF2AK3,VAMP8,ATG3,CTSL,IRS1,ATG13,PRKCD,UVRAG,WIPI2,IGBP1,AKT2,WIPI1,CTSD,CTSB,LAMP1,MTMR14,ERN1,DAPK2,IGF1R,RAB7B,EIF2AK4,ZFYVE1,ATG14,CFLAR,BCL2,TSC1	Autophagy	KEGG_2019_Mouse
mTOR signaling pathway	0.523116	1.93754	0.0526792	1	0.191041	146	FZD10,AKT2,FZD7,EIF4EBP1,FLCN,FZD8,FZD1,RNF152,FZD6,PRR5,SGK1,SLC3A2,LPIN1,FZD2,TNFRSF1A,SESN2,IGF1R,IRS1	mTOR signaling pathway	KEGG_2019_Mouse
Axon guidance	-0.471358	-1.92792	0.0538645	1	0.193015	176	EPHA8,PDK1,CFL1,NTNG2,PIK3R1,SEMA5B,PLXNB1,SLIT1,LRRC4,MAPK3,CAMK2B,DPYSL5,EFNB3,UNC5C,EFNA3,NEO1,NRP1,EPHA4,PAK6,PPP3CB,PLXNA4,PTK2,SEMA4A,MAPK1,CAMK2A,PPP3CA,EFNA2,PRKCZ,WNT4,BMP7,PLXNB3,EPHA5,UNC5A,NRAS,EPHA6,PRKCA,PPP3R1,SEMA7A,MYL12B,ROBO1,BMPR1B,SEMA4F	Axon guidance	KEGG_2019_Mouse
Regulation of actin cytoskeleton	0.495515	1.90964	0.0561797	1	0.196742	189	LPAR1,MYL12A,SPATA13,ITGA8,MYH9,ITGA3,BDKRB2,ITGA1,IQGAP1,ARPC1B,VAV3,F2R,GNA13,CRKL,ITGB5,PDGFD,VCL,MSN,PDGFC,FGF2,WASF2,ITGB3,MYLK4,FGFR2,MYL9,FN1,ITGA5,FGFR4,SSH1,ITGAV,ITGA7	Regulation of actin cytoskeleton	KEGG_2019_Mouse
Non-small cell lung cancer	0.595894	1.90769	0.0564319	1	0.196742	66	ERBB2,AKT2,CDKN1A,STAT3,BAX,CCND1,TRP53,ALK,GADD45G,GADD45A	Non-small cell lung cancer	KEGG_2019_Mouse
Wnt signaling pathway	0.521374	1.90434	0.0568658	1	0.196742	143	NOTUM,FZD7,FZD8,CCND1,FOSL1,NKD1,BAMBI,AXIN2,FZD5,FZD1,FZD2,TRP53,GPC4,TCF7,FZD10,SFRP4,RSPO3,SMAD3,LGR6,FZD6,LEF1	Wnt signaling pathway	KEGG_2019_Mouse
Mitophagy	0.599367	1.89644	0.0579017	1	0.197458	62	CITED2,SQSTM1,RHOT2,EIF2AK3,MITF,TRP53,TFE3,FOXO3,RAB7B,PINK1,TBC1D17	Mitophagy	KEGG_2019_Mouse
Tryptophan metabolism	0.661053	1.89206	0.0584824	1	0.197458	37	AOX3,HADH,CYP1A1,ALDH2,ALDH7A1,KMO,TPH2,DHTKD1,CAT,CYP1B1,AOX1,MAOB,HADHA,EHHADH,DLST	Tryptophan metabolism	KEGG_2019_Mouse
Spliceosome	-0.489988	-1.88789	0.0590407	1	0.197458	129	LSM8,PPIL1,NCBP1,SRSF2,DDX42,SNRPC,USP39,TCERG1,SRSF7,DDX46,SNRNP40,HNRNPK,WBP11,SNRPF,RBM8A,CRNKL1,PRPF38A,PQBP1,SRSF1,RBM22,PRPF19,HNRNPC,HNRNPA1,RBMXL1,PRPF40A,HNRNPU,HNRNPA3,SRSF5,HSPA2,SF3B1,LSM6,SRSF3,THOC3,SRSF6,HSPA8,THOC1,RBM25,PLRG1,SNRPD3,THOC2,CDC40,TXNL4A,PRPF31,PHF5A,SNRNP200,DDX5,HSPA1A,SNU13,SRSF9,SNRPB2,SNRPA,SNRNP27,SNRPD1,ZMAT2,PRPF8,PRPF40B,TRA2B	Spliceosome	KEGG_2019_Mouse
Cysteine and methionine metabolism	0.651841	1.87497	0.0607963	1	0.199928	39	LDHB,GSS,GCLM,GOT2,GCLC	Cysteine and methionine metabolism	KEGG_2019_Mouse
Pentose and glucuronate interconversions	0.819472	1.87228	0.0611682	1	0.199928	18	AKR1B8,AKR1B10,SORD,UGT1A7C,DHDH,DCXR	Pentose and glucuronate interconversions	KEGG_2019_Mouse
Thyroid hormone synthesis	0.595333	1.86793	0.0617717	1	0.199928	62	ATP1B3,GPX8,GSR,GPX7,GPX1,CREB3L2	Thyroid hormone synthesis	KEGG_2019_Mouse
Serotonergic synapse	-0.511656	-1.82794	0.0675579	1	0.216329	101	HTR4,APP,GNG3,GNG10,PRKACB,PRKCG,GNG2,MAPK3,KCNJ9,HTR3A,KCNJ6,PRKACA,GABRB2,HTR6,KCND2,CACNA1B,MAPK1,GABRB3,HTR2C,PLA2G4C,HTR1A,PRKCB,GNG7,NRAS,PRKCA,CACNA1C,GNAQ,GABRB1,GNG4,GNB1,KCNJ3	Serotonergic synapse	KEGG_2019_Mouse
Porphyrin and chlorophyll metabolism	0.719608	1.80739	0.070701	1	0.217492	26	HMOX1,HEPH,BLVRB,CP	Porphyrin and chlorophyll metabolism	KEGG_2019_Mouse
HIF-1 signaling pathway	0.554066	1.80542	0.0710096	1	0.217492	95	ERBB2,AKT2,CDKN1A,IFNGR1,STAT3,EIF4EBP1,SLC2A1,TRF,TLR4,ANGPT1,HMOX1,LTBR,BCL2,TIMP1,IGF1R,IL6RA	HIF-1 signaling pathway	KEGG_2019_Mouse
Bile secretion	0.622289	1.80224	0.0715073	1	0.217492	56	ATP1B3,ADCY2,AQP9,SLC2A1,EPHX1,ABCC4,CFTR	Bile secretion	KEGG_2019_Mouse
Pentose phosphate pathway	0.718198	1.80044	0.0717919	1	0.217492	26	RPIA,TALDO1,PGM1,PGD,G6PDX,IDNK,H6PD	Pentose phosphate pathway	KEGG_2019_Mouse
Sphingolipid metabolism	0.636141	1.79873	0.0720608	1	0.217492	44	DEGS1,SGMS2,GBA,GLB1,SPHK1,SGPP1,KDSR,ACER2,SGPL1,GLA	Sphingolipid metabolism	KEGG_2019_Mouse
Insulin secretion	-0.553898	-1.7964	0.0724317	1	0.217492	74	KCNMA1,KCNN3,PRKACB,PRKCG,STX1A,RYR2,CAMK2B,PCLO,ADCY1,CCK,VAMP2,KCNMB4,CAMK2A,GCK,PRKCB,ADCYAP1R1,CACNA1C,PRKCA,GNAQ,RAB3A,ATP1B1	Insulin secretion	KEGG_2019_Mouse
Influenza A	0.515255	1.79175	0.0731729	1	0.217492	125	RSAD2,EIF2AK3,DNAJC3,TLR3,NFKB1,TLR4,TICAM1,MAVS,SOCS3,AKT2,IFNAR2,EIF2AK2,IL33,IFIH1,ICAM1,TNFRSF1A,IRF9,IRF7,MAP2K7,FAS,IFNGR1,IL1B,CASP1,TNFRSF10B,IRAK4,OAS1B,TRIM25,PML,NUP98	Influenza A	KEGG_2019_Mouse
Calcium signaling pathway	-0.460299	-1.78676	0.0739756	1	0.217492	170	SLC8A2,ATP2B4,HTR4,CHRM1,TRHR,ATP2B3,STIM2,PRKACB,GNAL,PRKCG,GRIN2C,ATP2B1,GRIN2A,RYR2,CAMK2B,CALM3,NOS1,GRM1,PDGFRA,ADCY1,HTR6,NTSR1,PPP3CB,OXTR,ITPKA,CACNA1B,PDE1A,PTK2B,ATP2B2,CAMK2A,PPP3CA,GRM5,CALM1,TACR3,MCU,PHKG1,PRKCB,RYR3,CACNA1C,PRKCA,PPP3R1,GNAQ	Calcium signaling pathway	KEGG_2019_Mouse
Parathyroid hormone synthesis, secretion and action	0.548472	1.78049	0.0749951	1	0.217492	96	VDR,MMP14,CDKN1A,CYP24A1,ADCY2,GNA13,MAFB,FOS,ARHGEF11,CREB3L2,BCL2,LRP5,FGFR1	Parathyroid hormone synthesis, secretion and action	KEGG_2019_Mouse
Sphingolipid signaling pathway	0.534138	1.77924	0.0752009	1	0.217492	110	AKT2,CTSD,GNA13,ABCC1,SGMS2,TRP53,BCL2,SPHK1,BDKRB2,TNFRSF1A,SGPL1	Sphingolipid signaling pathway	KEGG_2019_Mouse
Protein digestion and absorption	0.578576	1.77517	0.0758692	1	0.217492	68	ATP1B3,COL4A6,COL24A1,COL4A1,SLC1A5,SLC38A2,COL5A1,COL27A1,COL10A1,COL11A1,ELN,COL5A2,COL4A5,SLC3A2,SLC36A1	Protein digestion and absorption	KEGG_2019_Mouse
GABAergic synapse	-0.546118	-1.76661	0.0772941	1	0.219486	79	GNG3,GNG10,GABRA1,PRKACB,GABRA2,PRKCG,GNG2,ADCY3,KCNJ6,PRKACA,GABRA5,SLC6A11,ADCY1,NSF,GABRB2,GLUL,GABARAP,CACNA1B,SLC6A1,GPHN,GABRB3,GABBR2,PRKCB,GNG7,CACNA1C,PRKCA,HAP1,GABBR1,GABRB1,GNG4,GABRA4,GNB1	GABAergic synapse	KEGG_2019_Mouse
Bladder cancer	0.638329	1.75937	0.0785146	1	0.220868	37	CDKN1A,MDM2,CCND1,DAPK2,TRP53	Bladder cancer	KEGG_2019_Mouse
Other glycan degradation	0.78449	1.7255	0.0844366	1	0.234338	18	FUCA1,GLB1,GBA,HEXA,MAN2B2	Other glycan degradation	KEGG_2019_Mouse
Nicotine addiction	-0.612066	-1.7207	0.085306	1	0.234338	36	GRIN2A,SLC17A7,CACNA1B,GABRB3,GABRB1,CHRNA4,GABRA5,GABRA2,GABRB2,GRIA1,GRIN2B,GRIA2,GRIN2C	Nicotine addiction	KEGG_2019_Mouse
Vitamin digestion and absorption	0.782919	1.71887	0.0856383	1	0.234338	18	CUBN,TCN2,ABCC1	Vitamin digestion and absorption	KEGG_2019_Mouse
Bacterial invasion of epithelial cells	0.576718	1.69196	0.0906544	1	0.245829	61	ITGA5,SHC1,CRKL,CTNNA1,VCL,FN1,RHOG,ARPC1B	Bacterial invasion of epithelial cells	KEGG_2019_Mouse
Hepatitis C	0.502222	1.6779	0.093367	1	0.250924	126	CDK6,RSAD2,EIF2AK3,CCND1,TLR3,BAX,NFKB1,TICAM1,MAVS,TRP53,SOCS3,AKT2,CDKN1A,IFNAR2,EIF2AK2,CASP3,IFIT1,TNFRSF1A,IRF9,IRF7,FAS,PPP2R1B,EIF2AK4,CASP8,STAT3,RIPK1,CFLAR,OAS1B	Hepatitis C	KEGG_2019_Mouse
Tight junction	0.499787	1.66806	0.0953035	1	0.253861	140	MYL12A,PARD6G,CGNL1,AMOT,MYH9,CCND1,EZR,WHAMM,AMOTL1,RAB13,MSN,PRKAB1,VASP,JAM3,CD1D1,MYL9,TUBA1C,ARHGAP17,CFTR,TJP2,ERBB2,CTTN,ARHGEF18,PRKAG1	Tight junction	KEGG_2019_Mouse
Mannose type O-glycan biosynthesis	-0.697922	-1.6479	0.0993734	1	0.262381	22	B4GALT2,FKRP,B3GAT2,LARGE1,POMK	Mannose type O-glycan biosynthesis	KEGG_2019_Mouse
DNA replication	-0.597742	-1.62508	0.104146	1	0.27259	35	LIG1,RNASEH2B,RFC5,POLD1,PRIM2,MCM2,PRIM1,MCM5,POLD2,RFC4,POLE,MCM3,PCNA,RPA1,MCM4	DNA replication	KEGG_2019_Mouse
Selenocompound metabolism	0.796276	1.61926	0.105391	1	0.273472	16		Selenocompound metabolism	KEGG_2019_Mouse
Inflammatory mediator regulation of TRP channels	-0.502115	-1.59854	0.109923	1	0.282793	91	ASIC1,PIK3R1,PRKCE,PRKACB,PRKCG,PRKCQ,ADCY3,MAP2K6,CAMK2B,CALM3,PRKACA,ADCY1,TRPV2,ASIC4,PIK3CB,CAMK2A,ITPR1,CALM1,HTR2C,PLA2G4C,PRKCB,PRKCA,GNAQ,PPP1CA	Inflammatory mediator regulation of TRP channels	KEGG_2019_Mouse
Human cytomegalovirus infection	0.462221	1.5787	0.114405	1	0.291829	197	CDK6,TRAF5,NFATC1,EIF4EBP1,CCND1,H2-M3,B2M,H2-D1,TAPBP,CDKN2A,GNA13,CRKL,BAX,H2-T10,NFKB1,ARHGEF1,ARHGEF11,CREB3L2,H2-T22,TRP53,ITGB3,AKT2,CDKN1A,ADCY2,MDM2,IL10RA,GNG11,CASP3,TAP1,TNFRSF1A,FAS,GNAI2,IL6RA,IL1R1,CASP8,STAT3,IL1B,RIPK1,TAP2,PTGER4,TSC1,ITGAV	Human cytomegalovirus infection	KEGG_2019_Mouse
Riboflavin metabolism	0.883943	1.57205	0.11594	1	0.293259	8		Riboflavin metabolism	KEGG_2019_Mouse
Oxytocin signaling pathway	-0.449549	-1.55832	0.119158	1	0.298888	142	CACNA2D1,TRPM2,PRKACB,PRKCG,RYR2,MAPK3,CAMK2B,CALM3,KCNJ9,KCNJ6,ADCY1,PPP3CB,PPP1R12B,OXTR,GUCY1B1,MAPK1,CAMK2A,PPP3CA,KCNJ12,CALM1,PRKCB,CACNB1,RYR3,NRAS,CACNB2,PRKCA,ELK1,PPP3R1,GNAQ,CACNA1C,ACTB,KCNJ3	Oxytocin signaling pathway	KEGG_2019_Mouse
Tyrosine metabolism	0.674071	1.54606	0.12209	1	0.303711	25	AOX3,GOT2,AOX1	Tyrosine metabolism	KEGG_2019_Mouse
Phospholipase D signaling pathway	0.487296	1.5266	0.126861	1	0.310064	132	LPAR1,F2R,AKT2,RALB,GNA13,SHC1,KITL,PTGFR,PDGFD,PDGFC,PLA2G4A,LPAR6,SPHK1	Phospholipase D signaling pathway	KEGG_2019_Mouse
Ether lipid metabolism	0.600611	1.52206	0.127995	1	0.310064	36	PAFAH2,PLA2G7,PLA2G5	Ether lipid metabolism	KEGG_2019_Mouse
Gastric acid secretion	-0.508018	-1.51646	0.129403	1	0.310064	64	CAMK2B,CALM3,SST,PRKCB,PRKCA,GNAQ,CAMK2A,ACTB,KCNK10,PRKACB,CALM1,ADCY1,ATP1B1,PRKCG	Gastric acid secretion	KEGG_2019_Mouse
beta-Alanine metabolism	0.65413	1.51603	0.129511	1	0.310064	27	ALDH2,EHHADH,ALDH3A1,HADHA,ACADM	beta-Alanine metabolism	KEGG_2019_Mouse
Aldosterone synthesis and secretion	-0.503208	-1.51491	0.129794	1	0.310064	85	ATP2B1,ATP2B4,CAMK2B,CALM3,PRKCB,CACNA1C,ATP2B3,PRKCA,GNAQ,ATP2B2,CAMK2A,PRKCE,PRKACB,CALM1,ADCY1,ATP1B1,PRKCG	Aldosterone synthesis and secretion	KEGG_2019_Mouse
Thiamine metabolism	-0.822961	-1.46675	0.142444	1	0.33543	11	ALPL,AK5,THTPA	Thiamine metabolism	KEGG_2019_Mouse
Glioma	0.538219	1.45529	0.14559	1	0.33543	71	AKT2,CDKN1A,SHC1,BAX,CCND1,TRP53,GADD45G,IGF1R,GADD45A	Glioma	KEGG_2019_Mouse
Synthesis and degradation of ketone bodies	-0.833375	-1.45454	0.145797	1	0.33543	10	ACAT2,BDH1,HMGCS1	Synthesis and degradation of ketone bodies	KEGG_2019_Mouse
Gap junction	-0.499367	-1.4513	0.146695	1	0.33543	80	TUBB2B,TUBB2A,TUBA4A,TUBB3,TUBA1A,PRKACB,PDGFB,PRKCG,MAPK3,GRM1,PDGFRA,ADCY1,CDK1,GUCY1B1,MAPK1,TUBB4A,GRM5,PRKCB,NRAS,PRKCA,GNAQ,TUBA1B	Gap junction	KEGG_2019_Mouse
Rheumatoid arthritis	0.548156	1.44904	0.147325	1	0.33543	60	IL1B,CSF1,CXCL5,FOS,TLR4,ANGPT1,ATP6V0E,ICAM1,IL15,ATP6V0A2,MMP3,CD28,CTSL	Rheumatoid arthritis	KEGG_2019_Mouse
Viral carcinogenesis	0.469484	1.44626	0.148104	1	0.33543	162	CDK6,TRAF5,MAPKAPK2,DDB1,CCND1,STAT5B,H2-M3,LTBR,IL6ST,PKM,H2-D1,CDKN2A,BAX,H2-T10,NFKB1,CREB3L2,TRP53,CDKN1A,MDM2,STAT5A,EIF2AK2,CDKN2B,CASP3,IRF7,IRF9,NFKB2,CASP8,STAT3,HDAC5,RBPJ	Viral carcinogenesis	KEGG_2019_Mouse
Proximal tubule bicarbonate reclamation	0.700669	1.44511	0.148428	1	0.33543	19	ATP1B3,CAR4,GLUD1	Proximal tubule bicarbonate reclamation	KEGG_2019_Mouse
Herpes simplex virus 1 infection	0.448388	1.44191	0.149328	1	0.33543	353	TRAF5,EIF4EBP1,EIF2AK3,H2-M3,B2M,H2-D1,TAPBP,CD74,TLR3,BAX,H2-T10,NFKB1,TICAM1,ZFP418,BST2,MAVS,TRP53,SOCS3,ITGB3,ZFP275,AKT2,IFNAR2,EIF2AK2,BIRC3,IFIH1,CASP3,TAP1,TNFRSF1A,IRF9,IRF7,FAS,POU2F1,EIF2AK4,CASP8,IFNGR1,IL1B,ITGA5,IRAK4,TAP2,BCL2,OAS1B,TSC1,PML	Herpes simplex virus 1 infection	KEGG_2019_Mouse
Mismatch repair	-0.649638	-1.42712	0.153545	1	0.342348	22	LIG1,RFC5,POLD1,MSH3,POLD2,RFC4,MLH1,EXO1,PCNA,RPA1,MLH3	Mismatch repair	KEGG_2019_Mouse
Systemic lupus erythematosus	-0.577797	-1.3937	0.163407	1	0.361659	31	GRIN2B,ACTN1,H3F3B,GRIN2A	Systemic lupus erythematosus	KEGG_2019_Mouse
Fatty acid degradation	0.5752	1.37118	0.170318	1	0.374202	36	GCDH,HADH,ACSBG1,ACADS,ALDH2,ACOX3,HADHB,ALDH7A1,CPT1A,ACSL5,CPT2,HADHA,ACADL,ACADM,EHHADH	Fatty acid degradation	KEGG_2019_Mouse
Phosphonate and phosphinate metabolism	-0.805022	-1.36389	0.172601	1	0.374518	6	PCYT1B,PCYT2	Phosphonate and phosphinate metabolism	KEGG_2019_Mouse
Staphylococcus aureus infection	0.617096	1.36005	0.173816	1	0.374518	28	C4B,CFH,H2-EB1,C3AR1,ICAM1	Staphylococcus aureus infection	KEGG_2019_Mouse
Morphine addiction	-0.483876	-1.35885	0.174194	1	0.374518	82	GNG3,GNG10,GABRA1,PRKACB,GABRA2,PRKCG,GRK6,GNG2,ARRB1,ADCY3,KCNJ9,KCNJ6,PRKACA,GABRA5,ADCY1,GABRB2,CACNA1B,PDE1A,GABRB3,GABBR2,PRKCB,GNG7,KCNJ3,PRKCA,GABRB1,GABBR1,GNG4,GABRA4,GNB1,PDE4B	Morphine addiction	KEGG_2019_Mouse
Graft-versus-host disease	0.627709	1.34634	0.178193	1	0.380331	26	IL1B,H2-EB1,H2-T10,FAS,H2-M3,H2-T23,H2-T22,H2-T24,H2-BL,CD28,H2-Q4,H2-D1	Graft-versus-host disease	KEGG_2019_Mouse
Th17 cell differentiation	0.520602	1.34253	0.179425	1	0.380331	84	NFATC1,RXRA,STAT5B,IL6ST,AHR,RUNX1,RARA,FOS,NFKB1,RORA,STAT5A,SMAD3,IL6RA,IL1R1,IL4RA,TGFBR2,IFNGR1,STAT3,IL1B,TGFB1	Th17 cell differentiation	KEGG_2019_Mouse
Histidine metabolism	0.709558	1.33356	0.182347	1	0.383821	17	ALDH2,ALDH7A1,ALDH3A1,MAOB,CARNMT1	Histidine metabolism	KEGG_2019_Mouse
Fanconi anemia pathway	-0.539766	-1.32925	0.183764	1	0.384119	51	REV3L,POLI,RMI2,FANCD2,FANCI,FAN1,BRCA1,EME1,TOP3B,RAD51,RPA1,RAD51C,USP1,TELO2,FANCC,FANCE,RMI1,BRCA2,BLM,MLH1	Fanconi anemia pathway	KEGG_2019_Mouse
Toll-like receptor signaling pathway	0.5216	1.31614	0.188127	1	0.390526	73	AKT2,CASP8,TLR3,IFNAR2,FOS,RIPK1,SPP1,NFKB1,TICAM1,IRAK4,TLR4,MAP2K7,IRF7,MAP3K8,CD14	Toll-like receptor signaling pathway	KEGG_2019_Mouse
Salivary secretion	-0.47556	-1.30198	0.192924	1	0.39774	64	KCNMA1,ATP2B1,ATP2B4,VAMP2,CALM3,GUCY1B1,PRKCB,RYR3,ATP2B3,NOS1,PRKCA,GNAQ,ATP2B2,PRKACB,CALM1,ADCY1,ATP1B1,PRKCG	Salivary secretion	KEGG_2019_Mouse
Ascorbate and aldarate metabolism	0.808649	1.29748	0.194468	1	0.397846	9	ALDH7A1,ALDH2	Ascorbate and aldarate metabolism	KEGG_2019_Mouse
Folate biosynthesis	0.639831	1.29414	0.195619	1	0.397846	22	AKR1B8,AKR1B10,SPR,TPH2,MOCOS,MOCS1	Folate biosynthesis	KEGG_2019_Mouse
Allograft rejection	0.622278	1.25988	0.207714	1	0.41961	24	H2-EB1,H2-T10,FAS,H2-M3,H2-T23,H2-T22,H2-T24,H2-BL,CD28,H2-Q4,H2-D1	Allograft rejection	KEGG_2019_Mouse
Autoimmune thyroid disease	0.587917	1.24125	0.214512	1	0.430453	29	H2-EB1,H2-T10,FAS,H2-M3,H2-T23,H2-T22,H2-T24,H2-BL,CD28,H2-Q4,H2-D1	Autoimmune thyroid disease	KEGG_2019_Mouse
Homologous recombination	-0.513534	-1.22934	0.218945	1	0.432721	40	RAD51C,POLD1,BLM,POLD2,BABAM2,EME1,BRCC3,XRCC2,RPA1,BRCA2,RAD51,BRCA1,RAD54L,TOPBP1	Homologous recombination	KEGG_2019_Mouse
Renin secretion	-0.474489	-1.22889	0.219113	1	0.432721	61	KCNMA1,CALM3,GUCY1B1,PDE1A,ADCYAP1R1,CACNA1C,PPP3R1,PPP3CA,GNAQ,PRKACB,CALM1,PPP3CB	Renin secretion	KEGG_2019_Mouse
AMPK signaling pathway	0.474732	1.22665	0.219955	1	0.432721	110	IRS2,EIF4EBP1,CPT1A,CCND1,FOXO1,IRS1,ADRA1A,CREB3L2,PRKAB1,AKT2,PFKFB4,ADIPOR1,CRTC2,IGF1R,CFTR,PPP2R5D,TBC1D1,FOXO3,PRKAG1	AMPK signaling pathway	KEGG_2019_Mouse
Hepatitis B	0.452112	1.17261	0.240952	1	0.46703	143	NFATC1,DDB1,STAT5B,TLR3,BAX,FOS,NFKB1,TLR4,TICAM1,CREB3L2,HSPG2,MAVS,TRP53,AKT2,CDKN1A,STAT5A,IFIH1,CASP3,IRF7,MAP2K7,FAS,SMAD3,TGFBR2,CASP8,STAT3,IRAK4,BCL2	Hepatitis B	KEGG_2019_Mouse
Intestinal immune network for IgA production	0.593568	1.17245	0.241017	1	0.46703	26	IL15,LTBR,CD28,ICOSL,MAP3K14	Intestinal immune network for IgA production	KEGG_2019_Mouse
Alanine, aspartate and glutamate metabolism	0.560406	1.16676	0.243309	1	0.46703	31	ASL,ADSS,GFPT2,ADSL,ASS1,ALDH4A1,GOT2,GLUD1,GFPT1	Alanine, aspartate and glutamate metabolism	KEGG_2019_Mouse
Choline metabolism in cancer	-0.439375	-1.16437	0.244273	1	0.46703	92	PIK3CD,PIP5K1B,PCYT1B,MTOR,PIK3R3,PIK3R1,RAC3,PDGFB,DGKK,PDPK1,PRKCG,PLPP3,MAPK3,SLC44A5,DGKH,DGKE,PDGFRA,AKT3,DGKB,MAPK1,PIK3CB,WASF1,PLA2G4C,PRKCB,NRAS,PRKCA,SLC5A7,DGKG,EGFR,DGKZ,RPS6KB1	Choline metabolism in cancer	KEGG_2019_Mouse
Vitamin B6 metabolism	0.762837	1.16221	0.245152	1	0.46703	8	AOX1	Vitamin B6 metabolism	KEGG_2019_Mouse
Arrhythmogenic right ventricular cardiomyopathy (ARVC)	0.498256	1.15285	0.248974	1	0.471328	71	LAMA2,ITGA8,CACNG5,ITGA3,LEF1,ITGA1,SGCA,ITGB5,CACNG3,CACNG7,ITGB3,TCF7,CACNG2,DAG1,LMNA,ITGA2B,ITGA5,CTNNA1,JUP,ITGAV,ITGA7	Arrhythmogenic right ventricular cardiomyopathy (ARVC)	KEGG_2019_Mouse
Viral myocarditis	0.539392	1.1327	0.257338	1	0.484117	52	LAMA2,CASP8,H2-T10,CCND1,H2-M3,ICAM1,CASP3,CD28,SGCA,DAG1,H2-D1	Viral myocarditis	KEGG_2019_Mouse
Linoleic acid metabolism	0.660104	1.12584	0.260232	1	0.486521	17	PLA2G5	Linoleic acid metabolism	KEGG_2019_Mouse
Estrogen signaling pathway	0.465284	1.11938	0.262977	1	0.488618	104	AKT2,ADCY2,CTSD,SHC1,FOS,CREB3L2,BCL2,NCOA3	Estrogen signaling pathway	KEGG_2019_Mouse
Long-term depression	-0.47405	-1.10685	0.268359	1	0.495558	57	MAPK3,GUCY1B1,PRKCB,NRAS,NOS1,MAPK1,PRKCA,GNAQ,GRM1,ITPR1,PPP2CA,PRKG2,GRIA1,GRIA2,PRKCG,PLA2G4C,ARAF	Long-term depression	KEGG_2019_Mouse
Cytosolic DNA-sensing pathway	0.523111	1.0973	0.272509	1	0.495926	42	POLR3D,IL1B,CASP1,RIPK1,NFKB1,IL33,MAVS,POLR3E,IFI202B,IKBKE,IKBKB,NFKBIB,IRF7	Cytosolic DNA-sensing pathway	KEGG_2019_Mouse
Circadian rhythm	0.566909	1.09524	0.273414	1	0.495926	28	BHLHE40,CRY1,RORB,PER1,PRKAG1,ARNTL,RORA,PRKAB1	Circadian rhythm	KEGG_2019_Mouse
Central carbon metabolism in cancer	0.493678	1.09504	0.273501	1	0.495926	61	ERBB2,AKT2,SLC2A1,TRP53,G6PDX,FGFR2	Central carbon metabolism in cancer	KEGG_2019_Mouse
Thyroid hormone signaling pathway	0.458835	1.09113	0.275215	1	0.496046	112	ATP1B3,RCAN1,AKT2,MDM2,DIO2,SLCO1C1,SLC2A1,CCND1,FOXO1,THRB,TRP53,PLCD1,TBC1D4,ITGAV,ITGB3	Thyroid hormone signaling pathway	KEGG_2019_Mouse
Fatty acid elongation	0.563256	1.07596	0.281946	1	0.503443	28	HADH,ELOVL7,HACD4,HADHA,PPT2,HACD2	Fatty acid elongation	KEGG_2019_Mouse
Insulin signaling pathway	0.444099	1.07435	0.282664	1	0.503443	125	PPP1R3B,AKT2,SHC1,CRKL,IRS2,EIF4EBP1,FOXO1,SOCS3,INPPL1,PRKAB1,PRKAG1,IRS1	Insulin signaling pathway	KEGG_2019_Mouse
Hypertrophic cardiomyopathy (HCM)	0.488624	1.05859	0.289785	1	0.508713	78	LAMA2,ITGB1,ITGA8,CACNG5,ITGA3,ITGA1,SGCA,CACNG3,ITGB5,ITGA11,CACNG7,PRKAB1,ITGB3,CACNG2,DAG1,LMNA,TGFB3,ITGA2B,ITGA5,TGFB1,ITGAV,PRKAG1,ITGA7	Hypertrophic cardiomyopathy (HCM)	KEGG_2019_Mouse
Arginine and proline metabolism	0.517336	1.05759	0.290241	1	0.508713	43	L3HYPDH,GOT2,ALDH2,P4HA1,HOGA1,ALDH4A1,ODC1,SAT1	Arginine and proline metabolism	KEGG_2019_Mouse
Cholesterol metabolism	0.520959	1.0566	0.290693	1	0.508713	37	PLTP,NCEH1,NPC1,TSPO,LDLRAP1,LIPA,NPC2	Cholesterol metabolism	KEGG_2019_Mouse
Melanogenesis	0.478351	1.04817	0.29456	1	0.50891	88	FZD10,ADCY2,FZD7,KITL,FZD8,FZD1,FZD6,MITF,CREB3L2,FZD2,LEF1,TCF7	Melanogenesis	KEGG_2019_Mouse
Relaxin signaling pathway	0.445925	1.04675	0.295213	1	0.50891	121	COL4A6,AKT2,TGFBR2,ADCY2,SHC1,FOS,NFKB1,GNG11,CREB3L2,COL4A5,SMAD3,VEGFC	Relaxin signaling pathway	KEGG_2019_Mouse
Endocytosis	0.394775	1.04531	0.295878	1	0.50891	234	ASAP3,PARD6G,CHMP1B,RAB22A,H2-M3,SNX6,H2-D1,ARFGEF2,ARPC1B,DAB2,SPG20,H2-T10,EHD4,RAB11FIP5,MDM2,PDCD6IP,FGFR2,MVB12A,RAB31,IGF1R,SMAD3,TGFBR2,SPG21,FGFR4,ASAP1,IGF2R,LDLRAP1,PML	Endocytosis	KEGG_2019_Mouse
Natural killer cell mediated cytotoxicity	0.484512	1.02615	0.304823	1	0.517592	74	VAV3,IFNGR1,SHC1,NFATC1,IFNAR2,TNFRSF10B,SH3BP2,ICAM1,CASP3,FAS,H2-D1	Natural killer cell mediated cytotoxicity	KEGG_2019_Mouse
Thermogenesis	0.413459	1.02385	0.305907	1	0.517592	204	COX6B2,ATP5B,KDM3B,NDUFAF6,CPT1A,ATP5J,NDUFAF2,ATP5L,COX4I1,TSC1,PNPLA2,NDUFS2,ATP5D,NDUFS8,SIRT6,PPARGC1A,ADCY7,SMARCC1,COX6A2,ATP5C1,COX17,AKT1S1,NDUFA4,MAP2K3,NDUFB10,NDUFB4,CREB3L2,ACSL5,NDUFA1,MAPK13,UQCRH,PRKAA2,PRKAB1,ATP5G3,ADCY8,ADCY2,SDHD,COA5,COX11,NDUFB6,COX14,NDUFB7,NDUFA11,CPT2,SOS2,COX7A2L,NDUFB9,ADRB3,ATP5A1,KDM3A,COX4I2,SDHC,UQCRFS1,NPPA,CREB3L1,COA6,RPS6KA1,LIPE,COX19,NDUFAF5,ZF…	Thermogenesis	KEGG_2019_Mouse
Sulfur metabolism	0.721122	1.02047	0.307507	1	0.517592	8		Sulfur metabolism	KEGG_2019_Mouse
Ras signaling pathway	0.416508	1.01984	0.307804	1	0.517592	199	RASA4,SHC1,FLT4,PLA2G5,FGF10,PDGFD,NFKB1,PDGFC,ANGPT1,FGF2,VEGFC,AKT2,RALBP1,ANGPT2,EFNA1,RALB,GAB2,GNG11,FGFR2,IGF1R,RASGRP2,FGFR4,CSF1,KITL,PLA2G4A,EFNA5,EPHA2,FGFR1	Ras signaling pathway	KEGG_2019_Mouse
Phototransduction	-0.614292	-1.01243	0.311333	1	0.519077	17	GNB1,CALM1,CALM3	Phototransduction	KEGG_2019_Mouse
Starch and sucrose metabolism	0.56684	1.01039	0.312308	1	0.519077	25	AGL,HK2,GAA,PYGM,PGM1,GBE1	Starch and sucrose metabolism	KEGG_2019_Mouse
cAMP signaling pathway	-0.364558	-1.00715	0.31386	1	0.519077	186	ATP2B4,HTR4,CHRM1,ATP2B3,PIK3R1,PRKACB,GRIA2,GRIN2C,ATP2B1,GRIN2A,RYR2,MAPK3,CAMK2B,CALM3,SST,ADCY1,HTR6,PPP1R1B,OXTR,AKT3,MAPK1,ATP2B2,CAMK2A,CALM1,SSTR1,GRIN2B,GABBR2,HTR1A,ADCYAP1R1,CACNA1C,VIP,ATP1B1,GRIA1	cAMP signaling pathway	KEGG_2019_Mouse
Adrenergic signaling in cardiomyocytes	-0.382246	-0.997274	0.318631	1	0.522809	132	ATP2B4,ATP2B3,CACNA2D1,PPP2R2B,PPP2R2C,PRKACB,ATP2B1,RYR2,MAPK3,CAMK2B,CALM3,ADCY1,AKT3,MAPK1,ATP2B2,CAMK2A,CALM1,CACNB1,CACNA1C,CACNB2,PRKCA,GNAQ,ATP1B1	Adrenergic signaling in cardiomyocytes	KEGG_2019_Mouse
Antigen processing and presentation	0.514243	0.995298	0.319591	1	0.522809	53	H2-M3,B2M,CTSL,H2-D1,TAPBP,CD74,H2-EB1,H2-T10,H2-T22,CTSB,PSME2,H2-T23,TAP1,H2-Q4,HSPA5,LGMN,H2-BL,TAP2,PDIA3	Antigen processing and presentation	KEGG_2019_Mouse
Ovarian steroidogenesis	0.509833	0.989543	0.322398	1	0.52455	37	ADCY2,CYP1A1,PLA2G4A,ALOX5,IGF1R	Ovarian steroidogenesis	KEGG_2019_Mouse
Chagas disease (American trypanosomiasis)	0.474376	0.97741	0.328366	1	0.529143	85	AKT2,TGFBR2,CASP8,IFNGR1,IL1B,FOS,NFKB1,TLR4,TICAM1,IRAK4,CFLAR,PPP2R1B,BDKRB2,TNFRSF1A,FAS,SMAD3,GNAI2	Chagas disease (American trypanosomiasis)	KEGG_2019_Mouse
Pyruvate metabolism	-0.482618	-0.976	0.329065	1	0.529143	33	ACSS1,ACACA,ACSS2,ACAT2	Pyruvate metabolism	KEGG_2019_Mouse
Base excision repair	-0.478435	-0.973118	0.330495	1	0.529143	35	LIG1,POLD1,GM21596,HMGB1,POLD2,MUTYH,SMUG1,PARP2,TDG,PCNA,POLE,PARP1	Base excision repair	KEGG_2019_Mouse
Apelin signaling pathway	0.439329	0.961408	0.336347	1	0.535664	119	AKT2,ADCY2,GNA13,CCN2,CCND1,MYLK4,PLAT,GNG11,APLN,SPHK1,HDAC5,JAG1,PRKAB1,SMAD3	Apelin signaling pathway	KEGG_2019_Mouse
Primary immunodeficiency	0.605121	0.953368	0.340404	1	0.538969	18	RAG1,LCK,TAP2,TAP1,BLNK	Primary immunodeficiency	KEGG_2019_Mouse
Alzheimer disease	-0.368631	-0.950213	0.342004	1	0.538969	156	SNCA,CDK5R1,GRIN2A,MAPK3,APP,CALM3,RYR3,CACNA1C,NOS1,MAPK1,GNAQ,LPL,PPP3CA,RTN3,CALM1,GRIN2B,PPP3CB,GRIN2C	Alzheimer disease	KEGG_2019_Mouse
Nucleotide excision repair	-0.460168	-0.933989	0.350309	1	0.549183	43	LIG1,RBX1,RFC5,POLD1,PCNA,POLD2,RFC4,ERCC3,GTF2H4,GTF2H5,POLE,RAD23A,CETN2,RPA1,CUL4A	Nucleotide excision repair	KEGG_2019_Mouse
mRNA surveillance pathway	-0.409599	-0.918571	0.35832	1	0.549586	87	CSTF2,PABPN1,PPP2R2B,PPP2R2C,PPP2R5C,CSTF1,RBM8A,NXF1,NUDT21,RNMT,PABPC5,PPP2R1A,PPP2R2A,PPP2R5E,SAP18,CPSF6,PAPOLG,PPP2CA,CPSF2,GSPT1,FIP1L1,CSTF3,UPF3A,PPP2R5B,PPP1CA,GSPT2	mRNA surveillance pathway	KEGG_2019_Mouse
Steroid hormone biosynthesis	0.542577	0.913291	0.361089	1	0.549586	26	CYP1A1,DHRS11,CYP2D22	Steroid hormone biosynthesis	KEGG_2019_Mouse
Glycine, serine and threonine metabolism	-0.468183	-0.910446	0.362587	1	0.549586	34	SRR,GATM,CBS	Glycine, serine and threonine metabolism	KEGG_2019_Mouse
Propanoate metabolism	-0.503032	-0.910429	0.362596	1	0.549586	28	MCEE,ACACA,ACSS2,ACAT2,ACSS1	Propanoate metabolism	KEGG_2019_Mouse
RIG-I-like receptor signaling pathway	0.49814	0.910316	0.362656	1	0.549586	47	CASP8,RIPK1,NFKB1,TBKBP1,IFIH1,MAVS,ISG15,IKBKE,NFKBIB,RNF125,IRF7,TRIM25	RIG-I-like receptor signaling pathway	KEGG_2019_Mouse
African trypanosomiasis	0.550028	0.904525	0.365717	1	0.549586	24	F2RL1,ICAM1,FAS,LAMA4	African trypanosomiasis	KEGG_2019_Mouse
Vascular smooth muscle contraction	-0.383657	-0.892588	0.372078	1	0.549586	106	KCNMA1,MAPK3,CALM3,GUCY1B1,KCNMB4,PRKCB,CACNA1C,MAPK1,PRKCA,GNAQ,PRKCE,PRKACB,CALM1,ADCY1,PPP1R12B,PRKCG,PRKCQ,NPPC	Vascular smooth muscle contraction	KEGG_2019_Mouse
Progesterone-mediated oocyte maturation	-0.410715	-0.892536	0.372106	1	0.549586	82	PLK1,PIK3R1,PRKACB,CCNB1,ADCY3,MAPK3,PRKACA,ADCY1,CDK1,BUB1,AKT3,MAPK1,PIK3CB,CCNB2,CCNA2,MAD2L1,KIF22,CDC25C,HSP90AA1,AURKA,ARAF,HSP90AB1	Progesterone-mediated oocyte maturation	KEGG_2019_Mouse
Huntington disease	0.417725	0.891054	0.3729	1	0.549586	174	HIP1,COX6B2,PPIF,NDUFS2,PPARGC1A,CASP8,BAX,GPX1,CREB3L2,REST,TAF4B,TRP53,COX7A2L,BBC3,SOD1	Huntington disease	KEGG_2019_Mouse
Amino sugar and nucleotide sugar metabolism	0.49242	0.890727	0.373076	1	0.549586	46	RENBP,NANS,HK2,GNPDA1,GFPT2,PGM2,GMDS,PMM2,NPL,GALT,PGM1,UAP1L1,GALK1,CYB5R1,PMM1,HEXA,GFPT1	Amino sugar and nucleotide sugar metabolism	KEGG_2019_Mouse
Galactose metabolism	0.521781	0.886552	0.37532	1	0.549586	29	AKR1B8,AKR1B10,GAA,GALK1,GLB1,PGM1,B4GALT1,GLA	Galactose metabolism	KEGG_2019_Mouse
Leukocyte transendothelial migration	0.453802	0.884263	0.376554	1	0.549586	91	VAV3,MYL12A,VASP,CTNNA1,CYBA,VCL,MSN,ICAM1,JAM3,MYL9	Leukocyte transendothelial migration	KEGG_2019_Mouse
Platelet activation	0.438929	0.884136	0.376623	1	0.549586	108	F2R,MYL12A,AKT2,ADCY2,GNA13,VASP,PLA2G4A,MYLK4,PTGS1,TLN1,VAMP8,ITGB3	Platelet activation	KEGG_2019_Mouse
Glyoxylate and dicarboxylate metabolism	-0.496964	-0.881883	0.37784	1	0.549586	28	MCEE,PGP,ACSS2,ACAT2,ACSS1,GLUL	Glyoxylate and dicarboxylate metabolism	KEGG_2019_Mouse
Other types of O-glycan biosynthesis	0.553252	0.881672	0.377954	1	0.549586	22	POFUT2,EOGT,PLOD3,B4GALT1,ST6GAL1	Other types of O-glycan biosynthesis	KEGG_2019_Mouse
Citrate cycle (TCA cycle)	0.520032	0.877263	0.380344	1	0.550401	29	FH1,SDHC,IDH2,OGDHL,SUCLG1,SUCLG2,IDH3B,DLST	Citrate cycle (TCA cycle)	KEGG_2019_Mouse
Butanoate metabolism	-0.526885	-0.873394	0.382448	1	0.550799	22	BDH1,ALDH5A1,ACAT2,HMGCS1	Butanoate metabolism	KEGG_2019_Mouse
Regulation of lipolysis in adipocytes	0.48963	0.856464	0.391741	1	0.560862	47	AKT2,ADCY2,IRS2,PTGS1,ABHD5,NPY,PNPLA2,ADRB1,IRS1,GNAI2	Regulation of lipolysis in adipocytes	KEGG_2019_Mouse
ErbB signaling pathway	0.460195	0.853896	0.393163	1	0.560862	83	ERBB2,AKT2,CDKN1A,SHC1,CRKL,EIF4EBP1,NRG1	ErbB signaling pathway	KEGG_2019_Mouse
Tuberculosis	0.41996	0.835587	0.403387	1	0.572734	128	VDR,RIPK2,CD14,HSPA9,CD74,BAX,NFKB1,TLR4,ATP6V0A2,SPHK1,IRAK2,AKT2,CTSD,IL10RA,LAMP1,CASP3,TNFRSF1A,CASP8,MRC2,ARHGEF12,IL1B,IFNGR1,IRAK4,BCL2,BCL10,CEBPB	Tuberculosis	KEGG_2019_Mouse
SNARE interactions in vesicular transport	0.499733	0.829409	0.406873	1	0.574971	31	VAMP8,USE1,VAMP1,STX4A,STX5A	SNARE interactions in vesicular transport	KEGG_2019_Mouse
Pancreatic secretion	-0.399714	-0.81662	0.414146	1	0.582514	72	KCNMA1,ATP2B1,ATP2B4,RYR2,CCK,PRKCB,RAB3D,ATP2B3,PRKCA,GNAQ,ATP2B2,ADCY1,ATP1B1,PRKCG	Pancreatic secretion	KEGG_2019_Mouse
Valine, leucine and isoleucine degradation	0.485875	0.800005	0.423708	1	0.593064	49	AOX3,AUH,HADH,ACADS,ALDH2,HADHB,ALDH7A1,BCAT1,BCKDHB,HADHA,ACADM,AOX1,EHHADH,BCKDHA	Valine, leucine and isoleucine degradation	KEGG_2019_Mouse
Fatty acid biosynthesis	-0.628821	-0.794582	0.426857	1	0.593064	11	ACSL6,FASN,ACACA	Fatty acid biosynthesis	KEGG_2019_Mouse
Neurotrophin signaling pathway	0.426115	0.793377	0.427558	1	0.593064	114	AKT2,SHC1,CRKL,BAX,PRKCD,NFKB1,IRAK4,IRAK2,RPS6KA1,RIPK2,TRP53,BCL2,MAP2K7,MAP3K3,FOXO3,PSEN1,IRS1,IRAK3	Neurotrophin signaling pathway	KEGG_2019_Mouse
Biosynthesis of unsaturated fatty acids	-0.464265	-0.785498	0.432162	1	0.5967	30	ELOVL2,SCD2,SCD1,FADS1,FADS2,HACD1,ELOVL6	Biosynthesis of unsaturated fatty acids	KEGG_2019_Mouse
Phagosome	0.416259	0.781052	0.434772	1	0.597563	124	ITGB1,CYBA,H2-M3,THBS2,CD14,CTSL,H2-D1,ITGB5,H2-T10,TLR4,H2-T22,ATP6V0A2,ITGB3,LAMP1,TAP1,TUBA1C,RAB7B,MRC2,ITGA5,M6PR,SEC61A1,TUBB6,TAP2,ITGAV,ATP6V0E	Phagosome	KEGG_2019_Mouse
Fc gamma R-mediated phagocytosis	-0.389831	-0.769607	0.441533	1	0.604098	80	MAPK3,MARCKS,AKT3,MAPK1,CFL1,PRKCA,WASF1,ARPC5,PRKCE,MARCKSL1,PRKCG,AMPH	Fc gamma R-mediated phagocytosis	KEGG_2019_Mouse
Fructose and mannose metabolism	0.487221	0.760999	0.446657	1	0.608343	31	AKR1B8,AKR1B10,HK2,SORD,PFKFB4,GMDS	Fructose and mannose metabolism	KEGG_2019_Mouse
Cardiac muscle contraction	0.441728	0.757095	0.448993	1	0.60877	67	ATP1B3,COX6B2,CACNG2,CACNG5,COX7A2L	Cardiac muscle contraction	KEGG_2019_Mouse
Rap1 signaling pathway	0.400801	0.745491	0.455975	1	0.615464	187	SIPA1,LPAR1,LPAR4,ITGB1,PARD6G,TLN1,MAGI3,FLT4,EFNA4,F2R,FGF10,PRKD1,CRKL,PDGFD,PDGFC,ANGPT1,PDGFRB,FGF2,ITGB3,VEGFC,AKT2,MET,ANGPT2,FGF1,EFNA1,VASP,RALB,ADCY2,FGF16,FGFR2,IGF1R,GNAI2,RASGRP2,ITGA2B,CTNND1,FGFR4,CSF1,KITL,EFNA5,EPHA2,FGFR1	Rap1 signaling pathway	KEGG_2019_Mouse
Pertussis	0.456162	0.737675	0.460712	1	0.619081	58	IL1B,CASP1,ITGA5,CXCL5,FOS,SERPING1,NFKB1,TICAM1,TLR4,IRAK4,CASP3,CD14,NOD1,GNAI2	Pertussis	KEGG_2019_Mouse
Steroid biosynthesis	-0.512703	-0.720597	0.471157	1	0.630304	19	SC5D,TM7SF2,LSS,DHCR7,HSD17B7,FDFT1,SQLE,NSDHL	Steroid biosynthesis	KEGG_2019_Mouse
Vasopressin-regulated water reabsorption	-0.419223	-0.70441	0.481177	1	0.64086	38	VAMP2,DYNC1I1,DYNLL1,ARHGDIG,PRKACB,NSF,DCTN2	Vasopressin-regulated water reabsorption	KEGG_2019_Mouse
Dilated cardiomyopathy (DCM)	0.441217	0.698259	0.485015	1	0.643126	81	LAMA2,ITGB1,ITGA8,CACNG5,ITGA3,ITGA1,SGCA,CACNG3,ITGB5,ITGA11,CACNG7,ITGB3,ADCY2,CACNG2,DAG1,LMNA,TGFB3,ITGA2B,ITGA5,TGFB1,ITGAV,ADRB1,ITGA7	Dilated cardiomyopathy (DCM)	KEGG_2019_Mouse
Th1 and Th2 cell differentiation	0.434115	0.694629	0.487288	1	0.643305	68	IL4RA,IFNGR1,MAF,NFATC1,FOS,MAML3,NFKB1,STAT5B,NOTCH2,JAG1,RBPJ	Th1 and Th2 cell differentiation	KEGG_2019_Mouse
Ubiquinone and other terpenoid-quinone biosynthesis	0.628163	0.690251	0.490037	1	0.644109	9	COQ7,NQO1,COQ5	Ubiquinone and other terpenoid-quinone biosynthesis	KEGG_2019_Mouse
Cocaine addiction	-0.405836	-0.656104	0.511758	1	0.668738	47	CDK5R1,GRIN2A,DLG4,GRM2,PRKACB,GRIN2B,GRIA2,PPP1R1B,GRIN2C	Cocaine addiction	KEGG_2019_Mouse
Endocrine and other factor-regulated calcium reabsorption	-0.404288	-0.653836	0.513217	1	0.668738	43	ATP2B1,PRKCB,PRKCA,GNAQ,PRKACB,AP2M1,ATP1B1,AP2A2,PRKCG,AP2B1	Endocrine and other factor-regulated calcium reabsorption	KEGG_2019_Mouse
Glycosphingolipid biosynthesis	0.448166	0.637769	0.523624	1	0.679357	39	NAGA,ST3GAL1,A4GALT,GGTA1,ST3GAL4,GLB1,ST8SIA5,B4GALT1,HEXA,GLA,FUT2	Glycosphingolipid biosynthesis	KEGG_2019_Mouse
Glycosaminoglycan biosynthesis	-0.400329	-0.606897	0.543919	1	0.700208	51	CHST11,B4GALT2,XYLT1,CHST1,EXTL1,UST,CHST3	Glycosaminoglycan biosynthesis	KEGG_2019_Mouse
IL-17 signaling pathway	0.424253	0.604683	0.545389	1	0.700208	70	CASP8,TRAF5,IL1B,LCN2,CXCL5,FOS,NFKB1,FOSL1,CASP3,FOSB,CEBPB,MMP3,IL17RA	IL-17 signaling pathway	KEGG_2019_Mouse
VEGF signaling pathway	-0.388822	-0.602751	0.546674	1	0.700208	54	PTK2,PRKCG,MAPK3,PRKCB,KDR,AKT3,NRAS,MAPK1,PRKCA,PPP3R1,PPP3CA,PIK3R1,PPP3CB,PLA2G4C	VEGF signaling pathway	KEGG_2019_Mouse
RNA transport	-0.300438	-0.59801	0.549833	1	0.701271	154	SEC13,NCBP1,STRAP,RPP25L,ELAC2,SMN1,EIF4G2,NUP155,EIF2B1,GEMIN2,EIF4A2,THOC5,POP5,RBM8A,SENP2,XPOT,NCBP2,NXF1,RPP30,RANGAP1,EIF1AX,NUP133,EIF1B,PRMT5,NUPL2,THOC7,RASL2-9,PABPC5,XPO1,GEMIN5,TACC3,SAP18,THOC3,EIF2B5,PABPC1L,THOC1,EIF2S1,SUMO2,TPR,CLNS1A,PHAX,KPNB1,THOC2,NUP107,GEMIN6,CYFIP2,CYFIP1,RPP14,EIF3J1,XPO5,EIF4G3,EIF3J2,EIF4A1,EIF4E,SUMO1,EIF4G1,EIF2B3,UPF3A,FMR1,RAE1,POP4,RPP38,NUP210,NUP…	RNA transport	KEGG_2019_Mouse
Nitrogen metabolism	0.5501	0.59173	0.554031	1	0.701769	15	CAR4,GLUD1,CAR13,CAR3	Nitrogen metabolism	KEGG_2019_Mouse
Aldosterone-regulated sodium reabsorption	0.459521	0.586981	0.557216	1	0.701769	30	ATP1B3,SFN,SGK1	Aldosterone-regulated sodium reabsorption	KEGG_2019_Mouse
Type II diabetes mellitus	-0.388709	-0.584151	0.559119	1	0.701769	42	SOCS2,MAPK3,CACNA1B,CACNA1C,MAPK1,PIK3R1,PRKCE,PRKCZ,GCK	Type II diabetes mellitus	KEGG_2019_Mouse
Glycolysis / Gluconeogenesis	0.449608	0.581187	0.561114	1	0.701769	53	LDHB,ALDH2,ALDH7A1,ALDH3A1,PGM1,PKM	Glycolysis / Gluconeogenesis	KEGG_2019_Mouse
Taurine and hypotaurine metabolism	-0.573793	-0.57687	0.564027	1	0.701769	8	CDO1,GAD2,ADO	Taurine and hypotaurine metabolism	KEGG_2019_Mouse
Type I diabetes mellitus	0.447586	0.576595	0.564213	1	0.701769	32	IL1B,CPE,H2-EB1,H2-T10,H2-M3,H2-T23,H2-T22,H2-BL,CD28,FAS,H2-D1	Type I diabetes mellitus	KEGG_2019_Mouse
Chemokine signaling pathway	0.395384	0.567457	0.570404	1	0.703752	141	VAV3,ADCY2,AKT2,STAT3,SHC1,CXCL5,CRKL,PRKCD,CCL8,NFKB1,STAT5B,GNG11,FOXO3	Chemokine signaling pathway	KEGG_2019_Mouse
Phosphatidylinositol signaling system	-0.331427	-0.565164	0.571962	1	0.703752	92	PIK3CD,PIP5K1B,PIK3R3,PIK3R1,PPIP5K1,MTMR1,IMPA1,DGKK,PRKCG,PLCB3,INPP5J,CALM3,DGKH,DGKE,ITPKA,INPP5K,DGKB,PIK3CB,ITPR1,PIP4K2B,SYNJ1,CALM1,PRKCB,PRKCA,DGKG,DGKZ	Phosphatidylinositol signaling system	KEGG_2019_Mouse
Renal cell carcinoma	0.414817	0.560255	0.575306	1	0.703752	67	AKT2,CDKN1A,CRKL,SLC2A1,TFE3	Renal cell carcinoma	KEGG_2019_Mouse
Peroxisome	0.423002	0.557129	0.57744	1	0.703752	80	ACOX3,IDH2,ACOX2,ACSL5,EHHADH,ABCD2,CAT,PRDX1,DHRS4,ABCD4,PHYH,SOD1,PEX5	Peroxisome	KEGG_2019_Mouse
Carbohydrate digestion and absorption	0.43862	0.557044	0.577497	1	0.703752	33	ATP1B3,AKT2	Carbohydrate digestion and absorption	KEGG_2019_Mouse
C-type lectin receptor signaling pathway	-0.335345	-0.542963	0.587155	1	0.709295	85	MAPK3,CALM3,AKT3,NRAS,MAPK1,PPP3R1,MRAS,PPP3CA,PIK3R1,CALM1,EGR3,PPP3CB	C-type lectin receptor signaling pathway	KEGG_2019_Mouse
cGMP-PKG signaling pathway	0.392629	0.540791	0.588652	1	0.709295	144	ATP1B3,GTF2IRD1,PPIF,AKT2,PDE3A,ADCY2,GNA13,IRS2,ADRA1A,PDE5A,VASP,MYLK4,CREB3L2,MYL9,BDKRB2,ADRB1,IRS1	cGMP-PKG signaling pathway	KEGG_2019_Mouse
Pyrimidine metabolism	-0.382533	-0.540118	0.589116	1	0.709295	50	NME4,NME7,AK9,CTPS,TYMS,NME1,ENTPD6,RRM1,ENTPD3,RRM2,ENPP3,CMPK1,NUDT2,DCK,UPRT,UPP2	Pyrimidine metabolism	KEGG_2019_Mouse
Legionellosis	0.442968	0.536147	0.591857	1	0.709757	49	CASP8,IL1B,CASP1,NFKB1,TLR4,CASP3,CD14,NFKB2	Legionellosis	KEGG_2019_Mouse
Ubiquitin mediated proteolysis	-0.288234	-0.532213	0.594579	1	0.710191	132	RBX1,HERC1,UBE2K,FBXW7,TRIM32,UBE3C,VHL,HERC3,CDC20,UBE2Q1,HERC2,UBE2L3,HUWE1,UBE2C,KLHL13,UBA1,BRCA1,CUL4A	Ubiquitin mediated proteolysis	KEGG_2019_Mouse
Phenylalanine metabolism	0.538711	0.519355	0.603513	1	0.718013	14	GOT2,ALDH3A1,MAOB	Phenylalanine metabolism	KEGG_2019_Mouse
Prion diseases	0.457167	0.51399	0.607259	1	0.719626	27	BAX,LAMC1,SOD1,IL1B	Prion diseases	KEGG_2019_Mouse
Cell cycle	0.391441	0.504181	0.614134	1	0.724919	120	CDKN1A,MDM2,SFN,CCND1,CDKN2B,TFDP2,TRP53,GADD45G,GADD45A	Cell cycle	KEGG_2019_Mouse
Amyotrophic lateral sclerosis (ALS)	0.439432	0.499662	0.617313	1	0.725571	50	CASP1,BAX,GPX1,CAT,TRP53,CASP3,BCL2,TNFRSF1A,SOD1	Amyotrophic lateral sclerosis (ALS)	KEGG_2019_Mouse
Glycerolipid metabolism	0.426204	0.493894	0.621381	1	0.725571	56	AKR1B8,AKR1B10,ALDH2,GPAT3,DGAT1,LPIN3,LPIN1,PNPLA2	Glycerolipid metabolism	KEGG_2019_Mouse
Alcoholism	0.395184	0.492057	0.622679	1	0.725571	99	SHC1,CREB3L2	Alcoholism	KEGG_2019_Mouse
Adherens junction	0.405848	0.489725	0.624329	1	0.725571	68	IQGAP1,ERBB2,TGFBR2,FGFR1,CTNNA1,VCL,NECTIN4,LEF1,WASF2,IGF1R,SMAD3,TCF7	Adherens junction	KEGG_2019_Mouse
Protein export	0.454624	0.485846	0.627076	1	0.725961	26	SEC11C,SEC61A1,SEC11A,SRP9,SRPRB,OXA1L,SEC63,SEC61B,HSPA5	Protein export	KEGG_2019_Mouse
PPAR signaling pathway	-0.341858	-0.477775	0.63281	1	0.727214	58	DBI,SCD2,SCD1,LPL,FADS2,ACSL6,FABP7,FABP5	PPAR signaling pathway	KEGG_2019_Mouse
Basal transcription factors	-0.362431	-0.477523	0.63299	1	0.727214	40	TAF3,GTF2E1,TAF10,GTF2A2,TAF15,GTF2H4,GTF2H5,TAF9B,TAF6,ERCC3,TAF13	Basal transcription factors	KEGG_2019_Mouse
T cell receptor signaling pathway	-0.29514	-0.421745	0.673211	1	0.770481	82	PPP3CB,MAPK3,RASGRP1,AKT3,NRAS,MAPK1,PPP3R1,PPP3CA,PIK3R1,CDK4,PAK6,PRKCQ	T cell receptor signaling pathway	KEGG_2019_Mouse
N-Glycan biosynthesis	0.421009	0.407788	0.68343	1	0.779213	49	MGAT5,MAN2A1,MAN1A,MGAT1,MAN1B1,B4GALT1,ST6GAL1,STT3B,MGAT2	N-Glycan biosynthesis	KEGG_2019_Mouse
Maturity onset diabetes of the young	-0.452137	-0.393857	0.693687	1	0.787319	16	NKX2-2,NEUROD1,GCK	Maturity onset diabetes of the young	KEGG_2019_Mouse
Collecting duct acid secretion	-0.404492	-0.391037	0.69577	1	0.787319	21	ATP6V1G2,ATP6V0C,ATP6V1D,ATP6V0E2,ATP6V1A	Collecting duct acid secretion	KEGG_2019_Mouse
Parkinson disease	0.375581	0.375738	0.707112	1	0.797156	123	COX6B2,ATP5B,UBE2G2,ATP5J,UBA7,SLC25A5,COX4I1,PINK1,NDUFS2,ATP5D,NDUFS8,COX6A2,ATP5C1,DRD2,NDUFA4,NDUFB10,NDUFB4,NDUFA1,UQCRH,NDUFA13,ATP5G3,SDHD,NDUFB6,NDUFB7,CASP3,COX7A2L,SLC25A4,VDAC2,NDUFB9,ATP5A1,GNAI2,UBE2L6,NDUFS7,SDHC,PPIF,UQCRFS1,LRRK2,COX4I2,UQCRC1,NDUFA11,ATP5H,NDUFV3	Parkinson disease	KEGG_2019_Mouse
Notch signaling pathway	-0.320134	-0.34929	0.726871	1	0.813512	48	HDAC2,DLL1,DLL3,APH1B,RFNG,HES5	Notch signaling pathway	KEGG_2019_Mouse
Aminoacyl-tRNA biosynthesis	-0.321966	-0.349085	0.727026	1	0.813512	42	LARS,RARS2,GATB,VARS2,MTFMT,PSTK,MARS2,DARS2,EARS2,HARS,QRSL1,TARSL2,GATC,DARS,WARS2,FARSB	Aminoacyl-tRNA biosynthesis	KEGG_2019_Mouse
Glycosaminoglycan degradation	0.468287	0.337833	0.735489	1	0.819934	16	GUSB,HYAL2,GLB1,HYAL1,HEXA,GNS	Glycosaminoglycan degradation	KEGG_2019_Mouse
Glycerophospholipid metabolism	0.38937	0.313555	0.753859	1	0.837312	83	PLA2G5,GPAT3,LYPLA2,PNPLA7,CDS2,MBOAT7,PLA2G4A,LPIN3,LPIN1,PTDSS1,CDS1	Glycerophospholipid metabolism	KEGG_2019_Mouse
Pantothenate and CoA biosynthesis	-0.428175	-0.305591	0.759916	1	0.840936	15	PANK1,COASY,PANK3,ENPP3,PPCDC,PANK4,PANK2	Pantothenate and CoA biosynthesis	KEGG_2019_Mouse
Lysine degradation	0.393803	0.29734	0.766207	1	0.844792	56	PLOD2,GCDH,HADH,ALDH2,KMT2A,ALDH7A1,DHTKD1,AASS,PLOD3,HADHA,EHHADH,DLST	Lysine degradation	KEGG_2019_Mouse
alpha-Linolenic acid metabolism	0.448087	0.274653	0.783583	1	0.860797	16	PLA2G5,PLA2G4A	alpha-Linolenic acid metabolism	KEGG_2019_Mouse
RNA polymerase	-0.336968	-0.262109	0.793238	1	0.868235	26	POLR3K,POLR1D,POLR2L,POLR2A,POLR3GL,POLR2B	RNA polymerase	KEGG_2019_Mouse
Neomycin, kanamycin and gentamicin biosynthesis	-0.432871	-0.254619	0.799017	1	0.871392	5	GCK	Neomycin, kanamycin and gentamicin biosynthesis	KEGG_2019_Mouse
Sulfur relay system	0.45963	0.231058	0.81727	1	0.885854	8	NFS1	Sulfur relay system	KEGG_2019_Mouse
Mucin type O-glycan biosynthesis	0.397297	0.229907	0.818164	1	0.885854	24	GALNT15,GALNT4,GALNT7	Mucin type O-glycan biosynthesis	KEGG_2019_Mouse
Glycosylphosphatidylinositol (GPI)-anchor biosynthesis	-0.315293	-0.210914	0.832955	1	0.895061	25	PIGQ,PIGK	Glycosylphosphatidylinositol (GPI)-anchor biosynthesis	KEGG_2019_Mouse
Cortisol synthesis and secretion	0.379596	0.204034	0.838327	1	0.895061	55	CREB3L2,PDE8A	Cortisol synthesis and secretion	KEGG_2019_Mouse
Glucagon signaling pathway	0.373385	0.20343	0.838799	1	0.895061	84	AKT2,ADCY2,LDHB,CPT1A,SLC2A1,FOXO1,CREB3L2,PKM,CRTC2,SIK1,PHKA1,PRKAB1,PRKAG1	Glucagon signaling pathway	KEGG_2019_Mouse
Arginine biosynthesis	0.408768	0.201352	0.840424	1	0.895061	18	ASS1,GLUD1,GOT2,ASL	Arginine biosynthesis	KEGG_2019_Mouse
Primary bile acid biosynthesis	0.446183	0.199168	0.842131	1	0.895061	11		Primary bile acid biosynthesis	KEGG_2019_Mouse
Purine metabolism	0.359753	0.196129	0.84451	1	0.895061	115	ADCY2,PNP,PDE1C,PDE3A,AMPD2,NT5E,PDE5A,PRUNE1,ADSL,ADSS,ENTPD5,AMPD3,PGM1,PDE8A,PKM,ATIC,ADK	Purine metabolism	KEGG_2019_Mouse
Non-homologous end-joining	-0.390025	-0.192193	0.847591	1	0.895175	13	XRCC6,LIG4,PRKDC	Non-homologous end-joining	KEGG_2019_Mouse
Cell adhesion molecules (CAMs)	0.357798	0.170051	0.86497	1	0.909009	111	CD276,CD274,ITGA8,SDC1,ITGAV,H2-T10,SDC2,PVR,H2-M3,ICAM1,JAM3,CD28,SELE,SDC4,ICOSL,VSIR,CDH4,H2-D1	Cell adhesion molecules (CAMs)	KEGG_2019_Mouse
One carbon pool by folate	-0.33012	-0.167814	0.866729	1	0.909009	18	TYMS,MTHFD2L,AMT,DHFR,GART,ALDH1L1	One carbon pool by folate	KEGG_2019_Mouse
Salmonella infection	0.356689	0.139518	0.889041	1	0.929171	71	IFNGR1,CASP1,FOS,TJP1,NFKB1,TLR4,FLNC,WASF2,FLNA,CD14,RHOG,RAB7B,ARPC1B	Salmonella infection	KEGG_2019_Mouse
Fat digestion and absorption	0.36865	0.132089	0.894914	1	0.932073	23	PLA2G5,DGAT1	Fat digestion and absorption	KEGG_2019_Mouse
Renin-angiotensin system	0.383051	0.105299	0.916138	1	0.950888	16	NLN,CTSA	Renin-angiotensin system	KEGG_2019_Mouse
B cell receptor signaling pathway	0.340614	0.0990869	0.921069	1	0.952721	64	VAV3,AKT2,SYK,INPP5D,CARD11,IFITM1,NFATC1,FOS,NFATC3,NFKB1,CD81,PIK3CA,IKBKB,INPPL1,NFKBIB,BCL10,BLNK,SOS2	B cell receptor signaling pathway	KEGG_2019_Mouse
Human immunodeficiency virus 1 infection	0.338911	0.0294762	0.976485	1	1	182	TRAF5,NFATC1,DDB1,H2-M3,B2M,H2-D1,TAPBP,CRKL,BAX,FOS,H2-T10,NFKB1,TLR4,BST2,AKT2,GNG11,TAP1,TNFRSF1A,MAP2K7,FAS,CASP8,APOBEC3,RIPK1,IRAK4,TAP2,BCL2	Human immunodeficiency virus 1 infection	KEGG_2019_Mouse
Fc epsilon RI signaling pathway	0.340742	0.0110495	0.991184	1	1	54	VAV3,AKT2,GAB2,PLA2G4A,ALOX5	Fc epsilon RI signaling pathway	KEGG_2019_Mouse
Asthma	0.174961	0	1	1	1	10	CCL11,IL4,EPX,H2-AB1,H2-EB1,H2-DMB1,H2-OB,FCER1G,H2-OA	Asthma	KEGG_2019_Mouse
Inositol phosphate metabolism	0.323011	0	1	1	1	71	ITPKB,PLCD3,MTMR14,PI4K2B,IMPA2,PI4K2A,SYNJ2,PLCD1,INPPL1,INPP5A,PLCD4	Inositol phosphate metabolism	KEGG_2019_Mouse
Leishmaniasis	0.324391	0	1	1	1	53	ITGB1,IFNGR1,IL1B,FOS,CYBA,NFKB1,TLR4,TGFB3,IRAK4,TGFB1,NFKBIB,MAPK13,JAK2,NCF2	Leishmaniasis	KEGG_2019_Mouse
Ribosome biogenesis in eukaryotes	0.207318	0	1	1	1	78	UTP14B,FCF1,IMP4,RPP25,TCOF1,EIF6,IMP3	Ribosome biogenesis in eukaryotes	KEGG_2019_Mouse
Oxidative phosphorylation	0.325837	0	1	1	1	112	COX6B2,ATP5B,ATP5J,TCIRG1,ATP5L,COX4I1,NDUFS2,ATP5D,NDUFS8,COX6A2,ATP5C1,COX17,NDUFA4,NDUFB10,NDUFB4,NDUFA1,ATP6V0E,ATP6V0A2,UQCRH,NDUFA13,ATP5G3,SDHD,COX11,NDUFB6,NDUFB7,ATP6V1E1,COX7A2L,NDUFB9,ATP5A1,NDUFS7,SDHC,UQCRFS1,COX4I2,UQCRC1,NDUFA11,ATP5H,NDUFV3	Oxidative phosphorylation	KEGG_2019_Mouse
Proteasome	0.2862	0	1	1	1	44	PSMD11,PSME2,PSMB8	Proteasome	KEGG_2019_Mouse
RNA degradation	0.28792	0	1	1	1	73	DCP1A,TOB1,BTG1,TOB2,HSPA9	RNA degradation	KEGG_2019_Mouse
Ribosome	0.252928	0	1	1	1	132	RPL37RT,RPS19,RPS3,MRPS9,RPL26,RPS16,RPS17,MRPS16,RPL6,FAU,RPL28,RPL14,RPL35,RPS5,RPS9,RPL19,RPL10,MRPL12,RPS27L,MRPS12,RPL34,RPL18,RPL8,MRPL22,MRPS18A,RPS4X,MRPS6,RPL18A,RPS10,MRPL4,RPS21,MRPL14,RPS18,MRPL15,MRPL33,RPS23,RPL12,MRPL9,RPS14,RPL17,RPL37	Ribosome	KEGG_2019_Mouse
Endopeptidase Activity (GO:0004175)	0.562835	2.9846	0.00283948	0.94421	0.714442	211	ADAM9,CTSC,PAPPA,ADAMTS18,USP13,BMP1,SEC11A,CTSH,MMP11,ADAMTS5,CLPP,PSEN1,RHBDF1,CTSL,ERAP1,PSEN2,RCE1,CPNE1,SEC11C,TMPRSS6,TRABD2B,CTSF,ADAMTS8,CTSZ,MMP19,BACE2,ADAMTS15,ADAMTS19,USP36,PRSS56,PLAU,RHBDD1,MMP14,ADGRG6,ATG4B,PSMB8,USP35,CTSD,CTSB,ECEL1,PIDD1,USP18,PLAT,ECE1,CASP3,TLL2,MMP12,MMP28,ADAM17,ADAMTS1,LGMN,CASP8,KDM8,GZMM,CASP1,ADAMTS10,NLN,AFG3L2,KLK8,PDIA3,PIK3IP1,MMP3	Endopeptidase Activity (GO:0004175)	GO_Molecular_Function_2023
DNA-binding Transcription Activator Activity, RNA Polymerase II-specific (GO:0001228)	0.556906	2.89815	0.00375375	0.978011	0.714442	210	CREBRF,NR3C1,RREB1,NFATC1,ATF3,FOXC1,FOXO3,IRF2,STAT5B,FOXO1,ELK3,KLF4,NFAT5,TFCP2L1,RUNX1,PLAGL1,GLIS3,ALX4,DDIT3,NFIC,FOS,PRRX1,FOXF2,MYOD1,MITF,NFKB1,GRHL3,FOSL2,TFDP2,IRX3,NFKB2,SMAD3,POU2F1,DLX5,MEIS1,STAT3,SOX9,OTX1,ATMIN,KLF6,LITAF,LEF1,RBPJ	DNA-binding Transcription Activator Activity, RNA Polymerase II-specific (GO:0001228)	GO_Molecular_Function_2023
Potassium Channel Activity (GO:0005267)	-0.661427	-2.53792	0.0111514	0.999989	0.714442	67	KCNMA1,KCNG2,KCNQ5,GRIK2,KCNK4,KCND2,KCNA2,KCNMB4,KCNF1,KCNK10,KCNC2,KCNA4,GRIK4,KCNC3,GRIK3,KCNV1,KCNC4,KCNQ2,KCNG1,LRRC55	Potassium Channel Activity (GO:0005267)	GO_Molecular_Function_2023
Carboxylic Ester Hydrolase Activity (GO:0052689)	0.68187	2.52822	0.0114643	0.999992	0.714442	80	NOTUM,LYPLA2,PAFAH2,NCEH1,LCP1,PRDX6,PNPLA2,ESD,PLA2G7,ALDH2,PNPLA7,PON3,PLA2G15,ABHD2,PON2,ABHD4,PLAAT3,PLA2G4A,ABHD5,H6PD	Carboxylic Ester Hydrolase Activity (GO:0052689)	GO_Molecular_Function_2023
Flavin Adenine Dinucleotide Binding (GO:0050660)	0.757253	2.48654	0.0128991	0.999998	0.714442	52	ILVBL,QSOX1,STEAP4,GSR,CRY1,TXNRD1,SORD,ACOX2,AOX1,AIFM2,SQOR	Flavin Adenine Dinucleotide Binding (GO:0050660)	GO_Molecular_Function_2023
Protease Binding (GO:0002020)	0.640018	2.45871	0.0139435	0.999999	0.714442	93	ANXA2,ITGB1,CSTB,BCL10,RIPK2,ITGA3,ADAMTSL4,BDKRB2,CD28,TIMP1,LONP2,PINK1,STIM1,SERPINB9,ITGB3,DERL2,ECM1,PSAP,FN1,CASP1,CFLAR,BCL2,F2RL1,ITGAV	Protease Binding (GO:0002020)	GO_Molecular_Function_2023
Glutathione Transferase Activity (GO:0004364)	0.887727	2.42987	0.015104	1	0.714442	22	GSTO1,GSTA3,MGST1,GSTA4,GSTM1	Glutathione Transferase Activity (GO:0004364)	GO_Molecular_Function_2023
Phospholipase Activity (GO:0004620)	0.682921	2.42018	0.015513	1	0.714442	61	NOTUM,PLCL1,LYPLA2,PNPLA7,PLBD2,PLA2G4A,GPLD1,LCP1,PRDX6,PNPLA2,ABHD4	Phospholipase Activity (GO:0004620)	GO_Molecular_Function_2023
Cadherin Binding (GO:0045296)	0.507377	2.40377	0.0162271	1	0.714442	301	NOTCH3,MYH9,FLNB,RPL6,PRDX6,SPTAN1,TMOD3,PDXDC1,ENO1,CNN2,ATIC,LRRFIP1,STXBP6,LASP1,PROM1,TJP1,ZC3HAV1,PARVA,CDH18,PKN2,ARHGAP18,CLIC1,SLC3A2,NIBAN2,PLEC,SH3GLB2,EPHA2,CDH4,CDC42EP1,P2RX4,CALD1,PSEN1,IQGAP1,CDH13,VASN,CRKL,RPL34,WASF2,PDLIM5,S100A11,SWAP70,PACSIN2,ASAP1,CTTN,TRIM25,ANXA2,ITGB1,CAPG,LYPLA2,EZR,PHLDB2,CAST,RDX,BAG3,PRDX1,EHD4,CORO1B,VASP,SFN,NUMB,CTNND1,CTNNA1,JUP,CDH26,CSNK1D,TLN1…	Cadherin Binding (GO:0045296)	GO_Molecular_Function_2023
Serine-Type Endopeptidase Activity (GO:0004252)	0.663265	2.39005	0.0168461	1	0.714442	63	RHBDD1,MMP14,SEC11C,PLAT,CTSH,PRSS56,MMP11,KLK8,MMP19,RHBDF1,MMP3,PLAU	Serine-Type Endopeptidase Activity (GO:0004252)	GO_Molecular_Function_2023
Tubulin Binding (GO:0015631)	-0.472317	-2.37586	0.017508	1	0.714442	291	DNM1,CDK5R1,DCX,MAP1B,MTUS2,MAP6D1,SPC24,PLK1,KIF1B,KIF20A,KIF17,NUSAP1,CENPE,PRC1,KIF13A,TPGS1,SNCA,DLGAP5,DYNC1I1,SPEF1,KIF15,UNC5C,CLASP1,SPAG5,STMN3,EML1,RACGAP1,KIF1A,REEP1,SGIP1,CLIP1,BRCA1,GABARAP,KIF5C,FGF13,KIF14,SKA1,MAPRE2,BIRC5,CLIP3,CDK5,STMN4,CCDC88B,RGS14,APC,DNAL1,MAP9,STMN2,EML6,AGTPBP1,KIF9,KIF22,MAP2,KIF23,NCALD,RMDN3,CLASP2,GAS2L3,KIF18B,HDGFL3,KIF2C,KIFC2,WIPF3,TPPP,NAV3,BRCA…	Tubulin Binding (GO:0015631)	GO_Molecular_Function_2023
Receptor Tyrosine Kinase Binding (GO:0030971)	0.726747	2.31559	0.0205808	1	0.714442	48	CPNE3,SQSTM1,ANGPT2,TOB1,SHC1,GAB2,HYAL2,ANGPT1,NRG1,PTPN14,IRS1	Receptor Tyrosine Kinase Binding (GO:0030971)	GO_Molecular_Function_2023
Voltage-Gated Potassium Channel Activity (GO:0005249)	-0.62551	-2.29377	0.0218039	1	0.714442	70	KCNMA1,KCNG2,KCNN3,KCNIP2,KCNQ5,KCNJ9,KCNJ6,KCND2,KCNA2,KCNF1,KCNC2,KCNJ12,KCNH1,KCNA4,KCNC3,KCNV1,KCNC4,KCNQ2,KCNB1,KCNG1,KCNJ3,LRRC55	Voltage-Gated Potassium Channel Activity (GO:0005249)	GO_Molecular_Function_2023
Transforming Growth Factor Beta Binding (GO:0050431)	0.862904	2.28587	0.022262	1	0.714442	21	ENG,NRROS,TGFBR2,WFIKKN2,VASN,CD109,HYAL2,LTBP1,TWSG1,ITGAV,TSKU	Transforming Growth Factor Beta Binding (GO:0050431)	GO_Molecular_Function_2023
Microtubule Binding (GO:0008017)	-0.461992	-2.24796	0.0245789	1	0.714442	219	DNM1,DCX,MAP1B,MTUS2,MAP6D1,SPC24,PLK1,KIF1B,KIF20A,KIF17,NUSAP1,CENPE,PRC1,KIF13A,TPGS1,DLGAP5,DYNC1I1,SPEF1,KIF15,CLASP1,SPAG5,EML1,RACGAP1,KIF1A,REEP1,SGIP1,CLIP1,FGF13,KIF5C,CAMSAP2,KIF14,SKA1,MAPRE2,BIRC5,CLIP3,CDK5,CCDC88B,RGS14,APC,MAP9,EML6,KIF9,KIF22,MAP2,KIF23,RMDN3,CLASP2,GAS2L3,KIF18B,KNSTRN,HDGFL3,KIF2C,KIFC2,TPPP,NAV3	Microtubule Binding (GO:0008017)	GO_Molecular_Function_2023
ADP Binding (GO:0043531)	0.840371	2.22221	0.0262689	1	0.714442	22	MYH9,ERN1,MYO9B,TAP1,GCLC,GLUD1	ADP Binding (GO:0043531)	GO_Molecular_Function_2023
Voltage-Gated Monoatomic Ion Channel Activity (GO:0005244)	-0.827034	-2.18878	0.0286125	1	0.714442	21	GRIN2A,PTK2B,GRIN2B,KCND2,GRIN2C	Voltage-Gated Monoatomic Ion Channel Activity (GO:0005244)	GO_Molecular_Function_2023
NAD Binding (GO:0051287)	0.802214	2.16427	0.0304438	1	0.714442	25	PARP9,ALDH2,SORD,ZC3HAV1,HADHA,ALDH1A1,GLUD1	NAD Binding (GO:0051287)	GO_Molecular_Function_2023
Signaling Receptor Complex Adaptor Activity (GO:0030159)	0.695603	2.13148	0.0330499	1	0.714442	39	LRRK2,SHC1,NUP62,LDLRAP1,IRS1	Signaling Receptor Complex Adaptor Activity (GO:0030159)	GO_Molecular_Function_2023
Protein Tyrosine/Serine/Threonine Phosphatase Activity (GO:0008138)	0.819425	2.12883	0.0332681	1	0.714442	22	DUSP4,DUSP5,DUSP6,DUSP16	Protein Tyrosine/Serine/Threonine Phosphatase Activity (GO:0008138)	GO_Molecular_Function_2023
Phosphotyrosine Residue Binding (GO:0001784)	0.71327	2.12083	0.0339359	1	0.714442	33	SHC1,CRKL,BCAR3,SH3BP2,LDLRAP1,IRS1	Phosphotyrosine Residue Binding (GO:0001784)	GO_Molecular_Function_2023
Serine-Type Peptidase Activity (GO:0008236)	0.628519	2.10771	0.0350557	1	0.714442	76	RHBDD1,MMP14,SEC11C,PLAT,CTSH,PRSS56,MMP11,KLK8,MMP19,RHBDF1,MMP3,PLAU	Serine-Type Peptidase Activity (GO:0008236)	GO_Molecular_Function_2023
DNA-binding Transcription Factor Binding (GO:0140297)	0.471623	2.10388	0.0353892	1	0.714442	240	NFATC1,BCOR,FOXC1,KLF4,SIK1,FLNA,BCL3,YAP1,DDIT3,MAX,CRKL,FOS,PRRX1,MYOD1,SPEN,LDB1,REST,MDFIC,LMO2,NFE2L2,CRTC2,TRIB1,SMAD3,BHLHE40,STAT3,TRIB2,IFI27,HMGA2,HDAC5,BCL2,PBXIP1,HSPB1,JUP,CRTC3,TEAD3,RBPJ	DNA-binding Transcription Factor Binding (GO:0140297)	GO_Molecular_Function_2023
Phospholipase A2 Activity (GO:0004623)	0.822763	2.07871	0.0376442	1	0.714442	20	PLA2G5,PNPLA2,PLA2G7,PRDX6	Phospholipase A2 Activity (GO:0004623)	GO_Molecular_Function_2023
Cytokine Receptor Activity (GO:0004896)	0.686517	2.0756	0.0379314	1	0.714442	48	IL17RD,FZD4,CD44,IL6ST,LEPR,CD74,GHR,LIFR,IFNAR2,IL13RA2,IL10RA,OSMR,IFNLR1,GFRA2,IL13RA1,ACKR4,IL17RA,IL1R1,GFRA1,IL1RAPL2,CRLF2,IL3RA	Cytokine Receptor Activity (GO:0004896)	GO_Molecular_Function_2023
Oxidoreductase Activity, Acting On The CH-OH Group Of Donors, NAD Or NADP As Acceptor (GO:0016616)	0.615129	2.05544	0.0398369	1	0.714442	63	AKR1B10,H6PD,LDHB,DHRS11,SORD,HSD17B11,SPR,DHRS7,CBR3,DHRS3,HADHA,PGD,DHRS4,KDSR,EHHADH,DCXR,PTGR1	Oxidoreductase Activity, Acting On The CH-OH Group Of Donors, NAD Or NADP As Acceptor (GO:0016616)	GO_Molecular_Function_2023
Transmitter-Gated Monoatomic Ion Channel Activity Involved In Regulation Of Postsynaptic Membrane Potential (GO:1904315)	-0.713352	-2.04806	0.0405542	1	0.714442	30	GRIN2A,CHRNA5,GRIK4,GRIK3,CHRNA3,CHRNA4,GABRA2,GRIA1,GRID1,GRIN2B,GRIA2,GRIN2C	Transmitter-Gated Monoatomic Ion Channel Activity Involved In Regulation Of Postsynaptic Membrane Potential (GO:1904315)	GO_Molecular_Function_2023
RNA Polymerase II-specific DNA-binding Transcription Factor Binding (GO:0061629)	0.499149	2.02135	0.0432438	1	0.714442	196	NFATC1,FOXC1,BCL10,KLF4,NCOA3,DDIT3,PARP9,PPARGC1A,CRY1,CDKN2A,CRKL,FOS,PRRX1,MYOD1,TAF4B,SPEN,LDB1,REST,ANXA4,MDFIC,DTX3L,LMO2,NFE2L2,TRIB1,SMAD3,BHLHE40,TACC1,STAT3,TRIB2,IFI27,BRMS1,HMGA2,TEAD3,HDAC5,HSPB1,RBPJ	RNA Polymerase II-specific DNA-binding Transcription Factor Binding (GO:0061629)	GO_Molecular_Function_2023
Calmodulin-Dependent Protein Kinase Activity (GO:0004683)	-0.777238	-2.00555	0.0449045	1	0.714442	22	CAMK2B,PTK2B,CAMK2A,PNCK,CAMKK1,CAMKV	Calmodulin-Dependent Protein Kinase Activity (GO:0004683)	GO_Molecular_Function_2023
Ligand-Gated Monoatomic Ion Channel Activity (GO:0015276)	-0.776194	-2.0009	0.0454031	1	0.714442	22	GRIK4,CHRNA5,GABRB1,CHRNA3,CHRNA4,GABRA5,GABRA2,GRIA1,GRIN2B	Ligand-Gated Monoatomic Ion Channel Activity (GO:0015276)	GO_Molecular_Function_2023
Alpha-Actinin Binding (GO:0051393)	0.802777	1.99097	0.046484	1	0.714442	20	PKD2,SYNPO2,PDLIM2,PALLD,DAG1,PDLIM4,PDLIM5	Alpha-Actinin Binding (GO:0051393)	GO_Molecular_Function_2023
ABC-type Glutathione S-conjugate Transporter Activity (GO:0015431)	0.977307	1.98574	0.0470626	1	0.714442	5		ABC-type Glutathione S-conjugate Transporter Activity (GO:0015431)	GO_Molecular_Function_2023
Insulin-Like Growth Factor Binding (GO:0005520)	0.942489	1.96741	0.0491362	1	0.714442	13	ITGAV,IGF1R,IGFBP5,IGFBP4,IGFBP2,IGFBP3	Insulin-Like Growth Factor Binding (GO:0005520)	GO_Molecular_Function_2023
FAD Binding (GO:0071949)	0.767014	1.95978	0.0500217	1	0.714442	24	QSOX1,SQOR,TXNRD1	FAD Binding (GO:0071949)	GO_Molecular_Function_2023
Phosphatidylinositol-3-Phosphate Binding (GO:0032266)	0.667492	1.9478	0.0514388	1	0.714442	38	HIP1,SH3PXD2B,WIPI1,ZFYVE1,PLA2G4A,WIPI2,JPH2,KIF16B,PHLDA3	Phosphatidylinositol-3-Phosphate Binding (GO:0032266)	GO_Molecular_Function_2023
Cysteine-Type Endopeptidase Activity (GO:0004197)	0.604689	1.94726	0.0515037	1	0.714442	71	LGMN,CASP8,CTSD,CASP1,CTSB,USP13,CAPNS1,USP18,CTSF,CTSH,CASP3,CFLAR,CTSZ,USP36,CTSL	Cysteine-Type Endopeptidase Activity (GO:0004197)	GO_Molecular_Function_2023
Proton Transmembrane Transporter Activity (GO:0015078)	0.663482	1.9438	0.0519198	1	0.714442	39	SLC4A11,CYB5A,NNT,SLC18B1,SLC25A13,COX7A2L,SLC18A3,UQCRC1,SLC11A1	Proton Transmembrane Transporter Activity (GO:0015078)	GO_Molecular_Function_2023
Phosphatidylinositol-3,4,5-Trisphosphate Binding (GO:0005547)	0.709612	1.93387	0.0531287	1	0.714442	30	ZFYVE1,JPH2,KIF16B,PHLDA3,IQGAP1	Phosphatidylinositol-3,4,5-Trisphosphate Binding (GO:0005547)	GO_Molecular_Function_2023
Ubiquitin Protein Ligase Binding (GO:0031625)	0.459236	1.92008	0.0548482	1	0.714442	244	TRAF5,FZD8,USP13,FOXO1,LTBR,TMBIM6,PRDX6,PINK1,HSPA9,NDUFS2,PRR5L,AXIN2,PPARGC1A,SQSTM1,DIO2,FZD5,VCL,RIGI,SMAD6,LAPTM4B,SMAD7,CLU,ARRDC1,CDKN1A,RALB,MDM2,NFE2L2,UBXN1,TRIB1,SMAD3,UBE2L6,CASP8,TRIB2,RIPK1,FZD6,MAP1LC3B,SMAD5,ISG15,BCL2,BCL10,PML	Ubiquitin Protein Ligase Binding (GO:0031625)	GO_Molecular_Function_2023
Insulin-Like Growth Factor I Binding (GO:0031994)	0.961959	1.91435	0.0555751	1	0.714442	11	ITGAV,IGFBP5,IGFBP4,IGFBP2,IGFBP3	Insulin-Like Growth Factor I Binding (GO:0031994)	GO_Molecular_Function_2023
1-Alkyl-2-Acetylglycerophosphocholine Esterase Activity (GO:0003847)	0.954728	1.91202	0.0558742	1	0.714442	5	PLA2G7	1-Alkyl-2-Acetylglycerophosphocholine Esterase Activity (GO:0003847)	GO_Molecular_Function_2023
Insulin-Like Growth Factor II Binding (GO:0031995)	0.974345	1.91019	0.0561093	1	0.714442	6	IGFBP4,IGFBP2,IGFBP3	Insulin-Like Growth Factor II Binding (GO:0031995)	GO_Molecular_Function_2023
Active Monoatomic Ion Transmembrane Transporter Activity (GO:0022853)	0.776695	1.90426	0.0568762	1	0.714442	21	COX7A2L,CYB5A	Active Monoatomic Ion Transmembrane Transporter Activity (GO:0022853)	GO_Molecular_Function_2023
Neurotrophin TRKA Receptor Binding (GO:0005168)	0.950158	1.89702	0.0578251	1	0.714442	5		Neurotrophin TRKA Receptor Binding (GO:0005168)	GO_Molecular_Function_2023
Neurotrophin TRK Receptor Binding (GO:0005167)	0.950158	1.89702	0.0578251	1	0.714442	5		Neurotrophin TRK Receptor Binding (GO:0005167)	GO_Molecular_Function_2023
Aminopeptidase Activity (GO:0004177)	0.736112	1.88852	0.0589565	1	0.714442	26	MMP14,KDM8,ANPEP,CTSH,METAP1D,ERAP1	Aminopeptidase Activity (GO:0004177)	GO_Molecular_Function_2023
Carbonyl Reductase (NADPH) Activity (GO:0004090)	0.946122	1.88376	0.059597	1	0.714442	5	DHRS7,CBR3,DCXR	Carbonyl Reductase (NADPH) Activity (GO:0004090)	GO_Molecular_Function_2023
Ether Hydrolase Activity (GO:0016803)	0.94493	1.87984	0.0601297	1	0.714442	5		Ether Hydrolase Activity (GO:0016803)	GO_Molecular_Function_2023
Coreceptor Activity Involved In Wnt Signaling Pathway, Planar Cell Polarity Pathway (GO:1904929)	0.944372	1.87801	0.0603804	1	0.714442	5	GPC6	Coreceptor Activity Involved In Wnt Signaling Pathway, Planar Cell Polarity Pathway (GO:1904929)	GO_Molecular_Function_2023
1-Acylglycerophosphocholine O-acyltransferase Activity (GO:0047184)	0.943824	1.8762	0.0606273	1	0.714442	5		1-Acylglycerophosphocholine O-acyltransferase Activity (GO:0047184)	GO_Molecular_Function_2023
Acid-Amino Acid Ligase Activity (GO:0016881)	0.961999	1.87014	0.0614637	1	0.714442	6	GCLM	Acid-Amino Acid Ligase Activity (GO:0016881)	GO_Molecular_Function_2023
Fibroblast Growth Factor Binding (GO:0017134)	0.79563	1.86167	0.0626493	1	0.714442	19	FGFR4,SCN5A,FGFR2,FGFR1,ITGAV,ITGB3	Fibroblast Growth Factor Binding (GO:0017134)	GO_Molecular_Function_2023
Serotonin Receptor Activity (GO:0099589)	-0.754726	-1.84145	0.0655557	1	0.714442	20	HTR4,HTR1A,HRH3,HTR3A,HTR6,HTR2C	Serotonin Receptor Activity (GO:0099589)	GO_Molecular_Function_2023
Alpha-Tubulin Binding (GO:0043014)	-0.652747	-1.84002	0.065765	1	0.714442	32	SNCA,CDK5R1,RACGAP1,WIPF3,DNAL1	Alpha-Tubulin Binding (GO:0043014)	GO_Molecular_Function_2023
Growth Factor Activity (GO:0008083)	0.608594	1.82909	0.0673856	1	0.714442	59	CLCF1,FGF10,FGF1,PTN,CSF1,GRN,FGF16,IL7,LIF,FGF2,NRG1,OSGIN1,JAG1,VEGFC	Growth Factor Activity (GO:0008083)	GO_Molecular_Function_2023
Endopeptidase Inhibitor Activity (GO:0004866)	0.582465	1.8224	0.068395	1	0.714442	63	CAST,ANXA2,CSTB,PROS1,SERPING1,SERPINB5,SERPINB9,BST2,NRG1,RENBP,TIMP1,ITIH2	Endopeptidase Inhibitor Activity (GO:0004866)	GO_Molecular_Function_2023
Adenylate Kinase Activity (GO:0004017)	-0.923413	-1.81794	0.069074	1	0.714442	5	AK5	Adenylate Kinase Activity (GO:0004017)	GO_Molecular_Function_2023
Ionotropic Glutamate Receptor Activity (GO:0004970)	-0.833354	-1.8169	0.0692325	1	0.714442	16	GRIK4,GRIN2A,GRIK3,PTK2B,GRIN2B,GRIA2,GRIN2C	Ionotropic Glutamate Receptor Activity (GO:0004970)	GO_Molecular_Function_2023
Sulfotransferase Activity (GO:0008146)	-0.71113	-1.81264	0.0698871	1	0.714442	25	GAL3ST3,CHST11,GAL3ST1,WSCD1,WSCD2,UST	Sulfotransferase Activity (GO:0008146)	GO_Molecular_Function_2023
Wnt Receptor Activity (GO:0042813)	0.844345	1.81018	0.0702673	1	0.714442	16	FZD10,NID1,FZD7,TSPAN12,FZD8,FZD5,FZD6,FZD2,PKD1,LRP5	Wnt Receptor Activity (GO:0042813)	GO_Molecular_Function_2023
NMDA Glutamate Receptor Activity (GO:0004972)	-0.942801	-1.80391	0.0712456	1	0.714442	7	GRIN2B,GRIN2A,PTK2B,GRIN2C	NMDA Glutamate Receptor Activity (GO:0004972)	GO_Molecular_Function_2023
Channel Activity (GO:0015267)	0.651341	1.80365	0.0712864	1	0.714442	35	CHRNB1,SLC12A7,BAX,CHRNA1,AQP9,TMEM266,TMEM120A,GSDMD,BCL2,KCNK3,TRPM5	Channel Activity (GO:0015267)	GO_Molecular_Function_2023
Transmembrane Receptor Protein Tyrosine Phosphatase Activity (GO:0005001)	-0.829692	-1.8027	0.0714355	1	0.714442	16	PTPRE,PTPRZ1,PTPRH,PTPRN2,PTPRK,PTPRT,PTPRA,PTPRR,PTPRU	Transmembrane Receptor Protein Tyrosine Phosphatase Activity (GO:0005001)	GO_Molecular_Function_2023
Transmembrane Receptor Protein Phosphatase Activity (GO:0019198)	-0.829692	-1.8027	0.0714355	1	0.714442	16	PTPRE,PTPRZ1,PTPRH,PTPRN2,PTPRK,PTPRT,PTPRA,PTPRR,PTPRU	Transmembrane Receptor Protein Phosphatase Activity (GO:0019198)	GO_Molecular_Function_2023
GTP Binding (GO:0005525)	0.498304	1.80117	0.0716762	1	0.714442	169	RAB29,ANXA6,RHOC,RAB22A,SEPTIN4,GBP2,RAB13,RHOJ,ARL4D,RAB32,IFT27,RIGI,GLUD1,RALB,GBP6,RHOD,RIT1,TUBA1C,RAB31,GEM,LRRK2,TUBB6,GBP3,GBP7,RHOG	GTP Binding (GO:0005525)	GO_Molecular_Function_2023
Phosphatidylinositol-3,5-Bisphosphate Binding (GO:0080025)	0.744733	1.78847	0.0736998	1	0.714442	22	HIP1,SH3PXD2B,WIPI1,WIPI2,JPH2,KIF16B,PHLDA3	Phosphatidylinositol-3,5-Bisphosphate Binding (GO:0080025)	GO_Molecular_Function_2023
Glutamate Receptor Activity (GO:0008066)	-0.843699	-1.78241	0.0746817	1	0.714442	15	GRIK3,GRM1,GRM5,GRM2,GRM7,GRID1,GRIA2,GRM4	Glutamate Receptor Activity (GO:0008066)	GO_Molecular_Function_2023
Retinal Binding (GO:0016918)	0.915377	1.78216	0.0747237	1	0.714442	5		Retinal Binding (GO:0016918)	GO_Molecular_Function_2023
Protein Homodimerization Activity (GO:0042803)	0.490696	1.76072	0.078285	1	0.714442	557	MYH9,HMOX1,GADD45A,FLT4,SLC8B1,GSTA4,ABCD2,AOX1,ATIC,ST6GAL1,GLUD1,MAP3K9,HIP1,TRIM21,SCARB2,HOGA1,ACOX2,MYO9B,FGFR2,TAP1,PSAP,BHLHE40,STAT3,CSF1,CUBN,MTCL1,GSTM1,BCL2,ANG,CARNMT1,CEBPB,SORD,GBP2,B2M,GREM1,GHR,NFS1,BAX,PDGFC,SLC11A1,IRAK3,STK10,EIF2AK2,PDCD6IP,ERN1,HSPB8,GLB1,DDR2,PDLIM4,SMAD3,TPD52L1,S100A11,GLIPR2,EFEMP2,TMEM266,HSPB1,MGAT2,PML,CPQ,ZBTB7B,MAPK4,ATF3,DDIT3,MAP3K11,PON3,MYOD1,BST…	Protein Homodimerization Activity (GO:0042803)	GO_Molecular_Function_2023
Interleukin-17 Receptor Activity (GO:0030368)	0.908435	1.75907	0.078565	1	0.714442	5	IL6ST	Interleukin-17 Receptor Activity (GO:0030368)	GO_Molecular_Function_2023
ABC-type Xenobiotic Transporter Activity (GO:0008559)	0.927954	1.75888	0.0785975	1	0.714442	6		ABC-type Xenobiotic Transporter Activity (GO:0008559)	GO_Molecular_Function_2023
Calcium-Independent Phospholipase A2 Activity (GO:0047499)	0.933682	1.75731	0.0788646	1	0.714442	7	PLA2G5,PLA2G7,PRDX6	Calcium-Independent Phospholipase A2 Activity (GO:0047499)	GO_Molecular_Function_2023
Adenylate Cyclase Regulator Activity (GO:0010854)	-0.903974	-1.75357	0.0795037	1	0.714442	5	CALM1,CALM3,GRM7	Adenylate Cyclase Regulator Activity (GO:0010854)	GO_Molecular_Function_2023
Protein Kinase Inhibitor Activity (GO:0004860)	0.627832	1.74835	0.0804035	1	0.714442	42	SPRY2,CDKN1A,PARVA,SPRY4,SOCS3,SPRED2,ITPRIP,TRIB1	Protein Kinase Inhibitor Activity (GO:0004860)	GO_Molecular_Function_2023
Nucleotide Transmembrane Transporter Activity (GO:0015215)	0.930874	1.74807	0.0804523	1	0.714442	7		Nucleotide Transmembrane Transporter Activity (GO:0015215)	GO_Molecular_Function_2023
Mitogen-Activated Protein Kinase Kinase Binding (GO:0031434)	0.923773	1.74513	0.0809617	1	0.714442	6	TRIB1	Mitogen-Activated Protein Kinase Kinase Binding (GO:0031434)	GO_Molecular_Function_2023
Myosin Binding (GO:0017022)	-0.600904	-1.7445	0.0810712	1	0.714442	46	CORO1A,LARP6,STXBP5,LMTK2,TRIM32,RAB3D,MYRIP,TRAK1,RAB6B,RAB3A,NKD2,RAB3C,MYH8,STXBP5L,NPHS1	Myosin Binding (GO:0017022)	GO_Molecular_Function_2023
Iron Ion Binding (GO:0005506)	0.625742	1.73502	0.0827365	1	0.714442	45	FTH1,HEPH,FDX1,AOX1,ALOX5,PHYH	Iron Ion Binding (GO:0005506)	GO_Molecular_Function_2023
Peptidase Activator Activity Involved In Apoptotic Process (GO:0016505)	0.806297	1.73469	0.082796	1	0.714442	17	RACK1,CASP1,CTSL,CTSH,MAL	Peptidase Activator Activity Involved In Apoptotic Process (GO:0016505)	GO_Molecular_Function_2023
Transcription Regulatory Region Nucleic Acid Binding (GO:0001067)	0.491415	1.73386	0.0829429	1	0.714442	171	MAFK,ARID5B,BCOR,FOXC1,ATF3,MSX2,KLF4,PAX6,RUNX1,YAP1,DDIT3,FOS,NFKB1,CREB3L2,SMAD6,TFE3,REST,TCF7,CYP1A1,NFE2L2,KDM5A,SMAD3,DLX5,STAT3,HMGA2,HDAC5,ARID5A,FOXO3,CEBPB	Transcription Regulatory Region Nucleic Acid Binding (GO:0001067)	GO_Molecular_Function_2023
MAP Kinase Phosphatase Activity (GO:0033549)	0.877735	1.73378	0.0829566	1	0.714442	13	DUSP4,DUSP5,DUSP6	MAP Kinase Phosphatase Activity (GO:0033549)	GO_Molecular_Function_2023
Ubiquitin-Like Protein Ligase Binding (GO:0044389)	0.449675	1.73304	0.0830888	1	0.714442	260	TRAF5,FZD8,USP13,FOXO1,LTBR,TMBIM6,PRDX6,PINK1,HSPA9,NDUFS2,PRR5L,AXIN2,PPARGC1A,SQSTM1,PARP9,DIO2,FZD5,VCL,RIGI,SMAD6,LAPTM4B,SMAD7,CLU,ARRDC1,DTX3L,CDKN1A,RALB,MDM2,NFE2L2,UBXN1,TRIB1,SMAD3,UBE2L6,CASP8,TRIB2,RIPK1,FZD6,MAP1LC3B,SMAD5,ISG15,BCL2,BCL10,PML	Ubiquitin-Like Protein Ligase Binding (GO:0044389)	GO_Molecular_Function_2023
Cytochrome-B5 Reductase Activity, Acting On NAD(P)H (GO:0004128)	0.899949	1.73079	0.0834899	1	0.714442	5		Cytochrome-B5 Reductase Activity, Acting On NAD(P)H (GO:0004128)	GO_Molecular_Function_2023
Delayed Rectifier Potassium Channel Activity (GO:0005251)	-0.708924	-1.73045	0.0835493	1	0.714442	23	KCNA4,KCNC3,KCNG2,KCNB1,KCNC4,KCNC2,KCNH1,KCNG1,KCNA2	Delayed Rectifier Potassium Channel Activity (GO:0005251)	GO_Molecular_Function_2023
Growth Factor Receptor Binding (GO:0070851)	0.574953	1.72933	0.0837507	1	0.714442	71	IL1R1,HIP1,FGF10,FGF1,IL1B,ITGA5,SHC1,PDGFD,PDGFC,ERN1,TRIP6,IL6ST,PDGFRB,FGF2,PSEN1,ITGB3	Growth Factor Receptor Binding (GO:0070851)	GO_Molecular_Function_2023
L-alanine Transmembrane Transporter Activity (GO:0015180)	0.91736	1.72401	0.0847052	1	0.714442	6	SLC1A4,SLC36A1	L-alanine Transmembrane Transporter Activity (GO:0015180)	GO_Molecular_Function_2023
Kinesin Binding (GO:0019894)	-0.640266	-1.72232	0.085011	1	0.714442	31	SNCA,KIFAP3,KIF1B,MAPK8IP2,KIFBP,IFT88,AP1AR,PRC1,KIF18B,CLSTN1	Kinesin Binding (GO:0019894)	GO_Molecular_Function_2023
Lysophosphatidic Acid Phosphatase Activity (GO:0052642)	-0.893581	-1.719	0.0856137	1	0.714442	5	PLPPR1,PLPPR4	Lysophosphatidic Acid Phosphatase Activity (GO:0052642)	GO_Molecular_Function_2023
Protein Phosphatase Binding (GO:0019903)	0.530384	1.71182	0.0869299	1	0.714442	104	PPP1R3G,ANK1,PHACTR4,EIF2AK3,FOXO1,ITGA1,SOD1,IQGAP1,FLT4,SNX3,SPHK1,IGBP1,MAP2K7,CTTNBP2NL,PDLIM4,PPP1R3B,STAT3,PPP1R15A,JUP	Protein Phosphatase Binding (GO:0019903)	GO_Molecular_Function_2023
Voltage-Gated Monoatomic Cation Channel Activity (GO:0022843)	-0.537451	-1.708	0.0876362	1	0.714442	68	KCNMA1,KCNG2,CACNA2D1,KCNQ5,NCS1,KCND2,KCNA2,CACNA1B,KCNF1,KCNC2,CACNG4,KCNA4,KCNC3,CACNB1,KCNV1,CACNA1C,CACNB2,KCNC4,KCNQ2,KCNQ4,CACNA1I,LRRC55	Voltage-Gated Monoatomic Cation Channel Activity (GO:0022843)	GO_Molecular_Function_2023
Adenylate Cyclase Inhibiting G Protein-Coupled Glutamate Receptor Activity (GO:0001640)	-0.912105	-1.70339	0.0884954	1	0.714442	7	GRM1,GRM5,GRM2,GRM7,GRM4	Adenylate Cyclase Inhibiting G Protein-Coupled Glutamate Receptor Activity (GO:0001640)	GO_Molecular_Function_2023
Interleukin-1 Binding (GO:0019966)	0.909605	1.69842	0.0894281	1	0.714442	6	TRIM16	Interleukin-1 Binding (GO:0019966)	GO_Molecular_Function_2023
G Protein-Coupled Serotonin Receptor Activity (GO:0004993)	-0.741982	-1.69257	0.0905375	1	0.714442	19	HTR4,HTR1A,HRH3,HTR6,HTR2C	G Protein-Coupled Serotonin Receptor Activity (GO:0004993)	GO_Molecular_Function_2023
G Protein-Coupled Amine Receptor Activity (GO:0008227)	-0.741982	-1.69257	0.0905375	1	0.714442	19	HTR4,HTR1A,HRH3,HTR6,HTR2C	G Protein-Coupled Amine Receptor Activity (GO:0008227)	GO_Molecular_Function_2023
Transmembrane Receptor Protein Tyrosine Kinase Adaptor Activity (GO:0005068)	0.897424	1.69202	0.0906428	1	0.714442	11	SHC1,IRS1	Transmembrane Receptor Protein Tyrosine Kinase Adaptor Activity (GO:0005068)	GO_Molecular_Function_2023
Peptide Transmembrane Transporter Activity (GO:1904680)	0.913524	1.69077	0.0908811	1	0.714442	7	DISP1,TAP1	Peptide Transmembrane Transporter Activity (GO:1904680)	GO_Molecular_Function_2023
High Voltage-Gated Calcium Channel Activity (GO:0008331)	-0.713858	-1.68977	0.0910722	1	0.714442	21	SCN3A,CACNA1B,CACNB1,CACNA1C,CACNB2,SCN8A,CACNA1I,SCN2A,CACNA1E,CACNA1H	High Voltage-Gated Calcium Channel Activity (GO:0008331)	GO_Molecular_Function_2023
Phosphoric Diester Hydrolase Activity (GO:0008081)	0.617321	1.68683	0.0916355	1	0.714442	40	SMPDL3B,NOTUM,PLCL1,GDPD2	Phosphoric Diester Hydrolase Activity (GO:0008081)	GO_Molecular_Function_2023
Pentosyltransferase Activity (GO:0016763)	0.624647	1.67878	0.0931949	1	0.714442	37	PARP9,PARP4,PNP,PARP14,PARP12,PARP11,UPP1,ZC3HAV1,QPRT,PARP10,PARP3	Pentosyltransferase Activity (GO:0016763)	GO_Molecular_Function_2023
mRNA 3'-UTR AU-rich Region Binding (GO:0035925)	0.71405	1.67544	0.0938484	1	0.714442	23	ZFP36L2,ZFP36,ZFP36L1	mRNA 3'-UTR AU-rich Region Binding (GO:0035925)	GO_Molecular_Function_2023
Protein Tyrosine Kinase Binding (GO:1990782)	0.57383	1.67151	0.0946208	1	0.714442	61	CPNE3,SQSTM1,ANGPT2,TOB1,SHC1,ANGPT1,NEDD9,NRG1,PTPN14,TJP2	Protein Tyrosine Kinase Binding (GO:1990782)	GO_Molecular_Function_2023
Heme Binding (GO:0020037)	0.602239	1.66996	0.0949274	1	0.714442	56	CYP24A1,STEAP4,CYB5A,FLVCR2,EIF2AK2,HEBP2,BACH1,HMOX1,NFE2L2,CAT,CYP1B1,THAP4,NRG1,STC2,CYP26B1	Heme Binding (GO:0020037)	GO_Molecular_Function_2023
G Protein-Coupled Glutamate Receptor Binding (GO:0035256)	-0.878697	-1.66931	0.0950551	1	0.714442	5	HOMER2,NECAB2,HOMER1	G Protein-Coupled Glutamate Receptor Binding (GO:0035256)	GO_Molecular_Function_2023
I-SMAD Binding (GO:0070411)	0.874297	1.66377	0.0961584	1	0.714442	12	AXIN2,SMAD9,SMAD5,SMAD6,SMAD7,SMAD3	I-SMAD Binding (GO:0070411)	GO_Molecular_Function_2023
Aldehyde-Lyase Activity (GO:0016832)	0.879692	1.66297	0.0963189	1	0.714442	5		Aldehyde-Lyase Activity (GO:0016832)	GO_Molecular_Function_2023
Ligand-Gated Monoatomic Ion Channel Activity Involved In Regulation Of Presynaptic Membrane Potential (GO:0099507)	-0.893499	-1.65867	0.0971823	1	0.714442	10	GRIK4,GABRB1,GABRA5,GRIA1,GRIN2B	Ligand-Gated Monoatomic Ion Channel Activity Involved In Regulation Of Presynaptic Membrane Potential (GO:0099507)	GO_Molecular_Function_2023
Hyaluronic Acid Binding (GO:0005540)	0.89972	1.65036	0.0988694	1	0.714442	10	LAYN	Hyaluronic Acid Binding (GO:0005540)	GO_Molecular_Function_2023
Death Receptor Activity (GO:0005035)	0.912781	1.64869	0.0992116	1	0.714442	9	TNFRSF1A,TNFRSF10B,TNFRSF19	Death Receptor Activity (GO:0005035)	GO_Molecular_Function_2023
Cis-Regulatory Region Sequence-Specific DNA Binding (GO:0000987)	0.483169	1.64805	0.0993427	1	0.714442	552	MAFK,ASCL2,RREB1,NFATC1,FOXC1,SCRT2,HOXB9,SNAI1,POU4F1,GLIS3,RORB,DMRTA2,FOXN3,MITF,TBX2,VAX2,RORA,GRHL3,ZSCAN29,THRB,IRX3,BHLHE40,DLX5,STAT3,SOX9,SMAD5,CEBPB,KLF6,LITAF,TGIF1,NR2E1,RXRA,FOXO1,FOSL1,KLF12,AHR,RUVBL2,TFE3,SALL1,MSC,IRF9,NFKB2,SMAD3,POU2F1,HIVEP1,CEBPD,TEAD2,ZSCAN25,TEAD1,MKX,OTX1,KLF3,RBPJ,ZBTB43,ZBTB7B,MXI1,ATF3,SMAD9,ZBTB7C,IRF2,BACH1,DMRT3,KLF4,NFAT5,RUNX1,DDIT3,PAX9,RARA,NFIC,…	Cis-Regulatory Region Sequence-Specific DNA Binding (GO:0000987)	GO_Molecular_Function_2023
Protein Tyrosine/Threonine Phosphatase Activity (GO:0008330)	0.912579	1.64801	0.0993497	1	0.714442	9	DUSP4,DUSP5,DUSP6	Protein Tyrosine/Threonine Phosphatase Activity (GO:0008330)	GO_Molecular_Function_2023
MAP Kinase Tyrosine/Serine/Threonine Phosphatase Activity (GO:0017017)	0.912579	1.64801	0.0993497	1	0.714442	9	DUSP4,DUSP5,DUSP6	MAP Kinase Tyrosine/Serine/Threonine Phosphatase Activity (GO:0017017)	GO_Molecular_Function_2023
MAP Kinase Tyrosine Phosphatase Activity (GO:0033550)	0.912579	1.64801	0.0993497	1	0.714442	9	DUSP4,DUSP5,DUSP6	MAP Kinase Tyrosine Phosphatase Activity (GO:0033550)	GO_Molecular_Function_2023
Death Domain Binding (GO:0070513)	0.903577	1.63762	0.101502	1	0.714442	8	DAP,BCL2	Death Domain Binding (GO:0070513)	GO_Molecular_Function_2023
Tau Protein Binding (GO:0048156)	-0.587835	-1.63699	0.101633	1	0.714442	39	SNCA,MAP2,GSK3B,PPP2CA,CDK5,MAP1A,HSP90AA1,GSK3A,FYN,HDAC6,DCTN1,S100B,BAG2,HSP90AB1	Tau Protein Binding (GO:0048156)	GO_Molecular_Function_2023
CARD Domain Binding (GO:0050700)	0.88987	1.63303	0.102462	1	0.714442	6	MAVS,RIPK2,CARD19,CASP1	CARD Domain Binding (GO:0050700)	GO_Molecular_Function_2023
Syntaxin Binding (GO:0019905)	-0.59149	-1.62901	0.10331	1	0.714442	51	SNAP47,SNPH,VAMP2,BLOC1S6,VPS52,SYT1,UNC13A,SYT17,NAPG,NSF,SYT6,STXBP5L,STXBP1	Syntaxin Binding (GO:0019905)	GO_Molecular_Function_2023
Eukaryotic Initiation Factor 4E Binding (GO:0008190)	0.892788	1.62191	0.104822	1	0.714442	7	EIF4EBP1	Eukaryotic Initiation Factor 4E Binding (GO:0008190)	GO_Molecular_Function_2023
Transmembrane Receptor Protein Serine/Threonine Kinase Activity (GO:0004675)	0.830183	1.61835	0.105587	1	0.714442	14	LTBP1	Transmembrane Receptor Protein Serine/Threonine Kinase Activity (GO:0004675)	GO_Molecular_Function_2023
Cytochrome-C Oxidase Activity (GO:0004129)	0.876173	1.61783	0.105698	1	0.714442	11	CYB5A	Cytochrome-C Oxidase Activity (GO:0004129)	GO_Molecular_Function_2023
Leucine Binding (GO:0070728)	0.86461	1.61222	0.106915	1	0.714442	5	SESN3	Leucine Binding (GO:0070728)	GO_Molecular_Function_2023
Muscle Alpha-Actinin Binding (GO:0051371)	0.859421	1.61046	0.107297	1	0.714442	12	PKD2,SYNPO2,PDLIM2,PALLD,PDLIM4	Muscle Alpha-Actinin Binding (GO:0051371)	GO_Molecular_Function_2023
Cysteine-Type Endopeptidase Activator Activity Involved In Apoptotic Process (GO:0008656)	0.81091	1.60846	0.107735	1	0.714442	15	RACK1,CTSH,CTSL,CASP1	Cysteine-Type Endopeptidase Activator Activity Involved In Apoptotic Process (GO:0008656)	GO_Molecular_Function_2023
3',5'-cyclic-GMP Phosphodiesterase Activity (GO:0047555)	0.888361	1.60716	0.108019	1	0.714442	7	PDE5A,PDE1C,PDE3A	3',5'-cyclic-GMP Phosphodiesterase Activity (GO:0047555)	GO_Molecular_Function_2023
Prenyltransferase Activity (GO:0004659)	-0.882716	-1.60637	0.108193	1	0.714442	7	FDPS	Prenyltransferase Activity (GO:0004659)	GO_Molecular_Function_2023
Translation Initiation Factor Activity (GO:0003743)	-0.588234	-1.60385	0.108748	1	0.714442	37	EIF2B5,EIF1AX,EIF4A1,EIF1B,EIF4G2,EIF4E3	Translation Initiation Factor Activity (GO:0003743)	GO_Molecular_Function_2023
Sodium Channel Regulator Activity (GO:0017080)	-0.64356	-1.60375	0.108769	1	0.714442	28	PKP2,YWHAH,NOS1,FGF13,GPD1L,SCN2B	Sodium Channel Regulator Activity (GO:0017080)	GO_Molecular_Function_2023
Prostaglandin Receptor Activity (GO:0004955)	0.887068	1.60285	0.108968	1	0.714442	7	PTGFR	Prostaglandin Receptor Activity (GO:0004955)	GO_Molecular_Function_2023
Primary miRNA Binding (GO:0070878)	0.880576	1.60212	0.10913	1	0.714442	6		Primary miRNA Binding (GO:0070878)	GO_Molecular_Function_2023
NADH Dehydrogenase Activity (GO:0003954)	0.886587	1.60124	0.109323	1	0.714442	7	NQO1	NADH Dehydrogenase Activity (GO:0003954)	GO_Molecular_Function_2023
Transforming Growth Factor Beta Receptor Activity (GO:0005024)	0.884738	1.59917	0.109783	1	0.714442	10	LTBP1	Transforming Growth Factor Beta Receptor Activity (GO:0005024)	GO_Molecular_Function_2023
Protein Tyrosine Phosphatase Activity (GO:0004725)	0.557023	1.59617	0.110451	1	0.714442	71	DUSP4,PTPN23,PTPN9,DUSP18,PTPN12,DUSP6,DUSP1,DUSP5,HACD2,PTPN14,DUSP16,PTPN21,EYA4	Protein Tyrosine Phosphatase Activity (GO:0004725)	GO_Molecular_Function_2023
Tumor Necrosis Factor Receptor Activity (GO:0005031)	0.882766	1.58849	0.112175	1	0.714442	7	TNFRSF1A,TNFRSF19	Tumor Necrosis Factor Receptor Activity (GO:0005031)	GO_Molecular_Function_2023
Transmembrane-Ephrin Receptor Activity (GO:0005005)	-0.80941	-1.58647	0.112633	1	0.714442	14	EPHA5,EPHA8,EFNB3,EPHA6,EPHA4,EPHA7,EPHB3	Transmembrane-Ephrin Receptor Activity (GO:0005005)	GO_Molecular_Function_2023
Transmitter-Gated Monoatomic Ion Channel Activity (GO:0022824)	-0.593022	-1.57076	0.116238	1	0.714442	33	GRIN2A,GRIK4,GRIK3,GABRA1,HTR3A,GABRB3,GABRB1,GABRA5,GABRA4,GABRA2,GRIK2,GABRB2,GRIN2B,GRIA2,GRIA1,GRID1,GRIN2C	Transmitter-Gated Monoatomic Ion Channel Activity (GO:0022824)	GO_Molecular_Function_2023
Cytokine Receptor Binding (GO:0005126)	0.597674	1.57075	0.11624	1	0.714442	54	CLCF1,LIFR,DDT,CSF1,OSMR,IL34,TRIP6,LIF,IL6ST,TNFSF18,SPRED2,SMAD3	Cytokine Receptor Binding (GO:0005126)	GO_Molecular_Function_2023
Phosphatidylinositol-4,5-Bisphosphate Binding (GO:0005546)	0.570708	1.5685	0.116764	1	0.714442	59	ANXA2,HIP1,FZD7,TULP3,SNX18,JPH2,PLCD1,PHLDA3,LDLRAP1	Phosphatidylinositol-4,5-Bisphosphate Binding (GO:0005546)	GO_Molecular_Function_2023
Coreceptor Activity Involved In Wnt Signaling Pathway (GO:0071936)	0.874812	1.56191	0.118309	1	0.714442	7	PTK7,GPC6	Coreceptor Activity Involved In Wnt Signaling Pathway (GO:0071936)	GO_Molecular_Function_2023
Retinoic Acid Binding (GO:0001972)	0.849644	1.56165	0.11837	1	0.714442	5	RXRA,CYP26B1	Retinoic Acid Binding (GO:0001972)	GO_Molecular_Function_2023
Kinase Inhibitor Activity (GO:0019210)	0.631381	1.56157	0.11839	1	0.714442	31	CDKN1A,PARVA,SPRY4,SOCS3,ITPRIP,TRIB1	Kinase Inhibitor Activity (GO:0019210)	GO_Molecular_Function_2023
GDP-dissociation Inhibitor Activity (GO:0005092)	-0.834899	-1.56122	0.118471	1	0.714442	12	ARHGDIG,GDI1,RGS14,SH3BP4	GDP-dissociation Inhibitor Activity (GO:0005092)	GO_Molecular_Function_2023
Neurotransmitter Receptor Activity Involved In Regulation Of Postsynaptic Membrane Potential (GO:0099529)	-0.7104	-1.55689	0.119497	1	0.714442	19	GRIN2A,GRIK4,GRIK3,GRIK2,GABRA2,GRIA1,GRIN2B,GRIA2,GRID1,GRIN2C	Neurotransmitter Receptor Activity Involved In Regulation Of Postsynaptic Membrane Potential (GO:0099529)	GO_Molecular_Function_2023
K48-linked Polyubiquitin Modification-Dependent Protein Binding (GO:0036435)	0.86528	1.55107	0.120885	1	0.714442	6	UBQLN4,UBXN1,MINDY1,RNF31	K48-linked Polyubiquitin Modification-Dependent Protein Binding (GO:0036435)	GO_Molecular_Function_2023
Nucleobase-Containing Compound Kinase Activity (GO:0019205)	-0.781992	-1.5474	0.121768	1	0.714442	15	NME4,AK9,AK5,NOL9,CMPK1,NME1	Nucleobase-Containing Compound Kinase Activity (GO:0019205)	GO_Molecular_Function_2023
MAP Kinase Kinase Kinase Activity (GO:0004709)	0.741501	1.54268	0.122909	1	0.714442	18	MAP3K20,LRRK2,RIPK1,RIPK2,MAP3K8,MAP3K9	MAP Kinase Kinase Kinase Activity (GO:0004709)	GO_Molecular_Function_2023
Dihydropyrimidinase Activity (GO:0004157)	-0.840087	-1.5395	0.123683	1	0.714442	5	DPYSL5,DPYSL3,DPYSL4	Dihydropyrimidinase Activity (GO:0004157)	GO_Molecular_Function_2023
Oxidoreductase Activity, Acting On Paired Donors, With Oxidation Of A Pair Of Donors Resulting In The Reduction Of Molecular Oxygen To Two Molecules Of Water (GO:0016717)	-0.856883	-1.53738	0.1242	1	0.714442	6	SC5D,FADS3,FADS1,PEDS1	Oxidoreductase Activity, Acting On Paired Donors, With Oxidation Of A Pair Of Donors Resulting In The Reduction Of Molecular Oxygen To Two Molecules Of Water (GO:0016717)	GO_Molecular_Function_2023
mRNA Binding (GO:0003729)	0.433351	1.53731	0.124218	1	0.714442	250	PEG10,NANOS1,RBMS2,MSI2,PKM,ZFP36,N4BP1,SPEN,IGF2BP2,RBMS1,AUH,ADARB1,ZFP36L1,IGF2BP1,NYNRIN,PTBP1,DCP1A,CSDC2,RBM24,CLUH,SAMD4B,RBM20,PCBP2,NUP98	mRNA Binding (GO:0003729)	GO_Molecular_Function_2023
Phosphatidylinositol-3,4-Bisphosphate Binding (GO:0043325)	0.696207	1.53521	0.124732	1	0.714442	21	HIP1,ZFYVE1,KIF16B,PHLDA3	Phosphatidylinositol-3,4-Bisphosphate Binding (GO:0043325)	GO_Molecular_Function_2023
Histone Deubiquitinase Activity (GO:0140934)	-0.838769	-1.53504	0.124773	1	0.714442	5	USP22	Histone Deubiquitinase Activity (GO:0140934)	GO_Molecular_Function_2023
Alanine Transmembrane Transporter Activity (GO:0022858)	0.865227	1.5322	0.125473	1	0.714442	10	SLC6A6,SLC3A2,SLC1A4,SLC36A1	Alanine Transmembrane Transporter Activity (GO:0022858)	GO_Molecular_Function_2023
Guanyl Ribonucleotide Binding (GO:0032561)	0.463323	1.53066	0.125855	1	0.714442	190	RAB29,ANXA6,RHOC,RAB22A,SEPTIN4,GBP2,RAB13,RHOJ,ARL4D,RAB32,PDE5A,IFT27,RIGI,GLUD1,RALB,GBP6,RHOD,RIT1,TUBA1C,RAB31,GEM,LRRK2,TUBB6,GBP3,GBP7,RHOG	Guanyl Ribonucleotide Binding (GO:0032561)	GO_Molecular_Function_2023
E-box Binding (GO:0070888)	-0.573632	-1.5216	0.128109	1	0.714442	37	NEUROD6,NEUROD2,PRMT5,OLIG2,ASCL1,BHLHE22,NEUROD1	E-box Binding (GO:0070888)	GO_Molecular_Function_2023
Hexose Transmembrane Transporter Activity (GO:0015149)	0.86208	1.52137	0.128167	1	0.714442	10	SLC5A3	Hexose Transmembrane Transporter Activity (GO:0015149)	GO_Molecular_Function_2023
Kinase Activity (GO:0016301)	-0.472873	-1.51829	0.128942	1	0.714442	99	CDK5R1,PPIP5K1,SEPHS2,CDC7,MVK,DGKE,CDKL5,EPHA4,BCKDK,CDK1,UPRT,ITPKA,PIK3CB,CAMK2A,MASTL,GSK3B,CDK5,PMVK,GCK,PGM2L1,COASY,PAPSS1,DCAKD,SEPHS1,PANK3,TKFC,POMK,DGKZ	Kinase Activity (GO:0016301)	GO_Molecular_Function_2023
G Protein-Coupled Receptor Activity (GO:0004930)	-0.43426	-1.51607	0.129502	1	0.714442	164	GPR37L1,TRHR,GPR6,MAS1,NTSR2,GPR22,CNR1,PROKR1,GPR17,GPR135,GPR26,GRM1,OPRL1,GPR55,NTSR1,GPR63,ADGRG1,ADGRB2,GPR85,P2RY6,GRM2,SSTR3,GRM5,GABBR2,GRM4,RXFP3,ADCYAP1R1,GPR173,GPR52,MCHR1,GABBR1,LGR5,CELSR2,NPR3,KISS1R,GPR27,GPR75	G Protein-Coupled Receptor Activity (GO:0004930)	GO_Molecular_Function_2023
RNA Polymerase III Type 3 Promoter Sequence-Specific DNA Binding (GO:0001006)	0.852604	1.50862	0.131395	1	0.714442	6	ZFP36L2	RNA Polymerase III Type 3 Promoter Sequence-Specific DNA Binding (GO:0001006)	GO_Molecular_Function_2023
Protein Phosphorylated Amino Acid Binding (GO:0045309)	0.590931	1.50857	0.13141	1	0.714442	39	SHC1,CRKL,BCAR3,SH3BP2,LDLRAP1,IRS1	Protein Phosphorylated Amino Acid Binding (GO:0045309)	GO_Molecular_Function_2023
Glycine Transmembrane Transporter Activity (GO:0015187)	0.85248	1.50821	0.131502	1	0.714442	6	SLC36A1	Glycine Transmembrane Transporter Activity (GO:0015187)	GO_Molecular_Function_2023
RNA Polymerase III Cis-Regulatory Region Sequence-Specific DNA Binding (GO:0000992)	0.858115	1.50594	0.132082	1	0.714442	7	ZFP36L2,ZFP36L1	RNA Polymerase III Cis-Regulatory Region Sequence-Specific DNA Binding (GO:0000992)	GO_Molecular_Function_2023
Vascular Endothelial Growth Factor Receptor 2 Binding (GO:0043184)	0.864177	1.50572	0.132139	1	0.714442	8	ITGB3,ITGA5	Vascular Endothelial Growth Factor Receptor 2 Binding (GO:0043184)	GO_Molecular_Function_2023
Ubiquitination-Like Modification-Dependent Protein Binding (GO:0140035)	0.814991	1.50282	0.132884	1	0.714442	13	PML	Ubiquitination-Like Modification-Dependent Protein Binding (GO:0140035)	GO_Molecular_Function_2023
Lipase Inhibitor Activity (GO:0055102)	0.849862	1.49942	0.133764	1	0.714442	6	ANXA5	Lipase Inhibitor Activity (GO:0055102)	GO_Molecular_Function_2023
Phosphotransferase Activity, Phosphate Group As Acceptor (GO:0016776)	-0.752241	-1.49928	0.133801	1	0.714442	16	NME4,AK9,AK5,PPIP5K1,CMPK1,NME1,PMVK	Phosphotransferase Activity, Phosphate Group As Acceptor (GO:0016776)	GO_Molecular_Function_2023
GTPase Activity (GO:0003924)	0.433091	1.4986	0.133977	1	0.714442	222	RAB29,SEPTIN11,RHOC,RAB22A,SEPTIN4,GBP2,RGS16,RAB13,RHOJ,RGS5,GNA13,RAB32,IFT27,RALB,EFNA1,GBP6,RAB40C,GNG11,RGS3,RHOD,RIT1,RAB31,GEM,LRRK2,GBP3,GBP7,RHOG	GTPase Activity (GO:0003924)	GO_Molecular_Function_2023
Amino Acid Transmembrane Transporter Activity (GO:0015171)	0.587406	1.49658	0.134503	1	0.714442	44	SLC43A2,SLC38A1,SLC6A6,SLC7A3,SLC7A1,SLC16A2,SLC25A13,SLC1A6,SLC1A5,SLC38A2,SLC38A4,SLC32A1,SLC7A2,SLC3A2,SLC1A4,SLC7A11,SLC25A44,SLC22A4,SLC36A1	Amino Acid Transmembrane Transporter Activity (GO:0015171)	GO_Molecular_Function_2023
RNA Polymerase II Transcription Regulatory Region Sequence-Specific DNA Binding (GO:0000977)	0.474289	1.49652	0.134518	1	0.714442	623	MAFK,CALCOCO1,ASCL2,RREB1,NFATC1,FOXC1,SOX13,MSX2,SCRT2,HOXB9,SNAI1,POU4F1,GLIS3,PLAGL1,CREM,RORB,DMRTA2,MITF,ENO1,TBX2,VAX2,RORA,GRHL3,TFDP2,TCF24,ZSCAN29,THRB,IRX3,BHLHE40,DLX5,STAT3,SOX9,SMAD5,CEBPB,KLF6,LITAF,TGIF1,NR2E1,RXRA,FOXO1,FOSL1,KLF12,ALX4,RUVBL2,TFE3,SALL1,MSC,IRF9,NFKB2,SMAD3,POU2F1,HIVEP1,CEBPD,TEAD2,ZSCAN25,TEAD1,RBL2,MKX,OTX1,KLF3,MSX1,RBPJ,ZBTB43,ZBTB7B,MXI1,ATF3,SMAD9,ZBTB7C,I…	RNA Polymerase II Transcription Regulatory Region Sequence-Specific DNA Binding (GO:0000977)	GO_Molecular_Function_2023
Single-Stranded DNA Helicase Activity (GO:0017116)	-0.664129	-1.4935	0.135307	1	0.714442	22	POLQ,MCM2,DSCC1,MCM5,DHX9,RFC4,MCM3,PIF1,MCM8,RAD51,MCM4	Single-Stranded DNA Helicase Activity (GO:0017116)	GO_Molecular_Function_2023
rRNA Binding (GO:0019843)	0.586981	1.49307	0.135419	1	0.714442	45	MAP3K20,RCC1L,MRPS6,NOP53,MDM2,RPS9,ERAL1,CAVIN1,RBM34,RPS14,TST	rRNA Binding (GO:0019843)	GO_Molecular_Function_2023
Oligosaccharyl Transferase Activity (GO:0004576)	0.829321	1.49268	0.135521	1	0.714442	5		Oligosaccharyl Transferase Activity (GO:0004576)	GO_Molecular_Function_2023
Phosphatidylethanolamine Binding (GO:0008429)	0.847773	1.49242	0.13559	1	0.714442	6	PLTP,ESYT3	Phosphatidylethanolamine Binding (GO:0008429)	GO_Molecular_Function_2023
Flap Endonuclease Activity (GO:0048256)	-0.826143	-1.49232	0.135616	1	0.714442	5	EXO1,GEN1	Flap Endonuclease Activity (GO:0048256)	GO_Molecular_Function_2023
Ephrin Receptor Activity (GO:0005003)	-0.76734	-1.49117	0.135917	1	0.714442	15	EPHA5,EPHA8,EFNB3,EPHA6,EPHA4,EPHA7,EPHB3	Ephrin Receptor Activity (GO:0005003)	GO_Molecular_Function_2023
Tumor Necrosis Factor Receptor Superfamily Binding (GO:0032813)	0.675243	1.49002	0.13622	1	0.714442	23	PIDD1,TNFSF18	Tumor Necrosis Factor Receptor Superfamily Binding (GO:0032813)	GO_Molecular_Function_2023
Supercoiled DNA Binding (GO:0097100)	-0.825358	-1.48966	0.136314	1	0.714442	5	HMGB2,HMGB1	Supercoiled DNA Binding (GO:0097100)	GO_Molecular_Function_2023
Hexosaminidase Activity (GO:0015929)	0.857838	1.48439	0.137707	1	0.714442	8	CEMIP2,HEXA,HYAL1,HYAL2	Hexosaminidase Activity (GO:0015929)	GO_Molecular_Function_2023
Peptide Hormone Receptor Binding (GO:0051428)	-0.840513	-1.48279	0.13813	1	0.714442	6	CCK,VIP	Peptide Hormone Receptor Binding (GO:0051428)	GO_Molecular_Function_2023
Mitogen-Activated Protein Kinase Binding (GO:0051019)	0.673661	1.48241	0.138232	1	0.714442	23	NFATC1,MAPKAPK3,MAPKAPK2,DUSP1,TNIP1,GCH1,ATF7,DUSP16	Mitogen-Activated Protein Kinase Binding (GO:0051019)	GO_Molecular_Function_2023
Protein Serine/Threonine Kinase Inhibitor Activity (GO:0030291)	0.608616	1.48221	0.138285	1	0.714442	32	CDKN1A,SFN,CDKN2B,SPRED2,HSPB1	Protein Serine/Threonine Kinase Inhibitor Activity (GO:0030291)	GO_Molecular_Function_2023
Actinin Binding (GO:0042805)	0.744122	1.47801	0.139404	1	0.714442	17	PKD2,SYNPO2,RARA,NFKB1,DAG1,PDLIM4,PDLIM5	Actinin Binding (GO:0042805)	GO_Molecular_Function_2023
Mannosyl-Oligosaccharide 1,2-Alpha-Mannosidase Activity (GO:0004571)	0.824827	1.47738	0.139573	1	0.714442	5	MAN1B1,EDEM2	Mannosyl-Oligosaccharide 1,2-Alpha-Mannosidase Activity (GO:0004571)	GO_Molecular_Function_2023
Mannosyl-Oligosaccharide Mannosidase Activity (GO:0015924)	0.824827	1.47738	0.139573	1	0.714442	5	MAN1B1,EDEM2	Mannosyl-Oligosaccharide Mannosidase Activity (GO:0015924)	GO_Molecular_Function_2023
Histone Acetyltransferase Binding (GO:0035035)	0.75944	1.47107	0.141273	1	0.714442	16	CITED2,PAX6,GLI3	Histone Acetyltransferase Binding (GO:0035035)	GO_Molecular_Function_2023
Adenylate Cyclase Binding (GO:0008179)	0.851743	1.46385	0.143236	1	0.714442	8		Adenylate Cyclase Binding (GO:0008179)	GO_Molecular_Function_2023
P-type Calcium Transporter Activity (GO:0005388)	-0.839541	-1.46265	0.143563	1	0.714442	7	ATP2B1,ATP2B4,ATP2B3,ATP2A2,ATP2B2	P-type Calcium Transporter Activity (GO:0005388)	GO_Molecular_Function_2023
Potassium Channel Regulator Activity (GO:0015459)	-0.562538	-1.45916	0.144522	1	0.714442	37	DPP6,YWHAE,KCNMB4,KCNIP3,KCNV1,KCNAB2,LRRC55,KCNIP2	Potassium Channel Regulator Activity (GO:0015459)	GO_Molecular_Function_2023
NAD+ Binding (GO:0070403)	0.830365	1.45654	0.145244	1	0.714442	11	GLUD1,PARP9,ZC3HAV1	NAD+ Binding (GO:0070403)	GO_Molecular_Function_2023
Ammonium Transmembrane Transporter Activity (GO:0008519)	0.83642	1.45426	0.145875	1	0.714442	6		Ammonium Transmembrane Transporter Activity (GO:0008519)	GO_Molecular_Function_2023
Frizzled Binding (GO:0005109)	0.619659	1.45257	0.146343	1	0.714442	30	FZD1	Frizzled Binding (GO:0005109)	GO_Molecular_Function_2023
[Heparan Sulfate]-Glucosamine 3-Sulfotransferase 1 Activity (GO:0008467)	0.817511	1.45245	0.146375	1	0.714442	5	HS3ST3A1,HS3ST3B1	[Heparan Sulfate]-Glucosamine 3-Sulfotransferase 1 Activity (GO:0008467)	GO_Molecular_Function_2023
Protein Kinase C Activity (GO:0004697)	-0.773334	-1.45161	0.146611	1	0.714442	14	PRKCB,PRKCA,PRKCE,PRKCZ,PRKCG,PRKCQ	Protein Kinase C Activity (GO:0004697)	GO_Molecular_Function_2023
Adrenergic Receptor Binding (GO:0031690)	-0.772732	-1.44935	0.14724	1	0.714442	14	APLP1,RAPGEF2,ADRA2C	Adrenergic Receptor Binding (GO:0031690)	GO_Molecular_Function_2023
Solute:Potassium Antiporter Activity (GO:0022821)	-0.771295	-1.44396	0.14875	1	0.714442	14	SLC24A3,SLC17A7,SLC24A2,SLC9A2	Solute:Potassium Antiporter Activity (GO:0022821)	GO_Molecular_Function_2023
Oxidoreductase Activity, Acting On Paired Donors, With Incorporation Or Reduction Of Molecular Oxygen, Reduced Flavin Or Flavoprotein As One Donor, And Incorporation Of One Atom Of Oxygen (GO:0016712)	0.832657	1.44159	0.149418	1	0.714442	6	HMOX1,CYP1B1	Oxidoreductase Activity, Acting On Paired Donors, With Incorporation Or Reduction Of Molecular Oxygen, Reduced Flavin Or Flavoprotein As One Donor, And Incorporation Of One Atom Of Oxygen (GO:0016712)	GO_Molecular_Function_2023
Dipeptidase Activity (GO:0016805)	0.813721	1.43952	0.150002	1	0.714442	5		Dipeptidase Activity (GO:0016805)	GO_Molecular_Function_2023
Ubiquitin Ligase Activator Activity (GO:1990757)	-0.810287	-1.43851	0.150291	1	0.714442	5	CDC20	Ubiquitin Ligase Activator Activity (GO:1990757)	GO_Molecular_Function_2023
Calcium-Dependent Protein Serine/Threonine Phosphatase Activity (GO:0004723)	-0.826912	-1.4373	0.150631	1	0.714442	6	PPP3CB,PPP3R1,PPP3CA	Calcium-Dependent Protein Serine/Threonine Phosphatase Activity (GO:0004723)	GO_Molecular_Function_2023
Ribonucleoside Triphosphate Phosphatase Activity (GO:0017111)	0.424275	1.43671	0.150799	1	0.714442	226	RAB29,SEPTIN11,RHOC,RAB22A,SEPTIN4,GBP2,RGS16,RAB13,RHOJ,RGS5,GNA13,RAB32,IFT27,RALB,EFNA1,GBP6,RAB40C,GNG11,RGS3,RHOD,RIT1,RAB31,GEM,LRRK2,GBP3,GBP7,RHOG	Ribonucleoside Triphosphate Phosphatase Activity (GO:0017111)	GO_Molecular_Function_2023
Peptidase Activator Activity (GO:0016504)	0.657584	1.43342	0.151738	1	0.714442	24	PSME4,PSME1,PCOLCE,PCOLCE2,PSME2,VSIR,PINK1,MAL,APH1A	Peptidase Activator Activity (GO:0016504)	GO_Molecular_Function_2023
NADH Dehydrogenase (Quinone) Activity (GO:0050136)	0.589026	1.4297	0.152803	1	0.714442	34	NQO1	NADH Dehydrogenase (Quinone) Activity (GO:0050136)	GO_Molecular_Function_2023
Ciliary Neurotrophic Factor Receptor Binding (GO:0005127)	0.810584	1.42882	0.153057	1	0.714442	5	IL6ST,OSMR	Ciliary Neurotrophic Factor Receptor Binding (GO:0005127)	GO_Molecular_Function_2023
GDP Binding (GO:0019003)	0.561047	1.42853	0.153139	1	0.714442	57	GEM,RALB,RIT1,RAB31,RAB29	GDP Binding (GO:0019003)	GO_Molecular_Function_2023
Myosin V Binding (GO:0031489)	-0.782634	-1.42823	0.153225	1	0.714442	13	RAB3A,RAB3C,RAB6B,RAB3D	Myosin V Binding (GO:0031489)	GO_Molecular_Function_2023
Interleukin-6 Receptor Binding (GO:0005138)	0.810091	1.42713	0.153542	1	0.714442	5		Interleukin-6 Receptor Binding (GO:0005138)	GO_Molecular_Function_2023
NAD+ ADP-ribosyltransferase Activity (GO:0003950)	0.655271	1.42209	0.155001	1	0.714442	24	PARP9,PARP4,PARP14,PARP12,ZC3HAV1,PARP10,PARP3	NAD+ ADP-ribosyltransferase Activity (GO:0003950)	GO_Molecular_Function_2023
Aryl Hydrocarbon Receptor Binding (GO:0017162)	-0.804189	-1.41777	0.156258	1	0.714442	5	TAF6,ARNT2	Aryl Hydrocarbon Receptor Binding (GO:0017162)	GO_Molecular_Function_2023
Cyclic Nucleotide Binding (GO:0030551)	-0.695969	-1.41525	0.156995	1	0.714442	18	KCNH1,RAPGEF2	Cyclic Nucleotide Binding (GO:0030551)	GO_Molecular_Function_2023
Signal Recognition Particle Binding (GO:0005047)	0.805926	1.4129	0.157685	1	0.714442	5	SRP9	Signal Recognition Particle Binding (GO:0005047)	GO_Molecular_Function_2023
Phosphoserine Residue Binding (GO:0050815)	-0.829386	-1.41237	0.157841	1	0.714442	8	YWHAE,YWHAZ,YWHAB	Phosphoserine Residue Binding (GO:0050815)	GO_Molecular_Function_2023
Epidermal Growth Factor Receptor Binding (GO:0005154)	0.668645	1.40658	0.159551	1	0.714442	21	SHC1	Epidermal Growth Factor Receptor Binding (GO:0005154)	GO_Molecular_Function_2023
O-acyltransferase Activity (GO:0008374)	0.63946	1.406	0.159725	1	0.714442	26	PNPLA2,MBOAT7,PRDX6,GPAT3	O-acyltransferase Activity (GO:0008374)	GO_Molecular_Function_2023
Nucleoside Diphosphate Kinase Activity (GO:0004550)	-0.805343	-1.40525	0.159948	1	0.714442	11	NME4,AK9,AK5,CMPK1,NME1	Nucleoside Diphosphate Kinase Activity (GO:0004550)	GO_Molecular_Function_2023
Oxidoreductase Activity, Acting On The Aldehyde Or Oxo Group Of Donors, NAD Or NADP As Acceptor (GO:0016620)	0.742997	1.40448	0.160175	1	0.714442	16	AKR1B10,ALDH3A1,ALDH1A1,ALDH2	Oxidoreductase Activity, Acting On The Aldehyde Or Oxo Group Of Donors, NAD Or NADP As Acceptor (GO:0016620)	GO_Molecular_Function_2023
Phosphoric Ester Hydrolase Activity (GO:0042578)	0.58079	1.40358	0.160443	1	0.714442	49	DUSP4,DUSP18,SMPDL3B,DUSP5,PLCXD3,DUSP16	Phosphoric Ester Hydrolase Activity (GO:0042578)	GO_Molecular_Function_2023
Actin Monomer Binding (GO:0003785)	-0.692876	-1.40229	0.16083	1	0.714442	18	CORO1A,PFN2,PFN4,LIMA1,TMSB10,PRKCE,TMSB4X	Actin Monomer Binding (GO:0003785)	GO_Molecular_Function_2023
Cell Adhesion Mediator Activity (GO:0098631)	-0.610674	-1.40221	0.160853	1	0.714442	27	CNTN2,DSCAML1,CNTN1,DSCAM,CD200,PLXNB3	Cell Adhesion Mediator Activity (GO:0098631)	GO_Molecular_Function_2023
Arginine Binding (GO:0034618)	-0.82145	-1.4021	0.160886	1	0.714442	7	NOS1	Arginine Binding (GO:0034618)	GO_Molecular_Function_2023
L-leucine Transmembrane Transporter Activity (GO:0015190)	0.802321	1.40058	0.16134	1	0.714442	5	SLC3A2	L-leucine Transmembrane Transporter Activity (GO:0015190)	GO_Molecular_Function_2023
NADPH Binding (GO:0070402)	-0.789651	-1.39991	0.161541	1	0.714442	12	MTRR,CBR4,HMGCR,LBR,DHFR	NADPH Binding (GO:0070402)	GO_Molecular_Function_2023
Transmembrane Receptor Protein Kinase Activity (GO:0019199)	0.59406	1.39979	0.161576	1	0.714442	32	ERBB2,TGFBR2,ALK,EPHA2,DDR2,FLT4	Transmembrane Receptor Protein Kinase Activity (GO:0019199)	GO_Molecular_Function_2023
Manganese Ion Binding (GO:0030145)	0.571425	1.39626	0.162636	1	0.714442	44	MGAT5,GALNT2,ADCY2,GALNT4,PIM1,MGAT1,GALNT1,XYLT2,MGAT2	Manganese Ion Binding (GO:0030145)	GO_Molecular_Function_2023
CCR Chemokine Receptor Binding (GO:0048020)	0.812993	1.39496	0.163029	1	0.714442	11		CCR Chemokine Receptor Binding (GO:0048020)	GO_Molecular_Function_2023
Acetylcholine Receptor Regulator Activity (GO:0030548)	-0.828484	-1.39363	0.163431	1	0.714442	9	LY6H,LYPD1,LYPD6B,LY6E	Acetylcholine Receptor Regulator Activity (GO:0030548)	GO_Molecular_Function_2023
Aspartic-Type Peptidase Activity (GO:0070001)	0.81815	1.39268	0.163718	1	0.714442	6	BACE2,CTSD	Aspartic-Type Peptidase Activity (GO:0070001)	GO_Molecular_Function_2023
Serine-Type Exopeptidase Activity (GO:0070008)	0.799126	1.38965	0.164636	1	0.714442	5	SCPEP1	Serine-Type Exopeptidase Activity (GO:0070008)	GO_Molecular_Function_2023
Glucose Transmembrane Transporter Activity (GO:0005355)	0.739299	1.38948	0.164686	1	0.714442	16	SLC5A3	Glucose Transmembrane Transporter Activity (GO:0005355)	GO_Molecular_Function_2023
Metallopeptidase Activity (GO:0008237)	0.505285	1.38826	0.165059	1	0.714442	95	ADAM9,PAPPA,ADAMTS18,BMP1,MMP11,ADAMTS5,ERAP1,RCE1,TMPRSS6,TRABD2B,MMP19,ADAMTS8,ADAMTS15,ADAMTS19,MMP14,ANPEP,ECEL1,ECE1,METAP1D,TLL2,MMP12,MMP28,ADAM17,ADAMTS1,ADAMTS10,NLN,AFG3L2,MMP3	Metallopeptidase Activity (GO:0008237)	GO_Molecular_Function_2023
Crossover Junction DNA Endonuclease Activity (GO:0008821)	-0.812082	-1.3876	0.16526	1	0.714442	6	RAD51C,GEN1	Crossover Junction DNA Endonuclease Activity (GO:0008821)	GO_Molecular_Function_2023
Purine Nucleobase Transmembrane Transporter Activity (GO:0005345)	0.816632	1.38755	0.165274	1	0.714442	6	SLC29A2,SLC43A3	Purine Nucleobase Transmembrane Transporter Activity (GO:0005345)	GO_Molecular_Function_2023
Acid-Thiol Ligase Activity (GO:0016878)	-0.826647	-1.38747	0.165298	1	0.714442	9	ACSS1,ACSS2	Acid-Thiol Ligase Activity (GO:0016878)	GO_Molecular_Function_2023
3',5'-Cyclic-Nucleotide Phosphodiesterase Activity (GO:0004114)	0.738627	1.38676	0.165516	1	0.714442	16	PDE5A,PDE1C,PDE3A	3',5'-Cyclic-Nucleotide Phosphodiesterase Activity (GO:0004114)	GO_Molecular_Function_2023
Metalloendopeptidase Activity (GO:0004222)	0.531673	1.38622	0.165679	1	0.714442	74	ADAM9,PAPPA,ADAMTS18,BMP1,MMP11,ADAMTS5,RCE1,TRABD2B,TMPRSS6,ADAMTS8,MMP19,ADAMTS15,ADAMTS19,MMP14,ECEL1,ECE1,MMP12,MMP28,ADAM17,ADAMTS1,ADAMTS10,NLN,AFG3L2,MMP3	Metalloendopeptidase Activity (GO:0004222)	GO_Molecular_Function_2023
Ephrin Receptor Binding (GO:0046875)	0.66905	1.3858	0.165809	1	0.714442	20	SHC1,EFNA5,EFNA1,EFNB2	Ephrin Receptor Binding (GO:0046875)	GO_Molecular_Function_2023
Galactosidase Activity (GO:0015925)	0.816092	1.38573	0.16583	1	0.714442	6	NAGA,GLB1,GLA	Galactosidase Activity (GO:0015925)	GO_Molecular_Function_2023
Hexosyltransferase Activity (GO:0016758)	0.525776	1.38349	0.166514	1	0.714442	68	AGL,FUT2,B3GNT7,TMTC2,PIGM,MGAT1,GBE1,HYAL1,B4GALT1,POGLUT3,HEXA,MTAP	Hexosyltransferase Activity (GO:0016758)	GO_Molecular_Function_2023
Acetylcholine Receptor Activity (GO:0015464)	-0.722927	-1.38341	0.166538	1	0.714442	16	CHRNA5,CHRM1,HRH3,CHRNA3,CHRNA4	Acetylcholine Receptor Activity (GO:0015464)	GO_Molecular_Function_2023
G Protein-Coupled Acetylcholine Receptor Activity (GO:0016907)	-0.793828	-1.38249	0.16682	1	0.714442	5	HRH3	G Protein-Coupled Acetylcholine Receptor Activity (GO:0016907)	GO_Molecular_Function_2023
G Protein-Coupled Neurotransmitter Receptor Activity (GO:0099528)	-0.793828	-1.38249	0.16682	1	0.714442	5	HRH3	G Protein-Coupled Neurotransmitter Receptor Activity (GO:0099528)	GO_Molecular_Function_2023
Protein Kinase Activator Activity (GO:0030295)	0.53072	1.37657	0.168646	1	0.719225	76	SPRY2,MAP3K20,CDKN1A,FAM20A,PDE8A,IL6ST,NRG1,GPRC5C,GPRC5B,IQGAP1	Protein Kinase Activator Activity (GO:0030295)	GO_Molecular_Function_2023
Oxidoreductase Activity, Acting On NAD(P)H, Quinone Or Similar Compound As Acceptor (GO:0016655)	0.819196	1.37309	0.169725	1	0.720798	10	NQO1,DCXR,DHRS4	Oxidoreductase Activity, Acting On NAD(P)H, Quinone Or Similar Compound As Acceptor (GO:0016655)	GO_Molecular_Function_2023
Transcription Cis-Regulatory Region Binding (GO:0000976)	0.440758	1.36823	0.171241	1	0.720947	339	MAFK,CREBRF,NR3C1,CALCOCO1,ARID5B,ASCL2,RREB1,MXI1,RXRA,FOXC1,ATF3,BCOR,IRF2,SOX13,LEF1,MSX2,SCRT2,BBX,SNAI1,KLF4,PAX6,ATMIN,AHR,RUNX1,AGO2,YAP1,PLAGL1,CREM,DDIT3,MAX,ALX4,RARA,GLI3,FOS,FOXN3,FOXF2,MYOD1,NFKB1,CREB3L2,SMAD6,TFE3,SNAI2,REST,RORA,ATF7,TCF7,ETV6,CYP1A1,MSC,FOSL2,TFDP2,TCF24,NFE2L2,KDM5A,MMP12,POLRMT,PER1,SMAD3,AEBP1,TBL1X,DLX5,STAT3,SOX9,NPAS3,RBL2,WT1,HMGA2,E2F6,HDAC5,ARID5A,FOXO3,…	Transcription Cis-Regulatory Region Binding (GO:0000976)	GO_Molecular_Function_2023
L-serine Transmembrane Transporter Activity (GO:0015194)	0.792432	1.36673	0.17171	1	0.720947	5	SLC1A4	L-serine Transmembrane Transporter Activity (GO:0015194)	GO_Molecular_Function_2023
Phosphatidylinositol Bisphosphate Binding (GO:1902936)	0.527581	1.36615	0.171891	1	0.720947	79	HIP1,ANXA2,WIPI1,FZD7,TULP3,SNX18,JPH2,KIF16B,PHLDA3,LAPTM4B,PLCD1,LDLRAP1	Phosphatidylinositol Bisphosphate Binding (GO:1902936)	GO_Molecular_Function_2023
Lysophospholipase Activity (GO:0004622)	0.681216	1.35837	0.174348	1	0.724063	19	ABHD4,PNPLA7,PLA2G4A	Lysophospholipase Activity (GO:0004622)	GO_Molecular_Function_2023
Carbohydrate:Monoatomic Cation Symporter Activity (GO:0005402)	0.820125	1.35693	0.174804	1	0.724063	8	SLC23A2,SLC2A10,SLC5A3	Carbohydrate:Monoatomic Cation Symporter Activity (GO:0005402)	GO_Molecular_Function_2023
Mismatched DNA Binding (GO:0030983)	-0.786136	-1.35627	0.175013	1	0.724063	5	TDG,MUTYH,MSH3	Mismatched DNA Binding (GO:0030983)	GO_Molecular_Function_2023
CXCR Chemokine Receptor Binding (GO:0045236)	0.806935	1.35478	0.175487	1	0.724063	6		CXCR Chemokine Receptor Binding (GO:0045236)	GO_Molecular_Function_2023
cAMP Binding (GO:0030552)	-0.788624	-1.34678	0.178051	1	0.73149	11	RAPGEF2	cAMP Binding (GO:0030552)	GO_Molecular_Function_2023
3-hydroxyacyl-CoA Dehydrogenase Activity (GO:0003857)	0.785987	1.34464	0.178741	1	0.73149	5	HADHA,HADHB	3-hydroxyacyl-CoA Dehydrogenase Activity (GO:0003857)	GO_Molecular_Function_2023
Glutamate Receptor Binding (GO:0035254)	-0.678602	-1.34245	0.179449	1	0.73149	18	SHANK2,HOMER2,SHANK1,DLG4,SYNDIG1,CAMK2A,HOMER1,NSF,SHANK3,SHISA7	Glutamate Receptor Binding (GO:0035254)	GO_Molecular_Function_2023
Oxidoreductase Activity, Acting On A Sulfur Group Of Donors, Oxygen As Acceptor (GO:0016670)	0.798782	1.3272	0.184444	1	0.74207	6	SUMF1	Oxidoreductase Activity, Acting On A Sulfur Group Of Donors, Oxygen As Acceptor (GO:0016670)	GO_Molecular_Function_2023
Endopeptidase Regulator Activity (GO:0061135)	0.588987	1.3264	0.184707	1	0.74207	31	CAST,CSTB,PROS1,WFDC2,PSME2,RENBP,VSIR,ITIH2	Endopeptidase Regulator Activity (GO:0061135)	GO_Molecular_Function_2023
Histone H4K16 Acetyltransferase Activity (GO:0046972)	0.809652	1.3214	0.186368	1	0.74207	8	KAT7,JADE2,ING4	Histone H4K16 Acetyltransferase Activity (GO:0046972)	GO_Molecular_Function_2023
Cell-Matrix Adhesion Mediator Activity (GO:0098634)	0.778608	1.31933	0.187058	1	0.74207	5	ITGB1,ITGA1	Cell-Matrix Adhesion Mediator Activity (GO:0098634)	GO_Molecular_Function_2023
Beta-Galactoside (CMP) Alpha-2,3-Sialyltransferase Activity (GO:0003836)	0.79634	1.31893	0.187193	1	0.74207	6	ST3GAL4	Beta-Galactoside (CMP) Alpha-2,3-Sialyltransferase Activity (GO:0003836)	GO_Molecular_Function_2023
Protein Tyrosine Kinase Activator Activity (GO:0030296)	0.633839	1.31681	0.187902	1	0.74207	24	EFNA5,ALK,IL6ST,NRG1	Protein Tyrosine Kinase Activator Activity (GO:0030296)	GO_Molecular_Function_2023
Magnesium Ion Binding (GO:0000287)	0.466163	1.31026	0.190109	1	0.74207	137	SEPTIN4,SIK1,PINK1,EXTL3,MAP3K20,IDH2,NUDT7,SPHK1,XYLT2,GCLC,IRAK3,ADCY2,GSS,ERN1,PGM1,DDR2,MAP2K7,GEM,LRRK2,CDC42BPG	Magnesium Ion Binding (GO:0000287)	GO_Molecular_Function_2023
MHC Class II Protein Binding (GO:0042289)	0.775949	1.31021	0.190126	1	0.74207	5	CD74,MFAP3,CD81	MHC Class II Protein Binding (GO:0042289)	GO_Molecular_Function_2023
Non-Membrane Spanning Protein Tyrosine Phosphatase Activity (GO:0004726)	0.79939	1.30764	0.190996	1	0.74207	7	PTPN6,PTPN9,PTPN11,PTPN12,PTPN1	Non-Membrane Spanning Protein Tyrosine Phosphatase Activity (GO:0004726)	GO_Molecular_Function_2023
ADP-D-ribose Modification-Dependent Protein Binding (GO:0160002)	-0.770876	-1.30418	0.192173	1	0.74207	5	CGAS,PARP2,MACROH2A1	ADP-D-ribose Modification-Dependent Protein Binding (GO:0160002)	GO_Molecular_Function_2023
Calcium-Dependent Protein Kinase Activity (GO:0010857)	0.79689	1.29916	0.193889	1	0.74207	7	MAPKAPK3,PINK1	Calcium-Dependent Protein Kinase Activity (GO:0010857)	GO_Molecular_Function_2023
RNA Polymerase II Cis-Regulatory Region Sequence-Specific DNA Binding (GO:0000978)	0.461224	1.29897	0.193953	1	0.74207	570	MAFK,ASCL2,RREB1,NFATC1,FOXC1,SCRT2,HOXB9,SNAI1,POU4F1,GLIS3,RORB,DMRTA2,MITF,CREB3L2,TBX2,VAX2,RORA,GRHL3,ZSCAN29,THRB,IRX3,BHLHE40,DLX5,STAT3,SOX9,SMAD5,CEBPB,KLF6,LITAF,TGIF1,NR2E1,RXRA,FOXO1,FOSL1,KLF12,AHR,RUVBL2,TFE3,ATF7,SALL1,IRF9,NFKB2,SMAD3,POU2F1,HIVEP1,CEBPD,TEAD2,TEAD1,MKX,OTX1,KLF3,RBPJ,ZBTB43,ZBTB7B,MXI1,ATF3,SMAD9,ZBTB7C,IRF2,BACH1,DMRT3,KLF4,NFAT5,RUNX1,DDIT3,MAX,PAX9,NFIC,FOXL2,…	RNA Polymerase II Cis-Regulatory Region Sequence-Specific DNA Binding (GO:0000978)	GO_Molecular_Function_2023
Postsynaptic Neurotransmitter Receptor Activity (GO:0098960)	-0.700356	-1.2941	0.195632	1	0.74207	16	CHRNA5,CHRNA3,CHRNA4,GRM1,GRM5,GRIA1	Postsynaptic Neurotransmitter Receptor Activity (GO:0098960)	GO_Molecular_Function_2023
Calcium Channel Inhibitor Activity (GO:0019855)	-0.784792	-1.28831	0.197638	1	0.74207	10	SLC30A1,ITPR1,FKBP1A,CALM1,FKBP1B	Calcium Channel Inhibitor Activity (GO:0019855)	GO_Molecular_Function_2023
Syntaxin-1 Binding (GO:0017075)	-0.69805	-1.28497	0.198801	1	0.74207	16	SNPH,VAMP2,SYT1,UNC13A,NSF,STXBP1	Syntaxin-1 Binding (GO:0017075)	GO_Molecular_Function_2023
Ligand-Gated Calcium Channel Activity (GO:0099604)	-0.664206	-1.28213	0.199796	1	0.74207	18	GRIN2A,RYR2,RYR3,RASA3,GRIN2B,GRIN2C	Ligand-Gated Calcium Channel Activity (GO:0099604)	GO_Molecular_Function_2023
LBD Domain Binding (GO:0050693)	0.767706	1.2819	0.199879	1	0.74207	5		LBD Domain Binding (GO:0050693)	GO_Molecular_Function_2023
Calcium Ion Binding (GO:0005509)	-0.368462	-1.28188	0.199886	1	0.74207	259	CDK5R1,ALPL,SLC25A23,KCNIP3,SCUBE1,CABYR,STIM2,SDF4,RPH3A,CALB2,SRR,SLIT1,KCNIP2,CDH8,SNCA,CPNE6,CALM3,PCLO,IDS,EML1,FER1L5,SLC25A12,PPP3CB,SPOCK1,CDH11,RAPGEF2,HPCAL4,VSNL1,SYT1,SMOC2,PPP3CA,OTOF,TUBB4A,SYT17,CALM1,SYT11,NCALD,RASGRP1,HPCAL1,MCTP1,MYL12B,AIF1L,S100B,NRXN1	Calcium Ion Binding (GO:0005509)	GO_Molecular_Function_2023
Solute:Monoatomic Cation Symporter Activity (GO:0015294)	0.780817	1.28046	0.200384	1	0.74207	11	SLC39A14,SLC39A8,SLC39A4	Solute:Monoatomic Cation Symporter Activity (GO:0015294)	GO_Molecular_Function_2023
alpha-N-acetylneuraminate Alpha-2,8-Sialyltransferase Activity (GO:0003828)	-0.761645	-1.27263	0.20315	1	0.74207	5	ST8SIA3,ST8SIA6	alpha-N-acetylneuraminate Alpha-2,8-Sialyltransferase Activity (GO:0003828)	GO_Molecular_Function_2023
Four-Way Junction DNA Binding (GO:0000400)	-0.694579	-1.27125	0.203641	1	0.74207	16	HMGB1,GEN1,HMGB2,XRCC2,BLM,RAD51C	Four-Way Junction DNA Binding (GO:0000400)	GO_Molecular_Function_2023
L-glutamine Transmembrane Transporter Activity (GO:0015186)	0.78748	1.26722	0.205076	1	0.74207	7	SLC1A5,SLC38A2,SLC38A3,SLC38A1	L-glutamine Transmembrane Transporter Activity (GO:0015186)	GO_Molecular_Function_2023
Histone Methyltransferase Activity (GO:0042054)	-0.660222	-1.26545	0.205711	1	0.74207	18	KMT5B,EZH2,PRMT5,PRMT8,SUV39H1,SETD7,PRMT7,KMT2C	Histone Methyltransferase Activity (GO:0042054)	GO_Molecular_Function_2023
Dehydroascorbic Acid Transmembrane Transporter Activity (GO:0033300)	0.780511	1.26528	0.205771	1	0.74207	6		Dehydroascorbic Acid Transmembrane Transporter Activity (GO:0033300)	GO_Molecular_Function_2023
G Protein-Coupled Photoreceptor Activity (GO:0008020)	0.792515	1.26318	0.206526	1	0.74207	8	OPN3,GPR88,RHO	G Protein-Coupled Photoreceptor Activity (GO:0008020)	GO_Molecular_Function_2023
Nucleoside Monophosphate Kinase Activity (GO:0050145)	-0.675866	-1.26104	0.207294	1	0.74207	17	DLG2,AK5	Nucleoside Monophosphate Kinase Activity (GO:0050145)	GO_Molecular_Function_2023
Type II Transforming Growth Factor Beta Receptor Binding (GO:0005114)	0.790061	1.25483	0.20954	1	0.74207	8	ENG,TGFB1,BAMBI	Type II Transforming Growth Factor Beta Receptor Binding (GO:0005114)	GO_Molecular_Function_2023
Interleukin-1 Receptor Binding (GO:0005149)	0.758659	1.2508	0.211006	1	0.74207	5	TRIP6	Interleukin-1 Receptor Binding (GO:0005149)	GO_Molecular_Function_2023
FMN Binding (GO:0010181)	-0.77374	-1.25044	0.211139	1	0.74207	10	MTRR,IYD,NOS1	FMN Binding (GO:0010181)	GO_Molecular_Function_2023
Hydrolase Activity, Acting On Carbon-Nitrogen (But Not Peptide) Bonds, In Cyclic Amides (GO:0016812)	-0.747721	-1.24985	0.211353	1	0.74207	12	CRMP1,DPYSL5,DCLRE1A,DPYSL3	Hydrolase Activity, Acting On Carbon-Nitrogen (But Not Peptide) Bonds, In Cyclic Amides (GO:0016812)	GO_Molecular_Function_2023
Cysteine-Type Endopeptidase Activity Involved In Apoptotic Process (GO:0097153)	0.786934	1.2442	0.213428	1	0.74207	8	CASP8,CASP3,CFLAR	Cysteine-Type Endopeptidase Activity Involved In Apoptotic Process (GO:0097153)	GO_Molecular_Function_2023
Acetylcholine Receptor Binding (GO:0033130)	-0.752647	-1.24186	0.214287	1	0.74207	5	LY6H,NRXN1	Acetylcholine Receptor Binding (GO:0033130)	GO_Molecular_Function_2023
Protein Phosphatase 2A Binding (GO:0051721)	0.632886	1.23864	0.21548	1	0.74207	21	IGBP1,CTTNBP2NL,SPHK1	Protein Phosphatase 2A Binding (GO:0051721)	GO_Molecular_Function_2023
Purine Nucleotide Transmembrane Transporter Activity (GO:0015216)	0.772614	1.23849	0.215533	1	0.74207	6	ABCC4	Purine Nucleotide Transmembrane Transporter Activity (GO:0015216)	GO_Molecular_Function_2023
Potassium:Proton Antiporter Activity (GO:0015386)	-0.781465	-1.23587	0.216506	1	0.74207	9	SLC17A7,SLC9A2	Potassium:Proton Antiporter Activity (GO:0015386)	GO_Molecular_Function_2023
Oxidoreductase Activity, Acting On NAD(P)H, Heme Protein As Acceptor (GO:0016653)	0.790013	1.23403	0.217193	1	0.74207	9		Oxidoreductase Activity, Acting On NAD(P)H, Heme Protein As Acceptor (GO:0016653)	GO_Molecular_Function_2023
Chemokine Receptor Binding (GO:0042379)	-0.617909	-1.23352	0.217383	1	0.74207	20	CX3CL1,ENC1	Chemokine Receptor Binding (GO:0042379)	GO_Molecular_Function_2023
Annealing Activity (GO:0140666)	0.753279	1.2323	0.217836	1	0.74207	5		Annealing Activity (GO:0140666)	GO_Molecular_Function_2023
Four-Way Junction Helicase Activity (GO:0009378)	0.752665	1.23019	0.218625	1	0.74207	5		Four-Way Junction Helicase Activity (GO:0009378)	GO_Molecular_Function_2023
Vascular Endothelial Growth Factor Receptor Activity (GO:0005021)	-0.765047	-1.22942	0.218913	1	0.74207	6	PDGFRA,KDR,NELL2	Vascular Endothelial Growth Factor Receptor Activity (GO:0005021)	GO_Molecular_Function_2023
Cadherin Binding Involved In Cell-Cell Adhesion (GO:0098641)	0.727489	1.22555	0.220369	1	0.74207	14	ANXA2,CDC42EP1,S100A11,TMOD3,STXBP6	Cadherin Binding Involved In Cell-Cell Adhesion (GO:0098641)	GO_Molecular_Function_2023
Aldehyde Dehydrogenase (NAD+) Activity (GO:0004029)	0.727454	1.22542	0.220419	1	0.74207	14	ALDH2,ALDH7A1,ALDH3A1,ALDH4A1,ALDH1A1	Aldehyde Dehydrogenase (NAD+) Activity (GO:0004029)	GO_Molecular_Function_2023
Aldehyde Dehydrogenase [NAD(P)+] Activity (GO:0004030)	0.727454	1.22542	0.220419	1	0.74207	14	ALDH2,ALDH7A1,ALDH3A1,ALDH4A1,ALDH1A1	Aldehyde Dehydrogenase [NAD(P)+] Activity (GO:0004030)	GO_Molecular_Function_2023
WW Domain Binding (GO:0050699)	-0.69683	-1.21973	0.222568	1	0.74207	15	PMEPA1,RAPGEF2,TRAF4,ENTREP3,WBP11	WW Domain Binding (GO:0050699)	GO_Molecular_Function_2023
Oxidoreductase Activity, Acting On The CH-CH Group Of Donors, With A Flavin As Acceptor (GO:0052890)	0.767074	1.21969	0.222582	1	0.74207	6	ACADS	Oxidoreductase Activity, Acting On The CH-CH Group Of Donors, With A Flavin As Acceptor (GO:0052890)	GO_Molecular_Function_2023
acetyl-CoA C-acyltransferase Activity (GO:0003988)	-0.76167	-1.21805	0.223205	1	0.74207	6	ACAT2	acetyl-CoA C-acyltransferase Activity (GO:0003988)	GO_Molecular_Function_2023
Chemoattractant Activity (GO:0042056)	-0.603837	-1.21759	0.223381	1	0.74207	22	VEGFD,HMGB1,CX3CL1,HMGB2,PDGFB,BMP4	Chemoattractant Activity (GO:0042056)	GO_Molecular_Function_2023
NAD(P)H Oxidase H2O2-forming Activity (GO:0016174)	0.766095	1.21637	0.223844	1	0.74207	6	NOX4,KMO,MICAL1	NAD(P)H Oxidase H2O2-forming Activity (GO:0016174)	GO_Molecular_Function_2023
Bioactive Lipid Receptor Activity (GO:0045125)	0.778563	1.21572	0.224092	1	0.74207	8	LPAR1,SPHK1	Bioactive Lipid Receptor Activity (GO:0045125)	GO_Molecular_Function_2023
Chromatin DNA Binding (GO:0031490)	0.50135	1.21513	0.224316	1	0.74207	65	ACTN4,KDM3B,HSF1,TOX2,HR,FOXC2,SIRT6,GRHL1,RARA,SMARCC1,PPARGC1A,MBD2,RUVBL2,POLE3,GRHL3,SBNO2,KDM6B,REPIN1,SMARCD2,RELA,PER1,KDM3A,STAT3,ZIC2,EP300,HMGA2,CREBBP,FOXO3	Chromatin DNA Binding (GO:0031490)	GO_Molecular_Function_2023
Intracellular Ligand-Gated Monoatomic Ion Channel Activity (GO:0005217)	-0.737751	-1.21418	0.224679	1	0.74207	12	RYR2,RYR3,ITPR1,RASA3,TPCN1	Intracellular Ligand-Gated Monoatomic Ion Channel Activity (GO:0005217)	GO_Molecular_Function_2023
Endodeoxyribonuclease Activity, Producing 5'-Phosphomonoesters (GO:0016888)	-0.765061	-1.21265	0.225263	1	0.74207	7	EXO1,DICER1,GEN1	Endodeoxyribonuclease Activity, Producing 5'-Phosphomonoesters (GO:0016888)	GO_Molecular_Function_2023
L-glutamate Transmembrane Transporter Activity (GO:0005313)	-0.737301	-1.21257	0.225293	1	0.74207	12	SLC1A1,SLC17A7,SLC1A2,SLC25A22,SLC25A12	L-glutamate Transmembrane Transporter Activity (GO:0005313)	GO_Molecular_Function_2023
acyl-CoA Oxidase Activity (GO:0003997)	0.764069	1.20949	0.226473	1	0.74207	6	ACOX2,ACOX3	acyl-CoA Oxidase Activity (GO:0003997)	GO_Molecular_Function_2023
Calcium-Activated Potassium Channel Activity (GO:0015269)	-0.766952	-1.20279	0.229057	1	0.74207	8	KCNMA1,KCNN3,KCNMB4	Calcium-Activated Potassium Channel Activity (GO:0015269)	GO_Molecular_Function_2023
Aspartic-Type Endopeptidase Activity (GO:0004190)	0.780479	1.20154	0.229541	1	0.74207	9	BACE2,CTSD	Aspartic-Type Endopeptidase Activity (GO:0004190)	GO_Molecular_Function_2023
JUN Kinase Kinase Kinase Activity (GO:0004706)	0.769691	1.2008	0.22983	1	0.74207	10	RIPK2,MAP3K20,RIPK1,MAP3K9	JUN Kinase Kinase Kinase Activity (GO:0004706)	GO_Molecular_Function_2023
Serine-Type Endopeptidase Inhibitor Activity (GO:0004867)	0.598848	1.19937	0.230385	1	0.74207	26	ANXA2,NRG1,SERPINB5,SERPINB9	Serine-Type Endopeptidase Inhibitor Activity (GO:0004867)	GO_Molecular_Function_2023
Oxidoreductase Activity, Acting On The CH-CH Group Of Donors, NAD Or NADP As Acceptor (GO:0016628)	0.677222	1.19779	0.231	1	0.74207	17	BLVRB	Oxidoreductase Activity, Acting On The CH-CH Group Of Donors, NAD Or NADP As Acceptor (GO:0016628)	GO_Molecular_Function_2023
Transmembrane Receptor Protein Tyrosine Kinase Activity (GO:0004714)	0.540255	1.19731	0.231184	1	0.74207	45	ERBB2,MET,FGFR4,FGFR1,DDR1,PDGFRB,FGFR2,IGF2R,DDR2,EPHA2,IGF1R,EPHB4,FLT4	Transmembrane Receptor Protein Tyrosine Kinase Activity (GO:0004714)	GO_Molecular_Function_2023
Store-Operated Calcium Channel Activity (GO:0015279)	-0.769897	-1.19705	0.231288	1	0.74207	9	TRPC1,TRPC5,ORAI2,TRPM2,STIM2,TRPC4,TRPC6	Store-Operated Calcium Channel Activity (GO:0015279)	GO_Molecular_Function_2023
Glutathione Binding (GO:0043295)	0.773039	1.19692	0.231336	1	0.74207	8		Glutathione Binding (GO:0043295)	GO_Molecular_Function_2023
3',5'-cyclic-AMP Phosphodiesterase Activity (GO:0004115)	0.733019	1.19647	0.231515	1	0.74207	13	PDE1C,PDE3A	3',5'-cyclic-AMP Phosphodiesterase Activity (GO:0004115)	GO_Molecular_Function_2023
Protein Kinase A Regulatory Subunit Binding (GO:0034237)	-0.626788	-1.19587	0.231749	1	0.74207	19	RYR2,WASF1	Protein Kinase A Regulatory Subunit Binding (GO:0034237)	GO_Molecular_Function_2023
Inositol 1,4,5 Trisphosphate Binding (GO:0070679)	-0.757408	-1.1945	0.232284	1	0.74207	10	TRPC1,TRPC5,ITPR1,TRPM2,TRPC4,RPH3A,TRPC6	Inositol 1,4,5 Trisphosphate Binding (GO:0070679)	GO_Molecular_Function_2023
GPI Anchor Binding (GO:0034235)	-0.738731	-1.19427	0.232374	1	0.74207	5	PIGK	GPI Anchor Binding (GO:0034235)	GO_Molecular_Function_2023
Organic Acid:Sodium Symporter Activity (GO:0005343)	0.767332	1.19257	0.233037	1	0.74207	10	SLC23A2,SLC38A2,SLC38A4,SLC5A8,SLC6A6,SLC6A8,SLC13A5	Organic Acid:Sodium Symporter Activity (GO:0005343)	GO_Molecular_Function_2023
glucuronosyl-N-acetylgalactosaminyl-proteoglycan 4-beta-N-acetylgalactosaminyltransferase Activity (GO:0047238)	0.741463	1.19166	0.233396	1	0.74207	5	CHPF2	glucuronosyl-N-acetylgalactosaminyl-proteoglycan 4-beta-N-acetylgalactosaminyltransferase Activity (GO:0047238)	GO_Molecular_Function_2023
Histone H4 Methyltransferase Activity (GO:0140939)	-0.717632	-1.19017	0.233981	1	0.74207	13	PRMT5,NSD2,PRMT8,PRMT7,NSD1	Histone H4 Methyltransferase Activity (GO:0140939)	GO_Molecular_Function_2023
Ferrous Iron Binding (GO:0008198)	0.626785	1.18999	0.234049	1	0.74207	20	HEPH,FTH1	Ferrous Iron Binding (GO:0008198)	GO_Molecular_Function_2023
Small Ribosomal Subunit rRNA Binding (GO:0070181)	0.776847	1.18917	0.234374	1	0.74207	9	MAP3K20	Small Ribosomal Subunit rRNA Binding (GO:0070181)	GO_Molecular_Function_2023
Glycine Binding (GO:0016594)	-0.766608	-1.18601	0.235618	1	0.74207	9	SRR,GRIN2B	Glycine Binding (GO:0016594)	GO_Molecular_Function_2023
Thyroid Hormone Transmembrane Transporter Activity (GO:0015349)	0.738989	1.18315	0.236752	1	0.74207	5	SLCO1C1	Thyroid Hormone Transmembrane Transporter Activity (GO:0015349)	GO_Molecular_Function_2023
MutSalpha Complex Binding (GO:0032407)	-0.735148	-1.18201	0.237201	1	0.74207	5	MCM8,MUTYH,MLH1	MutSalpha Complex Binding (GO:0032407)	GO_Molecular_Function_2023
Histone Acetyltransferase Activity (GO:0004402)	-0.571346	-1.17733	0.239065	1	0.74207	26	USP22,MCM3AP,NAA60,BRCA2	Histone Acetyltransferase Activity (GO:0004402)	GO_Molecular_Function_2023
Neutral L-amino Acid Transmembrane Transporter Activity (GO:0015175)	0.547286	1.17679	0.239278	1	0.74207	33	SLC6A9,SFXN2,SLC43A2,SLC38A2,SLC25A13,SLC6A6,SLC3A2,SLC1A6,SLC1A4,SLC36A1	Neutral L-amino Acid Transmembrane Transporter Activity (GO:0015175)	GO_Molecular_Function_2023
Copper Ion Binding (GO:0005507)	0.547219	1.17641	0.239432	1	0.74207	33	P2RX4,HEPH,ATP7A,ANG,SOD1,LOXL3	Copper Ion Binding (GO:0005507)	GO_Molecular_Function_2023
Arginine N-methyltransferase Activity (GO:0016273)	-0.748221	-1.17277	0.240887	1	0.74207	6	PRMT5	Arginine N-methyltransferase Activity (GO:0016273)	GO_Molecular_Function_2023
cAMP Response Element Binding Protein Binding (GO:0008140)	0.765847	1.17245	0.241016	1	0.74207	8	DDIT3,CRTC3,SIK1,CRTC2	cAMP Response Element Binding Protein Binding (GO:0008140)	GO_Molecular_Function_2023
Aromatic Amino Acid Transmembrane Transporter Activity (GO:0015173)	0.759459	1.17202	0.241189	1	0.74207	7	SLC3A2,SLC43A2	Aromatic Amino Acid Transmembrane Transporter Activity (GO:0015173)	GO_Molecular_Function_2023
rRNA Methyltransferase Activity (GO:0008649)	0.752645	1.17071	0.241714	1	0.74207	6	MRM1	rRNA Methyltransferase Activity (GO:0008649)	GO_Molecular_Function_2023
CoA-ligase Activity (GO:0016405)	-0.757157	-1.1699	0.242042	1	0.74207	8	ACSS1,ACSS2	CoA-ligase Activity (GO:0016405)	GO_Molecular_Function_2023
Protein Kinase C Binding (GO:0005080)	0.552797	1.16484	0.244083	1	0.74207	32	CAVIN3,RACK1,SQSTM1,ITGAV,HSPB1,HDAC5,CAVIN2,IRS1,PDLIM5	Protein Kinase C Binding (GO:0005080)	GO_Molecular_Function_2023
Gap Junction Channel Activity Involved In Cell Communication By Electrical Coupling (GO:1903763)	0.733583	1.16455	0.244202	1	0.74207	5	GJB6	Gap Junction Channel Activity Involved In Cell Communication By Electrical Coupling (GO:1903763)	GO_Molecular_Function_2023
C2H2 Zinc Finger Domain Binding (GO:0070742)	0.75922	1.1643	0.244304	1	0.74207	10	WT1,HMGA2,ZXDC,LEF1	C2H2 Zinc Finger Domain Binding (GO:0070742)	GO_Molecular_Function_2023
Hormone Receptor Binding (GO:0051427)	-0.759308	-1.16153	0.245425	1	0.74207	9	CCK,SOCS2,VIP,NPPC	Hormone Receptor Binding (GO:0051427)	GO_Molecular_Function_2023
5S rRNA Binding (GO:0008097)	0.762071	1.1596	0.246212	1	0.74207	8	NOP53,MDM2	5S rRNA Binding (GO:0008097)	GO_Molecular_Function_2023
Peptidase Inhibitor Activity (GO:0030414)	0.595842	1.15559	0.247847	1	0.74207	25	CAST,CSTB,PROS1,RENBP,TIMP1,ITIH2	Peptidase Inhibitor Activity (GO:0030414)	GO_Molecular_Function_2023
DNA Polymerase Binding (GO:0070182)	-0.617238	-1.15482	0.248165	1	0.74207	19	HMGB1,NABP2,HSP90AA1,FANCD2,PCNA,RAD51,HSP90AB1	DNA Polymerase Binding (GO:0070182)	GO_Molecular_Function_2023
alpha-N-acetylgalactosaminide Alpha-2,6-Sialyltransferase Activity (GO:0001665)	-0.726917	-1.15387	0.248555	1	0.74207	5	ST6GALNAC5,ST6GALNAC6,ST6GALNAC3	alpha-N-acetylgalactosaminide Alpha-2,6-Sialyltransferase Activity (GO:0001665)	GO_Molecular_Function_2023
RNA Cap Binding (GO:0000339)	-0.647807	-1.14721	0.251294	1	0.74207	17	CYFIP2,EIF4A1,EIF4E3,CYFIP1	RNA Cap Binding (GO:0000339)	GO_Molecular_Function_2023
DNA Endonuclease Activity, Producing 3'-Phosphomonoesters (GO:0016889)	-0.744711	-1.14425	0.252521	1	0.74207	7	EME1,RAD51C,GEN1	DNA Endonuclease Activity, Producing 3'-Phosphomonoesters (GO:0016889)	GO_Molecular_Function_2023
Phosphatidic Acid Transfer Activity (GO:1990050)	0.744834	1.1442	0.252541	1	0.74207	6		Phosphatidic Acid Transfer Activity (GO:1990050)	GO_Molecular_Function_2023
Lipid Phosphatase Activity (GO:0042577)	-0.705027	-1.14411	0.252579	1	0.74207	13	PLPPR5,PLPPR4,INPP5K,PLPPR2,PLPP7,PLPPR1,PLPP3	Lipid Phosphatase Activity (GO:0042577)	GO_Molecular_Function_2023
Potassium:Chloride Symporter Activity (GO:0015379)	0.75733	1.14347	0.252844	1	0.74207	8		Potassium:Chloride Symporter Activity (GO:0015379)	GO_Molecular_Function_2023
Clathrin Heavy Chain Binding (GO:0032050)	-0.753833	-1.14318	0.252962	1	0.74207	9	SNAP91	Clathrin Heavy Chain Binding (GO:0032050)	GO_Molecular_Function_2023
Transcription Coactivator Binding (GO:0001223)	0.547787	1.13626	0.255846	1	0.74207	32	RARA,TEAD2,THRB,RORA,ATF7,SMAD3	Transcription Coactivator Binding (GO:0001223)	GO_Molecular_Function_2023
Dopamine Receptor Binding (GO:0050780)	0.742373	1.13585	0.256021	1	0.74207	6		Dopamine Receptor Binding (GO:0050780)	GO_Molecular_Function_2023
Methylated Histone Binding (GO:0035064)	-0.449712	-1.1357	0.25608	1	0.74207	64	ING1,PYGO1,CBX6,NCAPG2,CBX2,ZZZ3,CBX1,L3MBTL1,CBX5,CBX3,PWWP2A,ZMYND11,UHRF1,PHF19,GLYR1	Methylated Histone Binding (GO:0035064)	GO_Molecular_Function_2023
Receptor Antagonist Activity (GO:0048019)	0.739713	1.13379	0.256881	1	0.74207	11	IGSF1,WFIKKN2,IL18BP	Receptor Antagonist Activity (GO:0048019)	GO_Molecular_Function_2023
NADP Binding (GO:0050661)	-0.527717	-1.13236	0.257483	1	0.74207	31	TM7SF2,NOS1,MTRR,DHCR7,CBR4,HMGCR,DHFR,CRYM	NADP Binding (GO:0050661)	GO_Molecular_Function_2023
Oxalate Transmembrane Transporter Activity (GO:0019531)	-0.734419	-1.12634	0.260022	1	0.74207	6	SLC26A4,SLC26A6,SLC26A8,SLC26A9	Oxalate Transmembrane Transporter Activity (GO:0019531)	GO_Molecular_Function_2023
Serine Transmembrane Transporter Activity (GO:0022889)	0.745999	1.12628	0.260045	1	0.74207	7	SLC38A2,SLC1A4	Serine Transmembrane Transporter Activity (GO:0022889)	GO_Molecular_Function_2023
GTPase Activator Activity (GO:0005096)	0.43328	1.12367	0.261154	1	0.74207	184	ASAP3,SYDE1,RASA4,ARHGAP27,TBC1D9,FAM13B,RGS16,CDC42EP2,IQGAP1,VAV3,RGS5,FLCN,ARHGAP29,PREX2,ALDH1A1,ARHGAP42,GMIP,RALBP1,TBC1D2B,MYO9B,ARHGAP18,RGS3,SGSM1,TBC1D4,ARHGAP28,TBC1D17,ARHGAP17,LRRK2,TBC1D1,STARD13,ASAP1,BNIP2,ARHGAP31,ARHGAP24,FAM13A	GTPase Activator Activity (GO:0005096)	GO_Molecular_Function_2023
Sequence-Specific DNA Binding (GO:0043565)	0.444714	1.12309	0.261401	1	0.74207	487	MAFK,HMBOX1,CALCOCO1,ASCL2,NFATC1,FOXC1,SOX13,MSX2,SCRT2,HOXB9,SNAI1,POU4F1,PPARGC1A,RORB,DMRTA2,TBX2,VAX2,RORA,GRHL3,ZSCAN29,THRB,IRX3,BHLHE40,DLX5,SOX9,SMAD5,BCL2,CEBPB,KLF6,TGIF1,NR2E1,RXRA,FOXO1,FOSL1,KLF12,AHR,ALX4,TFE3,ATF7,ACD,MSC,ETV3,IRF9,NFKB2,SMAD3,POU2F1,HIVEP1,CEBPD,TEAD2,TEAD1,CSRNP1,OTX1,KLF3,MSX1,RBPJ,ZBTB43,ZBTB7B,ATF3,IRF2,BBX,DMRT3,KLF4,NFAT5,MAX,PAX9,RARA,NFIC,FOXL2,FOS,FOXF2,…	Sequence-Specific DNA Binding (GO:0043565)	GO_Molecular_Function_2023
Acetyltransferase Activity (GO:0016407)	0.58852	1.11889	0.263186	1	0.74207	25	PAFAH2,SAT1,SPHK1	Acetyltransferase Activity (GO:0016407)	GO_Molecular_Function_2023
Chemokine Activity (GO:0008009)	-0.624487	-1.11635	0.264274	1	0.74207	18	CX3CL1,ENC1	Chemokine Activity (GO:0008009)	GO_Molecular_Function_2023
ATP-gated Ion Channel Activity (GO:0035381)	0.736154	1.11474	0.26496	1	0.74207	6	P2RX4	ATP-gated Ion Channel Activity (GO:0035381)	GO_Molecular_Function_2023
Nucleotide Receptor Activity (GO:0016502)	0.736154	1.11474	0.26496	1	0.74207	6	P2RX4	Nucleotide Receptor Activity (GO:0016502)	GO_Molecular_Function_2023
Extracellularly ATP-gated Monoatomic Cation Channel Activity (GO:0004931)	0.736154	1.11474	0.26496	1	0.74207	6	P2RX4	Extracellularly ATP-gated Monoatomic Cation Channel Activity (GO:0004931)	GO_Molecular_Function_2023
Ion Channel Inhibitor Activity (GO:0008200)	-0.524053	-1.11349	0.265499	1	0.74207	31	SLC30A1,KCNV1,ENSA,FKBP1A,CALM1,STX1A,FKBP1B	Ion Channel Inhibitor Activity (GO:0008200)	GO_Molecular_Function_2023
Volume-Sensitive Anion Channel Activity (GO:0005225)	-0.735069	-1.11188	0.266192	1	0.74207	7	LRRC8B,TTYH1	Volume-Sensitive Anion Channel Activity (GO:0005225)	GO_Molecular_Function_2023
Transforming Growth Factor Beta Receptor Binding (GO:0005160)	0.656462	1.11054	0.266765	1	0.74207	17	ENG,TGFBR2,BAMBI,SMAD6,TGFB1,SMAD7,SMAD3	Transforming Growth Factor Beta Receptor Binding (GO:0005160)	GO_Molecular_Function_2023
Peptidyl-Proline 4-Dioxygenase Activity (GO:0031545)	0.740968	1.1092	0.267346	1	0.74207	7	P4HB,P4HA1	Peptidyl-Proline 4-Dioxygenase Activity (GO:0031545)	GO_Molecular_Function_2023
Protein Binding Involved In Heterotypic Cell-Cell Adhesion (GO:0086080)	-0.738786	-1.10829	0.267738	1	0.74207	8	PKP2,SIRPA,DSP,CXADR	Protein Binding Involved In Heterotypic Cell-Cell Adhesion (GO:0086080)	GO_Molecular_Function_2023
Inorganic Cation Transmembrane Transporter Activity (GO:0022890)	-0.529888	-1.1062	0.268639	1	0.74207	30	GRIN2A,PTK2B,GRIA1,GRIN2B,GRIA2,GRIN2C	Inorganic Cation Transmembrane Transporter Activity (GO:0022890)	GO_Molecular_Function_2023
STAT Family Protein Binding (GO:0097677)	0.739888	1.10553	0.26893	1	0.74207	7	PARP9	STAT Family Protein Binding (GO:0097677)	GO_Molecular_Function_2023
Receptor Ligand Activity (GO:0048018)	0.424491	1.10487	0.269216	1	0.74207	197	GRN,APELA,SEMA3A,FLNB,SEMA3E,TIMP1,OSGIN1,SEMA4B,GREM1,BTC,CD70,FGF10,FGF18,VGF,PTHLH,GAS6,APLN,FGF2,GDF6,VEGFC,FGF1,BMP2,SEMA6D,GPNMB,FGF16,IL33,TNFSF12,PTN,JAG1,WNT5A,TGFB3,SEMA6A,CLCF1,IL1B,CSF1,IL7,FGF7,IL34,IL15,TGFB1,LIF,NRG1,GREM2,SEMA6C	Receptor Ligand Activity (GO:0048018)	GO_Molecular_Function_2023
Neuropeptide Receptor Binding (GO:0071855)	0.739639	1.10468	0.269297	1	0.74207	7	GAL,APLN	Neuropeptide Receptor Binding (GO:0071855)	GO_Molecular_Function_2023
Methylation-Dependent Protein Binding (GO:0140034)	-0.45433	-1.10358	0.269777	1	0.74207	61	ING1,PYGO1,CBX6,NCAPG2,CBX2,ZZZ3,CBX1,L3MBTL1,ZCWPW1,CBX5,CBX3,PWWP2A,ZMYND11,UHRF1,PHF19,PHF20L1,GLYR1	Methylation-Dependent Protein Binding (GO:0140034)	GO_Molecular_Function_2023
Calcium-Dependent Phospholipase A2 Activity (GO:0047498)	0.750805	1.10044	0.27114	1	0.743802	9	PLA2G5	Calcium-Dependent Phospholipase A2 Activity (GO:0047498)	GO_Molecular_Function_2023
co-SMAD Binding (GO:0070410)	0.729968	1.09376	0.274058	1	0.748549	6	SMAD3	co-SMAD Binding (GO:0070410)	GO_Molecular_Function_2023
Transmembrane Receptor Protein Tyrosine Kinase Activator Activity (GO:0030297)	0.728173	1.09263	0.274555	1	0.748549	11	EFNA5,NRG1	Transmembrane Receptor Protein Tyrosine Kinase Activator Activity (GO:0030297)	GO_Molecular_Function_2023
Sphingosine N-acyltransferase Activity (GO:0050291)	-0.708025	-1.08933	0.276009	1	0.748549	5	TLCD3B	Sphingosine N-acyltransferase Activity (GO:0050291)	GO_Molecular_Function_2023
Bicarbonate Transmembrane Transporter Activity (GO:0015106)	0.636557	1.08918	0.276074	1	0.748549	18	SLC4A11,SLC39A8,CFTR,SLC39A4	Bicarbonate Transmembrane Transporter Activity (GO:0015106)	GO_Molecular_Function_2023
Cysteine-Type Peptidase Activity (GO:0008234)	0.458509	1.08803	0.276583	1	0.748549	112	LGMN,CASP8,CTSD,CASP1,CTSB,USP13,USP18,CTSF,CTSH,CASP3,CTSZ,USP36,CTSL	Cysteine-Type Peptidase Activity (GO:0008234)	GO_Molecular_Function_2023
Oxidoreduction-Driven Active Transmembrane Transporter Activity (GO:0015453)	0.532008	1.08503	0.27791	1	0.748549	52	COX4I2,NDUFS2,NDUFS8,CYB5A,NDUFB6,NDUFA4,NDUFB10,NDUFB4,NDUFB7,NDUFA1,UQCRC1,COX7A2L,COX4I1,UQCRH,NDUFB9,CYB561D2,NDUFV3	Oxidoreduction-Driven Active Transmembrane Transporter Activity (GO:0015453)	GO_Molecular_Function_2023
Hydroxymethyl-, Formyl- And Related Transferase Activity (GO:0016742)	0.727309	1.08475	0.278032	1	0.748549	6		Hydroxymethyl-, Formyl- And Related Transferase Activity (GO:0016742)	GO_Molecular_Function_2023
Protein Phosphatase Regulator Activity (GO:0019888)	-0.478789	-1.08176	0.27936	1	0.750134	55	CALM3,PPP4R4,PPP1R7,ENSA,PPP2R2B,PPP3R1,PPP2R2C,PPP6R2,CALM1,SET,PPP1R1B	Protein Phosphatase Regulator Activity (GO:0019888)	GO_Molecular_Function_2023
Monoatomic Ion Channel Activity (GO:0005216)	0.551014	1.07703	0.281465	1	0.753791	30	PKD2,TRPM6,CHRNA1,TMEM120A,PIEZO1,PKD1,TRPM5,CLU	Monoatomic Ion Channel Activity (GO:0005216)	GO_Molecular_Function_2023
RNA Polymerase II C-terminal Domain Binding (GO:0099122)	0.7245	1.07523	0.282273	1	0.753966	6		RNA Polymerase II C-terminal Domain Binding (GO:0099122)	GO_Molecular_Function_2023
Tumor Necrosis Factor Receptor Binding (GO:0005164)	-0.721913	-1.06777	0.285622	1	0.76091	7	TRAF4	Tumor Necrosis Factor Receptor Binding (GO:0005164)	GO_Molecular_Function_2023
Cyclin-Dependent Protein Kinase Activity (GO:0097472)	-0.568796	-1.05885	0.289669	1	0.766739	22	CDKL2,CDK5,CDK14,CDKL3,CDK1,CDK4,CDKL4	Cyclin-Dependent Protein Kinase Activity (GO:0097472)	GO_Molecular_Function_2023
Cyclin-Dependent Protein Serine/Threonine Kinase Activity (GO:0004693)	-0.568796	-1.05885	0.289669	1	0.766739	22	CDKL2,CDK5,CDK14,CDKL3,CDK1,CDK4,CDKL4	Cyclin-Dependent Protein Serine/Threonine Kinase Activity (GO:0004693)	GO_Molecular_Function_2023
Nucleosome Binding (GO:0031491)	-0.482258	-1.05716	0.290436	1	0.766739	46	HDAC2,L3MBTL1,PARP2,H2AZ1,ARID1A,PARP1,HNRNPC,RNF169,MLLT6,RNF168,GLYR1,CGAS,MTA2,NAP1L4,SSRP1,RCC1,SMARCE1,HP1BP3,MACROH2A1	Nucleosome Binding (GO:0031491)	GO_Molecular_Function_2023
Protein Kinase Regulator Activity (GO:0019887)	0.466968	1.05521	0.291329	1	0.766739	95	CDKN1A,MAP3K20,CCNI,CCND1,PARVA,SPRY4,CNPPD1,SOCS3,DNAJC3,GPRC5C,ITPRIP,PDE8A,TRIB1,PRKAG1,GPRC5B	Protein Kinase Regulator Activity (GO:0019887)	GO_Molecular_Function_2023
Carboxylic Acid Transmembrane Transporter Activity (GO:0046943)	0.527301	1.05465	0.291588	1	0.766739	52	SLC43A2,SLC25A10,SLC5A8,SLC6A6,SLC16A1,SLC7A3,SLC7A1,ABCC1,SLC16A2,SLC16A8,SLC6A8,SLC1A5,SLC38A2,SLC38A4,SLC7A2,SLC1A4,SLC16A6,SLC23A2,SLC22A4,SLC19A2,SLC36A1	Carboxylic Acid Transmembrane Transporter Activity (GO:0046943)	GO_Molecular_Function_2023
SUMO Transferase Activity (GO:0019789)	0.612737	1.05168	0.292947	1	0.768324	19	MDM2,MUL1,PIAS4,PML,UHRF2	SUMO Transferase Activity (GO:0019789)	GO_Molecular_Function_2023
Neurotrophin Binding (GO:0043121)	-0.710628	-1.04647	0.295343	1	0.771387	6	PCSK6,NTRK2,NTRK3,SORT1	Neurotrophin Binding (GO:0043121)	GO_Molecular_Function_2023
cAMP-dependent Protein Kinase Inhibitor Activity (GO:0004862)	-0.719268	-1.04301	0.296942	1	0.771387	8	PPP1R1B,PRKAG2,PRKAR1B	cAMP-dependent Protein Kinase Inhibitor Activity (GO:0004862)	GO_Molecular_Function_2023
Oxidoreductase Activity, Acting On The Aldehyde Or Oxo Group Of Donors, Disulfide As Acceptor (GO:0016624)	0.714868	1.04261	0.29713	1	0.771387	6	OGDH,OGDHL,BCKDHB	Oxidoreductase Activity, Acting On The Aldehyde Or Oxo Group Of Donors, Disulfide As Acceptor (GO:0016624)	GO_Molecular_Function_2023
Sodium:Chloride Symporter Activity (GO:0015378)	-0.701512	-1.04255	0.297155	1	0.771387	11	SLC6A1,SLC6A11	Sodium:Chloride Symporter Activity (GO:0015378)	GO_Molecular_Function_2023
Ubiquitin-Like Protein Transferase Activity (GO:0019787)	0.395962	1.03812	0.299213	1	0.772159	226	TRIM47,TRIM17,BCOR,ZNRF1,RBBP6,MARCHF11,RNF144B,UBE2E3,RNF213,KLHL21,TRIM56,UBA7,RNF4,ATG3,TNFAIP3,TSPAN17,SIAH2,CDC34,MUL1,RNF115,FBXL14,RNF43,RNF217,RNF31,MAEA,SMURF1,WWP1,UBE2R2,TRIM21,DTX3L,RNF167,MDM2,KCTD10,TRIM62,ARIH2,BIRC3,ASB4,TRIM11,TNFAIP1,PIAS4,UBE2H,UBE2L6,NSMCE2,RNF181,RNF13,RNF135,RNF152,FBXO2,FBXL3,TRIM25,PML,RNF41,UHRF2	Ubiquitin-Like Protein Transferase Activity (GO:0019787)	GO_Molecular_Function_2023
C3HC4-type RING Finger Domain Binding (GO:0055131)	0.696572	1.03736	0.299567	1	0.772159	5		C3HC4-type RING Finger Domain Binding (GO:0055131)	GO_Molecular_Function_2023
Sulfurtransferase Activity (GO:0016783)	0.732108	1.03685	0.299805	1	0.772159	9	MOCOS,NFS1	Sulfurtransferase Activity (GO:0016783)	GO_Molecular_Function_2023
Histone H3K14 Acetyltransferase Activity (GO:0036408)	0.725112	1.03399	0.30114	1	0.772159	8	KAT7,JADE2,ING4	Histone H3K14 Acetyltransferase Activity (GO:0036408)	GO_Molecular_Function_2023
Non-Membrane Spanning Protein Tyrosine Kinase Activity (GO:0004715)	-0.522252	-1.03374	0.301256	1	0.772159	29	PTK2,FER,MATK,PTK2B	Non-Membrane Spanning Protein Tyrosine Kinase Activity (GO:0004715)	GO_Molecular_Function_2023
Insulin-Like Growth Factor Receptor Binding (GO:0005159)	0.709943	1.02772	0.304084	1	0.773845	11	SHC1	Insulin-Like Growth Factor Receptor Binding (GO:0005159)	GO_Molecular_Function_2023
Phosphatase Binding (GO:0019902)	0.455282	1.02413	0.305776	1	0.773845	100	ANK1,EIF2AK3,ITGA1,FLT4,IQGAP1,CRY1,SNX3,PPME1,TERF2IP,RACK1,MET,IKBKE,WNK1,MAP2K7,PDLIM4,SMAD3,STAT3,TRPC4AP,JUP	Phosphatase Binding (GO:0019902)	GO_Molecular_Function_2023
Phospholipid Scramblase Activity (GO:0017128)	0.717744	1.01992	0.307765	1	0.773845	10	PLSCR2,PLSCR1,XKR8	Phospholipid Scramblase Activity (GO:0017128)	GO_Molecular_Function_2023
acyl-CoA Dehydrogenase Activity (GO:0003995)	0.715985	1.01382	0.310671	1	0.773845	10	GCDH,ACADS,ACADL,ACADSB,ACADM	acyl-CoA Dehydrogenase Activity (GO:0003995)	GO_Molecular_Function_2023
CDP-alcohol Phosphatidyltransferase Activity (GO:0017169)	0.70626	1.0135	0.310824	1	0.773845	6		CDP-alcohol Phosphatidyltransferase Activity (GO:0017169)	GO_Molecular_Function_2023
Outward Rectifier Potassium Channel Activity (GO:0015271)	-0.714827	-1.01294	0.311087	1	0.773845	9	KCND2,KCNIP2	Outward Rectifier Potassium Channel Activity (GO:0015271)	GO_Molecular_Function_2023
Dinucleotide Phosphatase Activity (GO:0004551)	-0.705437	-1.01271	0.311201	1	0.773845	7	NUDT17	Dinucleotide Phosphatase Activity (GO:0004551)	GO_Molecular_Function_2023
Peptidoglycan Binding (GO:0042834)	0.689352	1.01262	0.311242	1	0.773845	5	IGHM	Peptidoglycan Binding (GO:0042834)	GO_Molecular_Function_2023
Acylglycerol O-acyltransferase Activity (GO:0016411)	0.57639	1.01145	0.311802	1	0.773845	23	TAFAZZIN,GPAT3,PLA2G15,DGAT1,MBOAT7,AGPAT5,AGPAT4,PNPLA2	Acylglycerol O-acyltransferase Activity (GO:0016411)	GO_Molecular_Function_2023
Peptide alpha-N-acetyltransferase Activity (GO:0004596)	-0.700135	-1.01136	0.311844	1	0.773845	6	NAA30,NAA60	Peptide alpha-N-acetyltransferase Activity (GO:0004596)	GO_Molecular_Function_2023
Steroid Hydroxylase Activity (GO:0008395)	0.717035	1.00662	0.314116	1	0.773845	8	CYP1A1,CYP1B1,CYP19A1	Steroid Hydroxylase Activity (GO:0008395)	GO_Molecular_Function_2023
Histone H4K12 Acetyltransferase Activity (GO:0043997)	0.713768	1.00612	0.314356	1	0.773845	10	KAT7,JADE2,ING4	Histone H4K12 Acetyltransferase Activity (GO:0043997)	GO_Molecular_Function_2023
Protein-Arginine N-methyltransferase Activity (GO:0016274)	-0.702126	-1.00603	0.314401	1	0.773845	10	NDUFAF7,PRMT8,PRMT7,PRMT5	Protein-Arginine N-methyltransferase Activity (GO:0016274)	GO_Molecular_Function_2023
Neurexin Family Protein Binding (GO:0042043)	-0.708109	-1.00583	0.314499	1	0.773845	8	NLGN3,NLGN1	Neurexin Family Protein Binding (GO:0042043)	GO_Molecular_Function_2023
Activin Receptor Activity (GO:0017002)	0.716743	1.00563	0.314593	1	0.773845	8		Activin Receptor Activity (GO:0017002)	GO_Molecular_Function_2023
pre-miRNA Binding (GO:0070883)	-0.703008	-1.00461	0.315086	1	0.773845	7	TRUB1,DICER1,XPO5	pre-miRNA Binding (GO:0070883)	GO_Molecular_Function_2023
U4 snRNA Binding (GO:0030621)	-0.682632	-1.00286	0.315928	1	0.773845	5	GEMIN5,PRPF31,SNU13	U4 snRNA Binding (GO:0030621)	GO_Molecular_Function_2023
Sodium-Independent Organic Anion Transmembrane Transporter Activity (GO:0015347)	0.715731	1.00221	0.316244	1	0.773845	8		Sodium-Independent Organic Anion Transmembrane Transporter Activity (GO:0015347)	GO_Molecular_Function_2023
cGMP Binding (GO:0030553)	-0.706924	-1.00188	0.3164	1	0.773845	8	RAPGEF2	cGMP Binding (GO:0030553)	GO_Molecular_Function_2023
Methyltransferase Activity (GO:0008168)	-0.482651	-0.995281	0.3196	1	0.778561	35	COQ3,TRMT2A,NDUFAF7,PRMT5,PRMT8,DNMT1,SUV39H1,DNMT3B,PRMT7,EEF1AKMT1,METTL4,GAMT	Methyltransferase Activity (GO:0008168)	GO_Molecular_Function_2023
Death Receptor Binding (GO:0005123)	0.667182	0.993479	0.320476	1	0.778561	14	RIPK1,PIDD1	Death Receptor Binding (GO:0005123)	GO_Molecular_Function_2023
Neutral L-amino Acid:Sodium Symporter Activity (GO:0005295)	0.706729	0.993166	0.320629	1	0.778561	7	SLC6A9,SLC38A2,SLC38A4,SLC38A3	Neutral L-amino Acid:Sodium Symporter Activity (GO:0005295)	GO_Molecular_Function_2023
enoyl-CoA Hydratase Activity (GO:0004300)	0.70917	0.990182	0.322085	1	0.78001	10	HACD4,EHHADH,HACD2,HADHA	enoyl-CoA Hydratase Activity (GO:0004300)	GO_Molecular_Function_2023
3'-5' RNA Helicase Activity (GO:0034458)	-0.677751	-0.986295	0.323988	1	0.78001	5	DHX9,YTHDC2	3'-5' RNA Helicase Activity (GO:0034458)	GO_Molecular_Function_2023
Calcium-Release Channel Activity (GO:0015278)	-0.63567	-0.986179	0.324045	1	0.78001	15	RYR2,FKBP1B,RYR3,RASA3	Calcium-Release Channel Activity (GO:0015278)	GO_Molecular_Function_2023
Promoter-Specific Chromatin Binding (GO:1990841)	0.511572	0.982735	0.325738	1	0.78001	35	FOXC1,MYOD1,NUP98	Promoter-Specific Chromatin Binding (GO:1990841)	GO_Molecular_Function_2023
L-lysine Transmembrane Transporter Activity (GO:0015189)	0.70324	0.981382	0.326404	1	0.78001	7	SLC7A1,SLC7A3	L-lysine Transmembrane Transporter Activity (GO:0015189)	GO_Molecular_Function_2023
Hsp70 Protein Binding (GO:0030544)	-0.50489	-0.981083	0.326552	1	0.78001	30	SNCA,TTC4,DNAJB14,MVD,GPR37,DNAJA1,PPID	Hsp70 Protein Binding (GO:0030544)	GO_Molecular_Function_2023
Exopeptidase Activity (GO:0008238)	0.505705	0.980975	0.326605	1	0.78001	44	KDM8,CPE,CTSA,CTSH,METAP1D,CTSZ,DPP7	Exopeptidase Activity (GO:0008238)	GO_Molecular_Function_2023
Titin Binding (GO:0031432)	-0.693675	-0.977451	0.328346	1	0.780818	10	CALM1,CALM3	Titin Binding (GO:0031432)	GO_Molecular_Function_2023
Protein Phosphatase Activator Activity (GO:0072542)	0.662763	0.976554	0.32879	1	0.780818	14	PPP1R15A,IGFBP3,PHACTR4	Protein Phosphatase Activator Activity (GO:0072542)	GO_Molecular_Function_2023
Cuprous Ion Binding (GO:1903136)	-0.698662	-0.974439	0.329839	1	0.780818	8	SNCA	Cuprous Ion Binding (GO:1903136)	GO_Molecular_Function_2023
Retinoid Binding (GO:0005501)	0.673633	0.974072	0.330021	1	0.780818	13	KDM5A,RXRA,CYP26B1	Retinoid Binding (GO:0005501)	GO_Molecular_Function_2023
Fibroblast Growth Factor Receptor Binding (GO:0005104)	0.636722	0.971952	0.331074	1	0.78149	16	FGF10,FGF16,FGF7,FGF2	Fibroblast Growth Factor Receptor Binding (GO:0005104)	GO_Molecular_Function_2023
Histone H3K36 Methyltransferase Activity (GO:0046975)	-0.680258	-0.969107	0.332492	1	0.783014	11	NSD2,SETD5,PRDM9,NSD1	Histone H3K36 Methyltransferase Activity (GO:0046975)	GO_Molecular_Function_2023
Sequence-Specific Double-Stranded DNA Binding (GO:1990837)	0.434778	0.967322	0.333383	1	0.783296	490	MAFK,HMBOX1,ASCL2,NFATC1,BCOR,FOXC1,MSX2,SCRT2,HOXB9,SNAI1,POU4F1,RORB,DMRTA2,CREB3L2,TBX2,VAX2,CYP1A1,ZSCAN29,THRB,IRX3,BHLHE40,TBL1X,DLX5,STAT3,SOX9,SMAD5,CEBPB,KLF6,TGIF1,ARID5B,NR2E1,RXRA,FOSL1,KLF12,AHR,ALX4,SMAD6,TFE3,ATF7,MSC,IRF9,NFKB2,SMAD3,HIVEP1,CEBPD,TEAD2,TEAD1,OTX1,KLF3,ZBTB43,ZBTB7B,ATF3,IRF2,BBX,DMRT3,KLF4,NFAT5,RUNX1,YAP1,DDIT3,MAX,PAX9,NFIC,FOXL2,FOS,MYOD1,ESRRA,REST,ZIC5,KAT7,N…	Sequence-Specific Double-Stranded DNA Binding (GO:1990837)	GO_Molecular_Function_2023
3-hydroxyacyl-CoA Dehydratase Activity (GO:0018812)	0.675094	0.963872	0.33511	1	0.785536	5	HACD4	3-hydroxyacyl-CoA Dehydratase Activity (GO:0018812)	GO_Molecular_Function_2023
Metal Ion Transmembrane Transporter Activity (GO:0046873)	-0.513138	-0.958443	0.337839	1	0.789045	28	ATP2B1,SLC8A2,ATP2B4,ASIC4,ATP2B3,ITPR1,SLC4A8,SLC39A2,SLC41A2,TUSC3,CNNM4	Metal Ion Transmembrane Transporter Activity (GO:0046873)	GO_Molecular_Function_2023
Chemokine Binding (GO:0019956)	0.669264	0.957803	0.338162	1	0.789045	13	ITGAV,ZFP36,ITGB3	Chemokine Binding (GO:0019956)	GO_Molecular_Function_2023
Histone H4K8 Acetyltransferase Activity (GO:0043996)	0.69865	0.953773	0.340199	1	0.789494	10	KAT7,JADE2,ING4	Histone H4K8 Acetyltransferase Activity (GO:0043996)	GO_Molecular_Function_2023
Histone H4K5 Acetyltransferase Activity (GO:0043995)	0.69865	0.953773	0.340199	1	0.789494	10	KAT7,JADE2,ING4	Histone H4K5 Acetyltransferase Activity (GO:0043995)	GO_Molecular_Function_2023
Protein Phosphatase Inhibitor Activity (GO:0004864)	-0.554113	-0.952807	0.340688	1	0.789494	20	LMTK2,ENSA,SET,PPP1R14B,PPP1R14C,PPP1R1B	Protein Phosphatase Inhibitor Activity (GO:0004864)	GO_Molecular_Function_2023
Purinergic Nucleotide Receptor Activity (GO:0001614)	0.705614	0.947105	0.343585	1	0.792784	9	P2RX4	Purinergic Nucleotide Receptor Activity (GO:0001614)	GO_Molecular_Function_2023
Phosphatidylinositol Phosphate Binding (GO:1901981)	0.450676	0.946256	0.344018	1	0.792784	97	HIP1,SH3PXD2B,WIPI1,SNX3,ZFYVE1,GAB2,RCSD1,PLA2G4A,WIPI2,JPH2,KIF16B,PHLDA3,LAPTM4B,IQGAP1	Phosphatidylinositol Phosphate Binding (GO:1901981)	GO_Molecular_Function_2023
Amino Acid:Monoatomic Cation Symporter Activity (GO:0005416)	0.692555	0.945362	0.344474	1	0.792784	7	SLC6A6,SLC38A2,SLC36A1	Amino Acid:Monoatomic Cation Symporter Activity (GO:0005416)	GO_Molecular_Function_2023
Omega Peptidase Activity (GO:0008242)	-0.684737	-0.943878	0.345232	1	0.792784	7	BACE1,ASRGL1,UCHL1	Omega Peptidase Activity (GO:0008242)	GO_Molecular_Function_2023
Clathrin Adaptor Activity (GO:0035615)	0.653246	0.940169	0.347131	1	0.795345	14	STON1,LDLRAP1,DAB2	Clathrin Adaptor Activity (GO:0035615)	GO_Molecular_Function_2023
Protein Phosphatase 2B Binding (GO:0030346)	-0.663359	-0.9376	0.34845	1	0.796569	5	PPP3CB,ATP2B4	Protein Phosphatase 2B Binding (GO:0030346)	GO_Molecular_Function_2023
Protein Serine/Threonine Kinase Activity (GO:0004674)	-0.335123	-0.93068	0.352019	1	0.80292	327	NEK10,PRKDC,PLK1,NRBP2,CILK1,TNIK,PRKCE,CAMKK1,PRKACB,WNK2,PLK2,PRKCQ,PRKCG,CDK4,CDC7,GRK6,MAPK3,TAOK3,MAP2K6,CAMKK2,SRPK3,CAMK2B,LMTK2,STK25,AURKB,PRKACA,PNCK,NEK2,CDK14,TTK,CDKL5,PBK,STK32C,BCKDK,PIM2,BRD2,CDK1,PAK6,MAK,CDKL4,MAP3K10,AKT3,PLK4,MAST3,MAPK1,MASTL,PTK2B,CAMK2A,GSK3B,DYRK2,CDK5,AURKA,MAP4K1,PRKCZ,CAMKV,PIK3R4,MYO3B,ULK2,PRKCB,CDKL2,LATS1,BMPR1B,CIT,PRKCA,CSNK1A1,GSK3A,CAMK4,MAP3K4,…	Protein Serine/Threonine Kinase Activity (GO:0004674)	GO_Molecular_Function_2023
Protein Kinase B Binding (GO:0043422)	0.687101	0.927017	0.353918	1	0.803297	7	BCL10,PINK1	Protein Kinase B Binding (GO:0043422)	GO_Molecular_Function_2023
Histone H4K20 Methyltransferase Activity (GO:0042799)	-0.679237	-0.925676	0.354614	1	0.803297	7	KMT5B,NSD2,NSD1	Histone H4K20 Methyltransferase Activity (GO:0042799)	GO_Molecular_Function_2023
Zinc Ion Transmembrane Transporter Activity (GO:0005385)	0.562419	0.924971	0.354981	1	0.803297	22	SLC39A13,SLC39A8,SLC39A1,SLC39A14,SLC39A4,SLC39A6	Zinc Ion Transmembrane Transporter Activity (GO:0005385)	GO_Molecular_Function_2023
Histone H3K9 Methyltransferase Activity (GO:0046974)	-0.687732	-0.92332	0.35584	1	0.803297	9	SETD5,SUV39H1,SETDB1,SUV39H2	Histone H3K9 Methyltransferase Activity (GO:0046974)	GO_Molecular_Function_2023
Cyclic-Nucleotide Phosphodiesterase Activity (GO:0004112)	0.691328	0.919854	0.357649	1	0.803297	8	PDE3A	Cyclic-Nucleotide Phosphodiesterase Activity (GO:0004112)	GO_Molecular_Function_2023
MutLalpha Complex Binding (GO:0032405)	-0.657574	-0.918095	0.358569	1	0.803297	5	PCNA,MUTYH	MutLalpha Complex Binding (GO:0032405)	GO_Molecular_Function_2023
Voltage-Gated Sodium Channel Activity (GO:0005248)	-0.590226	-0.917017	0.359134	1	0.803297	17	SCN8A,NALCN,SCN2A,SCN2B	Voltage-Gated Sodium Channel Activity (GO:0005248)	GO_Molecular_Function_2023
cAMP Response Element Binding (GO:0035497)	0.695818	0.914083	0.360673	1	0.803297	9	CREB3L2,HMGA2	cAMP Response Element Binding (GO:0035497)	GO_Molecular_Function_2023
Protein-Lysine N-methyltransferase Activity (GO:0016279)	-0.461238	-0.913809	0.360817	1	0.803297	49	KMT5B,SETDB1,EZH2,PRDM9,SUV39H2,NSD2,SUV39H1,SETD7,EEF1AKMT1,NSD1,METTL22,SETD6,SETD5,KMT2C	Protein-Lysine N-methyltransferase Activity (GO:0016279)	GO_Molecular_Function_2023
DNA-binding Transcription Repressor Activity, RNA Polymerase II-specific (GO:0001227)	0.428306	0.911417	0.362076	1	0.803297	138	MAFK,NR3C1,GTF2IRD1,ASCL2,MXI1,ATF3,BACH1,SCRT2,KLF12,SNAI1,GLIS3,MAX,NFKB1,MITF,TBX2,REST,ETV6,IRX3,BHLHE40,NACC2,POU6F1,E2F6,FOXO3,CEBPB,DACH1,TGIF1,ELK3	DNA-binding Transcription Repressor Activity, RNA Polymerase II-specific (GO:0001227)	GO_Molecular_Function_2023
Amino Acid:Sodium Symporter Activity (GO:0005283)	-0.628338	-0.910966	0.362313	1	0.803297	14	SLC1A2,SLC6A15,SLC6A1,SLC6A11,SLC6A7	Amino Acid:Sodium Symporter Activity (GO:0005283)	GO_Molecular_Function_2023
Semaphorin Receptor Activity (GO:0017154)	-0.673677	-0.910223	0.362705	1	0.803297	10	PLXNB3,NELL2,PLXNA4,PLXNB1	Semaphorin Receptor Activity (GO:0017154)	GO_Molecular_Function_2023
Monoatomic Cation Transmembrane Transporter Activity (GO:0008324)	0.514051	0.908389	0.363673	1	0.803297	31	SLC4A11,PKD2,PIEZO1,PKD1,CLU	Monoatomic Cation Transmembrane Transporter Activity (GO:0008324)	GO_Molecular_Function_2023
Adenyl Ribonucleotide Binding (GO:0032559)	-0.324717	-0.907404	0.364193	1	0.803297	273	ABCE1,PLK1,MAP4K2,CILK1,ABCA2,NLRC4,ACVR1B,NOL9,DDX25,DARS2,OLA1,PRKACB,PPIP5K1,ACSS2,HSP90AB1,SRR,WNK2,PFKL,CAPRIN1,LMTK2,LIG4,HNRNPU,MVK,STK4,PRKAG2,AGAP2,CDKL5,BCKDK,ACLY,LANCL2,PRPS1,HSPA8,RAPGEF2,KIF14,AKT3,BVES,DHX9,AK5,NVL,POPDC3,HASPIN,PIP4K2B,DYRK2,HMGCR,TDG,CFAP45,MAP4K1,VPS4A,MYH8,PMVK,PDE2A,SYN2,RAD51,GCK,KSR1,LATS1,SYN1,RRM1,PANK3,HSPA4,P2RX5,TRIP13,UHMK1,HSP90AA1,TBCK,PIF1,NME1,BMPR…	Adenyl Ribonucleotide Binding (GO:0032559)	GO_Molecular_Function_2023
Cytokine Activity (GO:0005125)	0.462668	0.906305	0.364774	1	0.803297	87	CLCF1,BMP2,CSF1,CXCL5,CCL8,IL34,IL15,LIF,FGF2,NRG1,GDF6	Cytokine Activity (GO:0005125)	GO_Molecular_Function_2023
Carbohydrate Kinase Activity (GO:0019200)	-0.661891	-0.906167	0.364847	1	0.803297	11	POMK	Carbohydrate Kinase Activity (GO:0019200)	GO_Molecular_Function_2023
O-methyltransferase Activity (GO:0008171)	-0.671836	-0.901253	0.367454	1	0.805806	7	COQ3,FTSJ3,CMTR1	O-methyltransferase Activity (GO:0008171)	GO_Molecular_Function_2023
bHLH Transcription Factor Binding (GO:0043425)	0.592749	0.900251	0.367987	1	0.805806	18	BHLHE40,LMO2	bHLH Transcription Factor Binding (GO:0043425)	GO_Molecular_Function_2023
Alcohol Dehydrogenase (NADP+) Activity (GO:0008106)	0.682841	0.899278	0.368505	1	0.805806	10	AKR1B10,DHRS7,DHRS3,ALDH3A1,DHRS4	Alcohol Dehydrogenase (NADP+) Activity (GO:0008106)	GO_Molecular_Function_2023
Cyclin-Dependent Protein Serine/Threonine Kinase Inhibitor Activity (GO:0004861)	0.690977	0.897806	0.369289	1	0.805806	9	CDKN2B	Cyclin-Dependent Protein Serine/Threonine Kinase Inhibitor Activity (GO:0004861)	GO_Molecular_Function_2023
Histone H3 Methyltransferase Activity (GO:0140938)	-0.462894	-0.892553	0.372096	1	0.805806	35	SETDB1,EZH2,PRDM9,SUV39H2,NSD2,SUV39H1,SETD7,NSD1,SETD5,KMT2C	Histone H3 Methyltransferase Activity (GO:0140938)	GO_Molecular_Function_2023
Protein Serine/Threonine Phosphatase Inhibitor Activity (GO:0004865)	-0.673403	-0.891077	0.372888	1	0.805806	8	PPP1R14C	Protein Serine/Threonine Phosphatase Inhibitor Activity (GO:0004865)	GO_Molecular_Function_2023
Hydrolase Activity, Acting On Carbon-Nitrogen (But Not Peptide) Bonds, In Linear Amides (GO:0016811)	-0.45843	-0.890176	0.373372	1	0.805806	50	NIT1,FAAH,ASRGL1	Hydrolase Activity, Acting On Carbon-Nitrogen (But Not Peptide) Bonds, In Linear Amides (GO:0016811)	GO_Molecular_Function_2023
rDNA Binding (GO:0000182)	-0.649189	-0.889907	0.373516	1	0.805806	5	MACROH2A1,BEND3	rDNA Binding (GO:0000182)	GO_Molecular_Function_2023
Protein Carboxyl O-methyltransferase Activity (GO:0051998)	-0.649145	-0.889762	0.373594	1	0.805806	5	ICMT,PCMTD2,PCMTD1,LCMT1,PCMT1	Protein Carboxyl O-methyltransferase Activity (GO:0051998)	GO_Molecular_Function_2023
Sodium Ion Binding (GO:0031402)	-0.663346	-0.889144	0.373926	1	0.805806	6	CAPN3,TDG,PDXK	Sodium Ion Binding (GO:0031402)	GO_Molecular_Function_2023
Leucine Zipper Domain Binding (GO:0043522)	0.666081	0.878455	0.379697	1	0.811699	6	DDIT3	Leucine Zipper Domain Binding (GO:0043522)	GO_Molecular_Function_2023
DNA Nuclease Activity (GO:0004536)	-0.631259	-0.8781	0.379889	1	0.811699	13	ANKLE1,ZRANB3,NME1	DNA Nuclease Activity (GO:0004536)	GO_Molecular_Function_2023
Diacylglycerol Kinase Activity (GO:0004143)	-0.663881	-0.877534	0.380197	1	0.811699	10	DGKB,DGKG,DGKH,DGKE,DGKZ,DGKK	Diacylglycerol Kinase Activity (GO:0004143)	GO_Molecular_Function_2023
Microtubule Plus-End Binding (GO:0051010)	-0.566017	-0.877092	0.380437	1	0.811699	18	PAFAH1B1,KIF18A,CLASP2,CLIP3,MAPRE2,CLASP1,KNSTRN,KIF2C,CLIP1	Microtubule Plus-End Binding (GO:0051010)	GO_Molecular_Function_2023
Ligand-Gated Channel Activity (GO:0022834)	-0.653224	-0.876683	0.380659	1	0.811699	11	CHRNA5,CHRNA3,CHRNA4,GABRB1	Ligand-Gated Channel Activity (GO:0022834)	GO_Molecular_Function_2023
Double-Stranded RNA Binding (GO:0003725)	0.488109	0.874422	0.381888	1	0.812614	55	ADARB1,TLR3,IGF2BP1,VIM,EIF2AK2,MSN,IFIH1,RIGI,SLC3A2	Double-Stranded RNA Binding (GO:0003725)	GO_Molecular_Function_2023
K63-linked Polyubiquitin Modification-Dependent Protein Binding (GO:0070530)	0.547085	0.870435	0.384062	1	0.813438	23	SQSTM1,OTUD7B,WDR81,RNF31,OPTN,IKBKE,TNFAIP3,PARP10,MINDY2	K63-linked Polyubiquitin Modification-Dependent Protein Binding (GO:0070530)	GO_Molecular_Function_2023
Monoatomic Ion Gated Channel Activity (GO:0022839)	0.500852	0.86973	0.384448	1	0.813438	32	CHRNB1,PKD2,ANXA6,TMEM63A,PIEZO1,PACC1,ANO6,TMC6,TRPM5	Monoatomic Ion Gated Channel Activity (GO:0022839)	GO_Molecular_Function_2023
Myosin II Binding (GO:0045159)	-0.670763	-0.867741	0.385536	1	0.813438	9	STXBP5L	Myosin II Binding (GO:0045159)	GO_Molecular_Function_2023
Peptide N-acetyltransferase Activity (GO:0034212)	-0.661319	-0.866694	0.38611	1	0.813438	7	NAA30,NAA60	Peptide N-acetyltransferase Activity (GO:0034212)	GO_Molecular_Function_2023
Calcium-Dependent Phospholipid Binding (GO:0005544)	-0.447381	-0.866315	0.386317	1	0.813438	41	CPNE9,CPNE6,CPNE7,SYT6,PCLO,SYT1,MCTP1,DOC2B,SYT17,RPH3A,SYT11,CPNE4,PLA2G4C	Calcium-Dependent Phospholipid Binding (GO:0005544)	GO_Molecular_Function_2023
Caspase Binding (GO:0089720)	0.668431	0.864499	0.387314	1	0.813438	7	RIPK2	Caspase Binding (GO:0089720)	GO_Molecular_Function_2023
Zinc Ion Binding (GO:0008270)	-0.314499	-0.863458	0.387886	1	0.813438	252	CHD3,NAPEPLD,TIMM8B,ENPP3,RPH3A,MYT1,RNF112,NSD1,PARP1,SNCA,GRIN2A,ADAMTS13,SEC23A,CSRP1,CDO1,TRIM28,KLF7,TMEM163,CLIP1,DPF3,PHF14,MYRIP,SUV39H2,USP33,SHANK3,UHRF1,IKZF4,GRIN2B,TIMP2,BLM,RASGRP1,CTCF,ZMYND11,S100B	Zinc Ion Binding (GO:0008270)	GO_Molecular_Function_2023
Actin Binding (GO:0003779)	-0.353126	-0.857359	0.391246	1	0.818794	159	KCNMA1,CORO1A,NF2,MAP1B,LIMA1,PRKCE,SPTBN2,SNCA,PHACTR1,CDK5R2,SPEF1,HNRNPU,SSH3,PHACTR3,TLN2,TMSB4X,RUSC1,ADD2,CORO2B,PTK2,ANLN,KLHL2,MYRIP,SHROOM2,SPTB,PRSS8,NCALD,PARVB,GAS2L3,DMTN,TMSB10,SYNE1	Actin Binding (GO:0003779)	GO_Molecular_Function_2023
Solute:Inorganic Anion Antiporter Activity (GO:0005452)	-0.656955	-0.854536	0.392808	1	0.820371	10	SLC26A4,SLC26A9,SLC4A3,SLC4A8,SLC4A10	Solute:Inorganic Anion Antiporter Activity (GO:0005452)	GO_Molecular_Function_2023
Mechanosensitive Monoatomic Ion Channel Activity (GO:0008381)	0.670576	0.850355	0.395128	1	0.823426	8	TMC6,TMEM63A,TMEM63B	Mechanosensitive Monoatomic Ion Channel Activity (GO:0008381)	GO_Molecular_Function_2023
Basal RNA Polymerase II Transcription Machinery Binding (GO:0001099)	-0.457703	-0.848978	0.395894	1	0.823426	33	RPRD1A,RPRD2,HNRNPU,DHX9,GTF2A2,SCAF8,UVSSA	Basal RNA Polymerase II Transcription Machinery Binding (GO:0001099)	GO_Molecular_Function_2023
Phospholipase C Activity (GO:0004629)	0.548679	0.844093	0.398618	1	0.825627	21	NOTUM,PLCL1	Phospholipase C Activity (GO:0004629)	GO_Molecular_Function_2023
RNA 7-Methylguanosine Cap Binding (GO:0000340)	-0.631787	-0.840397	0.400686	1	0.825627	12	CYFIP2,EIF4E3,CYFIP1	RNA 7-Methylguanosine Cap Binding (GO:0000340)	GO_Molecular_Function_2023
Carnitine O-acyltransferase Activity (GO:0016406)	0.638623	0.840199	0.400797	1	0.825627	5		Carnitine O-acyltransferase Activity (GO:0016406)	GO_Molecular_Function_2023
Ubiquitin-Dependent Protein Binding (GO:0140036)	0.615378	0.838726	0.401623	1	0.825627	15		Ubiquitin-Dependent Protein Binding (GO:0140036)	GO_Molecular_Function_2023
ATP Binding (GO:0005524)	-0.309171	-0.837906	0.402083	1	0.825627	246	ABCE1,PLK1,MAP4K2,CILK1,ABCA2,ACVR1B,NOL9,DDX25,DARS2,OLA1,PRKACB,PPIP5K1,HSP90AB1,SRR,WNK2,PFKL,CAPRIN1,LMTK2,LIG4,HNRNPU,MVK,STK4,PRKAG2,AGAP2,CDKL5,BCKDK,ACLY,LANCL2,HSPA8,KIF14,AKT3,DHX9,AK5,NVL,HASPIN,PIP4K2B,DYRK2,TDG,MAP4K1,VPS4A,MYH8,PMVK,RAD51,SYN2,GCK,KSR1,LATS1,SYN1,RRM1,PANK3,HSPA4,TRIP13,UHMK1,HSP90AA1,TBCK,PIF1,NME1,BMPR1B,BLM,SYN3	ATP Binding (GO:0005524)	GO_Molecular_Function_2023
Histone Methyltransferase Binding (GO:1990226)	-0.641642	-0.837534	0.402293	1	0.825627	11	NOP56,LCORL,CBX3,HSP90AB1	Histone Methyltransferase Binding (GO:1990226)	GO_Molecular_Function_2023
Cysteine-Type Deubiquitinase Activity (GO:0004843)	-0.403407	-0.836906	0.402646	1	0.825627	72	USP20,USP15,OTUD5,MINDY3,USP9X,OTUB2,USP46,UCHL1,USP27X,USP51,USP33,USP24,UCHL3,UFD1,OTUD7A,USP2,USP1,USP22,USP11,OTUB1,YOD1,USP7	Cysteine-Type Deubiquitinase Activity (GO:0004843)	GO_Molecular_Function_2023
Aspartic-Type Endopeptidase Inhibitor Activity (GO:0019828)	0.637112	0.835119	0.403651	1	0.826019	5	CRB2	Aspartic-Type Endopeptidase Inhibitor Activity (GO:0019828)	GO_Molecular_Function_2023
Intramolecular Transferase Activity, Phosphotransferases (GO:0016868)	0.665294	0.83277	0.404974	1	0.82706	8	PGM5,PGM1,PMM1,PMM2	Intramolecular Transferase Activity, Phosphotransferases (GO:0016868)	GO_Molecular_Function_2023
Oxidoreductase Activity, Acting On The CH-NH Group Of Donors, NAD Or NADP As Acceptor (GO:0016646)	0.653924	0.830092	0.406487	1	0.828482	11		Oxidoreductase Activity, Acting On The CH-NH Group Of Donors, NAD Or NADP As Acceptor (GO:0016646)	GO_Molecular_Function_2023
deNEDDylase Activity (GO:0019784)	-0.629705	-0.824859	0.409452	1	0.831455	5	COPS5,SENP8,OTUB1,UCHL3,USP21	deNEDDylase Activity (GO:0019784)	GO_Molecular_Function_2023
Mitogen-Activated Protein Kinase Kinase Kinase Binding (GO:0031435)	0.656416	0.824535	0.409636	1	0.831455	7	SASH1	Mitogen-Activated Protein Kinase Kinase Kinase Binding (GO:0031435)	GO_Molecular_Function_2023
DNA-methyltransferase Activity (GO:0009008)	-0.6292	-0.823185	0.410403	1	0.831455	5	DNMT3A,METTL4,DNMT3B	DNA-methyltransferase Activity (GO:0009008)	GO_Molecular_Function_2023
Oxidoreductase Activity, Acting On NAD(P)H, Oxygen As Acceptor (GO:0050664)	0.650855	0.819396	0.412561	1	0.832383	11	NOX4,CYBA,MICAL1,KMO	Oxidoreductase Activity, Acting On NAD(P)H, Oxygen As Acceptor (GO:0050664)	GO_Molecular_Function_2023
Pyrophosphatase Activity (GO:0016462)	-0.43895	-0.816089	0.414449	1	0.832383	47	ALPL,NUDT19,PLPP4,ENTPD6,ENTPD3,ITPA,NTPCR,ENPP3,THTPA,PLPP5,DHX29	Pyrophosphatase Activity (GO:0016462)	GO_Molecular_Function_2023
Nucleoside Triphosphate Diphosphatase Activity (GO:0047429)	-0.654228	-0.81411	0.415582	1	0.832383	9	DUT,DHX9,ITPA,NUDT16,ENPP3,NUDT1	Nucleoside Triphosphate Diphosphatase Activity (GO:0047429)	GO_Molecular_Function_2023
Beta-Tubulin Binding (GO:0048487)	-0.463846	-0.813184	0.416112	1	0.832383	31	PDCD5,CDK5R1,HTT,DLEC1,ARL8B,EML4,SPAST,GABARAPL2,RACGAP1,IFT74,GABARAP,FGF13	Beta-Tubulin Binding (GO:0048487)	GO_Molecular_Function_2023
MAP Kinase Activity (GO:0004707)	-0.634194	-0.81253	0.416488	1	0.832383	11	MAPK1,MAPK3	MAP Kinase Activity (GO:0004707)	GO_Molecular_Function_2023
Kinase Binding (GO:0019900)	0.411454	0.811723	0.416951	1	0.832383	389	RPS19,SPRY2,NR3C1,UTRN,MAPK4,RBBP6,CCND1,FOXO3,TRIP6,EMP2,DNAJC3,PRKAG1,EEF2,SPRED3,PAX6,FLNA,SIK1,ZFP36,TPCN2,IQGAP1,GADD45A,WWC1,SNAI1,TRIM38,AXIN2,SQSTM1,CDKN2A,ATG13,GHR,PRKCD,SCN5A,FZD5,MSN,BCAR3,TICAM1,DGKQ,GSN,MAVS,PDE8A,PDGFRB,PKD1,LAPTM4B,SLC12A7,PRKAB1,IRAK3,PTPN23,TRIM21,CDKN1A,TTC28,IFNAR2,SFN,CDKN2B,BTG1,ADIPOR1,WNK1,SPRED2,PTN,RAD9A,FAS,MAP2K7,SMAD3,STAT3,CASP1,IRAK4,PPP1R15A,STK11I…	Kinase Binding (GO:0019900)	GO_Molecular_Function_2023
Heparan Sulfate Sulfotransferase Activity (GO:0034483)	0.629565	0.811166	0.41727	1	0.832383	13	HS3ST3A1,HS3ST3B1	Heparan Sulfate Sulfotransferase Activity (GO:0034483)	GO_Molecular_Function_2023
Guanyl-Nucleotide Exchange Factor Activity (GO:0005085)	-0.333038	-0.809841	0.418032	1	0.832383	189	RAPGEFL1,DOCK9,RAP1GDS1,DENND4A,KALRN,SH3BP5,RAB3IP,EIF2B5,RAPGEF2,PSD,HERC2,ITSN1,RAPGEF6,RHOU,KNDC1,RASGRP1,ARHGEF9,DOCK4,RASGEF1A,ARHGEF28,DOCK10,ARHGEF25	Guanyl-Nucleotide Exchange Factor Activity (GO:0005085)	GO_Molecular_Function_2023
Phosphatase Activator Activity (GO:0019211)	0.596291	0.809475	0.418242	1	0.832383	16	PPP1R15A,BMP2,PHACTR4	Phosphatase Activator Activity (GO:0019211)	GO_Molecular_Function_2023
Mannose Binding (GO:0005537)	0.651042	0.806742	0.419815	1	0.833879	7	CLN5,LMAN2	Mannose Binding (GO:0005537)	GO_Molecular_Function_2023
Unmethylated CpG Binding (GO:0045322)	0.650342	0.804428	0.42115	1	0.834897	7	KMT2A	Unmethylated CpG Binding (GO:0045322)	GO_Molecular_Function_2023
UDP-glucosyltransferase Activity (GO:0035251)	0.649874	0.802881	0.422044	1	0.835038	7	POGLUT3,UGGT1	UDP-glucosyltransferase Activity (GO:0035251)	GO_Molecular_Function_2023
Ligand-Gated Monoatomic Cation Channel Activity (GO:0099094)	-0.410557	-0.799828	0.42381	1	0.836902	59	GRIK5,GRIK4,CHRNA5,KCNJ9,GRIK3,ASIC4,HTR3A,KCNJ6,CHRNA3,CHRNA4,KCNN3,KCNJ12,GRIK2,TPCN1,SHROOM2,KCNJ3	Ligand-Gated Monoatomic Cation Channel Activity (GO:0099094)	GO_Molecular_Function_2023
1-Phosphatidylinositol Binding (GO:0005545)	-0.60803	-0.7966	0.425683	1	0.838968	13	SNAP91,SESTD1,WDFY3	1-Phosphatidylinositol Binding (GO:0005545)	GO_Molecular_Function_2023
Monocarboxylic Acid Binding (GO:0033293)	0.651333	0.791743	0.42851	1	0.84288	10	PSAP,RXRA,CYP26B1,RARA	Monocarboxylic Acid Binding (GO:0033293)	GO_Molecular_Function_2023
Metal Cation:Proton Antiporter Activity (GO:0051139)	-0.58289	-0.79034	0.429329	1	0.84288	15	SLC30A2,SLC17A7,SLC30A1,SLC9A2	Metal Cation:Proton Antiporter Activity (GO:0051139)	GO_Molecular_Function_2023
Histone H3 Kinase Activity (GO:0140996)	-0.645594	-0.78635	0.431663	1	0.845825	9	PRKCA,HASPIN,PRKCB	Histone H3 Kinase Activity (GO:0140996)	GO_Molecular_Function_2023
pre-mRNA Intronic Binding (GO:0097157)	0.650724	0.784516	0.432737	1	0.846298	8	RBM20	pre-mRNA Intronic Binding (GO:0097157)	GO_Molecular_Function_2023
2 Iron, 2 Sulfur Cluster Binding (GO:0051537)	0.631273	0.782533	0.433901	1	0.846942	12	SORD	2 Iron, 2 Sulfur Cluster Binding (GO:0051537)	GO_Molecular_Function_2023
MAP Kinase Kinase Activity (GO:0004708)	0.611153	0.780964	0.434824	1	0.847113	14	MAPKAPK3,MAP3K9	MAP Kinase Kinase Activity (GO:0004708)	GO_Molecular_Function_2023
Monocarboxylate:Sodium Symporter Activity (GO:0140161)	-0.638542	-0.777876	0.436642	1	0.847435	8	SLC6A1,SLC6A11	Monocarboxylate:Sodium Symporter Activity (GO:0140161)	GO_Molecular_Function_2023
Cyclosporin A Binding (GO:0016018)	-0.566944	-0.777262	0.437004	1	0.847435	16	PPIL1,PPP3R1,PPP3CA,PPIA,PPID,PPIL6	Cyclosporin A Binding (GO:0016018)	GO_Molecular_Function_2023
Uridylyltransferase Activity (GO:0070569)	0.619565	0.776433	0.437494	1	0.847435	5		Uridylyltransferase Activity (GO:0070569)	GO_Molecular_Function_2023
N-acylsphingosine Amidohydrolase Activity (GO:0017040)	0.618655	0.773406	0.439282	1	0.849025	5	ACER2	N-acylsphingosine Amidohydrolase Activity (GO:0017040)	GO_Molecular_Function_2023
GTPase Inhibitor Activity (GO:0005095)	0.637252	0.772215	0.439987	1	0.849025	11		GTPase Inhibitor Activity (GO:0005095)	GO_Molecular_Function_2023
Phosphatidylinositol-4-Phosphate Binding (GO:0070273)	0.534513	0.765743	0.443829	1	0.853801	20	SNX3,JPH2,PLA2G4A	Phosphatidylinositol-4-Phosphate Binding (GO:0070273)	GO_Molecular_Function_2023
Ubiquitin Binding (GO:0043130)	0.450184	0.765213	0.444145	1	0.853801	80	SQSTM1,MDM2,USP13,RNFT1,N4BP1,NUP62,MVB12A,HSPB1,UBXN1,SMAD3,UBE2L6	Ubiquitin Binding (GO:0043130)	GO_Molecular_Function_2023
Ubiquitin Conjugating Enzyme Binding (GO:0031624)	0.511922	0.759903	0.447313	1	0.855536	26	SIAH3,RNF144B,FOXL2	Ubiquitin Conjugating Enzyme Binding (GO:0031624)	GO_Molecular_Function_2023
MHC Protein Binding (GO:0042287)	0.615216	0.758916	0.447903	1	0.855536	13	TAPBP,CD74,CD81,TAP2,TAP1	MHC Protein Binding (GO:0042287)	GO_Molecular_Function_2023
Poly-Pyrimidine Tract Binding (GO:0008187)	0.52674	0.757718	0.44862	1	0.855536	22	PTBP1,RBMS1	Poly-Pyrimidine Tract Binding (GO:0008187)	GO_Molecular_Function_2023
Voltage-Gated Potassium Channel Activity Involved In Cardiac Muscle Cell Action Potential Repolarization (GO:0086008)	-0.626903	-0.75605	0.449619	1	0.855536	10	KCNJ3,KCNIP2	Voltage-Gated Potassium Channel Activity Involved In Cardiac Muscle Cell Action Potential Repolarization (GO:0086008)	GO_Molecular_Function_2023
O-acetyltransferase Activity (GO:0016413)	-0.608783	-0.755885	0.449718	1	0.855536	5	LPCAT1,GNPAT,MBOAT2	O-acetyltransferase Activity (GO:0016413)	GO_Molecular_Function_2023
5'-3' Exonuclease Activity (GO:0008409)	-0.606755	-0.75524	0.450105	1	0.855536	12	EXO1,EXOG,DCP2,DCLRE1A	5'-3' Exonuclease Activity (GO:0008409)	GO_Molecular_Function_2023
Procollagen-Proline Dioxygenase Activity (GO:0019798)	0.634315	0.75173	0.452214	1	0.85624	7	P4HA3,P4HB,P4HA1	Procollagen-Proline Dioxygenase Activity (GO:0019798)	GO_Molecular_Function_2023
Fatty Acid Elongase Activity (GO:0009922)	0.611894	0.750984	0.452663	1	0.85624	5		Fatty Acid Elongase Activity (GO:0009922)	GO_Molecular_Function_2023
Inorganic Phosphate Transmembrane Transporter Activity (GO:0005315)	-0.625424	-0.750414	0.453006	1	0.85624	7	SLC17A7,SLC25A23	Inorganic Phosphate Transmembrane Transporter Activity (GO:0005315)	GO_Molecular_Function_2023
Transcription Coregulator Binding (GO:0001221)	0.438675	0.74654	0.455341	1	0.857687	90	RARA,LMO2,PER1,RXRA,FOS,TEAD2,CHD6,LEF1,THRB,HDAC5,PPARD,RORA,PAX6,ATF7,SMAD3	Transcription Coregulator Binding (GO:0001221)	GO_Molecular_Function_2023
Peroxisome Proliferator Activated Receptor Binding (GO:0042975)	0.625966	0.74596	0.455692	1	0.857687	6		Peroxisome Proliferator Activated Receptor Binding (GO:0042975)	GO_Molecular_Function_2023
Acylglycerol Lipase Activity (GO:0047372)	-0.580723	-0.740769	0.458834	1	0.857687	14	FAAH,MGLL	Acylglycerol Lipase Activity (GO:0047372)	GO_Molecular_Function_2023
Mannosyltransferase Activity (GO:0000030)	0.526079	0.74046	0.459021	1	0.857687	21	DPY19L2,DPY19L4,PIGM,TMTC2,TMTC3	Mannosyltransferase Activity (GO:0000030)	GO_Molecular_Function_2023
methyl-CpG Binding (GO:0008327)	-0.495297	-0.739067	0.459866	1	0.857687	22	UHRF1,ZBTB4,PRMT5	methyl-CpG Binding (GO:0008327)	GO_Molecular_Function_2023
Damaged DNA Binding (GO:0003684)	-0.421506	-0.736549	0.461397	1	0.857687	45	OGG1,POLQ,POLD1,HMGB1,AUNIP,RAD18,APTX,HMGB2,ERCC3,DCLRE1A,PARP2,TDG,PCNA,RPA1,PARP1	Damaged DNA Binding (GO:0003684)	GO_Molecular_Function_2023
GABA Receptor Binding (GO:0050811)	-0.620802	-0.736358	0.461513	1	0.857687	10	TRAK1,GABARAPL2,GABARAP,SHISA7,JAKMIP1,TRAK2	GABA Receptor Binding (GO:0050811)	GO_Molecular_Function_2023
Chloride Channel Regulator Activity (GO:0017081)	0.617541	0.734055	0.462915	1	0.857687	12	CFTR,SGK1,VAMP8	Chloride Channel Regulator Activity (GO:0017081)	GO_Molecular_Function_2023
Histone Demethylase Activity (GO:0032452)	0.502146	0.733416	0.463305	1	0.857687	27	KDM3A,KDM1B,KDM3B,KDM8,KDM6B,KDM2A,KDM5A,PHF1,HR,JMJD6	Histone Demethylase Activity (GO:0032452)	GO_Molecular_Function_2023
Mannosidase Activity (GO:0015923)	0.634902	0.732621	0.463789	1	0.857687	8	MAN2A1,MAN2B2	Mannosidase Activity (GO:0015923)	GO_Molecular_Function_2023
Hydrolase Activity, Hydrolyzing O-glycosyl Compounds (GO:0004553)	0.540429	0.732574	0.463818	1	0.857687	19	GUSB,HYAL2,MOGS,ACER2,HPSE,GLA	Hydrolase Activity, Hydrolyzing O-glycosyl Compounds (GO:0004553)	GO_Molecular_Function_2023
tRNA-specific Adenosine Deaminase Activity (GO:0008251)	0.60602	0.731596	0.464415	1	0.857687	5		tRNA-specific Adenosine Deaminase Activity (GO:0008251)	GO_Molecular_Function_2023
Intramolecular Oxidoreductase Activity, Interconverting Aldoses And Ketoses (GO:0016861)	-0.600886	-0.730132	0.46531	1	0.857687	5	MPI	Intramolecular Oxidoreductase Activity, Interconverting Aldoses And Ketoses (GO:0016861)	GO_Molecular_Function_2023
Acetylcholine-Gated Monoatomic Cation-Selective Channel Activity (GO:0022848)	-0.599116	-0.729654	0.465602	1	0.857687	12	CHRNA5,CHRNA3,CHRNA4	Acetylcholine-Gated Monoatomic Cation-Selective Channel Activity (GO:0022848)	GO_Molecular_Function_2023
Carboxylic Acid Binding (GO:0031406)	0.62383	0.726083	0.467788	1	0.860153	11	EPDR1,PHYH,DDAH1,ASS1,PSAP	Carboxylic Acid Binding (GO:0031406)	GO_Molecular_Function_2023
DNA Exonuclease Activity, Producing 5'-Phosphomonoesters (GO:0016895)	-0.616915	-0.723876	0.469142	1	0.860713	10	EXO1,POLD1,DCLRE1A	DNA Exonuclease Activity, Producing 5'-Phosphomonoesters (GO:0016895)	GO_Molecular_Function_2023
Chloride:Monoatomic Cation Symporter Activity (GO:0015377)	0.631804	0.722528	0.46997	1	0.860713	8		Chloride:Monoatomic Cation Symporter Activity (GO:0015377)	GO_Molecular_Function_2023
Protein Heterodimerization Activity (GO:0046982)	-0.32824	-0.721444	0.470636	1	0.860713	161	TUBB2B,YWHAE,BHLHA9,TENM2,NEUROD2,PDGFB,YWHAH,PRMT5,ADD2,ZHX2,TENM4,ZHX1,EPAS1,FBXO7,TOP2A,NEUROD1,GABBR2,MIGA1,MTTP,ABCG4,ATP1B1,KCNB1,ADRA2C	Protein Heterodimerization Activity (GO:0046982)	GO_Molecular_Function_2023
DNA-directed DNA Polymerase Activity (GO:0003887)	-0.498236	-0.718284	0.472582	1	0.862717	20	REV3L,POLD1,POLQ,POLI,POLE,POLDIP2	DNA-directed DNA Polymerase Activity (GO:0003887)	GO_Molecular_Function_2023
Glycogen Binding (GO:2001069)	0.620778	0.70769	0.479138	1	0.873115	7	STBD1,PPP1R3B	Glycogen Binding (GO:2001069)	GO_Molecular_Function_2023
Phosphatidylinositol Binding (GO:0035091)	0.426556	0.705326	0.480607	1	0.874223	95	HIP1,MYO1E,ZFYVE1,TULP3,SNX18,RCSD1,WDFY1,SNX21,PARD3B,SNX33,PLEKHF2,SNX8,ESYT3,PXK	Phosphatidylinositol Binding (GO:0035091)	GO_Molecular_Function_2023
Neuropeptide Receptor Activity (GO:0008188)	-0.451688	-0.701711	0.482859	1	0.875342	29	MCHR1,HCRTR2,NPY2R,NTSR2,KISS1R,SSTR1,NTSR1,TACR3	Neuropeptide Receptor Activity (GO:0008188)	GO_Molecular_Function_2023
Oxidized DNA Binding (GO:0032356)	0.618886	0.70157	0.482947	1	0.875342	7		Oxidized DNA Binding (GO:0032356)	GO_Molecular_Function_2023
G-quadruplex RNA Binding (GO:0002151)	-0.590873	-0.697742	0.485338	1	0.878108	5	FMR1,XRN1,DHX36,DHX30	G-quadruplex RNA Binding (GO:0002151)	GO_Molecular_Function_2023
Branched-Chain Amino Acid Transmembrane Transporter Activity (GO:0015658)	0.615924	0.692014	0.488929	1	0.881219	7	SLC3A2	Branched-Chain Amino Acid Transmembrane Transporter Activity (GO:0015658)	GO_Molecular_Function_2023
Hsp90 Protein Binding (GO:0051879)	0.484585	0.691351	0.489345	1	0.881219	29	ERN1,CYP1A1,UNC45B	Hsp90 Protein Binding (GO:0051879)	GO_Molecular_Function_2023
Patched Binding (GO:0005113)	0.607619	0.686561	0.492359	1	0.881219	6	SMO	Patched Binding (GO:0005113)	GO_Molecular_Function_2023
cAMP-dependent Protein Kinase Regulator Activity (GO:0008603)	-0.604876	-0.685539	0.493004	1	0.881219	10	PKIA,PPP1R1B,PRKAG2	cAMP-dependent Protein Kinase Regulator Activity (GO:0008603)	GO_Molecular_Function_2023
Dipeptidyl-Peptidase Activity (GO:0008239)	-0.613461	-0.684844	0.493442	1	0.881219	9	DPP6,DPP9,DPP8,DPP10	Dipeptidyl-Peptidase Activity (GO:0008239)	GO_Molecular_Function_2023
Glucosyltransferase Activity (GO:0046527)	0.613554	0.684385	0.493732	1	0.881219	7		Glucosyltransferase Activity (GO:0046527)	GO_Molecular_Function_2023
Phosphatase Inhibitor Activity (GO:0019212)	-0.516033	-0.682377	0.495	1	0.881219	18	TESC,LMTK2,ENSA,SET,PPP1R1B	Phosphatase Inhibitor Activity (GO:0019212)	GO_Molecular_Function_2023
ATPase Activity, Coupled To Transmembrane Movement Of Ions, Rotational Mechanism (GO:0044769)	-0.607964	-0.681111	0.495801	1	0.881219	8	ATP6V0E2,ATP6V1A	ATPase Activity, Coupled To Transmembrane Movement Of Ions, Rotational Mechanism (GO:0044769)	GO_Molecular_Function_2023
Pyrophosphate Hydrolysis-Driven Proton Transmembrane Transporter Activity (GO:0009678)	-0.607964	-0.681111	0.495801	1	0.881219	8	ATP6V0E2,ATP6V1A	Pyrophosphate Hydrolysis-Driven Proton Transmembrane Transporter Activity (GO:0009678)	GO_Molecular_Function_2023
Proton-Transporting ATPase Activity, Rotational Mechanism (GO:0046961)	-0.607964	-0.681111	0.495801	1	0.881219	8	ATP6V0E2,ATP6V1A	Proton-Transporting ATPase Activity, Rotational Mechanism (GO:0046961)	GO_Molecular_Function_2023
Oxidized Purine DNA Binding (GO:0032357)	0.618237	0.678639	0.497367	1	0.881219	8		Oxidized Purine DNA Binding (GO:0032357)	GO_Molecular_Function_2023
RNA Polymerase II CTD Heptapeptide Repeat Kinase Activity (GO:0008353)	-0.607114	-0.678465	0.497477	1	0.881219	8	CDK1,MAPK1	RNA Polymerase II CTD Heptapeptide Repeat Kinase Activity (GO:0008353)	GO_Molecular_Function_2023
Single-Stranded DNA Binding (GO:0003697)	-0.356811	-0.673447	0.500663	1	0.884837	92	JCHAIN,MSH3,NABP2,MAPT,MCM3,MLH1,WBP11,NEIL3,FUBP1,NABP1,SSBP2,HNRNPA1,MCM2,MCM5,HNRNPU,REXO4,CDC45,RNF138,FUBP3,MCM4,PURB,MCM10,HMGB1,SMC5,FAM111A,DHX9,HMGB2,DDX11,NUCKS1,MCM8,HROB,RAD51,RPA1,RAD51AP1,RECQL,SETMAR,SHOC1,SWSAP1,HMCES,RAD23A,BLM,BRCA2	Single-Stranded DNA Binding (GO:0003697)	GO_Molecular_Function_2023
SH2 Domain Binding (GO:0042169)	0.489925	0.672505	0.501262	1	0.884837	27	SQSTM1,NUP62,INPPL1,DAG1,IRS1	SH2 Domain Binding (GO:0042169)	GO_Molecular_Function_2023
Potassium Ion Leak Channel Activity (GO:0022841)	-0.595436	-0.655849	0.511921	1	0.899469	10	KCNK10,KCNK4	Potassium Ion Leak Channel Activity (GO:0022841)	GO_Molecular_Function_2023
Alkali Metal Ion Binding (GO:0031420)	-0.555338	-0.653577	0.513384	1	0.899469	14	CPS1,PDXK,CAPN3,TDG,IMPA1,DRG1	Alkali Metal Ion Binding (GO:0031420)	GO_Molecular_Function_2023
Deubiquitinase Activity (GO:0101005)	-0.360969	-0.652719	0.513937	1	0.899469	86	USP20,USP15,OTUD5,MINDY3,USP9X,COPS6,OTUB2,USP46,UCHL1,USP29,USP27X,USP51,USP33,USP24,UCHL3,UFD1,OTUD7A,USP2,USP1,USP22,DEPDC1B,USP11,OTUB1,YOD1,PRPF8,USP7	Deubiquitinase Activity (GO:0101005)	GO_Molecular_Function_2023
Voltage-Gated Calcium Channel Activity (GO:0005245)	-0.403734	-0.651206	0.514914	1	0.899469	40	CACNA1B,SCN3A,CACNB1,CACNA1C,CACNB2,CACNA2D1,SCN8A,SCN2A,NCS1,CACNA1I,CACNG4	Voltage-Gated Calcium Channel Activity (GO:0005245)	GO_Molecular_Function_2023
Purine Ribonucleoside Triphosphate Binding (GO:0035639)	0.403856	0.650677	0.515255	1	0.899469	410	ANXA6,RHOC,RAB22A,P2RX4,SEPTIN4,MYH9,MLKL,PRKAG1,GBP2,LATS2,PDK4,PINK1,RAB13,RHOJ,STK17B,MAP3K20,ARL4D,RAB32,IFT27,RRAD,RIGI,SPHK1,GLUD1,AKT2,RALB,GBP6,ATP7B,GSS,IFIH1,ERN1,MYO9B,DAPK2,ATP7A,RHOD,TAP1,WNK1,RIT1,RAB31,TUBA1C,TRIB1,PEAK1,GEM,LRRK2,CDC42BPG,PIM1,RHOG,TUBB6,TAP2,GBP3,GBP7,DMPK,RAB29	Purine Ribonucleoside Triphosphate Binding (GO:0035639)	GO_Molecular_Function_2023
RNA Polymerase II Activity (GO:0001055)	-0.597738	-0.649431	0.51606	1	0.899469	8	POLR2B,POLR2F,POLR2L	RNA Polymerase II Activity (GO:0001055)	GO_Molecular_Function_2023
Type I Transforming Growth Factor Beta Receptor Binding (GO:0034713)	0.615136	0.648395	0.516729	1	0.899469	9	SMAD6,TGFB1,TGFBR2,SMAD7	Type I Transforming Growth Factor Beta Receptor Binding (GO:0034713)	GO_Molecular_Function_2023
DNA Polymerase Activity (GO:0034061)	-0.476562	-0.646907	0.517692	1	0.899469	21	REV3L,POLD1,POLQ,POLI,POLE,POLDIP2	DNA Polymerase Activity (GO:0034061)	GO_Molecular_Function_2023
PDZ Domain Binding (GO:0030165)	-0.383664	-0.646641	0.517864	1	0.899469	58	TMEM88B,ATP2B1,ATP2B4,CRIM1,RAPGEF2,ERC1,ATP2B3,DLG4,NLGN1,ATP2B2,DOCK4,NSF,CXADR,GRIA1,SRR,CIT	PDZ Domain Binding (GO:0030165)	GO_Molecular_Function_2023
Ubiquitin-Like Protein Conjugating Enzyme Binding (GO:0044390)	0.460372	0.645361	0.518693	1	0.899469	32	SIAH3,RNF144B,ARIH2,FOXL2	Ubiquitin-Like Protein Conjugating Enzyme Binding (GO:0044390)	GO_Molecular_Function_2023
Phosphotransferase Activity, Alcohol Group As Acceptor (GO:0016773)	-0.366422	-0.644426	0.519299	1	0.899469	74	PGM2L1,ITPKA,COASY,PAPSS1,PANK3,DCAKD,DGKH,NOL9,TKFC,DGKG,MVK,DGKE,POMK,DGKZ,DGKK,DCK,UPRT,GCK	Phosphotransferase Activity, Alcohol Group As Acceptor (GO:0016773)	GO_Molecular_Function_2023
Lipase Activity (GO:0016298)	-0.413348	-0.63812	0.523395	1	0.90183	33	MGLL,PNPLA3,FAAH,LCAT,LIPG	Lipase Activity (GO:0016298)	GO_Molecular_Function_2023
Monoamine Transmembrane Transporter Activity (GO:0008504)	0.60512	0.638034	0.523451	1	0.90183	10	SLC18B1	Monoamine Transmembrane Transporter Activity (GO:0008504)	GO_Molecular_Function_2023
Carbon-Nitrogen Ligase Activity, With Glutamine As amido-N-donor (GO:0016884)	-0.593704	-0.637041	0.524098	1	0.90183	8	QRSL1,GATC,CPS1,GATB	Carbon-Nitrogen Ligase Activity, With Glutamine As amido-N-donor (GO:0016884)	GO_Molecular_Function_2023
Endopeptidase Activator Activity (GO:0061133)	0.597069	0.635661	0.524997	1	0.90183	11	VSIR,PSME2,APH1A,CASP1	Endopeptidase Activator Activity (GO:0061133)	GO_Molecular_Function_2023
3'-5'-RNA Exonuclease Activity (GO:0000175)	-0.411089	-0.63461	0.525683	1	0.90183	34	DIS3L,CNOT2,CNOT7,PARN,EXOSC9,DIS3L2,ERI1,CNOT1,NLRP6,EXOSC10,ANGEL2,CNOT8	3'-5'-RNA Exonuclease Activity (GO:0000175)	GO_Molecular_Function_2023
Solute:Proton Symporter Activity (GO:0015295)	0.529289	0.634134	0.525993	1	0.90183	18	SLC16A1,SLC2A10,SLC25A3,SLC2A9,SLC36A1	Solute:Proton Symporter Activity (GO:0015295)	GO_Molecular_Function_2023
NADP-retinol Dehydrogenase Activity (GO:0052650)	0.603386	0.631232	0.527889	1	0.902359	8	DHRS3,DHRS7,DHRS4	NADP-retinol Dehydrogenase Activity (GO:0052650)	GO_Molecular_Function_2023
Transition Metal Ion Binding (GO:0046914)	0.39118	0.627431	0.530377	1	0.902359	346	PAPPA,CYP2R1,LCN2,SORD,RXRA,P2RX4,KMT2A,PLOD3,MGAT1,ALOX5,B4GALT1,PLSCR1,TIMP1,HIF1AN,KLF4,SOD1,ERAP1,MGAT5,LITAF,HMGCL,PLA2G15,KDM2A,RIGI,AOX1,GALNT1,XYLT2,GCH1,ADCY2,KDM1B,MDM2,NT5E,ANPEP,PTPN1,ATP7B,IFIH1,ARIH2,KDM5A,MSRB2,FDX1,MMP12,LACTB2,ATP7A,SLC39A4,WDFY1,SMPDL3B,PIAS4,LOXL3,SMAD3,KDM3A,GALNT2,SOD3,CXXC4,GALNT4,ZFYVE1,MTARC2,ABL1,PIM1,COA6,FTH1,WT1,HEPH,MSRB1,NRG1,RNF125,ANG,MGAT2,DHH	Transition Metal Ion Binding (GO:0046914)	GO_Molecular_Function_2023
Intracellular cAMP-activated Cation Channel Activity (GO:0005222)	-0.581542	-0.626993	0.530664	1	0.902359	6	CNGA4,CNGB1	Intracellular cAMP-activated Cation Channel Activity (GO:0005222)	GO_Molecular_Function_2023
G Protein-Coupled Receptor Binding (GO:0001664)	0.410343	0.619754	0.53542	1	0.902359	107	RTP4,BAMBI,FZD7,TULP3,RNF43,FZD1,PDCD6IP,ARHGEF1,ARHGEF11,PTCH2,ADM,FLNA,GPRC5B,GNAI2	G Protein-Coupled Receptor Binding (GO:0001664)	GO_Molecular_Function_2023
mRNA 3'-UTR Binding (GO:0003730)	0.43102	0.619735	0.535432	1	0.902359	81	AUH,ZFP36L1,IGF2BP1,CSDC2,RBMS2,ZFP36L2,IGF2BP2,ZFP36,RBMS1	mRNA 3'-UTR Binding (GO:0003730)	GO_Molecular_Function_2023
Metalloaminopeptidase Activity (GO:0070006)	0.547486	0.619152	0.535816	1	0.902359	16	MMP14	Metalloaminopeptidase Activity (GO:0070006)	GO_Molecular_Function_2023
P-type Ion Transporter Activity (GO:0015662)	-0.591624	-0.617861	0.536667	1	0.902359	9	ATP2B1,ATP2B4,ATP2B3,ATP2A2,ATP2B2	P-type Ion Transporter Activity (GO:0015662)	GO_Molecular_Function_2023
Superoxide-Generating NADPH Oxidase Activator Activity (GO:0016176)	-0.564703	-0.614685	0.538763	1	0.902359	5	PDGFB	Superoxide-Generating NADPH Oxidase Activator Activity (GO:0016176)	GO_Molecular_Function_2023
Calcium Ion Transmembrane Transporter Activity (GO:0015085)	-0.368399	-0.613651	0.539446	1	0.902359	60	SLC8A2,ATP2B4,ATP2B3,SLC24A3,TRPM2,ATP2B1,RYR2,SLC24A2,TRPC4,TRPV2,SLC24A4,TMCO1,TRPV6,ATP2B2,ITPR1,ATP2C1,MCU,CUL5,CHRNA7,TRPC1,CACNB2,ATP2A2	Calcium Ion Transmembrane Transporter Activity (GO:0015085)	GO_Molecular_Function_2023
GABA Receptor Activity (GO:0016917)	-0.509428	-0.612969	0.539897	1	0.902359	17	GABRA1,GABRB1,GABRA4,GABRA5,GABRA2,GABRB2,GABRB3,GABBR2	GABA Receptor Activity (GO:0016917)	GO_Molecular_Function_2023
Cytidylyltransferase Activity (GO:0070567)	-0.589783	-0.612301	0.540339	1	0.902359	9	CMAS,PCYT1B,PCYT2	Cytidylyltransferase Activity (GO:0070567)	GO_Molecular_Function_2023
Cell-Cell Adhesion Mediator Activity (GO:0098632)	-0.39918	-0.612263	0.540364	1	0.902359	38	CNTN2,DSCAML1,CNTN1,DSCAM,BAIAP2,CD200,PLXNB3	Cell-Cell Adhesion Mediator Activity (GO:0098632)	GO_Molecular_Function_2023
Ubiquitin-Ubiquitin Ligase Activity (GO:0034450)	-0.552701	-0.6104	0.541597	1	0.902359	13	RBX1,UBE2K,PELI2,UBE4A,PRPF19,ANAPC11	Ubiquitin-Ubiquitin Ligase Activity (GO:0034450)	GO_Molecular_Function_2023
Transferrin Receptor Binding (GO:1990459)	0.603151	0.610379	0.54161	1	0.902359	9	RGMA,HFE,IKBKB	Transferrin Receptor Binding (GO:1990459)	GO_Molecular_Function_2023
BMP Binding (GO:0036122)	0.589199	0.609537	0.542168	1	0.902359	11	UCMA,CHRDL1,GREM2,GREM1	BMP Binding (GO:0036122)	GO_Molecular_Function_2023
Sodium:Phosphate Symporter Activity (GO:0005436)	-0.584668	-0.609523	0.542178	1	0.902359	8	SLC17A7	Sodium:Phosphate Symporter Activity (GO:0005436)	GO_Molecular_Function_2023
Sodium Ion Transmembrane Transporter Activity (GO:0015081)	0.480967	0.609086	0.542467	1	0.902359	26	SLC4A11,SLC8B1,SLC23A2,SLC3A2,TRPM5	Sodium Ion Transmembrane Transporter Activity (GO:0015081)	GO_Molecular_Function_2023
snRNA Binding (GO:0017069)	-0.394209	-0.60801	0.543181	1	0.902359	41	LSM8,DDX39B,RBM22,NCBP2,HNRNPC,HNRNPU,HEXIM1,DDX21,GEMIN5,SF3B3,SNRPD3,LSM11,PRPF31,HEXIM2,SNU13,CCNT1,SNRPB2,SNRPA,EFTUD2,CCNT2,RNPC3,EIF5A,PRPF8	snRNA Binding (GO:0017069)	GO_Molecular_Function_2023
Phosphatidate Phosphatase Activity (GO:0008195)	-0.551738	-0.607289	0.543659	1	0.902359	13	PLPPR5,PLPPR4,PLPP4,PLPPR2,PLPPR1,PLPP5	Phosphatidate Phosphatase Activity (GO:0008195)	GO_Molecular_Function_2023
Metalloendopeptidase Inhibitor Activity (GO:0008191)	-0.561092	-0.605854	0.544612	1	0.902359	12	TIMP2,TIMP4,SPOCK2,SPOCK1	Metalloendopeptidase Inhibitor Activity (GO:0008191)	GO_Molecular_Function_2023
Ligand-Gated Sodium Channel Activity (GO:0015280)	-0.583089	-0.604749	0.545346	1	0.902359	8	ASIC4,SHROOM2,TPCN1	Ligand-Gated Sodium Channel Activity (GO:0015280)	GO_Molecular_Function_2023
Cyclin-Dependent Protein Serine/Threonine Kinase Activator Activity (GO:0061575)	0.579431	0.602539	0.546815	1	0.902359	12		Cyclin-Dependent Protein Serine/Threonine Kinase Activator Activity (GO:0061575)	GO_Molecular_Function_2023
Nuclear Glucocorticoid Receptor Binding (GO:0035259)	-0.581776	-0.600789	0.54798	1	0.902359	8	YWHAH,NR4A3	Nuclear Glucocorticoid Receptor Binding (GO:0035259)	GO_Molecular_Function_2023
Minor Groove Of Adenine-Thymine-Rich DNA Binding (GO:0003680)	0.580347	0.600176	0.548389	1	0.902359	6	KMT2A	Minor Groove Of Adenine-Thymine-Rich DNA Binding (GO:0003680)	GO_Molecular_Function_2023
Estradiol 17-Beta-Dehydrogenase [NAD(P)] Activity (GO:0004303)	0.59346	0.599968	0.548528	1	0.902359	8	HSD17B11	Estradiol 17-Beta-Dehydrogenase [NAD(P)] Activity (GO:0004303)	GO_Molecular_Function_2023
Ligand-Gated Monoatomic Anion Channel Activity (GO:0099095)	-0.505214	-0.59813	0.549753	1	0.902912	17	GABRA1,GABRB1,GABRA4,GABRA5,GABRA2,GABRB2,GABRB3,GLRB	Ligand-Gated Monoatomic Anion Channel Activity (GO:0099095)	GO_Molecular_Function_2023
Phosphofructokinase Activity (GO:0008443)	0.578887	0.595625	0.551426	1	0.904196	6		Phosphofructokinase Activity (GO:0008443)	GO_Molecular_Function_2023
S-methyltransferase Activity (GO:0008172)	-0.556506	-0.589216	0.555716	1	0.909368	5	DNMT3A	S-methyltransferase Activity (GO:0008172)	GO_Molecular_Function_2023
Voltage-Gated Chloride Channel Activity (GO:0005247)	0.583177	0.588239	0.556372	1	0.909368	7		Voltage-Gated Chloride Channel Activity (GO:0005247)	GO_Molecular_Function_2023
2-Oxoglutarate-Dependent Dioxygenase Activity (GO:0016706)	0.439086	0.584749	0.558717	1	0.911732	39	KDM3A,KDM8,KDM2A,KDM5A,ALKBH5,PHYH	2-Oxoglutarate-Dependent Dioxygenase Activity (GO:0016706)	GO_Molecular_Function_2023
Nucleoside Kinase Activity (GO:0019206)	-0.566379	-0.580767	0.561398	1	0.914327	6	DCK,CMPK1	Nucleoside Kinase Activity (GO:0019206)	GO_Molecular_Function_2023
Glucuronosyltransferase Activity (GO:0015020)	-0.533028	-0.579712	0.562109	1	0.914327	14	EXTL1,LARGE1,B3GAT2	Glucuronosyltransferase Activity (GO:0015020)	GO_Molecular_Function_2023
Secondary Active Transmembrane Transporter Activity (GO:0015291)	0.440863	0.575332	0.565067	1	0.916887	45	SLC35C1,SLC1A5,SLC16A2,SLC35E4,SLC25A3,SLC20A1,SLC25A10,SLC20A2,SLC22A4,SLCO1C1	Secondary Active Transmembrane Transporter Activity (GO:0015291)	GO_Molecular_Function_2023
Lipoprotein Particle Binding (GO:0071813)	0.514548	0.574708	0.565489	1	0.916887	18	PLTP,SORL1,CDH13,MSR1,LCP1,COLEC12	Lipoprotein Particle Binding (GO:0071813)	GO_Molecular_Function_2023
Manganese Ion Transmembrane Transporter Activity (GO:0005384)	0.571011	0.571231	0.567843	1	0.919235	6	SLC11A1	Manganese Ion Transmembrane Transporter Activity (GO:0005384)	GO_Molecular_Function_2023
aminoacyl-tRNA Ligase Activity (GO:0004812)	-0.456115	-0.568338	0.569805	1	0.91959	21	RARS2,TARS2,IARS2,MARS2,DARS2,EARS2,MARS1,WARS2,FARSB	aminoacyl-tRNA Ligase Activity (GO:0004812)	GO_Molecular_Function_2023
Histone Ubiquitin Ligase Activity (GO:0140852)	-0.565434	-0.564699	0.572278	1	0.91959	7	RNF2,TRIM37,HUWE1,RNF20,RNF168	Histone Ubiquitin Ligase Activity (GO:0140852)	GO_Molecular_Function_2023
Acyltransferase Activity, Transferring Groups Other Than Amino-Acyl Groups (GO:0016747)	0.430401	0.564473	0.572433	1	0.91959	58	ZDHHC18,HHAT,PLAAT3,PLA2G15,ZDHHC5,MBOAT7,PLA2G4A,ZDHHC9,ZDHHC1,SPHK1	Acyltransferase Activity, Transferring Groups Other Than Amino-Acyl Groups (GO:0016747)	GO_Molecular_Function_2023
Aldo-Keto Reductase (NADP) Activity (GO:0004033)	0.568173	0.562506	0.573771	1	0.91959	6	AKR1B10,ALDH3A1	Aldo-Keto Reductase (NADP) Activity (GO:0004033)	GO_Molecular_Function_2023
Protein Phosphatase 1 Binding (GO:0008157)	0.550816	0.56147	0.574477	1	0.91959	14	PPP1R3B,PPP1R15A,PHACTR4	Protein Phosphatase 1 Binding (GO:0008157)	GO_Molecular_Function_2023
Water Channel Activity (GO:0015250)	-0.563616	-0.5593	0.575957	1	0.91959	7	AQP11	Water Channel Activity (GO:0015250)	GO_Molecular_Function_2023
Sodium Channel Activity (GO:0005272)	-0.406547	-0.557802	0.57698	1	0.91959	31	GRIK5,GRIK4,SCN3A,GRIK3,ASIC4,SCN8A,SCN2A,GRIK2,TPCN1,SHROOM2,NALCN	Sodium Channel Activity (GO:0005272)	GO_Molecular_Function_2023
Carboxypeptidase Activity (GO:0004180)	0.469032	0.552551	0.580571	1	0.91959	26	SCPEP1,MINDY1,CTSZ,CPXM1,AEBP1	Carboxypeptidase Activity (GO:0004180)	GO_Molecular_Function_2023
Monoatomic Cation:Bicarbonate Symporter Activity (GO:0140410)	0.570834	0.549561	0.58262	1	0.91959	11	SLC39A14,SLC39A8,SLC39A4	Monoatomic Cation:Bicarbonate Symporter Activity (GO:0140410)	GO_Molecular_Function_2023
Steroid Dehydrogenase Activity, Acting On The CH-OH Group Of Donors, NAD Or NADP As Acceptor (GO:0033764)	0.570766	0.549343	0.58277	1	0.91959	11	HSD17B11	Steroid Dehydrogenase Activity, Acting On The CH-OH Group Of Donors, NAD Or NADP As Acceptor (GO:0033764)	GO_Molecular_Function_2023
Protein Serine/Threonine Phosphatase Activity (GO:0004722)	-0.382668	-0.549	0.583005	1	0.91959	52	PHLPP2,PPP1R3C,PPP3R1,PPP3CA,PPM1E,UBLCP1,MYH8,PPP3CB,PGAM5	Protein Serine/Threonine Phosphatase Activity (GO:0004722)	GO_Molecular_Function_2023
Acidic Amino Acid Transmembrane Transporter Activity (GO:0015172)	-0.511901	-0.545134	0.585662	1	0.91959	15	SLC1A1,SLC17A7,SLC1A2,SLC25A22,SLC25A12	Acidic Amino Acid Transmembrane Transporter Activity (GO:0015172)	GO_Molecular_Function_2023
pre-mRNA Binding (GO:0036002)	-0.414207	-0.544791	0.585897	1	0.91959	29	DDX5,HNRNPU,CELF4,CELF5,CELF3,CELF2,SRSF6,RBM22	pre-mRNA Binding (GO:0036002)	GO_Molecular_Function_2023
Chloride Channel Activity (GO:0005254)	-0.384818	-0.544215	0.586293	1	0.91959	51	SLC17A7,GABRB1,GABRA5,GABRA2,GABRB3,CLCN4,TTYH1	Chloride Channel Activity (GO:0005254)	GO_Molecular_Function_2023
Vascular Endothelial Growth Factor Receptor Binding (GO:0005172)	0.561827	0.543718	0.586636	1	0.91959	12	GREM1,ITGB3,ITGA5	Vascular Endothelial Growth Factor Receptor Binding (GO:0005172)	GO_Molecular_Function_2023
Armadillo Repeat Domain Binding (GO:0070016)	-0.558178	-0.543243	0.586962	1	0.91959	7	STRN4,STRN,CTNNBIP1	Armadillo Repeat Domain Binding (GO:0070016)	GO_Molecular_Function_2023
Core Promoter Sequence-Specific DNA Binding (GO:0001046)	-0.402901	-0.543077	0.587077	1	0.91959	31	UBTF,KLF10	Core Promoter Sequence-Specific DNA Binding (GO:0001046)	GO_Molecular_Function_2023
poly(U) RNA Binding (GO:0008266)	0.49474	0.540416	0.588911	1	0.91959	19	PNPT1,RBMS2,PATL1,RBMS1	poly(U) RNA Binding (GO:0008266)	GO_Molecular_Function_2023
Leak Channel Activity (GO:0022840)	-0.539435	-0.538578	0.590178	1	0.91959	12	KCNK10,KCNK4,NALCN	Leak Channel Activity (GO:0022840)	GO_Molecular_Function_2023
Monoatomic Anion Channel Activity (GO:0005253)	-0.381891	-0.538481	0.590245	1	0.91959	38	SLC17A7,LRRC8B,TTYH1,CLCN4	Monoatomic Anion Channel Activity (GO:0005253)	GO_Molecular_Function_2023
Oxidoreductase Activity, Acting On A Sulfur Group Of Donors, Disulfide As Acceptor (GO:0016671)	0.559973	0.537487	0.590931	1	0.91959	6	MSRB2,MSRB1	Oxidoreductase Activity, Acting On A Sulfur Group Of Donors, Disulfide As Acceptor (GO:0016671)	GO_Molecular_Function_2023
Histone H3 Acetyltransferase Activity (GO:0010484)	0.552004	0.536733	0.591452	1	0.91959	13	KAT7,JADE2,ING4	Histone H3 Acetyltransferase Activity (GO:0010484)	GO_Molecular_Function_2023
Disulfide Oxidoreductase Activity (GO:0015036)	-0.560134	-0.536643	0.591514	1	0.91959	8	GLRX2,PDIA2	Disulfide Oxidoreductase Activity (GO:0015036)	GO_Molecular_Function_2023
Histone H3K4 Demethylase Activity (GO:0032453)	0.572199	0.534315	0.593124	1	0.91959	8	KDM5A	Histone H3K4 Demethylase Activity (GO:0032453)	GO_Molecular_Function_2023
Phosphatidylinositol Phospholipase C Activity (GO:0004435)	-0.474919	-0.534063	0.593298	1	0.91959	18	CHRM1	Phosphatidylinositol Phospholipase C Activity (GO:0004435)	GO_Molecular_Function_2023
DNA N-glycosylase Activity (GO:0019104)	-0.562261	-0.531049	0.595385	1	0.91959	9	TDG,MUTYH,SMUG1	DNA N-glycosylase Activity (GO:0019104)	GO_Molecular_Function_2023
Nuclear Receptor Binding (GO:0016922)	-0.30758	-0.528685	0.597024	1	0.91959	107	YWHAH,PRKCB,LATS1,SMARCE1,STRN,PADI2,NCOA1,NSD1,NCOR1,RERG,PROX1,NR4A3,DDX5	Nuclear Receptor Binding (GO:0016922)	GO_Molecular_Function_2023
N-acetyltransferase Activity (GO:0008080)	0.479517	0.52571	0.59909	1	0.91959	20	SAT1	N-acetyltransferase Activity (GO:0008080)	GO_Molecular_Function_2023
mRNA 5'-UTR Binding (GO:0048027)	0.472485	0.525262	0.599401	1	0.91959	23	IGF2BP1,RPS14,IGF2BP2	mRNA 5'-UTR Binding (GO:0048027)	GO_Molecular_Function_2023
2-Acylglycerol-3-Phosphate O-acyltransferase Activity (GO:0047144)	0.562306	0.524253	0.600102	1	0.91959	7		2-Acylglycerol-3-Phosphate O-acyltransferase Activity (GO:0047144)	GO_Molecular_Function_2023
Acetyltransferase Activator Activity (GO:0010698)	0.540845	0.524112	0.600201	1	0.91959	5		Acetyltransferase Activator Activity (GO:0010698)	GO_Molecular_Function_2023
U3 snoRNA Binding (GO:0034511)	-0.558874	-0.521315	0.602148	1	0.91959	9	PRKDC,TSR1	U3 snoRNA Binding (GO:0034511)	GO_Molecular_Function_2023
1-Phosphatidylinositol-4-Phosphate 5-Kinase Activity (GO:0016308)	-0.546186	-0.520827	0.602487	1	0.91959	6	PIP4K2A,PIP5K1B,PIP5K1C,PIP4K2B	1-Phosphatidylinositol-4-Phosphate 5-Kinase Activity (GO:0016308)	GO_Molecular_Function_2023
Neuropeptide Activity (GO:0160041)	-0.504084	-0.520054	0.603026	1	0.91959	15	CCK,VIP	Neuropeptide Activity (GO:0160041)	GO_Molecular_Function_2023
Neuropeptide Hormone Activity (GO:0005184)	-0.504084	-0.520054	0.603026	1	0.91959	15	CCK,VIP	Neuropeptide Hormone Activity (GO:0005184)	GO_Molecular_Function_2023
Phospholipase Inhibitor Activity (GO:0004859)	0.560758	0.519588	0.603351	1	0.91959	7	ANXA5,ANXA2	Phospholipase Inhibitor Activity (GO:0004859)	GO_Molecular_Function_2023
Protein Serine/Threonine Kinase Activator Activity (GO:0043539)	0.432287	0.519558	0.603372	1	0.91959	46	SPRY2,CCND1,IQGAP1	Protein Serine/Threonine Kinase Activator Activity (GO:0043539)	GO_Molecular_Function_2023
Pseudouridine Synthase Activity (GO:0009982)	-0.541939	-0.519456	0.603443	1	0.91959	11	TRUB1,PUS7L,PUS3	Pseudouridine Synthase Activity (GO:0009982)	GO_Molecular_Function_2023
poly(A)-specific Ribonuclease Activity (GO:0004535)	-0.532592	-0.517906	0.604524	1	0.91959	12	CNOT2,CNOT7,PAN2,PARN,CNOT6,NLRP6,CNOT8	poly(A)-specific Ribonuclease Activity (GO:0004535)	GO_Molecular_Function_2023
RNA Polymerase I Core Promoter Sequence-Specific DNA Binding (GO:0001164)	-0.544811	-0.516819	0.605282	1	0.91959	6	UBTF	RNA Polymerase I Core Promoter Sequence-Specific DNA Binding (GO:0001164)	GO_Molecular_Function_2023
Sugar-Phosphatase Activity (GO:0050308)	0.552468	0.514865	0.606648	1	0.91959	6		Sugar-Phosphatase Activity (GO:0050308)	GO_Molecular_Function_2023
Alpha-Mannosidase Activity (GO:0004559)	0.552185	0.514017	0.60724	1	0.91959	6		Alpha-Mannosidase Activity (GO:0004559)	GO_Molecular_Function_2023
3'-5' Exonuclease Activity (GO:0008408)	-0.373803	-0.513643	0.607502	1	0.91959	39	DIS3L,CNOT7,POLD1,EXD1,EXOSC9,DIS3L2,ERI1,REXO4,EXOSC10,ANGEL2,CNOT8	3'-5' Exonuclease Activity (GO:0008408)	GO_Molecular_Function_2023
MAP-kinase Scaffold Activity (GO:0005078)	0.565676	0.512673	0.60818	1	0.91959	10		MAP-kinase Scaffold Activity (GO:0005078)	GO_Molecular_Function_2023
Chemorepellent Activity (GO:0045499)	0.469126	0.510517	0.609689	1	0.91959	23	SEMA6A,SEMA6D,SEMA3A,NRG1,SEMA3E,SEMA6C	Chemorepellent Activity (GO:0045499)	GO_Molecular_Function_2023
Transition Metal Ion Transmembrane Transporter Activity (GO:0046915)	0.434722	0.508868	0.610845	1	0.91959	32	SLC31A2,SLC40A1,SLC39A13,SLC39A8,ATP7B,SLC39A1,SLC39A14,SLC39A4,SLC39A6,SLC11A1	Transition Metal Ion Transmembrane Transporter Activity (GO:0046915)	GO_Molecular_Function_2023
Neuropeptide Binding (GO:0042923)	-0.467445	-0.508646	0.611	1	0.91959	18	SSTR2,GPR37,MCHR1,SSTR3,GPR149,SSTR1,NPY5R,OPRL1	Neuropeptide Binding (GO:0042923)	GO_Molecular_Function_2023
Notch Binding (GO:0005112)	-0.435903	-0.507862	0.61155	1	0.91959	22	DNER,DLL1,DLL3,TCIM,CCN3	Notch Binding (GO:0005112)	GO_Molecular_Function_2023
Calcium-Dependent Protein Serine/Threonine Kinase Activity (GO:0009931)	0.562171	0.504051	0.614226	1	0.921143	8	MAPKAPK3	Calcium-Dependent Protein Serine/Threonine Kinase Activity (GO:0009931)	GO_Molecular_Function_2023
Vinculin Binding (GO:0017166)	0.562073	0.501574	0.615967	1	0.921143	10	CTNNA1,DAG1,SORBS3,TLN1	Vinculin Binding (GO:0017166)	GO_Molecular_Function_2023
Metal Ion Binding (GO:0046872)	0.39417	0.50147	0.616041	1	0.921143	413	ANXA2,MYL12A,ANXA6,FKBP9,CD320,SEPTIN4,DYSF,LCP1,NUCB1,SIK1,ESYT3,DHH,PINK1,IGFBP3,IQGAP1,PLA2G5,PKD2,MAP3K20,TRIM26,SPARC,ANXA11,NUDT22,ADGRV1,IDH2,STIM1,NUDT7,SLC25A13,CALU,SPHK1,ASTN2,ANXA5,XYLT2,GCLC,FBLN1,ANXA4,CLU,IRAK3,PIR,ADCY2,CALR3,GSS,ERN1,CDH18,SLC39A4,MYL9,DDR2,MAP2K7,PLSCR2,RCAN1,GEM,RASGRP2,LRRK2,ITGA5,SYT2,CDC42BPG,SLC25A24,CEMIP2,TCHH,PLA2G4A,NRG1,S100A6,BNIP2,DCHS1,CDH4	Metal Ion Binding (GO:0046872)	GO_Molecular_Function_2023
Protein Kinase Binding (GO:0019901)	0.396105	0.501224	0.616213	1	0.921143	426	UTRN,RBBP6,SPRED3,CAVIN2,SIK1,AXIN2,ATG13,SCN5A,FZD5,MSN,DUSP16,TRIM21,CDKN1A,PTN,RAD9A,STAT3,SOX9,STK11IP,BCL10,PRKAG1,GPRC5B,ADAM9,CAVIN3,CCND1,EMP2,PINK1,IQGAP1,GHR,PKD1,SLC12A7,ATF7,IRAK3,PDLIM5,PTPN23,CDKN2B,NEDD9,TRIB1,SMAD3,HSPB1,SASH1,RPS19,ITGB1,SPRY2,MAPK4,TNIP1,EZR,DUSP10,ZFP36,TPCN2,MAP3K11,SQSTM1,AXIN1,MAPKAPK3,PRKCD,DUSP1,MAVS,GCH1,PRKAB1,SFN,WNK1,PPP1R15A,ITGAV,RHOG,NR3C1,MAPKAPK2,…	Protein Kinase Binding (GO:0019901)	GO_Molecular_Function_2023
Water Transmembrane Transporter Activity (GO:0005372)	0.567124	0.499532	0.617404	1	0.921567	9	SLC4A11	Water Transmembrane Transporter Activity (GO:0005372)	GO_Molecular_Function_2023
Intramolecular Oxidoreductase Activity, Transposing C=C Bonds (GO:0016863)	0.552787	0.495742	0.620077	1	0.924197	7	GLB1,DDT	Intramolecular Oxidoreductase Activity, Transposing C=C Bonds (GO:0016863)	GO_Molecular_Function_2023
Oxidoreductase Activity, Acting On Single Donors With Incorporation Of Molecular Oxygen, Incorporation Of Two Atoms Of Oxygen (GO:0016702)	0.546399	0.493425	0.621712	1	0.925276	12	PIR,ALOX5	Oxidoreductase Activity, Acting On Single Donors With Incorporation Of Molecular Oxygen, Incorporation Of Two Atoms Of Oxygen (GO:0016702)	GO_Molecular_Function_2023
snoRNA Binding (GO:0030515)	-0.388736	-0.488019	0.625536	1	0.92894	31	NOP10,NOP56,PRKDC,TSR1,UTP6,BYSL,CNGB1,NUDT16,NUDT1	snoRNA Binding (GO:0030515)	GO_Molecular_Function_2023
Protein Serine Kinase Activity (GO:0106310)	0.563045	0.487358	0.626005	1	0.92894	9	PRKCD,PINK1,DYRK1A	Protein Serine Kinase Activity (GO:0106310)	GO_Molecular_Function_2023
DNA Secondary Structure Binding (GO:0000217)	-0.381654	-0.482418	0.629509	1	0.930162	32	CLSPN,HMGB1,BLM,RAD18,GEN1,HMGB2,MEF2C,XRCC2,RAD51AP1,RAD51C	DNA Secondary Structure Binding (GO:0000217)	GO_Molecular_Function_2023
Ionotropic Glutamate Receptor Binding (GO:0035255)	-0.528466	-0.480256	0.631046	1	0.930162	11	SHANK2,SHANK1,NSF,SHANK3,SHISA7	Ionotropic Glutamate Receptor Binding (GO:0035255)	GO_Molecular_Function_2023
RNA Exonuclease Activity, Producing 5'-Phosphomonoesters (GO:0016896)	-0.391763	-0.479235	0.631771	1	0.930162	30	DIS3L,XRN1,CNOT7,EXOSC9,DIS3L2,EXOSC2,ERI1,EXOSC10,ANGEL2,CNOT8,DCP2	RNA Exonuclease Activity, Producing 5'-Phosphomonoesters (GO:0016896)	GO_Molecular_Function_2023
U6 snRNA Binding (GO:0017070)	-0.509988	-0.477851	0.632756	1	0.930162	13	LSM8,EIF5A,PRPF8,RBM22	U6 snRNA Binding (GO:0017070)	GO_Molecular_Function_2023
GABA-gated Chloride Ion Channel Activity (GO:0022851)	-0.527524	-0.47756	0.632963	1	0.930162	11	GABRB1,GABRA5,GABRA4,GABRA2,GABRB2,GABRB3	GABA-gated Chloride Ion Channel Activity (GO:0022851)	GO_Molecular_Function_2023
Phosphatase Activity (GO:0016791)	0.412419	0.477349	0.633114	1	0.930162	76	DUSP4,DUSP18,NT5E,LPIN3,DUSP5,LPIN1,DUSP16	Phosphatase Activity (GO:0016791)	GO_Molecular_Function_2023
Voltage-Gated Monoatomic Anion Channel Activity (GO:0008308)	0.552861	0.473508	0.635851	1	0.930162	10		Voltage-Gated Monoatomic Anion Channel Activity (GO:0008308)	GO_Molecular_Function_2023
Phospholipase Binding (GO:0043274)	0.540057	0.473136	0.636116	1	0.930162	12	SYK,ARHGAP6,DGKQ,BANK1,BLNK,SELE	Phospholipase Binding (GO:0043274)	GO_Molecular_Function_2023
Lysine N-methyltransferase Activity (GO:0016278)	-0.432843	-0.472545	0.636538	1	0.930162	20	EZH2,SETD7,EEF1AKMT1,METTL22,SETD6	Lysine N-methyltransferase Activity (GO:0016278)	GO_Molecular_Function_2023
N-acyltransferase Activity (GO:0016410)	0.440603	0.471351	0.63739	1	0.930162	29	SIRT7,PLAAT3,SLC38A2,NAA80,SAT1,NMT2	N-acyltransferase Activity (GO:0016410)	GO_Molecular_Function_2023
CoA Hydrolase Activity (GO:0016289)	0.538734	0.468932	0.639118	1	0.930162	12		CoA Hydrolase Activity (GO:0016289)	GO_Molecular_Function_2023
Sequence-Specific mRNA Binding (GO:1990825)	-0.532396	-0.468376	0.639516	1	0.930162	10	TYMS,LARP6,DHX9,NOVA1	Sequence-Specific mRNA Binding (GO:1990825)	GO_Molecular_Function_2023
Gamma-Tubulin Binding (GO:0043015)	-0.41226	-0.46701	0.640493	1	0.930162	25	BRCA2,RACGAP1,WIPF3	Gamma-Tubulin Binding (GO:0043015)	GO_Molecular_Function_2023
Calcium Channel Regulator Activity (GO:0005246)	-0.371637	-0.466501	0.640857	1	0.930162	33	YWHAE,SLC30A1,STIM2,FKBP1A,NPY2R,CALM1,FKBP1B,NRXN1	Calcium Channel Regulator Activity (GO:0005246)	GO_Molecular_Function_2023
ATPase Binding (GO:0051117)	0.401578	0.466197	0.641074	1	0.930162	67	ATP1B3,PKD2,UBXN1,RALB,ANK1,EZR,BBC3,PSEN1	ATPase Binding (GO:0051117)	GO_Molecular_Function_2023
Inward Rectifier Potassium Channel Activity (GO:0005242)	-0.420058	-0.465615	0.641491	1	0.930162	23	KCNJ9,KCNJ6,KCNN3,KCNJ12,KCNJ3	Inward Rectifier Potassium Channel Activity (GO:0005242)	GO_Molecular_Function_2023
Low-Density Lipoprotein Particle Binding (GO:0030169)	0.522233	0.463406	0.643073	1	0.931126	14	PLTP,SORL1,CDH13,MSR1,COLEC12	Low-Density Lipoprotein Particle Binding (GO:0030169)	GO_Molecular_Function_2023
S-adenosylmethionine-dependent Methyltransferase Activity (GO:0008757)	-0.357516	-0.461364	0.644538	1	0.93115	43	COQ3,DNMT3A,TRMT2A,FBLL1,PRMT8,DNMT1,SUV39H1,DNMT3B,PRMT7,METTL4,GAMT	S-adenosylmethionine-dependent Methyltransferase Activity (GO:0008757)	GO_Molecular_Function_2023
Sulfuric Ester Hydrolase Activity (GO:0008484)	-0.529334	-0.459849	0.645625	1	0.93115	10	ARSJ,IDS	Sulfuric Ester Hydrolase Activity (GO:0008484)	GO_Molecular_Function_2023
Excitatory Extracellular Ligand-Gated Monoatomic Ion Channel Activity (GO:0005231)	-0.425273	-0.458292	0.646743	1	0.93115	21	CHRNA7,CHRNA5,CHRNA3,CHRNA4,P2RX5,GRIK2,GLRB	Excitatory Extracellular Ligand-Gated Monoatomic Ion Channel Activity (GO:0005231)	GO_Molecular_Function_2023
Cardiolipin Binding (GO:1901612)	-0.532479	-0.458269	0.646759	1	0.93115	8	NME4,OPA1,PLEKHN1	Cardiolipin Binding (GO:1901612)	GO_Molecular_Function_2023
Ribosomal Small Subunit Binding (GO:0043024)	0.50284	0.454945	0.649149	1	0.933266	16		Ribosomal Small Subunit Binding (GO:0043024)	GO_Molecular_Function_2023
Cyclin-Dependent Protein Serine/Threonine Kinase Regulator Activity (GO:0016538)	0.416142	0.453414	0.650251	1	0.933528	41	CDKN2B,CCNI,CDKN1A,CCND1	Cyclin-Dependent Protein Serine/Threonine Kinase Regulator Activity (GO:0016538)	GO_Molecular_Function_2023
G Protein-Coupled Peptide Receptor Activity (GO:0008528)	-0.358803	-0.451801	0.651412	1	0.933875	51	GPR37L1,RXFP3,GPR37,GLP1R,MCHR1,AVPR1A,HCRTR2,MAS1,CCKBR,NPR3,KISS1R,OPRL1,MC5R,BRS3,OXTR	G Protein-Coupled Peptide Receptor Activity (GO:0008528)	GO_Molecular_Function_2023
CD4 Receptor Binding (GO:0042609)	-0.521252	-0.449812	0.652846	1	0.934611	6	IL16	CD4 Receptor Binding (GO:0042609)	GO_Molecular_Function_2023
Histone H4 Acetyltransferase Activity (GO:0010485)	-0.425479	-0.447732	0.654347	1	0.935437	20	USP22,BRPF3,NAA60,BRCA2	Histone H4 Acetyltransferase Activity (GO:0010485)	GO_Molecular_Function_2023
Phosphatidylinositol-5-Phosphate Binding (GO:0010314)	0.509065	0.446457	0.655267	1	0.935437	15	SH3PXD2B,VEPH1,SNX3,PLA2G4A,PHLDA3	Phosphatidylinositol-5-Phosphate Binding (GO:0010314)	GO_Molecular_Function_2023
Polyubiquitin Modification-Dependent Protein Binding (GO:0031593)	0.429815	0.443352	0.657511	1	0.937323	50	UBXN1,SQSTM1,MINDY1,OTUD7B,RNF31,UBQLN4,OPTN,IKBKE,TNFAIP3,PARP10,MINDY2,ASCC2	Polyubiquitin Modification-Dependent Protein Binding (GO:0031593)	GO_Molecular_Function_2023
Monocarboxylic Acid Transmembrane Transporter Activity (GO:0008028)	-0.40004	-0.440015	0.659926	1	0.939257	26	SLC6A1,SLC6A11,SLC16A7	Monocarboxylic Acid Transmembrane Transporter Activity (GO:0008028)	GO_Molecular_Function_2023
Sialyltransferase Activity (GO:0008373)	-0.434624	-0.438921	0.660719	1	0.939257	19	ST6GALNAC5,ST6GAL2,ST8SIA3,ST8SIA6,ST6GALNAC3,ST6GALNAC6	Sialyltransferase Activity (GO:0008373)	GO_Molecular_Function_2023
Bubble DNA Binding (GO:0000405)	0.532279	0.43595	0.662873	1	0.941001	7		Bubble DNA Binding (GO:0000405)	GO_Molecular_Function_2023
Lysophosphatidic Acid Acyltransferase Activity (GO:0042171)	0.467529	0.432469	0.665401	1	0.943271	19	TAFAZZIN,GPAT3,MBOAT7,AGPAT5,ABHD5,AGPAT4	Lysophosphatidic Acid Acyltransferase Activity (GO:0042171)	GO_Molecular_Function_2023
Voltage-Gated Potassium Channel Activity Involved In Ventricular Cardiac Muscle Cell Action Potential Repolarization (GO:1902282)	-0.516977	-0.426871	0.669474	1	0.947312	7	KCNJ3,KCNE2	Voltage-Gated Potassium Channel Activity Involved In Ventricular Cardiac Muscle Cell Action Potential Repolarization (GO:1902282)	GO_Molecular_Function_2023
Double-Stranded Telomeric DNA Binding (GO:0003691)	0.535166	0.425169	0.670714	1	0.947312	8		Double-Stranded Telomeric DNA Binding (GO:0003691)	GO_Molecular_Function_2023
GABA-A Receptor Activity (GO:0004890)	-0.482352	-0.424616	0.671117	1	0.947312	14	GABRB1,GABRA5,GABRA4,GABRA2,GABRB2,GABRB3	GABA-A Receptor Activity (GO:0004890)	GO_Molecular_Function_2023
Preribosome Binding (GO:1990275)	-0.499705	-0.422151	0.672914	1	0.947312	5	NVL	Preribosome Binding (GO:1990275)	GO_Molecular_Function_2023
Adenyl Nucleotide Binding (GO:0030554)	0.433505	0.420464	0.674147	1	0.947312	28	ALDH2,SORD,CAT,PGD,ALDH1A1	Adenyl Nucleotide Binding (GO:0030554)	GO_Molecular_Function_2023
Intracellular Chloride Channel Activity (GO:0061778)	-0.497886	-0.418087	0.675884	1	0.947312	12	TTYH1	Intracellular Chloride Channel Activity (GO:0061778)	GO_Molecular_Function_2023
Kinase Activator Activity (GO:0019209)	0.409511	0.418037	0.67592	1	0.947312	39	MAP3K20,IRAK4,PDE8A,WNK1,GPRC5C,GPRC5B	Kinase Activator Activity (GO:0019209)	GO_Molecular_Function_2023
5'-3' DNA Helicase Activity (GO:0043139)	-0.513649	-0.417932	0.675997	1	0.947312	7	PIF1	5'-3' DNA Helicase Activity (GO:0043139)	GO_Molecular_Function_2023
NEDD8 Transferase Activity (GO:0019788)	0.517926	0.414607	0.67843	1	0.947312	6		NEDD8 Transferase Activity (GO:0019788)	GO_Molecular_Function_2023
G-rich Strand Telomeric DNA Binding (GO:0098505)	-0.515987	-0.413775	0.679039	1	0.947312	8	NABP2,HNRNPA1,RPA1,HNRNPA2B1	G-rich Strand Telomeric DNA Binding (GO:0098505)	GO_Molecular_Function_2023
Calcium Activated Cation Channel Activity (GO:0005227)	0.514128	0.413016	0.679595	1	0.947312	13	ANO6,TRPM5	Calcium Activated Cation Channel Activity (GO:0005227)	GO_Molecular_Function_2023
Phosphatidylglycerol Binding (GO:1901611)	0.520088	0.410887	0.681156	1	0.947312	12	PLTP,PITPNC1,GSDMD	Phosphatidylglycerol Binding (GO:1901611)	GO_Molecular_Function_2023
RNA Nuclease Activity (GO:0004540)	0.423559	0.407372	0.683734	1	0.947312	50	SMG6,NYNRIN,N4BP1,ERN1,RNASEH1,ANG,AGO2,KHNYN	RNA Nuclease Activity (GO:0004540)	GO_Molecular_Function_2023
Intracellular Calcium Activated Chloride Channel Activity (GO:0005229)	-0.501873	-0.406587	0.684312	1	0.947312	11	TTYH1	Intracellular Calcium Activated Chloride Channel Activity (GO:0005229)	GO_Molecular_Function_2023
Cysteine-Type Endopeptidase Inhibitor Activity Involved In Apoptotic Process (GO:0043027)	-0.484866	-0.406133	0.684645	1	0.947312	13	SNCA	Cysteine-Type Endopeptidase Inhibitor Activity Involved In Apoptotic Process (GO:0043027)	GO_Molecular_Function_2023
Quaternary Ammonium Group Transmembrane Transporter Activity (GO:0015651)	0.518417	0.405796	0.684892	1	0.947312	12	SLC25A19,SLC22A4,SLC44A2,SLC22A5	Quaternary Ammonium Group Transmembrane Transporter Activity (GO:0015651)	GO_Molecular_Function_2023
Phosphate Ion Binding (GO:0042301)	0.521549	0.405655	0.684996	1	0.947312	7	PNP	Phosphate Ion Binding (GO:0042301)	GO_Molecular_Function_2023
Hydrolase Activity, Acting On Carbon-Nitrogen (But Not Peptide) Bonds, In Linear Amidines (GO:0016813)	0.500054	0.404436	0.685892	1	0.947312	5	DDAH1	Hydrolase Activity, Acting On Carbon-Nitrogen (But Not Peptide) Bonds, In Linear Amidines (GO:0016813)	GO_Molecular_Function_2023
DNA Binding, Bending (GO:0008301)	-0.492825	-0.40431	0.685985	1	0.947312	12	TOP2A,HMGB2,HMGB1	DNA Binding, Bending (GO:0008301)	GO_Molecular_Function_2023
DNA Endonuclease Activity (GO:0004520)	-0.411406	-0.402298	0.687465	1	0.948066	20	ZRANB3,EXO1,EXOG	DNA Endonuclease Activity (GO:0004520)	GO_Molecular_Function_2023
Calcium:Monoatomic Cation Antiporter Activity (GO:0015368)	0.51943	0.39976	0.689333	1	0.948387	7	SLC8B1	Calcium:Monoatomic Cation Antiporter Activity (GO:0015368)	GO_Molecular_Function_2023
Guanylate Kinase Activity (GO:0004385)	-0.510172	-0.398529	0.69024	1	0.948387	8	DLG2,LRGUK	Guanylate Kinase Activity (GO:0004385)	GO_Molecular_Function_2023
Nuclear Vitamin D Receptor Binding (GO:0042809)	0.509033	0.397103	0.691292	1	0.948387	13	MED17,RXRA,SNW1,MED4,MED22	Nuclear Vitamin D Receptor Binding (GO:0042809)	GO_Molecular_Function_2023
[truncated: 6,706 more rows]

## Sheet: PCA
	pca1	pca2
Nedd8Cre1-1	-70098.3	29194.8
Nedd8Cre1-2	-43304.7	229532
Nedd8Cre1-3	444082	47465.8
Nedd8Cre1-4	-12262.3	58223.3
Nedd8Cre2-1	38661.2	13176.5
[truncated: 16 more rows]
