# Supplementary material for: Neddylation regulates the development and function of glutamatergic neurons
Source: Commun Biol. 2025 Sep 9;8:1338. doi: 10.1038/s42003-025-08680-x (PMC12420789; doi:10.1038/s42003-025-08680-x)
Supplement: Supplementary file 5 — Supplementary data 3 [file 42003_2025_8680_MOESM5_ESM.xlsx]

## Sheet: Synapse Number
Figure 1J				Figure 1K				Figure 1L				Figure 1M
Pre-synaptic counts				Post-synaptic counts				Colocalized pre-postsynaptic				Colocalized post-presynaptic
CTRL	RFP	CRE		CTRL	RFP	CRE		CTRL	RFP	CRE		CTRL	RFP	CRE
1501	3324	1298		1133	1350	925		1222	1980	745		966	1260	612
613	2550	1486		465	2203	609		505	1888	926		436	1600	537
589	648	1218		460	410	704		450	474	959		350	381	633
821	935	1998		847	1019	538		714	646	750		634	547	447
983	815	5604		1092	700	1854		828	705	3116		760	579	1754
521	1888	1026		187	1187	471		241	1085	501		175	1000	402
1002	910	1146		566	1392	407		666	822	571		520	884	393
1036	740	1196		871	564	783		677	487	801		604	404	639
699	1030	700		372	796	349		376	932	423		286	682	293
1491	747	585		1232	632	287		1227	580	378		1120	472	267
1017	904	1630		1022	1052	1132		696	752	946		623	594	607
604	2530	1487		1139	1648	1011		582	1569	826		536	1232	577
1076	2971	2251		2237	3033	984		985	2603	743		980	2250	601
904	1091	1687		521	923	1131		515	594	1169		347	513	851
1218	3426	3824		1459	2140	1941		860	2099	2432		889	1580	1673
1104	2485	1388		1169	1233	734		906	1052	543		800	985	380
2027	680	792		1656	861	932		1808	565	715		1431	629	663
1108	1452	2464		597	1456	924		649	1239	1350		487	1113	839
647	1370	2242		415	394	1633		452	643	1829		333	373	1382
967	412	948		399	331	981		568	189	734		370	212	671
1826	1930	2242		1148	1301	956		1486	1527	1398		1053	1142	845
711	3604	2164		897	1212	841		558	1689	1298		515	1085	809
1631	2074	1138		1654	1072	636		1154	1625	764		1052	1029	572
1846	571	2528		974	347	1362		1346	339	1632		861	286	1218
1053	2165	704		558	1084	522		690	1265	314		471	967	476
1669	4012	3282		1153	3163	959		1406	3691	1542		1006	2998	896
4541	855	3876		2876	591	2191		3809	616	2465		2624	519	1823
2978	2703			2420	1889			2653	1666			2124	1409
	1106				422				715				404
	2921				1459				2150				1437
	936				725				568				567

## Sheet: Sholl
Figure 1G				Figure 1F				Figure 1H
Total cossing dendrites				50-100 µm Total crossing dendrites				Dendrite length sum (µm)
CTRL	RFP	CRE		CTRL	RFP	CRE		CTRL	RFP	CRE
279	171	147		108	19	77		1694.45	1136.17	967.624
207	220	98		66	130	26		1244.39	1493.06	650.58
195	280	165		89	112	53		1323.98	2125.65	1122.39
204	116	73		45	48	22		1233.19	752.342	476.792
182	178	183		84	73	66		1390.43	5399.87	1106.26
268	217	265		129	80	52		2109.38	1497.89	1604.95
	317	111		83	139	42			2292.35	730.17
	540			103	122	68			4091.45
148	270	179		88	98	150		995.1	1646.77	1255.61
204	295	295		69	88	94		1325.82	2006.12	1855.13
244	264	184		60	169	117		1642.68	2119.62	1291.29
180	342	301		112	160	53		1151.5	2371.67	2229.27
176	162	209		50	71	57		1119.22	1147.24	1486.4
	256			78	121	64			1734.21
	203			133	100	106			1239.95
	171			106	69	133		2021.72	1146.06
277		109		73	69	71		943.39	1046.03	662.45
147	160	174		102	67	62		1211.32	923.5	1160.85
188	137	255		72	101	48		1702.22	1504.5	1594.78
232	201	289		84	103	8		1909.32		1854.28
275		204		119	59			1006.12	1184.49	1291.77
144	183	159			89			1361.85	1192.4	953.2
174	180	134			79			1048.79	1067.61	973.55
143	172	114			132			1810.22	1200.87	1194.72
225	200							1872.31	1836.22
236	260

## Sheet: Sholl XY plot
Figure 1E
Sholl plot
	CTRL																														RFP
0	0	0	0	0	0	0	0	0	0	0	0	0	0	0	0	0	0	0	0	0	0										0	0	0	0	0	0	0	0	0	0	0	0	0	0	0	0	0	0	0
5	1	3	5	6	0	1	1	5	6	3	1	0	1	0	0	0	0	0	2	1	0										4	1	2	2	3	7	3	0	4	6	3	0	1	0	4	0	0	0	0
10	6	6	11	11	8	6	3	7	6	4	1	3	5	2	2	5	3	5	5	4	7										17	7	3	5	7	11	5	9	4	7	5	3	2	4	7	4	0	1	5
15	6	8	11	15	8	9	5	8	7	6	5	7	8	2	6	7	5	4	5	8	8										18	9	4	6	9	17	7	13	6	7	6	4	6	6	10	4	2	2	5
20	7	13	12	15	15	12	5	8	8	12	8	7	9	7	8	11	5	7	5	8	9										22	10	6	9	10	17	9	16	7	9	6	7	11	11	9	6	3	5	6
25	8	15	13	17	17	14	4	13	8	10	12	6	7	9	10	10	4	7	4	8	10										25	9	6	9	14	14	8	17	9	10	9	10	12	13	14	6	4	7	7
30	7	18	13	19	19	13	4	12	10	10	8	7	8	12	14	12	8	9	8	8	10										23	9	7	6	12	17	8	17	9	10	9	11	15	17	11	5	5	8	8
35	13	19	15	24	18	13	4	12	10	10	9	7	7	10	10	11	11	9	13	8	10										20	9	7	3	14	22	10	14	8	9	13	12	14	19	13	6	6	9	12
40	17	18	13	23	15	14	9	14	11	12	9	6	8	11	14	11	10	8	12	8	10										13	10	8	5	9	14	10	15	8	7	14	10	14	19	10	6	6	10	13
45	12	15	10	20	17	13	12	16	10	11	8	9	10	10	13	14	12	12	11	5	13										10	13	9	6	13	18	9	15	11	6	18	15	16	16	10	7	8	7	12
50	11	15	10	14	17	15	12	17	11	10	7	10	10	9	14	12	13	13	11	5	11										7	16	11	7	8	13	10	19	9	5	21	14	14	14	7	6	7	5	11
55	14	11	10	9	11	14	11	15	12	10	6	10	8	8	13	12	8	12	10	5	11										4	13	10	6	8	12	9	13	12	6	21	17	13	15	11	7	7	6	15
60	13	9	13	6	10	14	10	11	12	9	7	11	9	8	11	12	8	10	10	5	13										3	15	12	4	9	12	8	14	10	6	19	17	9	12	12	6	4	7	11
65	8	10	13	4	13	13	8	11	8	8	6	14	8	8	15	15	7	11	10	8	16										3	15	13	6	13	10	10	12	10	7	24	14	9	14	12	8	4	8	10
70	10	8	12	4	9	13	6	9	7	7	5	17	5	8	16	10	6	7	7	10	12										2	14	10	5	9	7	10	9	10	8	23	15	8	16	12	6	5	9	8
75	10	4	12	2	9	19	6	8	6	6	5	9	3	7	14	9	5	8	7	9	8										0	14	11	3	5	5	13	10	10	8	15	13	5	12	11	6	5	9	9
80	10	4	9	2	5	13	6	8	8	5	5	9	2	7	13	10	6	8	5	10	9											19	11	4	4	5	13	10	8	13	15	17	4	11	10	6	7	7	6
85	9	2	6	1	4	10	8	8	9	5	7	10	2	7	12	7	5	8	4	8	11											11	12	4	4	5	17	9	9	8	11	16	3	9	9	5	8	6	9
90	10	1	2	1	2	8	7	7	5	4	4	8	1	6	14	6	6	7	3	10	8											5	7	3	4	6	17	10	9	6	8	15	2	7	6	6	7	5	6
95	7	1	1	1	2	4	5	5	5	3	4	8	1	5	6	6	5	8	3	9	11											5	8	3	5	3	18	7	6	7	7	12	2	6	5	6	8	2	9
100	6	1	1	1	2	6	4	4	5	2	4	6	1	5	5	7	4	10	2	5	9											3	7	3	4	2	14	9	5	14	5	10	2	5	5	7	7	3	7
105	10	1	1	0	2	3	3	4	5	2	7	6	1	5	5	9	4	6	2	4	7											2	5	1	5	0	11	13	5	15	5	9	0	6	3	8	8	4	7
110	12	0	1		1	4	3	2	4	3	5	6	1	5	3	8	2	2	1	5	6											2	6	5	4		8	9	5	17	3	8		4	4	6	7	4	8
115	12		1		1	7	3	0	5	2	5	7	1	3	6	7	3	2	1	5	4											2	8	1	3		9	12	5	12	3	10		5	3	6	8	3	7
120	9		1		1	6	3		4	2	5	11	1	3	6	8	1	1	1	6	2											4	5	2	2		10	10	5	12	1	9		3	2	4	4	1	7
125	9		1		1	5	3		3	2	3	7	1	3	2	6	1	0	1	7	2											2	5	2	0		8	9	4	13	0	9		2	1	3	6	2	3
130	7		1		0	7	1		2	2	3	7	1	2	0	7	1		0	10	2											1	3	2			11	11	4	13		9		2	1	3	4	2	0
135	8		1			8	1		2	2	4	7	1	2		5	1			8	2											0	5	1			6	9	4	14		8		5	1	3	5	1
140	8		1			6	1		2	2	4	7	1	2		4	0			9	5												4	1			6	8	4	14		5		3	0	2	5	3
145	5		1			4	0		2	3	3	7	1	2		4				8	4												4	1			5	7	4	8		5		0		1	2	1
150	2		1			2			2	3	3	7	1	2		6				5	4												4	1			3	7	6	7		4				1	2	0
155	1		1			2			4	3	2	6	1	2		6				5	2												2	0			3	7	5	5		3				2	2
160	0		1			1			4	2	2	5	2	2		4				4	0												4				3	7	5	3		3				2	1
165			0			0			3	1	5	6	2	2		7				3													4				4	7	5	3		2				2	1
170									5	1	2	4	2	2		3				4													4				3	6	6	0		2				2	1
175									4	1	1	3	6	1		2				0													4				4	7	4			2				2	1
180									4	1	1	2	2	1		1																	4				2	5	3			2				2	0
185									4	1	0	3	5	1		1																	4				3	8	7			2				1
190									4	0		3	4	1		0																	3				3	9	6			2				1
195									4			2	0	2																			6				2	7	3			2				1
200									3			1		2																			3				2	10	4			2				1
205									2			1		2																			3				2	7	2			3				1
210									3			1		0																			2				1	6	2			3				1
215									3			1																					2				0	7	1			3				1
220									1			1																					2					7	1			2				1
225									1			1																					2					8	1			1				1
230									0			1																					3					3	1			0				0
235												0																					2					4	1
240																																	2					3	1
245																																	1					3	1
250																																	1					4	1
255																																	1					3	0
260																																	1					2
265																																	1					2
270																																	1					2
275																																	1					2
280																																	1					2
285																																	1					2
290																																	1					1
295																																	1					1
300																																	0					4
305																																						4
310																																						6
315																																						3
320																																						3
325																																						6
330																																						4
335																																						4
340																																						7
345																																						2
350																																						2
355																																						2
360																																						2
365																																						2
370																																						2
375																																						2
380																																						2
385																																						2
390																																						2
395																																						2
400																																						2
405																																						0
410
415
420
425
430
435
440
445
450
455
460
465
470
475
480
485
490
495
500
505
510
515
520
525
530
535
540
545
550
555
560
565
570
575
580
585
590
595
600
605
610
615
620
625
630
635
640
645
650
655
660
665
670
675
680
685
[truncated: 25 more columns]

## Sheet: vGlut1 confocal
Figure 6B			Figure 6C			Figure 6D			Figure 6E
Total vGlut1 counts			Somatic vGlut1 counts			Total vGlut1 intensity			Somatic vGlut1 intensity
RFP	CRE		RFP	CRE		RFP	CRE		RFP	CRE
3273	3788		273	1491		22.81	23.74		19.15	30.75
3070	2022		270	430		17.66	12.75		19.02	13.23
7123	641		1939	75		26.48	12.41		34.47	10.3
2587	1483		217	316		19.68	14.51		16.69	12.91
10300	2375		1782	244		24.63	14.33		40.93	11.54
6611	207		870	73		14.92	9.74		34.67	9.77
9739	3518		948	204		11.3	18.94		32.41	12.56
6175	9717		837	1165		10.85	12.5		25.24	23.44
8980	2889		1416	798		11.82	45.8		34.74	32.1
8070	2764		1691	383		10.85	28.58		32.13	34.25
10200	1974		1516	458		21.39	46.15		28.11	51.59
4439	1783		654	426		14.04	38.5		36.64	52.1
3665	6630		647	1020		25.59	22.16		60.12	46.41
10900	3546		695	795		5.45	29.72		8.54	48.53
9369	10300		1571	703		22.7	8.9		18.93	9.19
4267	2686		664	239		39.14	9.16		55.97	7.73
4804	6795		529	1280		12.16	16.43		40.73	16.07
	5245			649			27.88			44.23
	1768			508			40.46			41.27

## Sheet: STED
Figure 6 G (left) and H (right)
vGlut1 intensity (AU)									PSD95 intensity (AU)
Linescan (µm)	Control		RFP		CRE				Linescan (µm)	Control		RFP		CRE
	Mean	SEM	Mean	SEM	Mean	SEM				Mean	SEM	Mean	SEM	Mean	SEM
0	1.46546	0.0554584	1.46599	0.0455216	1.5107	0.0519174			0	5.375	0.16225	4.8425	0.097357	4.5553	0.10548
0.2	1.4706	0.0559393	1.45747	0.0459055	1.51897	0.0524201			0.2	5.3478	0.15637	4.7963	0.096292	4.5421	0.10376
0.4	1.51434	0.0568073	1.49532	0.0472759	1.54743	0.0530641			0.4	5.301	0.15725	4.8982	0.095934	4.603	0.10335
0.6	1.51307	0.0567408	1.50112	0.0462135	1.55607	0.05274			0.6	5.2747	0.16534	4.8682	0.097514	4.5704	0.10707
0.8	1.5092	0.0569706	1.50309	0.0462537	1.56313	0.0526279			0.8	5.4243	0.16882	4.9646	0.10017	4.6848	0.1103
1	1.50251	0.0561933	1.51001	0.0461733	1.55723	0.0525157			1	5.3393	0.16494	4.9202	0.097237	4.647	0.10749
1.2	1.50765	0.0563083	1.49501	0.045785	1.55191	0.0519299			1.2	5.3554	0.16635	4.9068	0.097523	4.6314	0.10848
1.4	1.52335	0.0562357	1.52599	0.0459591	1.5763	0.0521418			1.4	5.4524	0.17098	4.9231	0.097775	4.6843	0.10971
1.6	1.54673	0.0590818	1.5571	0.0471375	1.61536	0.054136			1.6	5.557	0.17567	5.0347	0.10263	4.7613	0.11423
1.8	1.54289	0.0581714	1.5492	0.0466509	1.5967	0.0532926			1.8	5.483	0.1662	5.0737	0.10034	4.7382	0.10833
2	1.5519	0.0581442	1.56143	0.0468072	1.60966	0.053438			2	5.4039	0.17343	5.0524	0.10471	4.7245	0.11513
2.2	1.58454	0.0590485	1.61303	0.0478294	1.66484	0.0538992			2.2	5.5944	0.17907	5.2521	0.11079	4.897	0.11716
2.4	1.59355	0.0585374	1.61366	0.0480838	1.66347	0.0546304			2.4	5.6378	0.18166	5.2907	0.11094	4.9353	0.11711
2.6	1.61103	0.0582289	1.63464	0.0479588	1.69056	0.0543396			2.6	5.5842	0.1709	5.2886	0.10908	4.9301	0.11446
2.8	1.60771	0.060337	1.64673	0.0492444	1.70078	0.0559475			2.8	5.4898	0.1688	5.2514	0.11077	4.9008	0.11285
3	1.62365	0.0580958	1.64414	0.0479008	1.69704	0.0539698			3	5.4498	0.15898	5.2402	0.10892	4.8393	0.10907
3.2	1.66532	0.0610326	1.67508	0.0493738	1.73003	0.0561178			3.2	5.5927	0.15837	5.3355	0.1063	4.9263	0.1083
3.4	1.67612	0.0606636	1.70699	0.049289	1.75965	0.0558104			3.4	5.5952	0.16439	5.3239	0.10667	4.9371	0.11127
3.6	1.67972	0.058613	1.71329	0.0490525	1.76085	0.0546637			3.6	5.5391	0.15961	5.2503	0.10516	4.8478	0.10891
3.8	1.6887	0.0601495	1.73637	0.0498024	1.78794	0.0560513			3.8	5.7653	0.17343	5.3814	0.11235	5.0704	0.11813
4	1.73062	0.0632103	1.75681	0.0521548	1.81408	0.0585816			4	5.7968	0.17338	5.4987	0.11779	5.1281	0.11873
4.2	1.76689	0.0630349	1.80971	0.0516325	1.86667	0.058083			4.2	5.8929	0.17496	5.5316	0.1177	5.1938	0.12014
4.4	1.71931	0.0589699	1.7839	0.050039	1.83917	0.0559392			4.4	5.8486	0.17307	5.4666	0.11428	5.0888	0.11836
4.6	1.79983	0.0609419	1.86626	0.0525119	1.91637	0.058191			4.6	5.9447	0.18365	5.5338	0.11498	5.1607	0.12158
4.8	1.81371	0.062312	1.91027	0.0530877	1.95679	0.0589555			4.8	6.0689	0.18115	5.5811	0.11251	5.242	0.11927
5	1.80161	0.0597986	1.90336	0.0524539	1.95052	0.0582201			5	6.051	0.18002	5.6291	0.11542	5.2353	0.11769
5.2	1.82553	0.0606576	1.91416	0.0519093	1.96311	0.0580913			5.2	6.023	0.17817	5.7277	0.11949	5.2769	0.11801
5.4	1.86619	0.0619793	1.94317	0.0527886	2.001	0.0589181			5.4	5.9609	0.17367	5.6858	0.11639	5.207	0.1152
5.6	1.87287	0.059481	1.95496	0.0515031	1.99314	0.0568283			5.6	6.0689	0.177	5.762	0.11768	5.2632	0.11556
5.8	1.89577	0.0618402	1.99442	0.0537841	2.05048	0.0598072			5.8	6.199	0.175	5.8317	0.1178	5.3351	0.11586
6	1.95284	0.0644867	2.03861	0.0543197	2.08521	0.0608417			6	6.2313	0.1688	5.9043	0.12308	5.3771	0.11362
6.2	1.96031	0.0633646	2.05892	0.0545206	2.11193	0.060713			6.2	6.3316	0.17533	6.0282	0.13116	5.4934	0.11936
6.4	1.9819	0.064151	2.10391	0.0552839	2.15077	0.0615439			6.4	6.3444	0.18844	6.0935	0.13233	5.5336	0.12967
6.6	1.99887	0.062306	2.10485	0.0544224	2.17437	0.0607877			6.6	6.432	0.18966	6.1502	0.13027	5.5553	0.12487
6.8	2.00737	0.0618704	2.14935	0.0540831	2.20105	0.0608958			6.8	6.3912	0.18662	6.2069	0.13377	5.5473	0.12186
7	2.01896	0.0633283	2.17016	0.0556142	2.21048	0.0621671			7	6.3903	0.18864	6.2756	0.1355	5.578	0.12307
7.2	2.06317	0.065884	2.19609	0.0569935	2.24974	0.0638789			7.2	6.381	0.1857	6.3182	0.13816	5.5449	0.12049
7.4	2.14393	0.0676322	2.25912	0.0582345	2.3055	0.0648137			7.4	6.5366	0.18193	6.3615	0.13434	5.5818	0.12048
7.6	2.17224	0.0675475	2.293	0.0584933	2.34576	0.0651585			7.6	6.4456	0.18129	6.3453	0.13164	5.6044	0.11966
7.8	2.2301	0.0687332	2.34942	0.0591897	2.40862	0.0665753			7.8	6.5136	0.17486	6.3315	0.12871	5.6106	0.11696
8	2.22469	0.0678833	2.36277	0.0601048	2.41173	0.0668703			8	6.3903	0.1681	6.4269	0.13063	5.6498	0.11417
8.2	2.23627	0.0675869	2.39504	0.0601271	2.43803	0.0666376			8.2	6.3486	0.16003	6.3016	0.13065	5.5331	0.111
8.4	2.28463	0.0701819	2.42258	0.060386	2.48029	0.0681582			8.4	6.4464	0.16602	6.3416	0.13013	5.5992	0.11377
8.6	2.35665	0.0731884	2.50561	0.0625777	2.54979	0.0697412			8.6	6.608	0.17186	6.3904	0.12903	5.6971	0.11613
8.8	2.3731	0.070554	2.53949	0.061685	2.5977	0.0691387			8.8	6.4753	0.16306	6.4305	0.12762	5.6994	0.11182
9	2.40937	0.0728556	2.57315	0.0623188	2.62558	0.0699447			9	6.5595	0.16085	6.3554	0.12613	5.6352	0.11002
9.2	2.42788	0.073146	2.62863	0.065372	2.66916	0.0715028			9.2	6.6224	0.16194	6.5031	0.12702	5.775	0.11174
9.4	2.4626	0.0723475	2.65845	0.0644436	2.71686	0.0717894			9.4	6.7211	0.1709	6.559	0.12995	5.8729	0.11851
9.6	2.54027	0.0740292	2.74857	0.066055	2.8125	0.073389			9.6	6.6956	0.17055	6.6082	0.12827	5.9045	0.11586
9.8	2.57293	0.0765577	2.7787	0.0666576	2.84844	0.0748515			9.8	6.8844	0.17152	6.6251	0.12346	6.0501	0.11657
10	2.64211	0.0795127	2.84365	0.0700188	2.9034	0.0778346			10	6.7798	0.17249	6.5547	0.1228	5.9386	0.11687
10.2	2.69588	0.0791074	2.87043	0.0702867	2.9464	0.0784661			10.2	6.9252	0.16976	6.6681	0.11933	6.0491	0.11493
10.4	2.69691	0.0791225	2.91605	0.0704741	2.97407	0.0780298			10.4	7.0578	0.18815	6.6656	0.12312	6.0766	0.12353
10.6	2.78332	0.080042	2.95457	0.0706125	3.0371	0.0789023			10.6	7.0034	0.18323	6.6544	0.12195	6.0548	0.12068
10.8	2.83683	0.0821713	3.04903	0.0735229	3.12194	0.0819893			10.8	7.1293	0.18492	6.7104	0.12123	6.12	0.12056
11	2.89212	0.0818144	3.08661	0.0735095	3.17612	0.0821098			11	7.0697	0.18047	6.6815	0.12069	6.1111	0.11975
11.2	2.90059	0.0809494	3.07952	0.0730096	3.17084	0.0811002			11.2	7.0578	0.18373	6.6472	0.12401	6.0553	0.1201
11.4	2.91371	0.0824254	3.13027	0.0743933	3.19182	0.0820516			11.4	7.1241	0.18969	6.7761	0.12795	6.1281	0.12239
11.6	2.99731	0.0840768	3.20539	0.0754959	3.29548	0.0840749			11.6	6.9634	0.17857	6.7003	0.12289	6.0647	0.11702
11.8	2.96156	0.0837108	3.18589	0.0747147	3.26349	0.0822801			11.8	6.9838	0.17805	6.6598	0.12168	6.0317	0.11651
12	3.0288	0.0842099	3.22651	0.0756834	3.32556	0.0839752			12	7.0213	0.17735	6.6266	0.1194	6.0217	0.11687
12.2	3.00115	0.0834174	3.23977	0.0746835	3.31397	0.0831235			12.2	7.0264	0.17814	6.7093	0.12121	6.0978	0.1177
12.4	3.07205	0.0829516	3.29039	0.0750941	3.35265	0.0826623			12.4	7.0587	0.17239	6.749	0.12557	6.1092	0.11591
12.6	3.06842	0.0830152	3.28539	0.0749915	3.35166	0.0825793			12.6	7.0638	0.17118	6.8017	0.12727	6.1777	0.11727
12.8	3.04967	0.082259	3.24811	0.0731524	3.31435	0.0809589			12.8	7.1173	0.17991	6.8292	0.12182	6.2297	0.12061
13	3.10078	0.082876	3.30391	0.0742326	3.3809	0.0821887			13	7.1216	0.1721	6.9783	0.12312	6.2363	0.11531
13.2	3.01915	0.0801932	3.26633	0.0721614	3.31767	0.079484			13.2	7.4218	0.18195	7.2896	0.13173	6.4948	0.12191
13.4	2.99217	0.0788382	3.20798	0.07105	3.2627	0.078275			13.4	7.9022	0.18846	7.8028	0.13863	6.9017	0.12707
13.6	2.96643	0.0774469	3.18156	0.0697867	3.22365	0.0765466			13.6	8.3903	0.2028	8.4001	0.1503	7.3828	0.13744
13.8	2.90676	0.0747642	3.13447	0.0677602	3.19378	0.0747393			13.8	9.1088	0.21706	9.156	0.16346	8.094	0.1501
14	2.9546	0.0760526	3.13255	0.0671486	3.19735	0.0748556			14	10.15	0.23885	10.415	0.18107	9.1772	0.16485
14.2	2.76378	0.0719392	2.96667	0.0640642	3.01255	0.0711995			14.2	11.623	0.26649	12.029	0.20918	10.467	0.18444
14.4	2.66116	0.0693139	2.83673	0.0606494	2.88907	0.0674851			14.4	13.042	0.2894	13.796	0.2328	11.835	0.20114
14.6	2.56368	0.0680738	2.74549	0.0601182	2.77324	0.0665171			14.6	14.855	0.31387	15.818	0.26176	13.49	0.21746
14.8	2.44125	0.0632799	2.56605	0.055699	2.60634	0.0620425			14.8	16.703	0.35255	17.776	0.2922	15.048	0.24219
15	2.32501	0.0634946	2.43276	0.0537975	2.4512	0.060418			15	17.721	0.35007	18.978	0.30982	16.001	0.24525
15.2	2.24477	0.060588	2.34183	0.0526994	2.36678	0.0581204			15.2	16.755	0.3332	18.303	0.29874	15.403	0.2354
15.4	2.21827	0.0618674	2.26898	0.0521235	2.30965	0.058245			15.4	15.552	0.32057	16.67	0.27572	14.085	0.22399
15.6	2.16813	0.0595597	2.20595	0.0510879	2.24583	0.0570402			15.6	13.8	0.30202	14.621	0.25123	12.403	0.2089
15.8	2.12826	0.0624602	2.14016	0.0516548	2.18634	0.0580456			15.8	11.99	0.29151	12.331	0.21872	10.64	0.19557
16	2.01073	0.0581502	2.0299	0.0483293	2.07383	0.0543105			16	10.249	0.26689	10.434	0.19526	9.0638	0.17666
16.2	1.94667	0.0564686	1.94929	0.0468786	2.00216	0.0528439			16.2	9.0213	0.24262	8.996	0.17536	7.931	0.16102
16.4	1.86746	0.0575544	1.85242	0.0472625	1.89592	0.0535419			16.4	8.1471	0.21756	8.0166	0.1568	7.1612	0.14764
16.6	1.76819	0.0548656	1.7486	0.0448833	1.79816	0.0511114			16.6	7.2168	0.19184	7.2095	0.14261	6.4509	0.1326
16.8	1.77152	0.0581805	1.73311	0.0461867	1.77756	0.052362			16.8	6.7466	0.1818	6.6699	0.13358	5.9802	0.12349
17	1.67636	0.0550349	1.66169	0.043953	1.69704	0.0498774			17	6.2211	0.16641	6.1307	0.12505	5.4475	0.11401
17.2	1.6257	0.0564111	1.58045	0.0437843	1.62653	0.0501267			17.2	6.1029	0.16451	5.9397	0.11863	5.3322	0.11076
17.4	1.55756	0.0528905	1.50952	0.041826	1.56334	0.0477253			17.4	5.9116	0.16645	5.7071	0.11745	5.0969	0.10988
17.6	1.52901	0.0525608	1.50889	0.0416823	1.54701	0.0474594			17.6	5.676	0.15016	5.5255	0.10809	4.9825	0.10194
17.8	1.47859	0.0530448	1.44426	0.0413574	1.48303	0.047206			17.8	5.631	0.15281	5.4146	0.10823	4.8885	0.10293
18	1.47577	0.0543968	1.42636	0.0414457	1.47829	0.0479289			18	5.5859	0.14751	5.394	0.10637	4.8771	0.099234
18.2	1.3896	0.0529359	1.35703	0.0402927	1.39191	0.0459304			18.2	5.5306	0.14858	5.3153	0.10664	4.8417	0.10002
18.4	1.38703	0.0511242	1.36556	0.0396205	1.39781	0.0448336			18.4	5.4184	0.13932	5.2243	0.10183	4.7084	0.09577
18.6	1.34021	0.0506281	1.31882	0.0389161	1.34871	0.04463			18.6	5.2526	0.14379	5.1611	0.10488	4.6356	0.096083
18.8	1.33404	0.0479544	1.28659	0.0369266	1.3281	0.0422785			18.8	5.3622	0.14783	5.1398	0.10631	4.6007	0.097463
19	1.30988	0.050976	1.2732	0.0385956	1.30708	0.0445968			19	5.1378	0.14518	5.0098	0.10571	4.4792	0.096127
19.2	1.28571	0.0492006	1.24111	0.037681	1.27608	0.0433421			19.2	5.2568	0.15001	5.0441	0.10484	4.5274	0.098016
19.4	1.24969	0.0498992	1.22098	0.0380109	1.25132	0.0434792			19.4	5.2202	0.14591	4.9993	0.10678	4.5147	0.09854
19.6	1.23502	0.0474887	1.20549	0.0359682	1.23777	0.0416262			19.6	5.0952	0.14298	4.9285	0.10096	4.4598	0.097573
19.8	1.22655	0.0487408	1.19375	0.0363441	1.23229	0.0420749			19.8	5.0833	0.1502	4.913	0.1014	4.4367	0.10001
20	1.18487	0.0468686	1.16197	0.0353397	1.18887	0.0407113			20	4.9277	0.14214	4.8111	0.10014	4.3507	0.094273
20.2	1.17486	0.047404	1.15473	0.0356593	1.17712	0.0411916			20.2	4.9269	0.14155	4.7486	0.099856	4.293	0.097193
20.4	1.19618	0.04692	1.15424	0.0353277	1.17691	0.040769			20.4	4.8946	0.14489	4.7613	0.1033	4.2864	0.098737
20.6	1.18076	0.0485503	1.13907	0.0356107	1.16062	0.0415377			20.6	5.0663	0.1473	4.8162	0.10191	4.3847	0.097737
20.8	1.14141	0.0454592	1.09876	0.0340751	1.12801	0.0395035			20.8	4.7696	0.15087	4.6988	0.10315	4.1999	0.10113
21	1.12725	0.0471045	1.08943	0.0346938	1.11367	0.0403199			21	4.7194	0.1459	4.6555	0.10474	4.1966	0.098013
21.2	1.08869	0.0460278	1.08041	0.0342595	1.09132	0.0395883			21.2	4.6207	0.14232	4.5847	0.10141	4.1233	0.097295
21.4	1.13215	0.0471469	1.10862	0.0350777	1.12352	0.0405119			21.4	4.6854	0.13657	4.6396	0.10127	4.1994	0.09445
21.6	1.09562	0.0471106	1.06733	0.0346072	1.07678	0.040015			21.6	4.591	0.13191	4.5941	0.097718	4.1111	0.091202
21.8	1.11364	0.0479363	1.08314	0.0356178	1.09681	0.0409498			21.8	4.5697	0.1319	4.5085	0.095569	4.0742	0.091075
22	1.11519	0.0476278	1.07024	0.0350831	1.087	0.0405488			22	4.4303	0.12603	4.4471	0.095997	3.9622	0.087537
22.2	1.1216	0.0481238	1.08184	0.0355937	1.10071	0.0410815			22.2	4.6344	0.13549	4.5861	0.098158	4.0893	0.091269
22.4	1.09795	0.0495181	1.07345	0.036395	1.09149	0.0418297			22.4	4.608	0.14033	4.5052	0.09637	4.0846	0.093066
22.6	1.11981	0.0508671	1.08251	0.0371815	1.1064	0.042939			22.6	4.4218	0.13599	4.4168	0.09612	3.9764	0.091229
22.8	1.1108	0.0517593	1.08264	0.0377051	1.1015	0.0436329			22.8	4.4702	0.13291	4.4254	0.09556	3.9627	0.089459
23	1.08585	0.0494274	1.05863	0.0364592	1.07283	0.0418754			23	4.4813	0.1359	4.4659	0.099102	3.9461	0.091053
23.2	1.09897	0.0499113	1.07845	0.0370556	1.08916	0.0420375			23.2	4.4524	0.13345	4.4038	0.099045	3.8937	0.089528
23.4	1.09668	0.0533896	1.06814	0.0388085	1.07952	0.0443974			23.4	4.4388	0.13554	4.4023	0.098583	3.9423	0.09163
23.6	1.08818	0.0506372	1.06765	0.0377372	1.07441	0.0429183			23.6	4.4872	0.14395	4.4272	0.10358	3.9419	0.094646
23.8	1.12828	0.0552709	1.08314	0.0399959	1.10408	0.0459014			23.8	4.4549	0.14561	4.3904	0.10065	3.9017	0.094102
24	1.08766	0.0504406	1.06233	0.0371458	1.06814	0.042428			24	4.4702	0.14629	4.3304	0.098414	3.9225	0.094919
24.2	1.09613	0.0509518	1.07733	0.0374752	1.08775	0.0429058			24.2	4.5757	0.14675	4.4818	0.10648	3.9976	0.096587
24.4	1.06504	0.0491885	1.04234	0.0363244	1.05418	0.0413495			24.4	4.4252	0.13869	4.3857	0.10478	3.9338	0.092571
24.6	1.08612	0.0518591	1.06733	0.0381582	1.07383	0.0436246			24.6	4.5901	0.15312	4.463	0.1128	4.0165	0.1009
24.8	1.11697	0.0518259	1.07523	0.0379519	1.09091	0.0434875			24.8	4.5765	0.15501	4.4677	0.11172	3.9957	0.10069
25	1.09795	0.0506463	1.05702	0.0377069	1.07009	0.0429349			25	4.4626	0.15276	4.4059	0.10597	3.9712	0.10064
25.2	1.06041	0.0498599	1.03461	0.0371199	1.03905	0.0420499			25.2	4.4311	0.15134	4.3666	0.10515	3.9022	0.09995
25.4	1.06658	0.0509215	1.0643	0.0384581	1.0595	0.0430554			25.4	4.4456	0.14796	4.3377	0.10012	3.8833	0.096202
25.6	1.06271	0.0505041	1.05269	0.0380858	1.0489	0.042669			25.6	4.4906	0.14885	4.3431	0.099273	3.9017	0.096657
25.8	1.05938	0.0506735	1.04479	0.0383956	1.04105	0.042885			25.8	4.5255	0.14895	4.3886	0.10147	3.9471	0.097179
26	1.08098	0.0515567	1.06345	0.0383773	1.06461	0.0436246			26	4.449	0.14819	4.3279	0.1007	3.9182	0.098792
26.2	1.07659	0.0516958	1.06314	0.0384595	1.07167	0.0436163			26.2	4.5536	0.15591	4.3644	0.10506	3.9381	0.10382
26.4	1.02953	0.0486289	1.03912	0.0378475	1.03399	0.0419253			26.4	4.4396	0.14713	4.3853	0.10602	3.9249	0.10027
26.6	1.06322	0.0497238	1.03899	0.037802	1.05164	0.0424488			26.6	4.5383	0.15462	4.3503	0.10654	3.9338	0.10408
26.8	1.05627	0.0509669	1.0522	0.0384867	1.05596	0.0436703			26.8	4.3937	0.14017	4.3149	0.10407	3.8866	0.096376
27	1.01616	0.0461518	1.01881	0.0361356	1.01629	0.0402514			27	4.3512	0.13557	4.3106	0.10364	3.8871	0.094524
27.2	1.02747	0.047159	1.04202	0.0369427	1.04026	0.0417259			27.2	4.3776	0.1458	4.212	0.10517	3.8332	0.098882
27.4	1.03879	0.0479605	1.02412	0.0370105	1.03141	0.0415597			27.4	4.4405	0.14228	4.3203	0.10958	3.8861	0.096743
27.6	1.02079	0.0465571	1.00399	0.03575	1.02181	0.040538			27.6	4.341	0.1431	4.2593	0.11211	3.8048	0.095381
27.8	1.04574	0.0489435	1.0272	0.0375225	1.043	0.0420749			27.8	4.4719	0.14491	4.2763	0.10689	3.8346	0.096967
28	1.01795	0.0458433	1.03252	0.0363976	1.03357	0.040784			28	4.2423	0.13783	4.1737	0.1014	3.7467	0.092292
28.2	1.01616	0.0484051	1.02109	0.0375484	1.0204	0.0419627			28.2	4.2347	0.13327	4.1549	0.097535	3.7382	0.089675
28.4	0.997894	0.0465692	1.01078	0.0358035	1.00611	0.0402298			28.4	4.2764	0.13803	4.1008	0.092469	3.775	0.093658
28.6	1.01023	0.0461246	1.00913	0.0350237	1.01276	0.0396876			28.6	4.1735	0.13137	4.0618	0.09176	3.6649	0.089151
28.8	1.01051	0.0470924	1.00591	0.0359486	1.00964	0.0407067			28.8	4.2024	0.13262	4.1156	0.092799	3.7358	0.092136
29	0.995595	0.0453533	1.00252	0.035279	0.993726	0.039329			29	4.3554	0.1399	4.1918	0.095399	3.8138	0.094534
29.2	0.99738	0.0457465	0.987075	0.0350572	0.990361	0.0398833			29.2	4.3027	0.14168	4.1473	0.097278	3.776	0.096371
29.4	1.00149	0.0453836	0.993503	0.0351143	0.995887	0.0396186			29.4	4.2594	0.13783	4.1076	0.097175	3.7259	0.094709
29.6	0.967285	0.0445276	0.972702	0.0343082	0.968009	0.0387208			29.6	4.1777	0.13801	4.0567	0.099641	3.6366	0.091589
29.8	0.971913	0.0446849	0.963194	0.0340997	0.963272	0.0387914			29.8	4.2075	0.13694	4.0722	0.099646	3.6654	0.092653
30	1.01359	0.046914	1.00158	0.0357799	1.00627	0.0406448			30	4.1259	0.13881	4.0798	0.097712	3.6767	0.093963
