# Supplementary material for: Neddylation regulates the development and function of glutamatergic neurons
Source: Commun Biol. 2025 Sep 9;8:1338. doi: 10.1038/s42003-025-08680-x (PMC12420789; doi:10.1038/s42003-025-08680-x)
Supplement: Supplementary file 6 — Supplementary data 4 [file 42003_2025_8680_MOESM6_ESM.xlsx]

## Sheet: SynProperties
Figure 1A				Figure 2B				Figure 2C				Figure 2D				Figure 2E				Figure 2F				Figure 2G				Figure 2J				Figure 2K				Figure 2L				Figure 2M				Figure 2N
EPSC (nA)				Sucrose (nC)				Pvr (%)				mEPSC ampl (pA)				mEPSC freq (Hz)				Glutamate (nA)				GABA (nA)				10 Hz P2/P1				40 Hz P2/P1				RRP 40 Hz ()				Replenishment rate (nC/s)				Normalized Slope (s-1)
CTRL	RFP	CRE		CTRL	RFP	CRE		CTRL	RFP	CRE		CTRL	RFP	CRE		CTRL	RFP	CRE		CTRL	RFP	CRE		CTRL	RFP	CRE		CTRL	RFP	CRE		CTRL	RFP	CRE		CTRL	RFP	CRE		CTRL	RFP	CRE		CTRL	RFP	CRE
1.68505	3.22864	1.09222		0.0903428	0.201248	0.0260514		6.75595	5.19359	12.9096		14.1082	23.4831	16.7602		2.61579	7.545	3.43333		0.587561	0.215735	0.588725		0.957927	0.750828	1.54468		0.774919	0.713196	0.475984		0.740169	0.660582	0.465641		0.0799156	0.0335013	0.0244533		0.101732	0.0273411	0.0347002		1.27299	0.816121
3.08129	2.61198	2.24506		0.15565	0.154203	0.0805641		7.14558	8.40723	8.77385		24.2918	27.1393	13.8923		4.68947	6.045	1.885		0.955313	0.487437	0.523799			0.938614	1.65344		0.712828	0.619552	0.699219		0.761271	0.511978			0.0351742	0.0561362			0.120373	0.0791038			3.4222	1.40914	1.41904
1.26742	0.244119	1.9561		0.0873263	0.0105379	0.0864102		7.89218	9.45399	8.07069		23.8845	15.3255	21.9068		0.9	2.63684	2.51		1.06959	0.172203	0.563684		2.40367	0.916331	1.39507		0.930634	0.689996					0.440877				0.0672849				0.0801545
1.00394	2.90546	3.98084		0.183561	0.119633	0.114178		2.52261	8.84304	12.6493		9.41503	17.0468	22.5459		0.795	2.15789	4.915		0.185413	0.389193	0.690332		2.27366	1.23087			0.825354	0.930573	0.592227		0.856769	1.03708	0.330232		0.0285629	0.0456199	0.0113052		0.0453255	0.0333368	0.129335		1.58687	0.730751	1.19127
1.10721	1.69367	3.9184		0.0449115	0.151905	0.120025		5.84242	5.28672	14.766			14.99	29.2345			2.225	6.67368			0.573313				2.56729			0.541332	0.819922	0.413543			1.06465	0.774647			0.0241479	0.0409118			0.0482742	0.0648294			1.99911	11.4403
1.29012	3.26258	4.12554		0.0217894	0.199724	0.106091		6.20481	7.93896	13.6751		9.84343	17.9414	33.2573		0.184211	1.505	2.675		2.07519	0.906679			3.65713				0.944211	0.728095	0.677466		0.80412	0.92732			0.140397	0.0627775			0.313417				2.23236		1.58461
3.95529	5.41259	2.85157		0.457909	0.53694	0.134358		6.70651	6.68617	7.37865		20.4954	34.4069			4.575	8.2				1.18798				2.17642			0.861014	0.984559			0.970967	0.83614	0.714195		0.0545825	0.15766	0.0805379		0.0967834	0.329769	0.100754		1.77316	2.09165
1.81548	1.13737	3.0688		0.17757	0.0694405	0.177208		4.01332	9.35996	8.58996		16.9359				5.12									3.45954	1.50371		0.919536		0.690192		0.930522		0.700212		0.0938345		0.0706545		0.296922		0.0254751		3.16432		1.25101
2.91869	2.39341	4.44059		0.338615	0.166567	0.105629		2.7783	8.48385	16.6645		18.8262	9.70918	27.7379		6.105	0.4	4.96			1.05122	0.777378			1.49065			0.592597	0.820324	0.784901		0.603867	0.771339	0.246538		0.0785981	0.0649924			0.0708896	0.160348			0.901925	2.46718	0.360559
2.93041	5.01268	3.78459		0.176958	0.555032	0.0894028		6.74674	5.9961	14.6733		21.8511	13.5924	16.7435		16.2133	0.0473684	5.56			2.2201	0.661102			1.03492	1.89327		0.65474		0.342706		0.707512	0.899906	0.590104		0.0747791		0.048029		0.105729		0.126673		1.41388
3.75757	4.16411	4.33936		0.128048	1,00083*	0.192961		13.4003	4.80264	13.344		16.5422	8.81584	10.7859		1.68	1.02632	0.09		0.182586	1.29059	1.25874		1.21507		2.4207		0.551048		0.649163		0.490916	0.876948													2.63743
1.67764	2.65795	1.54422		0.0890424	0.150299	0.081691		5.87817	8.8471	8.00468		16.7313	16.8463	13.9606		1.09	4.745	0.0473684		0.520137	0.680173	1.40692		1.11067	1.61501	3.76352			0.911004				0.930789	0.746625			0.0761704	0.0408906			0.183464	0.0543047			2.4086
0.787409	8.07746	1.18263		0.0794811	0.320769	0.0865291		3.35789	13.3421	10.9809		23.5058	24.4271	9.28693		2.815	2.05	0.0842105		1.3961		0.70335		1.53789	1.17903	3.07842		0.870012	0.68994	0.753377		1.22093	0.696563	0.696365		0.223748	0.125882	0.0918373		0.409792	0.216397	0.134037		1.83149	1.71905	1.32805
7.80229	5.20925	2.95698		0.168938	0.514707	0.19813			6.14182	10.7515		14.3884	19.8796	8.1716		1.845	14.8	0.184211			1.80377	1.5181			0.960643			0.661621	0.755528	0.869357		0.700618	0.838736	1.09848		0.0805907	0.158823	0.0426155		0.0822582	0.431674	0.0152489		1.02069	2.71796	1.45951
3.94368	2.03596	2.94264		0.354943	0.239419			9.60583	3.73135			22.0929	19.9142	24.4271		1.975	14.61	2.765		1.18611	2.48293			1.68699	0.704	1.53281		0.956813	1.06853			1.18762	0.865541	0.627877		0.228748	0.0624093	0.00932317		0.342385	0.025002	0.0128878		1.49678	0.400613
2.48951	2.68833	0.94071			0.178932	0.0395265		4.0604	7.13517	4.95903			20.8823	13.6208			3.57	0.995			0.529481	0.285216			0.688663				0.801212	0.718682			0.693025				0.0564764				0.0954394			2.21006	1.6899	1.38234
3.77331	0.832253	1.55711			0.0676727	0.308294			6.57346	2.60282			17.5953	23.5864			4.945	2.6125			0.475007				1.20783	1.06193			0.851413				0.960759	0.991097			0.02858	0.0221694			0.0290591	0.044713			1.01676
4.14569	3.44231	0.875718			0.219381	0.0684229			8.37867	3.26943			24.3503	12.6292			3.985	0.565			0.911462	0.274856			1.51088	0.859304			0.770796	0.875978			0.705917				0.164795				0.154849			2.68763	0.939646	2.01688
5.44474	4.64341	0.509758			0.438599	0.0616653			4.4037	2.63406			20.3866	13.3935			1.96	1.915			1.52512	0.434267				1.97589			0.974823				0.979919				0.143293				0.401814			0.369229	2.80414
0.220543	1.61052	1.54534			0.0705539	0.120993			6.93843	4.73942			20.8941	19.1716			1.985	3.405			0.37188	1.53973				1.75664			0.832343				0.726265	0.740234			0.0315664	0.293757			0.0925062	0.37084		1.59011	2.93053
3.81587	3.01998	7.56492			0.371508	0.534273			4.51721	8.5825			21.3073	22.1819			4.965	3.24				0.862041				0.977644			0.861599	0.775836			0.784905	0.800541			0.128169	0.163777			0.300324	0.173746			2.34319	1.2624
4.37007	1.20364	4.77053			0.0691442	0.253981			5.85782	8.99351			20.8223	17.4845			3.745	1.495				0.998321				1.14794			0.842934	0.752191			0.861184	0.713978			0.0415332	0.185746			0.0900084	0.185303		0.919594	2.16714	1.06087
2.51513	1.40051	5.34575				0.40089				6.70261				19.8467				3.535				0.656873		4.7094	5.34978	5.44355				0.723248		0.93745	0.594906	1.14961		0.131415	0.0191154	0.0309483		0.290435	0.0360288	0.046624		2.90935	1.8848	0.997615
0.208603	0.240571	1.10056		0.237541	0.0353631	0.117182		8.05133	13.715	6.332		16.339	21.6292	24.0752		2.01818	7.28182	2.42222		1.85622	0.648257	1.82753						0.939864	0.973063	0.98497				1.06242				0.0480356				0.159604		2.0909		1.50651
0.448915	3.92974	1.75403				0.137822				6.78134				16.6995				2.06						3.60643	4.3243					1.07605		0.865049	1.06086	0.713497		0.194517	0.0994538			0.522789	0.230957			2.18923	2.32225	3.32262
1.38883	3.2014	2.92303		0.590253	0.235899	0.100817		7.05946	9.05472	11.9362		22.9882	20.4685			8.7	6.94615			2.31934	1.908			4.22707	4.13045			0.892929	1.00031	0.646706			1.12072				0.177987				0.342092			1.51793	1.92201	-4.85692
5.69639	9.19831	1.30459		0.0119613	0.316385			7.69368	6.76094			15.5544	21.1385			1.84	6.95			0.43968	1.53996	0.852658		4.88099		2.04636			1.14088			0.611211	0.888189	0.58948		0.133117	0.32761	0.0101984		0.211671	1.0442	0.0382619			3.18733
2.03744	7.6224	0.717963		0.138564	1,20801*	0.0571605		15.4043	5.89623	6.49928		25.4356	29.5412	18.0966		8.75	24.55	2.94		2.01476	2.66343	1.16222			2.16181	2.82194		0.643118	0.915277	0.81398			0.782346	0.709567			0.137992	0.0198057			0.263294	0.0040243		1.15071	1.90804	3.75176
2.68754	6.63108	2.28648			0.340248	0.127935			12.2421	9.95701			23.8326	17.9264			9.43636	1.51			1.65617	1.12022		4.78004	2.0628	3.08947			0.82945	0.761032			0.73771	1.43233			0.189961	0.0339629			0.3926	0.0439669		2.71892	2.06674	0.203189
11.3671	4.92953	1.79507		0.104624	0.383699	0.144093		11.6766	10.8266	6.62113		24.9663	25.2902	16.4955		4.79	8.9	2.15		1.40464	2.5313	2.0952				2.80706			0.84383	1.25702				0.686013				0.0884013				0.181668		0.767959	-4.89881	1.29456
0.963029	0.31386	3.17708		0.0213767	0.287879	0.095262		3.91659	11.1941	13.3757				20.8612				5.61				2.06351		2.11493						0.646632				0.63741				0.180867				0.380223		-0.887863		2.05504
	7.95423	5.07052		0.0362384		0.518565		6.57681		11.3397		15.724		25.8417		4.58		11.775		0.949505				2.81035		3.55716				0.823723		1.05216	0.738367	0.58988		0.0395924	0.28515	0.00984587		0.0866769	0.703353	0.00359634		-0.43206	2.46661	2.10222
	3.55743	1.33339			0,823097*	0.0394699			6.33561	16.4653		15.7811	29.8393			2.66667	21.02			1.38103	2.77901	1.47349			2.62574	3.45986		1.05804	0.879816	0.907967		1.02734	1.02314	0.696749		0.132827	0.123445	0.0485641		0.201622	0.208767	0.176195		0.0986222	1.69117	0.365264
	4.84377	3.26886		0.238971	0.31606	0.189081		10.9951	5.73094	8.88624		14.8941	14.7629	13.1952		3.78	2.48	4.34		1.12524	2.54376	0.819196				2.89002		0.88373	1.11104	0.811125			1.10015	0.537831			0.0955536	0.0232122			0.0675922	0.00951992		2.12813	0.707375	3.62809
	10.0308	1.29347			1,00493*	0.0359564			5.86111	12.2896			2.86792	14.1134			0.742857	2.41				2.54067			6.0396				0.967365	0.804726		0.797582	0.867443	0.582433		0.0651261	0.385956	0.157173		0.0749412	0.826671	0.266527		0.947965	2.14188	0.410126
	2.77578	5.58372		0.137283	1,08661*	0.312362		13.645	6.9455	10.8708			31.2499	22.9866			3.25455	9.17273			4.24219			5.50769	2.52091	3.64122		0.972894	1.01896	0.639759		0.711956	0.632494			0.325861	0.0609771			0.88599	0.121819			1.80503	1.99778	1.69576
	3.40992	0.801996		0.880324	0.150974			8.62796	9.58576			24.8132	19.332			7.73	2.3			3.02595	0.62708	1.64506		2.65329	4.63986			0.758682	0.615101			0.707315	0.969431	0.616336		0.0288617	0.064931	0.110526		0.0221646	0.105016	0.318579		0.757027	1.61735
	5.71225	4.08693		0.0466705	0.273759	0.142168		12.2947	10.7086	14.7039		20.0371	17.9544	31.8205		2.02	1.34	4.47		0.857346	2.41967				2.89515			1.88166	0.935538	0.877491			1.0104	0.754458			0.186884	0.113405			0.485175	0.139606		1.98557	2.59613	2.88239
		1.84149			0.675544				6.25409				9.79563				4.75				1.71239			5.50408	3.11067	5.25742			1.03028	0.740989		0.703846	1.08323	1.54575		0.00349324	0.059384	0.0127637		-0.00310152	0.0742727	-0.00307582		5.39713	1.25072	1.23104
		1.91652		0.0287088	0.10318	0.010883		7.54368	5.4158	8.84525			20.8964	15.829			5.88	3.27		0.182924	1.11415	0.122156		4.3192		8.11237		0.565828	1.27905	1.04555		0.669609	0.810886	0.511099		0.00655481	0.0260131	0.016201		-0.00283207	0.0195297	0.0234721			0.750764
0.95944	0.908744	0.261994		0.059149	0.0732874	0.0309374		4.47472	10.3921	13.7135		14.5611	22.0864	16.5613		2.32	5.02	5.1			1.64275	0.802317		3.72015	2.10486	2,38172*		0.649152	0.752466	0.571609		0.423192	0.939726	0,11736485*		0.0134495	0.01655			0.00132642	0.0102319				0.618242	-0.240982
0.689436	1.67867	0.869705		0.0841409	0.0716103	0,0161949*		3.6318	7.50695	1,13477082*		12.9621	15.4537	21,2018*		2.28	3.54	1,91818182*			0.73996			1.81604	1.6639			0.480615	0.850253	0,71288438*		0.717237	0.558213	0.733125		0.0196872	0.00325554	0.00050006		0.0418969	-0.0273325	0.0438134			-8.39569	1.44881
0.673687	1.46952	0,17013818*		0.0780571	0.0650988	0.0438904		8.11758	6.28357	6.84712		17.0425	19.5567	13.3206		5.8	3.68	2.85			0.432594				2.00743			0.638533	0.625096	0.833358		0.280574	0.78139	0.85968		0.0157068	0.115886	0.0268986		0.0148895	0.209643	0.00726424			1.80905	87,6164613*
1.52271	1.37664	0.824522		0.0633715	0.232351	0.0529141		10.2685	12.1372	8.40377		19.6047	26.4872	27.282		5.92	8.41	2.8			0.399366				1.42079	1.61883		0.438034	0.903074	0.728064		0.770601	2.21787	0.537198		0.120525	0.231333	0.00199041		0.217551	0.27235	0.00569422			1.17731	0.27006
1.94926	4.87848	0.989701		0.343696	0.625779	0.00891076		7.86518	2.69103	16.8199		25.3123	46.7708	8.06843		6.51111	6.11667	0.72							1.82407	2.66026		0.807651	1.46504	0.739205		0.603156	0.795868	0.672117		0.0475185	0.00485748	0.0638926		0.0359728	0.0280484	0.103132			5.77427	2.86083
3.66694	2.5228	0.40936		0.138748	0.0417256	0.232596		8.85281	3.69766	7.54321		22.2225	21.2175	17.9449		6.51111	1.7	5.42										0.632011	0.743837	0.629921		0.844702	0.283168	0.463428		0.0365724	0.0355663	0.013345		0.0726169	0.0220517	0.0950684				1.61415
2.6105	0.47004	3.95846		0.266649	0,0373912*	0.0609926		4.11121	22,1039442*	8.80108		16.2799	18.4426	20.2837		0.99	4.04	3.89										0.789707	0.421787	0.592333		0.594304	0.835546			0.00857756	0.0643446			0.0462942	0.0304982				0.473982	7.1239
2.41788	2.28043	0.907283		0.113361	0.200719			11.4861	3.94495			9.12535	24.0969			5.48182	2.96											0.596465	0.603432			1,03298604*
2.94851	2.02602			0.054222				1.30648				17.1037				3.49												0,63683083*
0.115359

## Sheet: HFS XY plots
Figure 2H
10 Hz	10 HZ
	CTRL																																											RFP
1	1	1	1	1	1	1	1	1	1	1	1	1	1	1	1	1	1	1	1	1	1	1	1	1	1	1	1	1	1	1	1	1*												1	1	1	1	1	1
2	0.774919	0.712828	0.930635	0.825354	0.541331	0.944211	0.861014	0.919536	0.592597	0.65474	0.551048	0.870012	0.66162	0.956813	0.939864	0.892929	0.643118	1.05804	0.88373	0.972894	0.758683	1.88166	0.565828	0.649152	0.480615	0.638533	0.438034	0.807651	0.632011	0.789707	0.596465	0,6368308*												0.713197	0.619552	0.689996	0.930574	0.819922	0.728095
3	0.72544	0.546907	0.571858	0.585549	0.48271	0.774618	0.609212	0.748835	0.487033	0.701788	0.422779	0.874004	0.544836	0.91407	0.860746	0.736754	0.483646	0.87606	0.766186	0.879327	0.711291	1.35506	0.602804	0.602571	0.460072	0.522912	0.228958	0.741082	0.492394	0.634183	0.467274	0,798181*												0.416658	0.450467	0.444822	0.774774	0.917637	0.795107
4	0.671083	0.523152	0.709461	0.725413	0.352401	0.743353	0.581989	0.771848	0.454769	0.612594	0.404818	0.887819	0.567721	1.0369	0.76851	0.652724	0.536342	0.814758	0.689845	0.713231	0.707276	1.53192	0.340965	0.557157	0.295397	0.484748	0.207755	0.72156	0.459403	0.516474	0.41023	0,963141*												0.364802	0.405668	0.926709	0.701899	0.855206	0.700829
5	0.65371	0.53425	0.446799	0.718592	0.423729	0.74343	0.640329	0.610556	0.392572	0.534033	0.390114	0.811077	0.534969	0.802543	0.721429	0.662654	0.420149	0.840731	0.617141	0.737785	0.670474	1.15868	0.309664	0.412253	0.163458	0.485434	0.271292	0.632445	0.572897	0.458786	0.398896	0,3522652*												0.305563	0.438467	0.335468	0.759977	0.724395	0.740776
6	0.629557	0.499517	0.709548	0.646426	0.415699	0.756223	0.509224	0.668465	0.414342	0.554319	0.403787	0.869833	0.533135	0.837147	0.698548	0.721638	0.407319	0.644388	0.588671	0.508886	0.658733	0.727439	0.27314	0.394001	0.266099	0.43754	0.243265	0.623852	0.468394	0.438688	0.442366	0,3241008*												0.251982	0.454087	0.547687	0.603142	0.671468	0.627018
7	0.640356	0.434493	0.74935	0.710559	0.383129	0.735822	0.613823	0.683408	0.413711	0.533032	0.402615	0.799325	0.531868	0.866758	0.708886	0.619058	0.472773	0.590077	0.560664	0.587947	0.662155	0.78172	0.268621	0.2892	0.233828	0.384436	0.176806	0.631678	0.522698	0.442674	0.367415	0,8405232*												0.259187	0.393233	0.522882	0.598515	0.562799	0.662811
8	0.649554	0.410217	0.710799	0.643533	0.345305	0.705004	0.72745	0.574012	0.397546	0.672703	0.422238	0.807344	0.523775	0.876306	0.644555	0.66481	0.428803	0.556046	0.574143	0.550141	0.675392	0.982174	0.282525	0.30626	0.358257	0.388221	0.196649	0.6594	0.634148	0.435633	0.39921	1,00495*												0.239779	0.36753	0.365354	0.676046	0.558231	0.686295
9	0.660406	0.41133	0.65392	0.623776	0.344019	0.736419	0.526841	0.696151	0.455222	0.566492	0.425019	0.799662	0.508845	0.83176	0.721916	0.612747	0.505049	0.711563	0.53444	0.483915	0.639555	0.596442	0.278337	0.257497	0.425176	0.41107	0.207785	0.581624	0.648147	0.415867	0.407989	1,121881*												0.25777	0.397527	0.406983	0.635324	0.652966	0.63129
10	0.665396	0.409873	0.498452	0.73503	0.349599	0.719864	0.481477	0.631481	0.451099	0.644109	0.416698	0.710313	0.542121	0.886205	0.665066	0.624715	0.422134	0.687817	0.545925	0.500736	0.608133	0.77199	0.380117	0.269157	0.329847	0.299622	0.222814	0.579677	0.480112	0.408351	0.397512	0,906949*												0.192754	0.419491	0.908795	0.706729	0.589533	0.730943
11	0.715439	0.386676	0.556686	0.627157	0.409866	0.749459	0.537482	0.563424	0.465307	0.502734	0.442908	0.828646	0.512322	0.965483	0.631247	0.641835	0.460634	0.57107	0.531887	0.440232	0.605418	0.656441	0.342505	0.29187	0.207778	0.304333	0.209531	0.593665	0.600863	0.409378	0.376485	1,170045*												0.225817	0.362521	0.450219	0.620367	0.488423	0.709387
12	0.7868	0.445777	0.556959	0.872006	0.466815	0.692055	0.381723	0.675876	0.361981	0.644315	0.406876	0.697847	0.52488	0.899144	0.645555	0.549188	0.422119	0.532053	0.547762	0.433654	0.596451	0.732721	0.237473	0.290694	0.534121	0.406914	0.193032	0.541157	0.495501	0.474884	0.396704	0,678841*												0.186423	0.399698	0.283992	0.647645	0.507368	0.722897
13	0.707487	0.428833	0.619892	0.734045	0.36035	0.714953	0.580784	0.67869	0.438792	0.599952	0.392654	0.762112	0.506017	0.990381	0.661993	0.619932	0.417407	0.467884	0.557813	0.428315	0.597023	0.58448	0.277943	0.269073	0.316021	0.365642	0.208831	0.602119	0.487399	0.374478	0.395332	0,8698908*												0.239023	0.417766	0.832223	0.613401	0.52022	0.653201
14	0.69993	0.524046	0.686599	0.741623	0.375362	0.719283	0.649535	0.631356	0.432608	0.608418	0.412994	0.869121	0.513667	1.01162	0.609472	0.615623	0.426069	0.62547	0.553238	0.376085	0.581976	0.710004	0.13464	0.249841	0.31396	0.35231	0.168288	0.577434	0.515011	0.3579	0.404328	1,372934*												0.199736	0.355028	0.666629	0.623226	0.500512	0.711875
15	0.737797	0.358681	0.764549	0.802466	0.368498	0.714883	0.530811	0.733462	0.427372	0.602044	0.395742	0.774947	0.512124	0.91602	0.643298	0.567213	0.44644	0.608885	0.538878	0.387312	0.579687	0.560274	0.282516	0.215927	0.519111	0.359543	0.164094	0.60608	0.602381	0.405867	0.384607	1,339756*												0.170642	0.376426	0.701394	0.627436	0.609064	0.690259
16	0.758908	0.543936	0.530152	0.741964	0.357467	0.716769	0.663701	0.682131	0.423383	0.600266	0.414496	0.773114	0.463391	0.96394	0.653168	0.601212	0.429334	0.560762	0.509344	0.4465	0.562668	0.75503	0.155907	0.262279	0.221128	0.315151	0.154186	0.571257	0.592313	0.34139	0.352631	1,589672*												0.174386	0.417082	0.946284	0.619516	0.486966	0.732372
17	0.845588	0.482383	0.548029	0.764407	0.346378	0.671884	0.563572	0.776512	0.416925	0.579119	0.439538	0.723488	0.480774	0.997248	0.585988	0.570609	0.467411	0.523542	0.531971	0.411822	0.535003	0.519069	0.281046	0.277932	0.20827	0.302348	0.219795	0.545097	0.510463	0.435423	0.355029	1,527994*												0.181899	0.433893	0.646849	0.594014	0.583873	0.631699
18	0.703621	0.37126	0.700867	0.769258	0.365831	0.698141	0.524856	0.750829	0.438716	0.612815	0.473227	0.728189	0.524278	0.88836	0.64734	0.579973	0.419641	0.648456	0.504194	0.349709	0.527643	0.66576	0.133292	0.292218	0.2108	0.323606	0.179591	0.519093	0.582584	0.413028	0.36301	0,499498*												0.199547	0.391642	0.793727	0.641927	0.538939	0.639432
19	0.779629	0.633854	0.579908	0.713457	0.316698	0.705996	0.65074	0.689685	0.41755	0.540242	0.401802	0.796783	0.497803	0.912513	0.582718	0.557524	0.454297	0.531175	0.501441	0.367002	0.537622	0.668478	0.192762	0.294597	0.335009	0.291391	0.17272	0.577548	0.498775	0.369638	0.335897	0,5142814*												0.16672	0.447626	0.439625	0.642621	0.518234	0.672294
20	0.839647	0.414324	0.717607	0.637224	0.312681	0.706266	0.608956	0.842974	0.457529	0.547067	0.310532	0.77336	0.489816	0.912032	0.62988	0.576131	0.409074	0.497127	0.489506	0.433351	0.536798	0.452304	0.155693	0.217129	0.261538	0.359365	0.1328	0.513018	0.452657	0.378501	0.356102	1,188708*												0.186435	0.3365	0.901786	0.613504	0.403267	0.7247
21	0.854586	0.599678	0.908822	0.670728	0.289243	0.69793	0.550464	0.764567	0.455778	0.667874	0.460431	0.742734	0.474317	0.944666	0.679487	0.58165	0.331699	0.569303	0.493807	0.415924	0.503139	0.441863	0.234574	0.269748	0.286852	0.355823	0.133059	0.529318	0.507569	0.400622	0.343429	0,7373731*												0.156006	0.417187	0.708255	0.693357	0.595068	0.716147
22	0.752756	0.435516	0.716871	0.72663	0.371711	0.708637	0.480249	0.752787	0.434703	0.520975	0.367396	0.737551	0.506502	0.81325	0.585748	0.59239	0.392221	0.600409	0.493087	0.313359	0.47626	0.431308	0.170187	0.302491	0.332314	0.386073	0.151847	0.568553	0.525102	0.382346	0.380994	0,7029891*												0.18562	0.454506	0.614666	0.635287	0.514144	0.599808
23	0.680688	0.583401	0.77533	0.744146	0.320557	0.698354	0.553316	0.709226	0.377849	0.530393	0.390825	0.739341	0.504502	0.936216	0.606049	0.586563	0.398261	0.609775	0.497036	0.34351	0.500167	0.649095	0.171019	0.353124	0.368959	0.31991	0.156277	0.567817	0.552375	0.386535	0.334474	0,7783792*												0.133669	0.352222	0.453635	0.669037	0.496014	0.755196
24	0.760762	0.580296	0.706309	0.649071	0.268998	0.714426	0.523326	0.830155	0.428003	0.570815	0.345953	0.718784	0.476129	0.867022	0.602395	0.506099	0.453544	0.559609	0.480253	0.300552	0.504235	0.525962	0.174536	0.342909	0.221445	0.347816	0.140878	0.537671	0.587427	0.389507	0.359273	0,6989768*												0.167641	0.427395	0.671711	0.650733	0.53132	0.637952
25	0.724796	0.520572	0.679278	0.707679	0.316821	0.675913	0.48481	0.78318	0.439536	0.484745	0.408914	0.810082	0.462213	0.886336	0.594926	0.57833	0.390319	0.610368	0.50612	0.361978	0.482023	0.510546	0.139536	0.31707	0.297604	0.321624	0.155346	0.519097	0.540191	0.334135	0.367256	0,5127421*												0.169767	0.375898	0.581736	0.680122	0.400474	0.71655
26	0.751199	0.67027	0.660438	0.68213	0.225974	0.676527	0.793147	0.792575	0.391635	0.530922	0.356511	0.659531	0.42864	0.936163	0.593375	0.572611	0.416845	0.441899	0.481556	0.349867	0.494483	0.596151	0.197737	0.35673	0.262979	0.327776	0.148804	0.575202	0.462938	0.358777	0.345815	0,6245224*												0.166554	0.428458	0.141393	0.600449	0.428531	0.674141
27	0.747413	0.63185	0.767995	0.695867	0.283767	0.681959	0.559079	0.74422	0.357889	0.425087	0.392366	0.706708	0.490786	0.78066	0.568628	0.552508	0.398872	0.444319	0.475095	0.313389	0.473384	0.580489	0.142348	0.280591	0.337238	0.31589	0.16439	0.523242	0.499491	0.363197	0.303997	1,374339*												0.151281	0.365273	0.507666	0.677523	0.431029	0.678176
28	0.736508	0.621155	0.879199	0.70702	0.256033	0.701148	0.616931	0.78805	0.426684	0.606742	0.387032	0.70837	0.491625	0.874409	0.617132	0.535751	0.407089	0.491909	0.463447	0.300961	0.460763	0.563383	0.0924907	0.294223	0.328919	0.311491	0.142334	0.537206	0.529445	0.418596	0.319597	1,119004*												0.140449	0.454896	0.459377	0.662825	0.478136	0.748621
29	0.733229	0.55848	0.75136	0.609026	0.279882	0.691964	0.568083	0.858388	0.37813	0.521915	0.385923	0.693531	0.473711	0.961876	0.608078	0.560254	0.345909	0.583655	0.459008	0.307435	0.445237	0.54409	0.138447	0.329134	0.316644	0.343872	0.14725	0.575878	0.496523	0.377838	0.335893	1,405646*												0.143213	0.389551	0.435032	0.622635	0.478635	0.750927
30	0.629832	0.526528	0.579636	0.558699	0.232734	0.633799	0.645498	0.74987	0.384342	0.567612	0.440009	0.685969	0.479496	0.851952	0.606699	0.539153	0.361923	0.582312	0.439102	0.302316	0.449052	0.414214	0.225003	0.422485	0.347532	0.322685	0.149896	0.488149	0.41689	0.382013	0.335986	0,9495608*												0.132015	0.334151	0.443128	0.631374	0.442826	0.657101
31	0.674943	0.598456	0.890615	0.584716	0.309126	0.667971	0.662808	0.829147	0.388605	0.53816	0.36481	0.65963	0.437816	0.753621	0.566034	0.574057	0.390743	0.536207	0.486513	0.259177	0.438193	0.456295	0.121865	0.356065	0.322801	0.381928	0.139137	0.508101	0.513334	0.437664	0.333921	0,9080195*												0.149379	0.365309	0.553228	0.606775	0.431992	0.669452
32	0.676506	0.588221	0.818117	0.62864	0.331902	0.648468	0.607537	0.790478	0.387096	0.534977	0.349492	0.674437	0.464946	0.946777	0.557518	0.544766	0.354224	0.431895	0.449778	0.243358	0.456865	0.624412	0.0901346	0.33147	0.239345	0.303546	0.139205	0.530057	0.457418	0.312351	0.289521	1,610942*												0.123251	0.315547	0.809426	0.714755	0.356386	0.716224
33	0.76996	0.561692	0.73366	0.597846	0.167787	0.662412	0.547547	0.79189	0.369052	0.528989	0.352639	0.675614	0.440567	0.904882	0.616635	0.519462	0.374004	0.585052	0.447212	0.261779	0.448764	0.497361	0.0899241	0.287409	0.309976	0.29895	0.139523	0.486969	0.380005	0.408355	0.319526	0,005686*												0.152179	0.367212	0.34164	0.582281	0.474936	0.697708
34	0.72685	0.673852	0.913226	0.578742	0.280434	0.666202	0.658225	0.746738	0.37008	0.451232	0.336572	0.650618	0.496741	0.885568	0.564524	0.585558	0.391235	0.55456	0.453331	0.37464	0.453076	0.367758	0.0446933	0.224205	0.270904	0.341507	0.137087	0.500456	0.445516	0.330817	0.301885	1,230851*												0.147572	0.367966	0.563735	0.60072	0.429958	0.66017
35	0.716881	0.633467	0.693813	0.572599	0.226512	0.676628	0.51308	0.862299	0.353709	0.447373	0.451805	0.660122	0.452972	0.94703	0.602804	0.515119	0.364827	0.476554	0.418572	0.240541	0.441709	0.499044	0.0665248	0.263199	0.343261	0.310949	0.156578	0.489128	0.385105	0.362517	0.295404	1,877917*												0.124136	0.41294	0.364752	0.656876	0.534875	0.687463
36	0.715064	0.698623	0.732256	0.598802	0.284324	0.643613	0.563745	0.885742	0.360868	0.488636	0.40098	0.584937	0.460099	0.796889	0.57298	0.552331	0.352903	0.512161	0.450529	0.269163	0.444311	0.474177	0.121946	0.323744	0.354658	0.318306	0.13619	0.488986	0.460328	0.376668	0.316007	0,4885276*												0.164617	0.366322	0.315888	0.647956	0.448331	0.587603
37	0.604728	0.593821	0.725717	0.518014	0.263366	0.658319	0.531195	0.757223	0.366154	0.423783	0.428975	0.591405	0.460301	0.886399	0.587601	0.531532	0.338805	0.415544	0.472273	0.301583	0.463089	0.380317	0.120069	0.261323	0.335473	0.309324	0.144574	0.537574	0.423746	0.355917	0.280601	1,251053*												0.128625	0.382167	0.39636	0.613021	0.476622	0.596402
38	0.645884	0.564669	0.77128	0.513763	0.19192	0.65028	0.654776	0.862429	0.337066	0.421267	0.305518	0.666509	0.454463	0.875358	0.576531	0.528461	0.340056	0.477464	0.423719	0.267601	0.399433	0.483767	0.108674	0.291827	0.239781	0.330211	0.138586	0.491301	0.493745	0.397982	0.285215	0,7094119*												0.120498	0.360765	1	0.618791	0.437362	0.701978
39	0.580448	0.575092	0.665805	0.571202	0.243553	0.66765	0.543981	0.78939	0.363891	0.474104	0.33776	0.557423	0.439123	0.758267	0.604155	0.52992	0.335934	0.509497	0.439903	0.267185	0.406632	0.525412	0.0600748	0.289013	0.258724	0.334016	0.138329	0.513695	0.429631	0.370585	0.284217	1,481972*												0.156927	0.340974	0.217846	0.643967	0.538172	0.627884
40	0.740189	0.665346	0.776141	0.547477	0.270323	0.612295	0.62199	0.885733	0.34499	0.451232	0.319908	0.60577	0.424168	0.810659	0.580421	0.490679	0.348743	0.569017	0.438865	0.268547	0.401908	0.465532	0.0683658	0.256114	0.277944	0.339812	0.148343	0.483861	0.418034	0.347253	0.319002	0,4438412*												0.117403	0.372878	0.677714	0.653146	0.400109	0.687623
41	0.597895	0.705972	0.805562	0.49602	0.277554	0.650768	0.435872	0.774675	0.371193	0.519211	0.365468	0.538169	0.453333	0.903172	0.525855	0.480215	0.352652	0.524712	0.414074	0.286435	0.41901	0.447682	0.113762	0.273745	0.289269	0.324583	0.147498	0.525554	0.376115	0.290575	0.338868	0,2269712*												0.14782	0.360332	0.542749	0.641191	0.445533	0.706181
42	0.571128	0.64101	0.74524	0.521521	0.291852	0.665354	0.649442	0.696398	0.35878	0.508272	0.409666	0.63455	0.443753	0.774221	0.560047	0.539683	0.36542	0.48995	0.428083	0.277427	0.394255	0.486	0.101857	0.236822	0.294487	0.349976	0.143461	0.476036	0.53445	0.330172	0.274064	0,990901*												0.130609	0.342218	0.171079	0.624114	0.38368	0.673026
43	0.557125	0.622187	0.940838	0.58723	0.232005	0.611417	0.659791	0.837203	0.354994	0.466533	0.346579	0.602367	0.419428	0.777968	0.582218	0.524619	0.361866	0.498646	0.432561	0.25617	0.401942	0.408747	0.0326891	0.286951	0.33232	0.337618	0.154843	0.483615	0.401468	0.362362	0.292701	0,7184426*												0.121857	0.328569	0.243684	0.519048	0.382197	0.654628
44	0.612084	0.653304	0.772865	0.44559	0.259827	0.657057	0.682866	0.765149	0.325746	0.413421	0.378455	0.603889	0.413193	0.815041	0.539195	0.507696	0.370111	0.409714	0.43747	0.317396	0.404163	0.488275	0.00288459	0.241791	0.3494	0.312991	0.13627	0.438564	0.394105	0.322492	0.284198	0,7694834*												0.127137	0.355207	0.404571	0.581535	0.454138	0.634599
45	0.548903	0.815644	0.762563	0.514584	0.302674	0.609895	0.63407	0.838332	0.305281	0.468703	0.354869	0.599573	0.403741	0.787363	0.555298	0.468396	0.342859	0.493177	0.463299	0.244896	0.392661	0.347594	0.0895164	0.246072	0.233386	0.298036	0.141233	0.481139	0.414215	0.368481	0.290078	0,855375*												0.120592	0.353075	0.239665	0.642222	0.407969	0.703876
46	0.577512	0.685119	0.776473	0.535564	0.262587	0.601375	0.525233	0.857595	0.320157	0.475293	0.35982	0.566633	0.377426	0.846181	0.57645	0.493603	0.374237	0.398921	0.402963	0.258879	0.384148	0.649127	0.0473987	0.256277	0.226798	0.325964	0.140385	0.494804	0.419766	0.353189	0.242318	0,5830494*												0.122908	0.385568	0.262317	0.664959	0.488341	0.614579
47	0.546595	0.63126	0.644102	0.540442	0.254689	0.604901	0.531884	0.794068	0.295376	0.484338	0.374027	0.554798	0.43822	0.842764	0.569779	0.473036	0.33835	0.439372	0.41662	0.245451	0.390422	0.549858	0.0360888	0.291853	0.340663	0.313292	0.126905	0.48509	0.452466	0.302168	0.296748	1,358485*												0.107847	0.407937	0.365555	0.578906	0.370642	0.644176
48	0.514517	0.622006	0.951668	0.428144	0.27136	0.637097	0.531025	0.727901	0.322761	0.436208	0.355195	0.509306	0.422919	0.764763	0.53746	0.481195	0.342261	0.473122	0.374453	0.220452	0.400481	0.42492	0.0322994	0.32765	0.38796	0.31187	0.149768	0.474442	0.41267	0.345027	0.281983	0,9442105*												0.131117	0.286881	0.382551	0.612873	0.50658	0.618376
49	0.522762	0.802475	0.811144	0.482755	0.216946	0.602924	0.474504	0.897988	0.299486	0.402481	0.261224	0.489621	0.412804	0.833209	0.559859	0.458617	0.315695	0.606596	0.413568	0.255271	0.383632	0.585237	0.0590222	0.340352	0.152665	0.326211	0.146814	0.465711	0.48389	0.332127	0.293663	0,8256069*												0.100228	0.355841	0.435146	0.606804	0.29514	0.630804
50	0.488288	0.691954	0.654793	0.543165	0.361476	0.61519	0.47788	0.833179	0.320851	0.438915	0.346797	0.541283	0.398289	0.7548	0.559719	0.485829	0.289199	0.452821	0.383296	0.231432	0.403042	0.309769	0.0471882	0.344112	0.262567	0.309429	0.134678	0.489048	0.407453	0.32326	0.246965	0,91471*												0.151139	0.339326	0.115325	0.676037	0.347299	0.572633
Figure 2I
40 Hz	40 HZ
	CTRL																																													RFP
1	1	1	1	1	1	1	1	1	1	1	1	1	1	1	1	1	1	1	1	1	1	1	1	1	1	1	1	1	1																	1	1	1	1
2	0.740169	0.761271	0.856769	0.80412	0.970967	0.930522	0.603867	0.707512	0.490916	1.22093	0.700618	1.18762	0.93745	0.865049	0.611211	1.05216	1.02734	0.797582	0.711956	0.707315	0.703846	0.669609	0.423192	0.717237	0.280574	0.770601	0.603156	0.844702	0.594304																	0.660582	0.511978	1.03708	1.06465
3	0.472141	0.41342	0.746003	0.625954	1.01618	0.810994	0.408103	0.696109	0.325608	1.18399	0.531278	1.22511	0.627367	0.626681	0.506869	1.08412	0.823385	0.602497	0.588707	0.755533	0.480466	0.515483	0.254649	0.443455	0.231006	0.578793	0.446462	0.578456	0.316102																	0.39273	0.481033	0.694865	0.901946
4	0.451546	0.3331	0.688897	0.509852	0.624955	0.764134	0.366926	0.622623	0.302924	1.22362	0.494071	1.04155	0.524142	0.614812	0.462094	0.732973	0.74389	0.390306	0.537174	0.404356	0.466217	0.369951	0.127253	0.292394	0.144409	0.503821	0.418919	0.387523	0.215628																	0.322077	0.330157	0.398775	0.780734
5	0.430986	0.41968	0.681956	0.476464	0.75685	0.699245	0.287583	0.469774	0.259747	0.915302	0.397751	0.822908	0.433446	0.414156	0.339311	0.519333	0.518689	0.387351	0.485973	0.330871	0.400542	0.411573	0.200356	0.221787	0.149854	0.417982	0.36626	0.3613	0.209823																	0.207388	0.36675	0.35981	0.631621
6	0.426234	0.397487	0.628635	0.410629	0.448995	0.641932	0.263647	0.544894	0.237226	0.95419	0.366046	0.915007	0.368764	0.398535	0.298993	0.470135	0.462962	0.305157	0.455162	0.344554	0.356571	0.28188	0.15073	0.181651	0.169443	0.369106	0.41011	0.254551	0.190582																	0.142978	0.210744	0.314111	0.672036
7	0.517738	0.281536	0.459483	0.417936	0.45186	0.601943	0.227669	0.460319	0.196634	0.821339	0.29099	0.768246	0.312706	0.340836	0.277445	0.396485	0.407858	0.315371	0.396481	0.330599	0.174557	0.237313	0.125472	0.197951	0.114006	0.335773	0.411499	0.21084	0.165515																	0.121149	0.191027	0.328786	0.443422
8	0.435084	0.311346	0.474164	0.385237	0.597813	0.640219	0.233989	0.473269	0.125078	0.723587	0.250134	0.792702	0.247483	0.33232	0.305038	0.377874	0.337529	0.239325	0.336687	0.156291	0.211123	0.369244	0.104239	0.186997	0.157538	0.287516	0.361833	0.189914	0.14331																	0.10676	0.224432	0.274681	0.345367
9	0.410155	0.504464	0.379872	0.364928	0.410572	0.569677	0.21503	0.490804	0.13241	0.846819	0.265471	0.856608	0.196328	0.260944	0.218199	0.28752	0.312258	0.22857	0.304349	0.153892	0.221746	0.307252	0.0808692	0.123084	0.120162	0.289267	0.342213	0.155616	0.125521																	0.0951188	0.182791	0.256956	0.310812
10	0.465422	0.289459	0.41652	0.335401	0.375043	0.574386	0.183219	0.395513	0.163017	0.692425	0.203507	0.734073	0.17157	0.232701	0.218923	0.301901	0.30727	0.182547	0.256924	0.052851	0.141515	0.385612	0.100249	0.152286	0.0888812	0.272961	0.329861	0.174104	0.140428																	0.0715365	0.225044	0.233196	0.271692
11	0.436832	0.240918	0.351961	0.293425	0.305936	0.530261	0.177681	0.49215	0.165865	0.664396	0.223649	0.748196	0.158829	0.257457	0.223745	0.175674	0.239407	0.135413	0.195735	0.145879	0.0431031	0.325562	0.164945	0.0995075	0.0892893	0.219538	0.323129	0.132572	0.103169																	0.067402	0.217086	0.213247	0.264177
12	0.388267	0.271908	0.460223	0.270112	0.372356	0.604445	0.190891	0.387234	0.0910341	0.661784	0.192302	0.605759	0.138751	0.267815	0.207951	0.270111	0.221032	0.113554	0.204694	0.134185	0.103468	0.373248	0.191557	0.0969758	0.0804409	0.229665	0.36623	0.135411	0.116896																	0.0446083	0.172511	0.173753	0.360433
13	0.418822	0.333843	0.303278	0.284127	0.367099	0.571576	0.173431	0.453616	0.075649	0.565077	0.177841	0.678153	0.104702	0.218228	0.1775	0.16496	0.191636	0.149441	0.165139	0.104257	0.0830908	0.316555	0.143534	0.130258	0.0676288	0.2237	0.399239	0.112046	0.0937778																	0.0414258	0.170351	0.152895	0.303442
14	0.461525	0.368861	0.302453	0.258667	0.238954	0.545576	0.182557	0.360532	0.0680219	0.597918	0.190393	0.581633	0.101904	0.221276	0.222177	0.218157	0.207903	0.123213	0.11682	0.104421	0.0995864	0.40027	0.0725329	0.0947643	0.0732863	0.192564	0.266378	0.114145	0.102175																	0.0353466	0.146984	0.132353	0.172162
15	0.419114	0.329555	0.137171	0.223555	0.366834	0.60789	0.166743	0.336896	0.0644538	0.539159	0.175764	0.567199	0.149768	0.216057	0.216236	0.164856	0.185261	0.104451	0.0900083	0.132904	0.158368	0.356471	0.11881	0.101095	0.0778242	0.178653	0.285142	0.116503	0.0797616																	0.0164969	0.13347	0.149336	0.2243
16	0.519213	0.266918	0.175866	0.192475	0.348995	0.533827	0.169595	0.428118	0.123081	0.579725	0.130518	0.619127	0.0981283	0.177749	0.160983	0.13947	0.184797	0.112315	0.0777869	0.150348	0.162862	0.393793	0.0511221	0.0939408	0.0690355	0.163531	0.279631	0.0794873	0.0722147																	0.00641924	0.163779	0.142052	0.252095
17	0.422483	0.394905	0.217948	0.191141	0.298138	0.631853	0.169209	0.294236	0.0376772	0.597781	0.135009	0.617885	0.0574812	0.152152	0.165446	0.17385	0.132472	0.12002	0.0637156	0.0696685	0.130382	0.347934	0.123263	0.121697	0.0876861	0.163883	0.273829	0.103751	0.0837216																	0.0319602	0.119631	0.115729	0.193197
18	0.383733	0.300621	0.101918	0.216729	0.333933	0.593839	0.135144	0.251719	0.0268093	0.533144	0.125129	0.590656	0.0534594	0.178312	0.129904	0.122393	0.179965	0.0787473	0.0604191	0.0662887	0.134927	0.425644	0.0956537	0.108773	0.0689599	0.151002	0.3138	0.118422	0.0713439																	0.0237049	0.165084	0.133899	0.166373
19	0.408133	0.274841	0.12855	0.138157	0.44105	0.566805	0.155327	0.322656	0.137386	0.438248	0.141341	0.55082	0.0798395	0.127351	0.134032	0.12285	0.172346	0.0522018	0.0716958	0.12748	0.172157	0.317378	0.100463	0.119928	0.0540607	0.149534	0.294196	0.0809663	0.0650824																	0.038529	0.153533	0.180276	0.196217
20	0.51151	0.444542	0.0991862	0.189528	0.374601	0.632838	0.127436	0.223642	0.0392157	0.410629	0.13758	0.410039	0.0719947	0.14849	0.127195	0.137604	0.0988733	0.0583338	0.0560117	0.0856955	0.178745	0.440597	0.0618454	0.0872879	0.0701851	0.114983	0.227338	0.0994537	0.0772735																	0.0221274	0.160706	0.103596	0.19273
21	0.346075	0.321237	0.109884	0.126342	0.349438	0.559147	0.110978	0.322456	0.0377754	0.455562	0.117303	0.609234	0.0924852	0.141509	0.113723	0.0778171	0.0916978	0.0738863	0.0389456	0.0840056	0.160257	0.400095	0.0757036	0.0987642	0.0378001	0.120818	0.223551	0.0878816	0.071883																	0.0172449	0.175549	0.107386	0.172127
22	0.445499	0.368072	0.123513	0.177684	0.300324	0.63965	0.10923	0.235045	0.0561393	0.396861	0.127734	0.446554	0.0339229	0.091696	0.107431	0.0272515	0.0912119	0.0764125	0.025083	0.0916376	0.252234	0.351701	0.0493409	0.0998294	0.0477077	0.129761	0.322747	0.0714126	0.0744331																	0.00314162	0.145887	0.0921603	0.158966
23	0.390507	0.332836	0.0841632	0.14377	0.302067	0.652681	0.109608	0.371562	0.0535206	0.420001	0.0937595	0.527362	0.0610899	0.120063	0.108954	0.109752	0.101647	0.0852923	0.0292311	0.0692869	0.15561	0.418755	0.0375134	0.0888958	0.0471481	0.117652	0.284608	0.0718723	0.0593185																	0.0103361	0.174602	0.0801739	0.132142
24	0.371805	0.345136	0.0760826	0.124406	0.358357	0.650547	0.0832705	0.29882	0.0506072	0.486974	0.120874	0.563672	0.0753727	0.0825373	0.102125	0.1558	0.0832142	0.0476584	0.0222547	0.101968	0.214444	0.449724	0.0572141	0.102583	0.0295262	0.0974923	0.178863	0.0967756	0.0597331																	0.0207945	0.152597	0.0849814	0.117723
25	0.320946	0.376039	0.0678598	0.122123	0.312345	0.620055	0.126322	0.231205	0.0257618	0.421485	0.0833854	0.421832	0.0439297	0.101264	0.0815774	0.0739004	0.102647	0.0795097	0.0138541	0.117995	0.169501	0.352583	0.0472391	0.0906039	0.0455901	0.0620053	0.237354	0.0949972	0.0724635																	0.0229161	0.149155	0.104443	0.125598
26	0.457992	0.35004	0.0803506	0.155652	0.267246	0.541855	0.094291	0.252607	0.0509345	0.376937	0.0942871	0.503154	0.0374282	0.105576	0.0523797	0.148443	0.0745662	0.0647836	0.0203399	0.0338258	0.193095	0.411634	0.133523	0.0945637	0.026985	0.10059	0.164037	0.0516058	0.0621797																	0.0164153	0.190946	0.0563295	0.114379
27	0.326117	0.38523	0.0651283	0.172748	0.356999	0.637023	0.0770243	0.214503	0.0190187	0.397493	0.0738312	0.391184	0.054771	0.124756	0.0738899	0.0914119	0.0716429	0.0540446	0.00756577	0.0968982	0.210102	0.366184	0.0900962	0.0901014	0.0380724	0.0710251	0.227094	0.0987345	0.0512739																	0.00734404	0.173366	0.0988942	0.0938118
28	0.30696	0.351484	0.117766	0.145232	0.310366	0.605447	0.0724523	0.225647	0.0532587	0.331565	0.0660168	0.462649	0.0210309	0.103493	0.0852047	0.133874	0.0739373	0.0323918	0.029857	0.0839239	0.199071	0.396855	0.0689704	0.0919709	0.0351682	0.0761144	0.190497	0.108827	0.0647714																	0.0206993	0.178009	0.0654142	0.117184
29	0.295361	0.403485	0.0771922	0.121686	0.424276	0.516118	0.0653598	0.206109	0.0223248	0.365532	0.0691041	0.38484	0.022859	0.104465	0.0665755	0.117565	0.101711	0.117383	0.0271331	0.0714675	0.223685	0.385552	0.0924119	0.104392	0.0348052	0.102882	0.119852	0.0543639	0.0643359																	0.0218417	0.153487	0.0964168	0.215814
30	0.313716	0.31511	0.0668924	0.117165	0.253189	0.53341	0.0910989	0.198344	0.0321778	0.240546	0.0585958	0.408163	0.0809839	0.0912353	0.0648439	0.0654037	0.0986378	0.0331543	0.030782	0.0692596	0.203565	0.43948	0.0691841	0.113034	0.06837	0.0596025	0.184283	0.0638977	0.0696644																	0.0183873	0.179014	0.0721061	0.122829
31	0.305268	0.393548	0.00466625	0.124526	0.295275	0.654145	0.0576969	0.238483	0.0320796	0.200313	0.0689246	0.381363	0.0109288	0.0977773	0.0875334	0.0907487	0.0769961	0.0273718	0.0348285	0.0578936	0.201011	0.448781	0.106056	0.104252	0.0266522	0.044455	0.16674	0.0494872	0.0462771																	0.0323138	0.145332	0.126911	0.120708
32	0.266845	0.282543	0.0384112	0.0672474	0.316656	0.446395	0.046704	0.186799	0.0173164	0.385923	0.0824539	0.473032	0.0379367	0.0978796	0.0545665	0.0299249	0.0756024	0.0564752	0.0130167	0.089348	0.258313	0.478158	0.0822586	0.0818212	0.0400841	0.055277	0.131151	0.0513659	0.0599405																	0.0188769	0.136103	0.0646942	0.0863688
33	0.177945	0.379147	0.0411142	0.116442	0.306379	0.590273	0.0510275	0.225963	0.044715	0.300319	0.0451676	0.428189	0.0375394	0.060083	0.0263541	0.0835783	0.0823922	0.0307238	0.00212903	0.0662342	0.178438	0.490286	0.0401852	0.0992667	0.0387834	0.0898286	0.108524	0.040753	0.0739148																	0.0147969	0.177039	0.0514589	0.100248
34	0.245849	0.433555	0.0124054	0.128459	0.370141	0.565971	0.0502088	0.180323	0.0316868	0.292871	0.0635803	0.374815	0.0402657	0.0697239	0.0682548	0.133812	0.0642957	0.0744745	0.00656471	0.0754197	0.277718	0.409984	0.138938	0.084293	0.0306757	0.0831515	0.151518	0.0704533	0.072422																	0.0218417	0.16677	0.0549107	0.207724
35	0.193533	0.385888	0.0179536	0.11018	0.200856	0.534444	0.048001	0.16895	0.0460899	0.269979	0.0600328	0.286814	0.0184875	0.0615011	0.0672696	0.0668129	0.0664326	0.0781598	0.0331112	0.0761011	0.230887	0.453256	0.0341646	0.104653	0.0421716	0.0368085	0.218406	0.0413326	0.0683168																	0.0224401	0.175399	0.0641225	0.159397
36	0.19437	0.398319	0.0252945	0.068257	0.228883	0.526879	0.0558571	0.140787	0.0738159	0.344894	0.066129	0.325622	0.0433893	0.0969734	0.0590149	0.0257801	0.0577918	0.0332814	0.0282639	0.061546	0.203871	0.382372	0.103847	0.087007	0.0603229	0.0514754	0.0852407	0.0557031	0.0711158																	0.0239225	0.160799	0.0813811	0.131351
37	0.233412	0.55769	0.0165026	0.0922023	0.228322	0.482106	0.0373944	0.213128	0.053226	0.29746	0.0657135	0.237753	0.0239876	0.0635769	0.0499242	0.0404525	0.0493797	0.0810031	0.00953125	0.0822067	0.209846	0.439363	0.0529034	0.0895187	0.0318859	0.0398036	0.0928132	0.0261427	0.0659532																	0.0193937	0.153187	0.0518825	0.0755456
38	0.208246	0.425632	0.0503044	0.0642862	0.270703	0.495692	0.0238809	0.24745	0.0549609	0.341128	0.0603472	0.338431	0.0301475	0.0803737	0.0787487	0.0743978	0.0910189	0.0480555	0.0139642	0.0584932	0.296921	0.445484	0.0837192	0.105517	0.045817	0.0431677	0.147411	0.0583213	0.077771																	0.0228753	0.146048	0.0702001	0.0659092
39	0.251657	0.43049	0.0281113	0.0830928	0.222888	0.437965	0.0492245	0.218628	0.0448459	0.223727	0.0583262	0.412728	0.0232087	0.0989687	0.0494316	0.0290338	0.0568982	0.0154731	0.0200128	0.0650894	0.201215	0.420287	0.114571	0.102844	0.0365446	0.0233947	0.151137	0.0545039	0.0829342																	0.0311986	0.136808	0.104146	0.118011
40	0.219663	0.391447	0.0532351	0.0992322	0.212226	0.523792	0.0261623	0.211981	0.0451078	0.271243	0.0511631	0.319732	0.0681954	0.0601414	0.0451549	0.0668336	0.070921	0.0455773	0.0153939	0.0710586	0.284204	0.471033	-0.00313502	0.103809	0.0437901	0.0345686	0.124066	0.0468889	0.0785386																	0.0242897	0.14122	0.063339	0.0946388
41	0.14311	0.328854	0.0479713	0.103195	0.285528	0.458592	0.0207808	0.208286	0.0354185	0.273634	0.0476825	0.193627	0.0190598	0.0829686	0.0335341	0.123637	0.05727	0.0446718	0.0287939	0.0847689	0.243297	0.384492	0.138831	0.091328	0.0498859	0.0661762	0.0981108	0.0415324	0.069623																	0.0250922	0.152124	0.0809369	0.0747186
42	0.209557	0.356999	0.0696239	0.0908689	0.260336	0.390566	0.034138	0.214646	0.0760745	0.359789	0.0584157	0.209124	0.0191233	0.0833046	0.0323175	0.0241016	0.064167	0.0324395	0.0235603	0.121211	0.260864	0.489109	0.0585323	0.0947242	0.0498859	0.0248622	0.139609	0.0520655	0.0650616																	0.0244801	0.164102	0.0721696	0.106001
43	0.135935	0.398712	0.0383543	0.0877042	0.275753	0.457511	0.0281769	0.195479	0.083047	0.275035	0.0827793	0.23332	0.0219211	0.0539941	0.0468641	0.0610103	0.0632021	0.045196	0.0420729	0.0884484	0.308821	0.468739	0.0588172	0.10192	0.0403564	0.0300458	0.124738	0.0552234	0.0816279																	0.0116417	0.143207	0.0776754	0.114667
44	0.159754	0.452157	0.0141979	0.0977254	0.183255	0.401991	0.0219215	0.174736	0.0786278	0.310047	0.0578881	0.290506	0.0221119	0.0721215	0.0601493	0.0734238	0.0702708	0.063195	0.0259233	0.11546	0.234922	0.546037	0.0662629	0.08765	0.0600355	0.063413	0.088584	0.00939379	0.0917872																	0.0251601	0.125626	0.0313624	0.0879508
45	0.129707	0.401602	0.0716724	0.0773592	0.183107	0.487463	0.039823	0.239399	0.0614096	0.196163	0.069834	0.244838	0.0623854	0.0670415	0.0474686	0.0510837	0.062952	0.0530756	0.0213241	0.0905472	0.260917	0.48275	0.0550409	0.103287	0.033232	0.0560752	0.0728582	0.0306197	0.0942547																	0.0189993	0.136992	0.0565836	0.0737118
46	0.159244	0.396174	0.0317248	0.0598482	0.189485	0.43903	0.0204037	0.198602	0.0926053	0.28732	0.0546433	0.20781	0.0536025	0.0430958	0.0590149	0.0796408	0.0551044	0.0402554	0.00873886	0.0564489	0.222358	0.495291	0.0834342	0.104673	0.0563145	0.0445925	0.0510404	0.0239441	0.0739356																	0.0192169	0.12848	0.0817201	0.139729
47	0.119765	0.277991	0.0514141	0.0610991	0.265268	0.524533	0.0220411	0.170239	0.0635701	0.185913	0.0577533	0.198657	0.0511544	0.0393389	0.0359	0.0486798	0.0602004	0.0504861	0.0273502	0.0514337	0.22721	0.456845	0.0970074	0.100573	0.0533952	0.0296768	0.121333	0.0414525	0.0735002																	0.0175033	0.167475	0.0479648	0.0921578
48	0.13162	0.217718	0.0369032	0.0830928	0.191848	0.392064	0.0326109	0.157489	0.0910341	0.24203	0.0519825	0.108063	0.0224616	0.0732251	0.0692549	0.00739833	0.0576988	0.0704865	0.0470133	0.0173354	0.213422	0.456141	0.0894905	0.0869861	0.0644977	0.0469697	0.0795457	0.0508663	0.0585928																	0.0156537	0.149121	0.0424589	0.086117
49	0.110588	0.31791	0.0464348	0.0622067	0.196161	0.437748	0.015197	0.225819	0.0672036	0.194487	0.0506355	0.17556	0.0518542	0.0527077	0.037333	0.0789155	0.0440765	0.0420665	0.013152	0.0596107	0.241204	0.469269	0.102316	0.119546	0.0553464	0.0206484	0.0973023	0.033118	0.0646055																	0.0301514	0.13675	0.0372283	0.108123
50	0.121076	0.327497	-0.0145109	0.0605415	0.227141	0.477459	0.0143966	0.206423	0.0170545	0.181928	0.0463353	0.193901	0.0318007	0.0629627	0.0361389	0.0522857	0.0534247	0.0354261	0.0282497	0.0444832	0.214699	0.504475	0.0462059	0.0954884	0.0590372	0.0364137	0.115302	0.0340374	0.0919115																	0.0303282	0.138817	0.0799627	0.0781346
51	0.0733122	0.361595	0.0535765	0.0801998	0.166538	0.501914	0.0174599	0.184534	0.0818685	0.263054	0.0491758	0.310663	0.0301634	0.0743726	0.058582	0.0442034	0.0605221	0.0626707	0.00699616	0.0656344	0.246719	0.461792	0.0965087	0.0869861	0.0511262	0.0222018	0.116432	0.0435312	0.0777924																	0.0203049	0.143842	0.0487695	0.109597
52	0.12002	0.240787	0.055113	0.0829047	0.177761	0.380932	0.0203669	0.205764	0.0979083	0.240958	0.0525328	0.176994	0.0330724	0.0481834	0.0405722	0.0767188	0.0510235	0.0345682	0.0277224	0.0864043	0.231142	0.477628	0.0938367	0.106522	0.0471632	0.0580235	0.0772707	0.0414125	0.0595672																	0.0229297	0.13444	0.0378848	0.13865
53	0.0570691	0.312703	0.00919024	0.045103	0.248346	0.405944	0.0254356	0.20353	0.0793806	0.189375	0.0341536	0.114109	0.0397091	0.0695704	0.0674935	0.118373	0.0309185	0.0434009	0.0382096	0.0624181	0.246668	0.476155	0.0645528	0.110521	0.0483582	0.0570966	0.0699574	0.0432114	0.0783104																	0.0459275	0.124483	0.0906781	0.0899644
54	0.118545	0.419942	0.0281682	0.0538957	0.16704	0.40247	0.0245157	0.247106	0.068382	0.184016	0.0503322	0.167818	0.0506696	0.035041	0.0483195	0.0785424	0.0678977	0.0281502	0.0178894	0.0906563	0.228793	0.493996	0.0993231	0.107588	0.050143	0.046712	0.0972257	0.0222253	0.0921603																	0.0221818	0.150738	0.0608825	0.0636799
55	0.0766992	0.362426	0.0430774	0.0647987	0.214353	0.35799	0.0278549	0.199777	0.0986285	0.234088	0.0572146	0.197832	0.0254024	0.0440902	0.0475358	0.0167654	0.0694702	0.0472453	0.00970044	0.113007	0.244013	0.511656	0.0520128	0.106502	0.0542574	0.0301059	0.0833316	0.0457496	0.10344																	0.0315794	0.13027	0.0664519	0.124052
56	0.0368382	0.290772	0.0188357	0.0842909	0.202421	0.390612	0.0189594	0.197513	0.0843563	0.261762	0.059314	0.179491	0.0249891	0.0753009	0.0341535	-0.00422761	0.0362001	0.0761106	0.0207883	0.0883122	0.251623	0.49576	0.0707161	0.115184	0.0501279	0.0417604	0.0682014	0.0367157	0.0763404																	0.0255409	0.118938	0.0600778	0.084463
57	0.0798497	0.31511	0.0136573	0.095819	0.239929	0.344527	0.0106618	0.176083	0.101705	0.170633	0.0351416	0.151842	0.0200056	0.0468165	0.0538276	0.0289509	0.0474	0.0576666	0.0148496	0.0815526	0.227722	0.51984	0.0837549	0.119004	0.0446976	0.0256346	0.122234	0.0383745	0.0880134																	0.0204409	0.144454	0.0328236	0.108231
58	0.023964	0.351353	0.0173846	0.0875084	0.194359	0.40704	0.0189502	0.207541	0.119709	0.221502	0.0502536	0.166742	0.0212217	0.0384544	0.0612614	0.0819826	0.0370508	0.05943	0.0114826	0.0790176	0.282723	0.508654	0.0561453	0.112633	0.0521851	0.0343197	0.0808583	0.055843	0.0915384																	0.0266697	0.149086	0.059506	0.102154
59	0.0619493	0.320055	0.0347692	0.0608505	0.14111	0.321105	0.00686255	0.171499	0.100167	0.192481	0.0371962	0.101694	0.00927554	0.0425113	0.0479836	0.00480788	0.0254939	0.0589216	0.0235686	0.114206	0.236301	0.525784	0.103563	0.0907051	0.0473447	0.0377867	0.107517	0.028681	0.0802591																	0.0383387	0.137743	0.0648002	0.0720578
60	0.0561222	0.255931	0.0311842	0.0707057	0.164087	0.259225	0.00880356	0.226249	0.0708371	0.192454	0.047604	0.161401	0.00147042	0.0649656	0.0190696	-0.00661083	0.037115	0.074633	0.0395518	0.0572939	0.293805	0.530966	0.0651585	0.10409	0.05518	0.0509945	0.117471	0.0673553	0.0999977																	0.0250241	0.154399	0.0409977	0.101039
61	0.0623317	0.39241	0.0284812	0.057475	0.200088	0.300988	0.0191434	0.185366	0.0996433	0.142739	0.0490635	0.155726	0.0362597	0.0510704	0.0605897	0.0941888	0.033413	0.0596524	0.027291	0.0628815	0.296664	0.530436	0.0513003	0.105357	0.0520338	0.0311014	0.0847824	0.0607397	0.0850484																	0.0413306	0.153568	0.0360001	0.0765524
62	0.0604379	0.339053	0.0128606	0.0435958	0.181512	0.374664	0.0249572	0.222725	0.118073	0.219523	0.056451	0.201345	0.0318166	0.0389224	0.04617	0.00433123	0.0435047	0.0672777	-0.00408604	0.0764827	0.260609	0.490991	0.037264	0.0996488	0.0652691	0.0354525	0.154786	0.0381547	0.0904397																	0.0398075	0.153914	0.0507389	0.0876272
63	0.0739131	0.161823	0.0570477	0.0743375	0.217248	0.424178	0.0151326	0.186683	0.0873351	0.0881607	0.0744036	0.115017	0.0302905	0.0546521	0.0731659	0.0619222	0.0723935	0.038365	0.0189779	0.0584659	0.281956	0.477745	0.0928393	0.10592	0.0630154	0.0457941	0.11573	0.0341573	0.0883041																	0.029009	0.139268	0.0800898	0.0874115
64	0.0902108	0.291342	0.0415695	0.0465871	0.225546	0.367624	0.0206244	0.165826	0.113522	0.216555	0.047952	0.213485	0.0469578	0.0391488	0.0503197	0.051581	0.0113711	0.067516	0.0175369	0.0586022	0.252591	0.545507	0.114108	0.113074	0.0691414	0.0325604	0.121364	0.0683547	0.0848203																	0.0246706	0.141671	0.0414425	0.123512
65	0.06947	0.302152	0.0470324	0.0790845	0.240077	0.335772	0.0184534	0.189949	0.0952241	0.171979	0.0614582	0.161055	0.0376984	0.039222	0.0429009	0.0301736	0.0261299	0.056078	0.0121199	0.0645443	0.260303	0.556575	0.0966156	0.122259	0.0867031	0.0605979	0.103455	0.016529	0.0771492																	0.0268466	0.154538	0.0594848	0.11704
66	0.09205	0.248884	0.0691402	0.0620938	0.213673	0.266234	0.0197597	0.206423	0.118728	0.163021	0.0490972	0.265796	0.0163176	0.0547251	0.0567459	-0.0101338	0.036822	0.0341711	0.0234981	0.101968	0.328636	0.504827	0.09829	0.129395	0.0632271	0.0414771	0.111318	0.0585411	0.0838253																	0.0427723	0.138944	0.0534919	0.0989897
67	0.08493	0.317605	0.0866955	0.0119501	0.133225	0.385857	0.016494	0.238167	0.127304	0.191492	0.0445838	0.213401	0.0348529	0.0578316	0.0491256	0.0508557	0.0521026	0.0690412	0.0339488	0.0968982	0.26444	0.579005	0.071571	0.109818	0.0563448	0.0180052	0.0700032	0.0695938	0.0861685																	0.0449619	0.144362	0.0585107	0.0816223
68	0.0339611	0.31454	0.0305583	0.0767488	0.154016	0.378647	0.0221055	0.206566	0.0968935	0.251401	0.0408676	0.122317	0.00229703	0.0345585	0.037654	0.0448252	0.037894	0.0838628	0.0238423	0.0584114	0.297737	0.533616	0.108265	0.110381	0.0591884	0.035341	0.132708	0.0375551	0.0829128																	0.031457	0.15105	0.0281436	0.090324
69	0.040298	0.220957	0.0653275	0.0673079	0.23671	0.312923	0.0218387	0.222868	0.0804936	0.194157	0.0668588	0.121899	0.0484123	0.0602949	0.0577759	0.0490942	0.0632879	0.0512328	0.00833562	0.0833787	0.270159	0.504239	0.0918774	0.12843	0.0580389	0.0387481	0.0802174	0.0604999	0.0974058																	0.0327354	0.146557	0.0700096	0.0721657
70	0.0338882	0.23549	0.0573891	0.100295	0.171057	0.302625	0.0083712	0.207569	0.092278	0.211443	0.0383414	0.110536	0.0100386	0.0492725	0.0427442	0.0854849	0.0394665	0.0388575	0.0138514	0.115624	0.291457	0.510714	0.0793729	0.100472	0.0634692	0.0455535	0.102203	0.0677951	0.0928653																	0.028533	0.137073	0.0538095	0.0678869
71	0.0681771	0.314979	0.0472316	0.0610163	0.141021	0.334491	0.0293176	0.242494	0.111297	0.121111	0.0489512	0.119056	0.0180503	0.0387762	0.0338401	0.0271894	0.0254796	0.0186344	0.0230159	0.0905746	0.270314	0.565819	0.0946206	0.103206	0.0736036	0.0371175	0.0955007	0.0370754	0.095934																	0.0250649	0.138009	0.0337765	0.0775233
72	0.0544651	0.21194	0.0395777	0.0549281	0.158329	0.345036	0.0198149	0.200465	0.103964	0.171952	0.0487716	0.188393	0.0401462	0.0494187	0.0539471	0.0036888	0.0375655	0.0612887	-0.0105239	0.0862679	0.273938	0.566759	0.0875667	0.0958496	0.0710927	0.0354783	0.0687358	0.0309595	0.0958096																	0.0400794	0.138471	0.0388378	0.0729568
73	0.0183736	0.13289	0.0584704	0.0578967	0.160868	0.390319	0.0183891	0.216078	0.0953878	0.153704	0.0477724	0.145761	0.0320869	0.0475765	0.0652171	0.0461307	0.0470066	0.0679926	0.0170406	0.116278	0.300036	0.562345	0.100463	0.137012	0.0575094	0.0322343	0.135151	0.0442107	0.104642																	0.0500893	0.152655	0.0419083	0.141994
74	0.0830727	0.25615	0.111108	0.0493298	0.207235	0.382384	0.0185638	0.215476	0.117844	0.178301	0.0515897	0.0784663	0.0206017	0.0641908	0.0503347	0.0729264	0.0498157	0.0642594	0.0252832	0.100278	0.257648	0.572118	0.102886	0.100915	0.0579178	0.0539898	0.0894083	0.0984743	0.102403																	0.0345034	0.154885	0.0756637	0.0640754
75	0.0683774	0.171102	0.0588403	0.0705928	0.17215	0.365663	0.0293912	0.233411	0.103113	0.171403	0.0464251	0.194618	0.0192346	0.0701698	0.0448564	0.0315827	0.0358	0.0532979	0.024268	0.0762102	0.22001	0.525019	0.103741	0.121777	0.0531531	0.068236	0.108997	0.0582214	0.109556																	0.0243714	0.13861	0.0335224	0.0681026
76	0.0304283	0.294186	0.0793831	0.0449674	0.209805	0.320657	0.0276434	0.242895	0.105044	0.214768	0.0409686	0.150062	0.0379607	0.078751	0.0370793	0.0443485	0.0411461	0.0509786	0.0207122	0.08575	0.299832	0.513658	0.107268	0.120812	0.0474354	0.045133	0.103882	0.0578416	0.0933009																	0.0314162	0.150599	0.066706	0.0679228
77	0.0312842	0.267312	0.0440164	0.0528409	0.139751	0.335788	0.0193642	0.227567	0.110969	0.151835	0.0520947	0.147744	0.00389462	0.0327678	0.0556936	0.0147552	0.0366006	0.0356643	0.0221672	0.0614915	0.29687	0.52143	0.117492	0.102945	0.0767648	0.0498189	0.0942024	0.0552834	0.101076																	0.0465395	0.14725	0.0664519	0.0855418
78	0.0121458	0.213779	0.023445	0.0691461	0.165445	0.26591	0.00668776	0.237938	0.134308	0.175195	0.0445613	0.108636	0.0246553	0.0523202	0.0691131	0.0164753	0.0470924	0.0483415	0.00761371	0.0998691	0.250346	0.54062	0.107766	0.110542	0.0556489	0.0578689	0.113272	0.0213258	0.0845303																	0.0430715	0.145552	0.0359577	0.101758
79	0.0616215	0.324564	0.101263	0.0321657	0.229178	0.29282	0.0199713	0.238081	0.100134	0.0672749	0.0515223	0.149919	0.0330247	0.0769603	0.0302127	0.0102996	0.0464493	0.0492788	0.0361736	0.100142	0.302947	0.594371	0.114179	0.130922	0.0737851	0.0400012	0.11715	0.043711	0.0864378																	0.0472739	0.143126	0.0337341	0.0776312
80	0.0729844	0.153287	0.0915608	0.0623273	0.1544	0.276887	0.0204681	0.25381	0.137025	0.141255	0.0671621	0.0904507	0.0187418	0.0725819	0.0666576	0.013947	0.0360646	0.0506291	0.0435871	0.084469	0.309127	0.552571	0.0837549	0.120892	0.0814994	0.0496042	0.107043	0.00405731	0.108726																	0.0408411	0.14889	0.0362118	0.0958613
81	0.0532451	0.220038	0.050276	0.0394292	0.166716	0.285595	0.0183247	0.204446	0.114701	0.210564	0.0533858	0.220093	0.00561142	0.0228418	0.033967	0.0574873	0.0338632	0.064307	0.013888	0.0556585	0.287421	0.544094	0.119024	0.115888	0.0629851	0.0393316	0.0767208	0.0546638	0.100785																	0.040365	0.152228	0.0548895	0.0964727
82	0.0431388	0.189574	0.0758834	0.0400924	0.19997	0.252957	0.021434	0.259283	0.104586	0.205232	0.0589323	0.147027	0.0343997	0.0625826	0.0560294	0.0239151	0.0336415	0.0571106	0.0205035	0.0851776	0.296819	0.567466	0.105914	0.12455	0.0624708	0.0280805	0.105073	0.0400334	0.102714																	0.0414394	0.167059	0.0364872	0.132106
83	0.0250383	0.243849	0.0712741	0.0707736	0.140845	0.338443	0.0207256	0.144682	0.122688	0.13444	0.0462567	0.167579	0.0472758	0.0460637	0.0380645	0.00799932	0.034142	0.0578891	0.0141446	0.0671608	0.335938	0.501117	0.0835411	0.125917	0.0675229	0.0514064	0.131029	0.0606597	0.106694																	0.0379578	0.169566	0.0330565	0.120852
84	0.0359277	0.205287	0.0671769	0.0596674	0.240077	0.237208	0.0215719	0.232007	0.122197	0.147796	0.049681	0.102961	0.0310933	0.0599368	0.053044	0.0298212	0.0381728	0.055252	0.0288137	0.0984517	0.278842	0.561815	0.109975	0.123104	0.0649968	0.0231544	0.121151	0.0455098	0.101614																	0.031729	0.150138	0.0336706	0.085362
85	0.0350901	0.146721	0.0746885	0.0387285	0.180182	0.345731	0.0201553	0.215219	0.12966	0.113224	0.0587416	0.101049	0.0317689	0.0371828	0.0576266	0.0569484	0.038087	0.0531391	0.0274517	0.103712	0.275625	0.542092	0.0703954	0.119064	0.0667212	0.0525049	0.0919124	0.0428516	0.102672																	0.0574329	0.133735	0.050506	0.113049
86	0.0344891	0.181388	0.0542309	0.0770802	0.135322	0.301374	0.0168804	0.236907	0.102917	0.128641	0.0563726	0.14214	0.0406866	0.0406764	0.0434532	-0.00708748	0.0324982	0.0480238	0.0154925	0.142771	0.261325	0.579122	0.116138	0.122923	0.0800473	0.040293	0.0944924	0.048188	0.103792																	0.0456011	0.159944	0.0632543	0.107799
87	0.0724928	0.0907379	0.0666363	0.0654165	0.213526	0.336869	0.00746969	0.234701	0.126027	0.142272	0.0440673	0.103116	0.0244804	0.0591107	0.0604927	0.0168068	0.0389805	0.0307079	0.0396054	0.0729666	0.268423	0.580947	0.0819023	0.104231	0.0807886	0.0565557	0.143517	0.0605598	0.0987952																	0.0427314	0.14524	0.0355766	0.0882026
88	0.0231809	0.133721	0.0525807	0.0533308	0.125576	0.315208	0.0211028	0.217253	0.106256	0.216994	0.0608185	0.0933423	0.0198387	0.0489068	0.0553129	0.0154805	0.0400167	0.0672619	0.0314813	0.0698594	0.302743	0.531556	0.103099	0.119466	0.0655868	0.0507113	0.127288	0.037715	0.109618																	0.0299338	0.147134	0.0511625	0.0948186
89	0.0241824	0.220125	0.0751437	0.0656122	0.185972	0.269368	0.0265027	0.261574	0.146944	0.185611	0.058472	0.108613	0.0409332	0.0291132	0.045237	0.0190864	0.0299965	0.0406208	0.0123201	0.0781181	0.29069	0.549629	0.0779836	0.112251	0.0586288	0.0378127	0.0802016	0.0410928	0.112334																	0.0596636	0.159205	0.0671719	0.0899644
90	0.0125101	0.180119	0.0510726	0.0472353	0.21069	0.223051	0.00951189	0.243841	0.117319	0.170029	0.0720235	0.118434	0.0310854	0.0272858	0.0572758	0.049343	0.0415892	0.0374595	0.0194093	0.0423299	0.286656	0.612621	0.113823	0.101659	0.0788523	0.0648204	0.126311	0.0489675	0.114801																	0.0615809	0.145817	0.0194401	0.0863327
91	0.0530266	0.160509	0.0690264	0.0417499	0.226313	0.348479	0.00623701	0.254755	0.123376	0.139579	0.0388242	0.200736	0.0138219	0.0540162	0.0604031	0.0591037	0.0532747	0.0600972	0.0158225	0.0959714	0.259434	0.569056	0.0748129	0.09999	0.0728021	0.0303805	0.144342	0.043751	0.115299																	0.0347074	0.138448	0.0498707	0.0842832
92	0.0368564	0.235402	0.0762249	0.0630807	0.187891	0.25589	0.0210844	0.257764	0.134767	0.186627	0.0546659	0.137922	0.0213568	0.0240039	0.0331236	0.0554564	0.0346209	0.0316929	0.026273	0.0641627	0.307952	0.60444	0.12451	0.127325	0.0617296	0.054788	0.104432	0.0741109	0.105305																	0.0280026	0.157634	0.0517131	0.0888138
93	0.0142946	0.318743	0.0680589	0.0273285	0.171057	0.231512	0.0153257	0.244757	0.0957479	0.165082	0.0521173	0.0630885	0.0142114	0.0489946	0.0589999	0.0555807	0.0368291	0.0577302	0.0338783	0.0848779	0.302182	0.561402	0.127146	0.123907	0.0732863	0.0499305	0.0807666	0.0237043	0.0975302																	0.0475731	0.14152	0.0554613	0.119737
94	0.041081	0.160203	0.09452	0.0415163	0.209067	0.333611	0.0202289	0.234643	0.122852	0.12243	0.0569339	0.0874277	0.0222311	0.0412028	0.0554622	0.0211796	0.018218	0.00878501	0.0247897	0.0971979	0.319341	0.589956	0.098183	0.12244	0.0725902	0.0344827	0.0880649	0.0308795	0.126868																	0.038733	0.149225	0.0779296	0.0960411
95	0.0314117	0.130132	0.0856142	0.0286546	0.169817	0.262729	0.0299523	0.277103	0.125602	0.130235	0.0627273	0.153826	0.0218337	0.0526126	0.0522827	0.0792885	0.0112782	0.0548389	0.0242709	0.0738933	0.307901	0.565172	0.132276	0.114401	0.0783832	0.0509089	0.105821	0.0462493	0.122763																	0.0382162	0.150172	0.0214518	0.100392
96	0.00997892	0.0764685	0.0670916	0.0404689	0.196131	0.284792	0.0326201	0.246791	0.145406	0.196851	0.0565748	0.110046	0.0444382	0.0411078	0.0624183	0.074232	0.0344063	0.082878	0.0371126	0.0576209	0.36566	0.574001	0.146491	0.123485	0.0589918	0.0449358	0.112845	0.0631781	0.114469																	0.0493683	0.147342	0.0561601	0.118874
97	0.0277516	0.240787	0.101434	0.0384649	0.219373	0.272502	0.025638	0.253151	0.133719	0.176734	0.0750097	0.104096	0.0158487	0.0405817	0.0682026	0.041385	0.030554	0.0557921	0.0430316	0.0845507	0.34656	0.602437	0.148735	0.129756	0.0729836	0.052119	0.140556	0.0408929	0.124359																	0.038801	0.168422	0.0202024	0.0590774
98	0.0202491	0.212947	0.0666363	0.05587	0.181187	0.308445	0.0296212	0.247565	0.129366	0.176596	0.0568665	0.133991	0.0117713	0.0442215	0.0491256	0.0954115	0.0296821	0.0572695	0.0344619	0.0801624	0.30259	0.68056	0.118454	0.135364	0.0689146	0.0589159	0.0968283	0.0509063	0.100163																	0.0497219	0.138344	0.0213671	0.105282
99	-0.00125646	0.243631	0.113327	0.0427368	0.200206	0.276161	0.0254816	0.255959	0.134767	0.135072	0.0490748	0.0704368	0.0051107	0.0448796	0.0644857	0.0568034	0.0351139	0.029723	0.0386494	0.0971434	0.310403	0.545332	0.101852	0.125475	0.0685817	0.035298	0.117043	0.00919391	0.114179																	0.0500618	0.153891	0.0494472	0.0495128
100	0.0266772	0.158146	0.0688271	0.0330247	0.187478	0.178354	0.00456277	0.257277	0.136862	0.208063	0.0674765	0.161581	0.0037913	0.0443093	0.0513124	0.0401209	0.0368291	0.0518841	0.0155319	0.0831335	0.348143	0.585777	0.0772354	0.126762	0.0872629	0.0641082	0.110875	0.0186676	0.110613																	0.0503881	0.160036	0.0447036	0.119917
[truncated: 72 more columns]

## Sheet: IV Ca+2 density
Figure 3A
IV Plot
	CTRL																									RFP
-80	-1.76082	-2.27868	-6.39675	-0.70885	-3.80046	-4.65843	-3.7297	-2.98445	-2.53132	-2.42939	-4.53133	-9.81195	-3.25553	-3.35875												-2.85357	-1.01987	-1.87665	-1.22315	-2.19845	-3.10606	-2.766	-3.38426	-4.19582	-2.41318	-1.68985
-70	-0.743773	-0.275481	-0.440097	-0.147162	-0.893591	-0.622845	-1.11205	-0.390524	-0.230082	-0.497974	-0.741053	-0.832745	-0.257883	-0.836016	-0.273022	-0.271781	-0.235835	-0.443536	-0.680083	-0.676834	-0.447116	-0.698713	-0.377383			-0.653811	-0.110902	-0.341115	-0.245375	-0.3514	-0.679702	-0.663467	-0.270667	-0.225465	-0.894305	-0.288207	-0.383145	-0.410013	-0.152305	-0.533602	-0.349406	-1.26575	-0.27076	-0.0526307	-0.402191	-0.350656
-60	-0.0856701	0.225338	1.18689	0.339007	0.315725	-5.51619	1.06468	0.941102	0.866942	0.127209	0.865128	0.376511	0.435758	0.0699304	0.0862072	0.187045	0.331738	2.23727	0.921629	0.772282	-0.594631	0.692708	-0.0922413			0.228835	0.184867	-0.116632	0.207187	0.138897	0.596453	0.360234	1.16464	0.966177	0.687465	0.565386	0.536221	0.0624261	-0.772048	0.248911	0.361771	-0.0594827	0.915707	-2.71263	-0.0455333	-0.385203
-50	0.573201	0.628661	1.63853	0.807099	1.21122	0.267686	2.31483	2.76531	1.94813	0.449832	1.91871	2.08926	1.08328	0.921122	0.26485	0.588411	0.747288	1.13355	1.84013	2.47141	0.00296462	1.91204	-0.0138695			1.32208	0.627319	0.238566	0.381384	0.642394	1.22061	0.917071	2.7045	2.72751	2.22626	1.22731	1.70331	0.823296	-2.01009	0.783065	1.22833	-0.556761	2.40629	-7.35415	0.29382	1.22564
-40	0.624526	0.775897	2.65508	1.21378	1.81282	-1.30495	2.57414	4.12374	2.95641	0.789262	0.948286	2.32994	1.62205	0.551642	0.346558	0.667453	1.28934	7.61044	2.93256	3.28804	-1.54588	2.51434	-2.90451			1.77086	0.828992	-1.47335	-0.399219	1.58686	1.84399	1.03937	3.70004	4.91781	3.1403	2.10523	1.17032	1.61708	-3.31627	0.287659	1.16807	-1.05123	3.25986	-12.0761	-1.07291	1.50274
-30	-2.23173	0.0414637	2.60864	1.0221	0.0903976	-6.76987	1.68522	4.45323	1.21211	-0.0649665	-3.5721	1.51401	1.29309	-2.06908	-0.0178984	-0.758747	1.13662	1.6543	2.19013	5.04307	-6.90795	-56.2177	-8.65558			1.84708	-0.526659	-6.04114	-2.27963	1.39948	1.31741	0.888788	3.02653	3.40762	2.79145	1.94774	-4.85396	-0.591636	-5.22929	-1.80189	-1.09089	-2.59686	1.85874	-84.253	-5.56226	-41.8711
-20	-6.07887	-1.65393	-0.0639072	-0.630807	-5.89461	-16.892	-3.88038	3.39866	-7.73386	-2.35076	-9.25741	-0.526875	-2.5199	-9.05813	-1.34936	-2.2186	-0.829066	-1.60872	-19.4831	5.77	-14.0555	-56.262	-34.6753			-0.414799	-9.99251	-8.26885	-2.36622	0.0627609	-5.68437	-1.05895	-3.40552	-4.66156	0.298907	-0.446219	-59.9042	-4.96927	-10.6878	-3.28697	-2.93178	-6.32189	-6.55134	-84.613	-10.2277	-76.0752
-10	-11.6416	-7.1163	-13.5784	-64.7535	-39.2343	-30.8882	-17.5142	-5.92067	-27.2901	-9.55118	-18.2939	-10.1035	-26.2508	-36.5742	-6.9746	-7.35307	-20.6685	-5.80688	-38.2133	-16.986	-28.2208	-8.80351	-24.9062			-14.7801	-63.1959	-26.8563	-2.86374	-10.2829	-26.7031	-10.1329	-12.1423	-20.2905	-6.51335	-8.46222	-83.0292	-13.3979	-20.6212	-9.49454	-6.91735	-24.0307	-20.3995	-84.3443	-19.2558	-49.7836
0	-24.0521	-16.7391	-25.3132	-55.8371	-51.0467	-44.7703	-39.0078	-17.8195	-48.7519	-22.1714	-62.999	-25.9193	-50.4516	-65.9927	-31.9093	-28.0988	-59.6236	-127.564	-51.2383	-21.9773	-65.2602	-48.8734	-24.8402			-46.0595	-73.9681	-33.5335	-4.89084	-67.8538	-42.275	-21.3987	-26.7049	-42.1884	-26.4355	-26.8857	-70.1425	-30.2475	-32.6287	-23.2244	-22.3957	-45.6533	-43.6789	-84.4592	-40.019	-32.7834
10	-42.7887	-24.3634	-45.4536	-40.6917	-55.785	-58.0396	-55.7196	-25.2668	-54.8117	-33.0326	-83.3708	-38.5101	-63.1861	-67.9517	-50.1002	-46.6189	-57.3165	-41.2379	-55.6845	-13.0158	-69.0165	-55.7647	-30.7508			-40.8206	-59.5593	-39.5072	-7.22205	-68.2415	-40.9298	-24.0838	-47.5845	-55.9625	-38.4143	-38.5069	-53.7764	-36.5897	-42.8868	-32.0176	-52.5149	-43.1656	-46.8223	-76.6537	-54.5033	-30.4091
20	-54.2443	-20.9352	-30.1157	-27.5026	-45.8877	-50.9235	-44.7605	-21.1998	-38.7184	-31.5326	-81.83	-34.3368	-52.8383	-47.5906	-50.4337	-43.4307	-40.8247	-157.407	-40.5347	-2.5508	-67.4831	-26.3398	-31.8591			-30.6214	-42.5684	-33.9482	-5.99076	-41.8764	-25.0219	-19.2547	-48.1329	-49.6834	-38.3453	-35.5578	-49.5281	-30.6028	-40.7326	-30.6686	-56.7105	-37.075	-31.9907	-54.4927	-48.3926	-15.8748
30	-44.4821	-11.2477	-12.7186	-15.9874	-26.7175	-33.068	-21.3601	-8.69845	-19.7564	-20.0235	-58.4689	-15.5666	-33.4443	-25.4155	-37.2292	-27.7193	-25.8109	-22.485	-18.3353	-1.24847	-46.6195	-7.29062	-24.8146			-17.5203	-27.4017	-22.5005	-2.91831	-17.9428	-9.02713	-9.64424	-32.5007	-28.5571	-23.4352	-20.8647	-23.2177	-16.8827	-27.9227	-19.9567	-39.4245	-22.4201	-14.1409	-41.0692	-31.6402	-1.64901
40	-29.0787	-1.16923	3.47433	-6.72024	-9.04708	-16.4312	-3.28617	4.81999	-4.02001	-7.69817	-34.3481	3.28787	-15.4175	-12.8251	-21.158	-10.7228	-12.6662	-41.793	-0.519756	2.93924	-24.121	3.6126	-21.0702			-2.87251	-15.9031	-11.9569	2.43802	0.647063	4.17901	-3.03358	-7.30847	-9.28346	-4.70577	-5.50436	-2.76383	-0.870491	-13.8282	-8.61655	-19.0022	-12.0341	4.18156	-29.1791	-9.13146	16.9879
50	-13.2846	5.06277	13.0708	0.328544	1.20705	-3.22284	10.0755	16.4368	9.049	1.02615	-13.3561	18.9903	-1.87137	-0.230029	-7.60492	3.51596	-2.03772	0.517221	14.1828	8.49984	-7.66625	10.9345	-7.33667			6.57779	-7.24493	-3.59564	6.32736	13.8599	13.142	2.66969	10.3189	5.39557	10.0701	6.70076	10.5149	16.1375	-4.56057	0.825958	-2.34207	-4.02236	17.752	-20.8028	2.47646	24.0984
60	3.41748	9.87269	18.6859	6.36531	11.8887	5.77632	22.1343	26.3242	19.5793	8.58634	-1.01857	29.1602	5.86141	11.7732	2.51932	12.8181	5.91029	28.8855	26.7137	11.2147	3.04375	18.3529	0.599052			12.0712	-1.03048	2.62521	9.85742	42.1793	18.8991	7.13475	20.9747	16.1664	15.3377		14.5639	20.743	1.61298	6.42447	8.80678	1.75022	29.7825	-15.6271	12.964	29.4499
70															9.58121	19.5676	10.6747	12.2481	35.5183	12.8979	12.3758	22.6022	7.39157														20.0705	22.6802	4.17544	10.9597	16.3604	5.31717	41.0901	-11.252	18.441	34.1522

## Sheet: Agatoxin
Figure 3B							Figure 3C				Figure 3D							Figure 3E
EPSC + Agatoxin (nA)							Inhib. Ratio + Agatoxin (%)				Sucrose + Agatoxin (nC)							Pvr + Agatoxin (%)
CTRL	+ Aga	RFP	+ Aga	CRE	+ Aga		CTRL	RFP	CRE		CTRL	+ Aga	RFP	+ Aga	CRE	+ Aga		CTRL	+ Aga	RFP	+ Aga	CRE	+ Aga
3.85487	2.2054	2.32898	1.63605	4.12171	2.75798		57.2109	70.2476	66.9135		0.332002	0.276759	0.0769818	0.0530979	0.184455	0.136207		8.69148	5.74615	20.4127	24.6548	12.7109	13.5359
3.85486	1.78954	3.89623	3.12692	7.24458	5.678		46.4229	80.255	78.3758		0.329077	0.140945	0.223404	0.164347	0.21028	0.180958		8.8448	6.32953	13.0127	14.5485	23.4738	24.3893
1.85131	1.56253	11.7097	11.6845	2.90498	2.30754		84.401	99.7843	79.4341		0.401377	0.191842	2,24571*	1,4265*	0.0711181	0.0777869		5.84368	5.53242	10.1792	9.20673	15.7327	13.4411
2.38815	2.31319	7.23016	6.0281	0.805756	0.55304		96.8611	83.3744	68.6361		0.194347	0.166305	0.66391	0.62684	0.0342617	0.0493146		8.54487	7.02498	8.6398	6.89214	8.68655	3.0391
2.64886	2.33569	5.03362	4.44543	6.35311	4.8066		88.1774	88.3149	75.6575		0.0727965	0.162609	0.297371	0.274439	0.206398	0.15625		13.9737	3.73389	12.5915	12.8234	17.5908	19.0353
1.28774	1.06773	3.13496	1.07822	3.95122	3.08147		82.9147	34.3933	77.9876		0.206374	0.258354	0.231252	0.21452	0.076119	0.0562934		3.55758	2.97568	6.05573	2.58694	18.2928	19.1882
2.6304	2.56796	0.839902	0.701585	9.82462	7.06464		97.6262	83.5318	71.9076		0.242084	0.297026	0.0449539	0.0436007	0.297528	0.268459		7.66709	5.27563	8.99949	3.95303	22.3641	13.8791
		1.78043	1.31999	9.82431	7.06476			74.1389	71.911				0.137331	0.0936314	0.291285	0.277037				6.43316	5.62903	22.8063	13.4405
0.90976	0.448752	2.19895	1.44556	1.13149	0.823305		49.3264	65.7385	72.763		0.186874	0.115817	0.0711449	0.0507231	0.0681531	0.049974		3.45364	2.08238	12.1055	13.8937	8.94722	5.6161
1.19313	0.717156	1.73356	1.42125	0.277222	0.473409		60.1069	81.9847	170.769		0.112153	0.0957773	0.100789	0.101039	0.0782082	0.109641		4.91407	3.10143	15.8586	9.31604	1.7026	0.941135
2.08969	1.53082	1.45205	1.70224	0.798386	0.632794		73.2558	117.231	79.2591		0.304527	0.206096	0.0763575	0.0691622	0.0398634	0.0364725		4.02069	2.42936	7.43335	6.80886	4.79743	5.16781
1.89145	0.949141	0.237853	0.175182	0.808427	0.527841		50.1805	73.6512	65.2924		0.118657	0.123112	0.112957	0.099703	0.0576486	0.0411693		7.14895	3.64017	0.866508	0.44863	4.91016	4.30806
1.69743	0.713781	3.64822	2.02728	0.897661	0.593099		42.0508	55.569	66.0716		0.249239	0.181313	0.446895	0.303347	0.0743166	0.0600177		4.49131	2.05526	4.63738	3.69208	2.70342	3.37479
4.25803	2.36502	1.71025	1.00697	2.37634	1.03347		55.5426	58.8787	43.4901		0.198621	0.186839	0.159968	0.148384	0.0702249	0.0680507		15.8062	7.2495	6.53062	4.36385	9.42387	5.62595
2.49875	1.37276	0.242023	0.17449	0.842401	0.751193		54.938	72.0966	89.1728		0.231294	0.23076	0.0161407	0.0271526	0.0159899	0.0181295		9.64932	3.04444	2.26169	0.764428	17.7966	17.4209
				2.27028	1.89966				83.6751						0.0576617	0.0783874						22.4905	11.532

## Sheet: Nimodipine
Figure 3E							Figure 3G				Figure 3H							Figure 3I
EPSC + Nimodipine (nA)							Inhib. ratio + Nimodipine (%)				Sucrose + Nimodipine (nC)							Pvr + Nimodipine (%)
CTRL	+Nimo	RFP	+Nimo	CRE	+Nimo		CTRL	RFP	CRE		CTRL	+Nimo	RFP	+Nimo	CRE	+Nimo		CTRL	+Nimo	RFP	+Nimo	CRE	+Nimo
14.5817	5.66788	6.42978	4.9412	1.04823	0.900165		38.8698	76.8487	85.8748		1.14785	0.887072	0.347545	0.344257	0.0637603	0.0545959		11.8218	3.07117	11.0898	8.61804	4.72339	6.43332
7.34915	8.4872	7.53454	4.59919	3.31714	2.21484		115.485	61.0415	66.7695		0.391166	0.401879	0.743646	0.634891	0.12627	0.0917403		10.7461	10.1037	12.6738	2.15736	13.4603	11.0085
6.26894	7.6892	2.44124	2.95994	3.79922	4.17343		122.656	121.247	109.85		0.579761	0.590858	0.431027	0.376749	0.48615	0.263228		6.83154	9.45193	3.57507	5.72368	6.40284	11.517
4.99737	6.50823	3.87547	2.5501	2.24005	1.46785		130.233	65.8012	65.5276		0.274571	0.243541	0.100765	0.0912849	0.0918153	0.0456092		12.6256	19.088	22.2142	12.8401	10.8641	18.2258
0.992964	0.978994	0.867855	0.403975	1.30506	1.88228		98.593	46.5487	144.229		0.211041	0.201534	0.0693252	0.0529843	0.121256	0.150154		2.09397	2.50231	7.07183	3.58735	6.39093	9.88572
9.7076	6.01164	10,57275*	5,631355*	3.74435	2.35622		61.9271		62.9274		0.603312	0.807558	0,444962*	0,327561*	0.195435	0.0369067		11.5452	4.75064	20,3229489*	21,8654846*	7.30135	16.6036
8.45098	2.02196	2.97748	2.94612	1,171839*			23.9257	98.9469			0.865978	0.632837	0.238712	0.193796	0,0101456*			7.3381	0.776807	7.94623	11.1236	36,6559888*
5.60661	1.97648	7,162696*		1.1222	1.0895		35.2527		97.0862		0.492234	0.270588	0,194542*		0.140395	0.0715887		8.52891	5.1605	22,0429008*		5.14424	10.8727
4.28503	2.47094	2.31024	0.622713	6,453891*	4,96534*		57.6645	26.9544			0.0799018	0.0617121	0.196264	0.0648183	0,22383*	0,104826*		23.493	14.6013	5.64678	5.21612	24,7199214*	36,8658539*
9.14177	4.84565	2,446987*	2,471132*	4.26362	2.40117		53.0056		56.3175		0.974998	0.522203	0,0393149*	0,0177528*	0.0801296	0.0679448		10.1022	6.60243	23,9335977*	61,1807715*	24.5679	8.38092
5.76987	4.99288	0.473395	0.377682	2.18972	2.18728		86.5337	79.7816	99.8889		0.183628	0.131607	0.0501795	0.0384993	0.0795403	0.0583309		15.6768	23.2475	4.93445	6.00291	13.5627	15.4582
2.92551	1.37881	2.28516	1.75223	2,218305*	2,088564*		47.1305	76.6788			0.113938	0.0840575	0.275625	0.186012	0,0633038*	0,013189*		12.0529	4.50957	7.09283	3.29829	17,5332287*	58,1153234*
7.07695	3.70727	13.6843	5.82447	2.50429	1.4325		52.385	42.5632	57.2016		0.284641	0.131133	0.912929	0.453615	0.185449	0.0650922		20.2795	8.60089	12.954	7.74029	6.13171	7.56965
1.91049	0.982776	0.977119	0.244623	3.40122	2.60521		51.4411	25.0352	76.5962		0.127206	0.0980478	0.049699	0.0513883	0.0857602	0.0597138		9.47785	6.53143	14.8626	1.61788	17.894	25.4735
6,302064*	8,280418*	3,66478*		6.97675	5.12382		131.392		73.4413		0,32155*	0,15133*	0,0470025*		0.244343	0.135302		13,0274607*	32,1748497*	45,0142014*		14.5572	24.0281
6.71217	4.86859	3.18903	1.79225	4.85456	3.00772		72,53385*	56.2003	61.9566		0.578253	0.27983	0.116461	0.0201442	0.137629	0.0969971		7.77419	13.3395	15.7286	17.5986	23.5952	10.963
2.46365	1.87572	12.2818	9.06797	3.56157	4.17389		76.1359	73.8325	117.192		0.176592	0.110429	0.917332	0.647366	0.142033	0.112487		5.68984	13.2172	9.85503	8.3684	17.1332	22.1265
		11.051	5.62229	4.05003	4.05306			50.8757	100.075				0.94881	0.672004	0.225639	0.16195				7.86007	3.23906	9.1076	15.2591
		2.4917	1.3381	4.05704	4.86765			53.7022	119.98				0.197281	0.0917702	0.182919	0.152949				5.1086	3.7528	19.2116	24.6814

## Sheet: EGTA
Figure 4B					Figure 4C					Figure 4D
EPSC + EGTA-AM (nA)					Sucrose + EGTA-AM (nC)					PVR + EGTA-AM (%)
RFP	+ EGTA	CRE	+ EGTA		RFP	+ EGTA	CRE	+ EGTA		RFP	+ EGTA	CRE	+ EGTA
1.72577	1.40816	3.55073	0.680695		0.0827056	0.209167	0.346909	0.0576186		8.22255	3.68064	7.40485	3.07897
1.89556	1.79193	0.11022	0.773272		0.100145	0.134815	0.0333255	0.0547732		6.98884	5.71965	0.625356	6.49467
0.992282	1.42139	0.648063	1.49659		0.0631149	0.0888513	0.0116444	0.0703093		9.38382	6.38307	15.3899	11.6028
0.38685	1.57354	1.70806	1.31303		0.0237667	0.116149	0.0991757	0.0556328		14.4272	7.91458	11.0373	5.23583
0.879577	5.33098	1.50634	1.83811		0.0347884	0.437303	0.143804	0.240274		7.3576	6.68811	5.1791	3.44092
14.7012	0.302379	2.83239	0.420845		0.749181	0.0296921	0.161122	0.0401059		17.0007	4.57485	7.74823	2.17196
0.907009	3.82819	1.26273	1.41581		0.0511211	0.319139	0.0381715	0.228998		8.76448	8.12549	8.28403	1.83559
3.0762	5.40895	0.376298	0.156492		0.0742317	0.1685	0.031371	0.167353		12.8694	14.0266	7.6105	0.245544
0.491112	0.386881	3.15662	0.751092		0.138	0.0382337	0.0998438	0.0491638		1.26867	6.71722	10.6388	3.5437
3.8015	0.0669556	0.254356	2.40605		0.205393	0.0218133	0.063051	0.0915646		11.0165	0.485305	1.08258	12.7463
0.719587	0.231189	2.4787	1.18052		0.0373353	0.0468466	0.215587	0.0816997		10.341	0.983431	4.49668	4.52694
3.30019	0.102095	1.83787	0.563292		0.144574	0.0104798	0.0490567	0.0666626		9.60581	0.936008	16.8716	2.70453
4.12332	3.40341	1.48631	1.10581		0.24044	0.241177	0.218073	0.079073		9.51002	6.51314	3.32286	8.61329
7.01648	9.09705	4.64262	4.84564		0.326735	0.667278	0.181951	0.320126		14.0862	5.70462	15.204	9.84319
5.36208	0.541167	0.735329	4.25699		0.918633	0.0480503	0.0439143	0.126031		7.75627	6.6307	20.0339	18.7521
	4.17493	2.44699				0.152441	0.122736				13.3879	8.94367
	0.774989	3.52763				0.0773611	0.0997082				4.94684	14.4364
		1.97884					0.129882					7.59288
		1.30051					0.105659					5.54562
		4.91279					0.525112					6.67115
12.9535	2.62224	3.91641	4.84564		2,32613*	0.314913	0.196069	0.126031		9.61322	4.64871	11.2508	18.7521
4.49233	4.36842	6.04262	4.25699		0.560881	0.353134	0.347958	1.14642		5.78051	6.27926	11.1993	5.98621
3.10964	1.05706	4,35176071*	10.3246		0.524563	0.102323	0.424109	0.812424		3.92115	5.43054	9.08215	2.22395
1.4475	6.25917	6.08446	2.37871		0.0676955	0.531241	0.717474	0.106548		8.65134	7.72303	10.5811	4.9915
1.85354	1.768	8.70585	0.616165		0.0648087	0.171994	0.282115	0.164279		10.2305	5.67999	17.186	6.46035
2.56027		13.5831	1.61082		0.170372		0.0191467	0.0933836		6.33819		17.8161	6.56885
3.06951		0.988917	1.24549		0.465032		0.141894			3.50283		21.9486
6.59137		4.21132			0.790269		0.960271			6.13034		11.3688
4.3978		7.69093			0.573298		0.338548			4.23794		9.9115
6.12976		5.12967			0.361808		0.00681817			13.587		11.1575
		0.390638

## Sheet: EGTA XY plots
Figure 4E
10 Hz
	RFP																														RFP + EGTA
1	1	1	1	1	1	1	1	1	1	1	1	1	1	1	1	1	1	1	1	1	1	1	1	1	1						1	1	1	1	1	1	1	1	1	1	1	1	1	1	1	1	1	1	1
2	0.930569	1.36245	1.18652	0.915765	1.01671	0.755783	1.29049	0.627831	0.841529	0.708698	0.86532	0.788606	0.781912	0.842906	0.931292	0.884102	0.881846	1.09063	0.660814	0.832345	0.867645	1.09496	0.962523	0.741057	0.71741						0.627278	0.617584	0.749024	0.717656	1.21989	0.552146	0.64579	0.844566	0.652801	0.947073	0.710705	0.584385	0.753359	0.973285	0.706573	0.537111	0.980342	0.719042	0.724947
3	0.863948	1.12406	0.901476	0.851505	1.00191	0.601365	1.23855	0.50568	1.08731	0.580162	0.46128	0.623831	0.667166	0.726926	0.83506	0.814085	0.770097	1.01951	0.52422	0.690008	0.791639	1.01004	0.879781	0.728805	0.639039						0.599275	0.592445	0.664659	0.55157	0.828898	0.500697	0.450483	0.737328	1.07295	0.745894	1.54989	0.506704	0.646199	0.750834	0.576024	0.313574	0.867878	0.668913	0.651368
4	0.650692	0.927027	0.68398	0.60561	0.729611	0.545199	1.17839	0.378428	1.01866	0.52701	0.392093	0.541946	0.64803	0.605555	0.792036	0.826719	0.653137	1.00301	0.592691	0.581867	0.733847	1.0689	0.927846	0.701321	0.587251						0.434626	0.589599	0.711429	0.567388	1.41152	0.391876	0.419999	0.688587	0.615068	0.838316	0.1184	0.373669	0.623474	0.689566	0.599931	0.317505	0.657059	0.539348	0.675267
5	0.773265	0.864299	0.598688	0.746193	0.566199	0.479858	1.08389	0.397112	0.809084	0.454402	0.375555	0.518836	0.618516	0.608383	0.74256	0.812646	0.602011	1.01987	0.528929	0.524173	0.709321	1.04626	0.880805	0.673626	0.618335						0.433416	0.45428	0.613641	0.538008	0.979966	0.318814	0.333728	0.523672	1.1181	0.969137	0.360162	0.387579	0.566297	0.73652	0.436477	0.349008	0.696706	0.527183	0.761804
6	0.628803	0.658876	0.548283	0.727807	0.791799	0.414089	0.944555	0.325742	0.670926	0.478939	0.438626	0.604283	0.602102	0.678676	0.732328	0.824798	0.722856	0.901995	0.509899	0.583759	0.705496	1.01986	0.905364	0.687743	0.570912						0.402356	0.506983	0.594998	0.472336	0.915114	0.281956	0.356292	0.643412	1.1851	1.33363	0.54339	0.319305	0.527059	0.706825	0.474889	0.319064	0.79295	0.485375	0.585704
7	0.667995	0.502251	0.574266	0.756349	0.64488	0.416029	1.04885	0.384867	0.945249	0.438577	0.411043	0.544749	0.61131	0.569064	0.70417	0.815174	0.545662	0.891795	0.501809	0.503346	0.649792	1.13188	0.924791	0.717192	0.573705						0.340978	0.413283	0.450466	0.514665	1.13916	0.297	0.305147	0.48725	0.673937	0.918749	0.135899	0.252928	0.470189	0.71858	0.487687	0.286025	0.659424	0.523397	0.570637
8	0.487768	0.680289	0.625176	0.550709	0.668387	0.465594	0.711845	0.352586	0.705447	0.446572	0.378032	0.542792	0.688509	0.572101	0.721277	0.812953	0.621484	0.930125	0.496949	0.429275	0.735417	1.1068	0.944277	0.65875	0.613715						0.344224	0.346405	0.556571	0.50483	1.04722	0.29389	0.328483	0.419174	0.565279	0.911217	0.7149	0.313454	0.51849	0.774981	0.375925	0.347172	0.725239	0.528505	0.45681
9	0.633722	0.59547	0.574166	0.49382	0.6949	0.447923	0.822602	0.296152	0.995958	0.434694	0.367115	0.552737	0.622691	0.550378	0.695186	0.818855	0.67763	0.87259	0.50367	0.471177	0.752472	1.12488	0.908804	0.733018	0.600466						0.356424	0.530892	0.566806	0.430359	0.595365	0.268231	0.359696	0.541329	1.31735	0.75065	0.223291	0.236167	0.523053	0.738309	0.387103	0.240325	0.654515	0.51168	0.57882
10	0.578562	0.561359	0.547084	0.558824	0.532988	0.460017	0.754652	0.307799	0.781938	0.397228	0.431042	0.512687	0.64759	0.651488	0.699057	0.808469	0.577564	0.909322	0.586862	0.462471	0.692865	1.16017	0.889506	0.714085	0.612753						0.282636	0.406716	0.485281	0.423075	1.56429	0.243874	0.346376	0.482547	0.993097	0.882677	1.02318	0.29272	0.471427	0.774405	0.409059	0.486119	0.630574	0.48666	0.493244
11	0.496712	0.537551	0.571239	0.66596	0.387917	0.450703	0.562378	0.359183	1.31809	0.366149	0.258591	0.542978	0.637588	0.533243	0.699562	0.814413	0.643451	0.900664	0.458341	0.466942	0.669122	1.13734	0.933346	0.736165	0.60233						0.368727	0.508776	0.571016	0.499711	0.860846	0.29181	0.361362	0.554282	1.276	0.964803	0.191262	0.312523	0.499687	0.768202	0.368249	0.34376	0.723846	0.463986	0.568105
12	0.41631	0.462912	0.658719	0.667463	0.526332	0.450664	0.879007	0.292152	0.759562	0.346671	0.371785	0.598653	0.701749	0.635741	0.664776	0.813896	0.690654	0.950013	0.55247	0.509736	0.778588	1.03303	0.933138	0.761397	0.646485						0.325284	0.476215	0.549859	0.539246	0.137206	0.29644	0.441005	0.57846	0.626234	0.930051	0.532696	0.271841	0.478019	0.788687	0.372349	0.356473	0.682773	0.486955	0.359538
13	0.480127	0.465118	0.594293	0.486929	0.445481	0.455819	0.934918	0.30552	0.983975	0.340589	0.312216	0.475404	0.678869	0.604209	0.66884	0.8178	0.701079	0.838259	0.554824	0.437665	0.683032	1.12937	0.922128	0.75646	0.584691						0.311457	0.520173	0.50266	0.482492	0.591894	0.250746	0.398722	0.476175	0.506657	0.773039	0.132317	0.296083	0.490868	0.893018	0.361431	0.33411	0.651681	0.566219	0.543612
14	0.506814	0.52125	0.580461	0.497593	0.64104	0.423099	0.732411	0.293899	0.871446	0.404029	0.334983	0.531032	0.675896	0.561812	0.654693	0.803364	0.690771	0.891918	0.539709	0.482451	0.686864	1.11674	0.929323	0.838213	0.61262						0.362139	0.495768	0.550231	0.536306	1.62178	0.302413	0.341874	0.605422	0.819559	0.758173	0.276505	0.285896	0.508213	0.8378	0.429098	0.336747	0.664359	0.51488	0.622544
15	0.410351	0.526417	0.635186	0.541045	0.604173	0.48288	0.76004	0.376037	0.783621	0.312635	0.29709	0.558368	0.682441	0.563595	0.67155	0.788047	0.628763	0.950207	0.504549	0.429647	0.714404	1.14814	0.910838	0.766821	0.581584						0.347597	0.558702	0.526221	0.552948	0.243394	0.340276	0.337524	0.540119	1.6705	0.688361	0.370293	0.272489	0.525656	0.69449	0.455569	0.482052	0.749191	0.491161	0.666262
16	0.414803	0.500257	0.648854	0.399143	0.422925	0.434715	0.678517	0.363328	1.22778	0.342942	0.29343	0.520314	0.700888	0.578332	0.680538	0.812981	0.643655	0.967036	0.489907	0.437926	0.712205	1.14101	0.941061	0.771024	0.616362						0.389541	0.514884	0.524069	0.572991	0.6946	0.335528	0.363527	0.623251	0.899258	1.09449	0.331764	0.289092	0.475879	0.787848	0.401447	0.354106	0.775419	0.505398	0.604758
17	0.362721	0.547873	0.608229	0.480667	0.500068	0.429586	0.7883	0.307142	0.848913	0.355628	0.288475	0.536594	0.722816	0.623982	0.625784	0.800116	0.716885	0.9076	0.560786	0.514113	0.681364	1.17754	0.932155	0.817239	0.525131						0.406299	0.607285	0.544663	0.578997	1.56244	0.291651	0.33577	0.53072	1.47944	0.810581	0.947401	0.327213	0.56979	0.778115	0.419571	0.297459	0.684493	0.563223	0.582068
18	0.33986	0.506644	0.619141	0.228354	0.477043	0.441586	0.537834	0.256574	1.02797	0.302442	0.443419	0.544538	0.676642	0.713342	0.63265	0.790156	0.566306	0.944708	0.423846	0.469887	0.657864	1.09601	0.932902	0.798056	0.578048						0.40346	0.565552	0.607087	0.585223	0.62155	0.301574	0.311175	0.704467	0.94021	0.866152	0.560581	0.251011	0.559035	0.761019	0.464663	0.322368	0.794827	0.555493	0.574518
19	0.373231	0.473984	0.617176	0.329414	0.606198	0.437418	0.569932	0.237786	0.917515	0.327904	0.337715	0.526766	0.718509	0.67831	0.644426	0.794787	0.690085	0.937865	0.469612	0.364944	0.694636	1.10729	0.918738	0.8331	0.584804						0.411868	0.44705	0.57198	0.639058	1.02751	0.316057	0.268991	0.666395	0.850021	0.735045	0.251688	0.282892	0.5655	0.79443	0.454486	0.319868	0.726911	0.519596	0.614051
20	0.270922	0.470342	0.634717	0.325418	0.592707	0.41739	0.735445	0.282272	0.799713	0.309064	0.289094	0.577392	0.744375	0.546038	0.629433	0.789961	0.650838	0.923568	0.442934	0.420997	0.660761	1.15897	0.911996	0.800147	0.589352						0.343788	0.610338	0.558449	0.615895	0.573123	0.332871	0.245657	0.547932	1.18627	0.689782	0.350338	0.332456	0.577262	0.708016	0.37102	0.32124	0.773322	0.539442	0.781977
21	0.320125	0.474619	0.635489	0.30388	0.393772	0.454043	0.610588	0.354113	0.987524	0.316653	0.300338	0.58589	0.696483	0.611929	0.639587	0.788466	0.628707	0.975964	0.466684	0.409346	0.630495	1.13905	0.933369	0.789348	0.542394						0.398116	0.533434	0.562702	0.619983	1.41038	0.300771	0.23113	0.551228	1.12246	1.00384	0.420384	0.342893	0.601783	0.705646	0.432505	0.331759	0.825434	0.556305	0.711449
22	0.342899	0.399984	0.654817	0.339353	0.520278	0.435109	0.559163	0.344567	0.828544	0.306178	0.356171	0.54177	0.73571	0.544284	0.605712	0.805382	0.672513	0.891468	0.488239	0.442792	0.744757	1.11244	0.928229	0.800172	0.586261						0.3962	0.544933	0.588248	0.678918	1.08423	0.31635	0.209246	0.643472	0.958402	0.759841	0.577415	0.297383	0.569678	0.683609	0.509242	0.417517	0.838422	0.524046	0.570862
23	0.309628	0.378895	0.657389	0.477604	0.605633	0.424192	0.507973	0.320439	1.21663	0.293384	0.348515	0.535797	0.744452	0.582653	0.609271	0.782516	0.714527	0.922817	0.497582	0.373098	0.657042	1.13122	0.914402	0.745868	0.550168						0.42502	0.522727	0.610563	0.637146	0.79572	0.35068	0.242651	0.710664	0.872722	0.759264	0.0960909	0.279861	0.60931	0.739303	0.516042	0.315608	0.816097	0.602333	0.587293
24	0.297016	0.387165	0.664421	0.264788	0.368054	0.42834	0.629196	0.276635	1.16441	0.304216	0.318974	0.491794	0.750359	0.624478	0.596809	0.788354	0.61499	0.876617	0.470911	0.351544	0.619556	1.12291	0.95154	0.847011	0.546336						0.455455	0.542087	0.62545	0.652793	0.907126	0.333971	0.232735	0.681637	1.85287	1.19806	0.242479	0.339093	0.58688	0.663401	0.525839	0.415623	0.856731	0.492338	0.657567
25	0.312847	0.32856	0.652229	0.373976	0.573688	0.441334	0.570975	0.331349	0.904644	0.327668	0.392266	0.496392	0.731379	0.592037	0.618311	0.770097	0.626184	0.965958	0.539231	0.461797	0.674361	1.1719	0.905006	0.772753	0.560364						0.440135	0.542754	0.559663	0.626419	0.881513	0.332717	0.187306	0.646525	0.913859	1.26924	0.599059	0.349685	0.585386	0.790164	0.488917	0.374324	0.84158	0.591085	0.768272
26	0.331871	0.423605	0.632831	0.338861	0.472268	0.40928	0.593191	0.203163	0.737571	0.317372	0.320741	0.477706	0.72178	0.515507	0.599339	0.783815	0.695563	0.855066	0.398832	0.459872	0.562118	1.13729	0.894421	0.880512	0.563868						0.484619	0.493336	0.655098	0.632381	0.833744	0.364598	0.211994	0.704687	1.46751	1.44758	0.169975	0.31804	0.649557	0.804157	0.543888	0.332819	0.736572	0.549112	0.881646
27	0.285828	0.437758	0.623681	0.358964	0.428029	0.443835	0.780482	0.231554	1.53396	0.282369	0.377375	0.54763	0.76157	0.63367	0.583029	0.776362	0.627696	0.896716	0.451802	0.426252	0.652251	1.25218	0.921142	0.841873	0.495005						0.429253	0.669046	0.625551	0.654141	2.2801	0.348639	0.196525	0.670726	1.00831	0.860023	0.452262	0.391728	0.63023	0.741421	0.535018	0.499968	0.887536	0.521494	0.567224
28	0.335572	0.423933	0.647431	0.304848	0.471555	0.411508	0.739679	0.304688	0.878652	0.30285	0.313685	0.485536	0.723439	0.584537	0.572996	0.77447	0.691274	0.914755	0.422938	0.446582	0.473354	1.15193	0.90573	0.770918	0.493739						0.385564	0.550707	0.615673	0.694516	1.27851	0.418865	0.164726	0.488281	2.0608	0.814211	0.497032	0.309594	0.630587	0.699792	0.569682	0.300819	0.814723	0.588476	0.655284
29	0.243752	0.34143	0.681024	0.323429	0.46674	0.438555	0.512827	0.242684	0.991073	0.302247	0.306604	0.458615	0.72548	0.481968	0.586905	0.779875	0.611135	0.903523	0.504764	0.416921	0.565676	1.17393	0.879304	0.765107	0.518318						0.492224	0.597725	0.560106	0.642011	1.56718	0.372288	0.18662	0.726219	1.21385	1.00653	0.836421	0.325227	0.640461	0.684239	0.694403	0.323983	0.840716	0.557278	0.590613
30	0.208975	0.418741	0.681167	0.628838	0.547742	0.392475	0.471735	0.265934	0.904286	0.2958	0.374205	0.436729	0.714521	0.587935	0.57596	0.776586	0.590052	0.912099	0.400033	0.480356	0.636774	1.1549	0.907189	0.870262	0.535866						0.509488	0.540489	0.602656	0.700916	0.365541	0.376328	0.149865	0.68693	0.941959	0.865373	1.37633	0.356408	0.647744	0.772862	0.568976	0.31759	0.776108	0.620241	0.793798
31	0.299335	0.376854	0.692341	0.265445	0.461568	0.419565	0.629932	0.310318	0.960201	0.285347	0.376502	0.532803	0.68964	0.611894	0.552428	0.766899	0.640392	0.859219	0.41529	0.46299	0.655913	1.14838	0.904413	0.816169	0.523185						0.507624	0.549115	0.655301	0.67481	1.61661	0.303335	0.135354	0.620615	1.7567	0.822997	0.886053	0.326483	0.649046	0.697782	0.570388	0.300519	0.867331	0.57484	0.581845
32	0.294432	0.312452	0.674655	0.224899	0.579592	0.447851	0.559602	0.35084	1.10931	0.283798	0.384215	0.500981	0.748356	0.602722	0.505713	0.745778	0.658155	0.897442	0.478124	0.377944	0.612696	1.10952	0.898879	0.821442	0.505423						0.536335	0.668769	0.533364	0.621943	1.63726	0.384047	0.158437	0.671651	1.80763	1.09728	1.15549	0.348402	0.653257	0.747338	0.62449	0.288328	0.854515	0.636068	0.711266
33	0.23693	0.472836	0.676586	0.492028	0.504176	0.396206	0.72882	0.252318	0.991275	0.287115	0.28872	0.452424	0.699391	0.561965	0.558119	0.758678	0.608472	0.876259	0.398921	0.376879	0.478811	1.06974	0.900389	0.796417	0.48351						0.543697	0.645988	0.529618	0.668155	1.14515	0.384844	0.166019	0.656821	1.57988	0.97633	0.604072	0.340597	0.633191	0.67032	0.715429	0.394883	0.764212	0.565042	0.779972
34	0.291868	0.37767	0.723861	0.447155	0.523902	0.395524	0.5101	0.30445	0.894379	0.234071	0.434403	0.443588	0.717741	0.592034	0.553917	0.737774	0.61236	0.946777	0.362673	0.38714	0.573558	1.19394	0.914578	0.830803	0.501614						0.53072	0.531495	0.530256	0.620228	1.37517	0.365256	0.149236	0.608476	1.67857	1.27417	1.32849	0.3431	0.639625	0.762101	0.644542	0.388899	0.836436	0.611137	0.777282
35	0.257209	0.356917	0.650184	0.499372	0.638248	0.397328	0.432657	0.20591	1.29816	0.265994	0.533447	0.569106	0.745314	0.506493	0.531676	0.747098	0.6432	0.900655	0.457577	0.45464	0.483475	1.12396	0.881689	0.817612	0.53842						0.475483	0.470898	0.609805	0.672381	1.47754	0.370579	0.139514	0.79418	2.19952	0.554465	0.825471	0.355255	0.642001	0.666224	0.671256	0.394414	0.764402	0.601608	0.530828
36	0.239355	0.297923	0.64709	0.199467	0.656886	0.401268	0.576313	0.222476	0.979328	0.277623	0.326196	0.556729	0.769215	0.566682	0.547106	0.740505	0.598955	0.889065	0.392071	0.415346	0.472937	1.06662	0.919946	0.772427	0.465366						0.432296	0.559631	0.574223	0.623977	1.39327	0.388529	0.130949	0.6855	1.5432	0.879148	0.921306	0.377115	0.650096	0.639881	0.656233	0.301378	0.725824	0.570222	0.562503
37	0.21725	0.415486	0.664928	0.425604	0.551796	0.405802	0.543123	0.255536	0.990356	0.281733	0.321671	0.534505	0.695403	0.465166	0.525738	0.752266	0.672117	0.842803	0.383055	0.408118	0.526281	1.11363	0.911496	0.813942	0.508896						0.404856	0.712246	0.588192	0.659957	1.04438	0.416346	0.117247	0.695818	2.04129	1.45723	0.571787	0.387431	0.652558	0.721812	0.647497	0.319274	0.880307	0.599314	0.587626
38	0.234035	0.363568	0.694169	0.216209	0.558821	0.389601	0.618719	0.188468	0.849575	0.230172	0.302545	0.527759	0.723338	0.598632	0.515527	0.757896	0.581487	0.959489	0.29643	0.442293	0.480264	1.14009	0.876763	0.791827	0.512499						0.470136	0.533175	0.478818	0.608488	1.1749	0.377393	0.106112	0.787875	1.5835	1.04688	1.19008	0.341785	0.616889	0.722682	0.636507	0.268885	0.798574	0.631907	0.821348
39	0.205543	0.405584	0.640933	0.373502	0.53507	0.363839	0.534234	0.321244	0.947157	0.276948	0.395768	0.444398	0.734563	0.521575	0.525046	0.730797	0.590141	0.873682	0.490898	0.38411	0.5241	1.09571	0.883995	0.800438	0.519096						0.49713	0.513597	0.533498	0.608814	1.36784	0.378329	0.119554	0.680416	0.797349	1.22297	1.65893	0.397902	0.613347	0.700622	0.647832	0.392346	0.802991	0.571428	0.637655
40	0.236976	0.348411	0.679983	0.313077	0.495907	0.374159	0.556541	0.256134	0.978672	0.251856	0.341875	0.488994	0.758104	0.546669	0.53491	0.73579	0.604928	0.887895	0.397584	0.392968	0.508218	1.11259	0.884787	0.838776	0.487588						0.4796	0.52549	0.516647	0.624546	1.47875	0.390649	0.111288	0.632445	1.50484	0.67386	0.850339	0.408434	0.647432	0.767938	0.63407	0.334037	0.85605	0.578645	0.645747
41	0.266186	0.408249	0.708242	0.177004	0.451975	0.361804	0.466025	0.273735	0.990738	0.231614	0.439559	0.546916	0.714447	0.509534	0.507828	0.695565	0.645357	0.915977	0.396692	0.414841	0.564727	1.06469	0.891488	0.713899	0.475592						0.451103	0.497028	0.406032	0.641618	1.49616	0.360643	0.111784	0.673686	1.94948	1.15615	1.63079	0.40135	0.66383	0.694032	0.693331	0.452743	0.776729	0.610757	0.671262
42	0.214946	0.320582	0.67154	0.318838	0.397832	0.401121	0.456059	0.262062	0.964346	0.202417	0.371518	0.433486	0.769601	0.508719	0.512291	0.722038	0.623621	0.945156	0.456611	0.416343	0.531781	1.11982	0.893045	0.780158	0.471471						0.452865	0.488133	0.450809	0.655276	1.44556	0.409999	0.114296	0.713546	2.09528	1.53667	2.45483	0.393318	0.597746	0.744819	0.657781	0.409052	0.795382	0.583926	0.783161
43	0.251379	0.333525	0.654267	0.327208	0.586843	0.389807	0.432288	0.219489	1.03918	0.277533	0.419355	0.486472	0.719214	0.556797	0.481593	0.730678	0.558907	0.862961	0.377021	0.443384	0.509127	1.10705	0.833847	0.791424	0.470135						0.446645	0.610957	0.430513	0.584606	1.0098	0.389093	0.086781	0.751569	1.92969	0.749458	1.21853	0.343245	0.626975	0.736366	0.672778	0.337263	0.795326	0.599549	0.71491
44	0.195864	0.350902	0.696505	0.351566	0.585282	0.377619	0.421976	0.24673	1.09153	0.236954	0.384388	0.512134	0.66819	0.472054	0.507238	0.718721	0.600431	0.855102	0.403411	0.405832	0.502621	0.987788	0.865162	0.740443	0.469088						0.430702	0.547029	0.465334	0.674056	1.12024	0.429642	0.115507	0.691801	1.77625	1.17946	1.62162	0.406699	0.613598	0.736125	0.650284	0.352781	0.817218	0.622295	0.650527
45	0.278402	0.286585	0.66161	0.292243	0.518487	0.402129	0.421905	0.201276	1.01432	0.249607	0.384936	0.511112	0.755422	0.473611	0.503598	0.715669	0.589864	0.859717	0.488297	0.411711	0.496256	1.09061	0.89595	0.711104	0.513915						0.452582	0.69079	0.456742	0.58657	1.18796	0.414602	0.0837624	0.691163	1.54654	0.953681	0.461933	0.343609	0.571832	0.73066	0.622427	0.35811	0.786465	0.5661	0.706182
46	0.183583	0.336219	0.702605	0.273335	0.471964	0.376408	0.405985	0.290566	1.1794	0.232045	0.310173	0.453453	0.694724	0.5486	0.48874	0.71731	0.642496	0.842651	0.403386	0.4149	0.382543	1.10079	0.844648	0.814796	0.499133						0.386597	0.512593	0.523683	0.648567	1.68524	0.397346	0.0900398	0.702007	1.61743	0.886205	1.09435	0.343103	0.582348	0.697198	0.706632	0.253037	0.759802	0.596907	0.718112
47	0.239672	0.374352	0.681232	0.259372	0.436132	0.406573	0.316332	0.263607	1.08441	0.241501	0.323719	0.392922	0.708178	0.452619	0.493218	0.723456	0.568044	0.896179	0.33408	0.349398	0.49365	1.11719	0.866981	0.724009	0.497319						0.381571	0.503292	0.512048	0.570268	1.62301	0.396439	0.0956787	0.637398	1.2113	1.06228	1.62924	0.339962	0.609837	0.699119	0.625602	0.269497	0.741485	0.641507	0.697872
48	0.195392	0.302305	0.636018	0.332281	0.418021	0.373549	0.541039	0.206038	0.984779	0.269705	0.339065	0.479375	0.678504	0.525856	0.484747	0.683004	0.590024	0.854928	0.419244	0.476949	0.530324	1.11396	0.890904	0.758245	0.491837						0.38415	0.475017	0.478899	0.672979	1.19943	0.447414	0.10573	0.751789	1.36186	1.01985	2.37889	0.430805	0.584897	0.756522	0.643359	0.38042	0.720311	0.597835	0.763266
49	0.21186	0.372756	0.687729	0.290776	0.446656	0.394796	0.491762	0.208712	0.876581	0.240817	0.376529	0.447865	0.711274	0.485535	0.430047	0.693801	0.531494	0.814372	0.333011	0.366812	0.445945	1.03073	0.88413	0.773125	0.449613						0.407788	0.515274	0.420848	0.54241	1.29784	0.406614	0.0891292	0.675171	1.96496	1.55208	1.16266	0.339793	0.591345	0.697141	0.65727	0.342944	0.748174	0.575101	0.682627
50	0.158087	0.458836	0.731579	0.405533	0.678964	0.355073	0.345461	0.194443	0.920042	0.238065	0.325086	0.516009	0.699039	0.513172	0.443635	0.696898	0.562827	0.855764	0.345793	0.353748	0.517791	1.01939	0.864091	0.7822	0.468389						0.372649	0.605547	0.339734	0.625496	2.03584	0.406143	0.0777425	0.676971	1.63614	1.11569	2.04384	0.380433	0.586292	0.750811	0.636718	0.364535	0.888538	0.62596	0.841534
Figure 4G
40 Hz
	RFP																														RFP + EGTA
1	1	1	1	1	1	1	1	1	1	1	1	1	1	1	1	1	1	1	1	1	1	1	1	1	1						1	1	1	1	1	1	1	1	1	1	1	1	1	1	1	1	1	1	1
2	0.708563	0.844564	0.979268	1.82333	0.919824	0.936657	0.854681	0.541968	1.55299	0.589988	1.36643	0.635223	0.847195	0.753774	0.82274	0.770716	0.621128	0.987573	0.618591	0.565317	0.814847	1.06916	0.760565	0.803929	0.452718						0.856119	0.618554	0.56731	0.624586	0.861663	0.599169	0.505011	0.717805	1.40174	1.35973	0.226197	0.725329	0.718864	0.77416	0.819053	0.490246	0.720959	0.790542	0.705521
3	0.614679	0.622694	0.531295	1.12845	0.461084	0.759625	0.75036	0.437425	1.76828	0.452505	0.854338	0.478458	0.667382	0.593676	0.697435	0.739941	0.590213	0.844248	0.503518	0.562902	0.739297	1.08025	0.750459	0.722066	0.136358						0.642083	0.37193	0.395507	0.508014	1.08584	0.477232	0.346889	0.578881	2.09448	1.29651	0.711944	0.571613	0.644901	0.761803	0.617066	0.343598	0.624585	0.718316	0.471472
4	0.513984	0.398924	0.443559	0.837737	0.279033	0.539363	0.557857	0.367817	1.88385	0.320041	0.589993	0.414542	0.652655	0.524694	0.606248	0.663936	0.46874	0.802805	0.291225	0.455078	0.699609	1.02602	0.715859	0.760031	0.678341						0.484005	0.384208	0.344524	0.424375	1.50825	0.387771	0.257465	0.487426	2.45239	1.59241	0.0780697	0.4464	0.528318	0.699022	0.503621	0.401284	0.641519	0.588851	0.251296
5	0.411983	0.306108	0.415266	0.785867	0.484631	0.437296	0.618476	0.213687	2.00342	0.284859	0.621976	0.392999	0.59366	0.45921	0.495025	0.595398	0.430206	0.73223	0.452154	0.396674	0.56523	0.941848	0.702685	0.637715	0.404389						0.393942	0.364905	0.355166	0.379556	1.33657	0.273722	0.237698	0.503155	3.25624	2.68229	0.508664	0.367015	0.495569	0.713163	0.508076	0.182245	0.563472	0.546611	0.352267
6	0.377642	0.271583	0.448503	0.635992	0.37273	0.395894	0.318661	0.251339	1.12672	0.246422	0.399747	0.41798	0.563242	0.38378	0.431351	0.535709	0.370127	0.619982	0.371319	0.333999	0.524073	0.965114	0.639507	0.648769	0.0588092						0.275318	0.292433	0.299015	0.372358	1.3723	0.280898	0.221349	0.547687	1.91307	1.42073	0.0199367	0.327264	0.447989	0.685165	0.456438	0.213584	0.378561	0.526106	0.224142
7	0.336338	0.276613	0.434551	0.504241	0.371702	0.299893	0.348408	0.251093	1.29009	0.194482	0.396326	0.319481	0.527456	0.428285	0.361574	0.479949	0.408324	0.554407	0.48725	0.316902	0.420529	0.876653	0.679329	0.688361	0.609173						0.327653	0.314922	0.327133	0.294581	1.46095	0.301358	0.210827	0.535954	2.86206	1.30176	0.41159	0.334126	0.472779	0.672737	0.442209	0.298708	0.390641	0.501268	0.447243
8	0.28155	0.158109	0.48566	0.495269	0.292595	0.272282	0.46067	0.194271	1.50113	0.212722	0.277643	0.370186	0.488182	0.324632	0.289612	0.437934	0.318219	0.525472	0.174941	0.24333	0.359211	0.837281	0.617984	0.68791	-0.0686721						0.283217	0.243092	0.220644	0.308016	0.394588	0.263257	0.192257	0.455782	2.03741	1.37185	0.528788	0.249659	0.428567	0.683737	0.356195	0.232673	0.42593	0.423086	0.296523
9	0.288598	0.137433	0.433316	0.340452	0.227788	0.241451	0.346654	0.163658	1.36146	0.15712	0.361432	0.246905	0.479409	0.313063	0.244457	0.407815	0.343056	0.469797	0.334456	0.28008	0.362915	0.936157	0.56348	0.698241	0.16866						0.266371	0.262533	0.189517	0.319476	0.910583	0.269554	0.183695	0.46485	2.21165	1.43123	0.12167	0.326383	0.402642	0.63967	0.354038	0.21392	0.424427	0.425458	0.273623
10	0.208454	0.137364	0.483929	0.350766	0.283553	0.266826	0.310145	0.16536	1.48477	0.1302	0.306461	0.224762	0.523906	0.320263	0.206728	0.370756	0.322395	0.422569	0.378157	0.192924	0.455479	0.731913	0.609029	0.623107	0.400197						0.246512	0.297627	0.293337	0.302121	0.910243	0.224012	0.174176	0.418186	1.78005	0.876595	0.193963	0.234504	0.366942	0.60717	0.352518	0.219961	0.433204	0.518633	0.363286
11	0.229649	0.130082	0.486014	0.138219	0.206337	0.215511	0.315553	0.121372	1.07641	0.124329	0.358899	0.290904	0.438631	0.352453	0.197788	0.327422	0.347981	0.40683	0.206483	0.199208	0.470745	0.78367	0.549022	0.654536	0.725931						0.132506	0.252273	0.223942	0.29887	0.589587	0.226378	0.157494	0.473115	1.65268	0.727937	0.305758	0.199786	0.351653	0.661095	0.347125	0.21285	0.346393	0.407158	0.251296
12	0.149165	0.0794215	0.500777	0.34436	0.200295	0.212462	0.229214	0.134501	1.27881	0.138111	0.408739	0.25983	0.461056	0.330034	0.179011	0.320336	0.30964	0.430389	0.333849	0.239844	0.468841	0.673094	0.569024	0.60008	0.0505487						0.244519	0.201152	0.175679	0.266481	0.58712	0.258303	0.155	0.518443	1.74187	1.27006	0.276505	0.195786	0.406921	0.708877	0.349144	0.192755	0.252822	0.434383	0.369568
13	0.160867	0.0647875	0.60409	0.259901	0.161831	0.161427	0.267305	0.111419	0.847325	0.110813	0.270868	0.244964	0.434524	0.316075	0.137573	0.29414	0.295632	0.408656	0.177298	0.208421	0.348109	0.684041	0.548172	0.681042	0.524719						0.204167	0.250136	0.213368	0.313283	1.05505	0.205832	0.152832	0.363346	2.17914	0.659061	0.367244	0.253374	0.3927	0.626029	0.347676	0.172554	0.29792	0.395198	0.304312
14	0.120956	0.0643859	0.549414	0.270763	0.208802	0.156656	0.245325	0.139805	1.1081	0.123826	0.29468	0.248146	0.409142	0.284214	0.120066	0.26709	0.346291	0.201072	0.226136	0.219348	0.343019	0.707894	0.509318	0.712605	0.553446						0.147552	0.196403	0.257823	0.283048	0.57793	0.193982	0.0971171	0.483248	1.96863	1.33994	0.181107	0.230362	0.392491	0.661953	0.306964	0.193888	0.362548	0.424967	0.298372
15	0.136258	0.0580119	0.515718	0.183804	0.169023	0.182569	0.160855	0.132259	1.21839	0.110435	0.268272	0.177966	0.432514	0.275708	0.140424	0.239411	0.322535	0.46572	0.282316	0.19768	0.344056	0.849453	0.434208	0.645034	0.264703						0.158807	0.200578	0.200822	0.259257	0.178407	0.161345	0.0874459	0.450894	1.65609	0.771968	0.319173	0.199473	0.398798	0.64917	0.320904	0.188916	0.357253	0.488434	0.455374
16	0.124641	0.0527905	0.521828	0.134375	0.131709	0.14126	0.139392	0.225195	1.04477	0.111037	0.222673	0.175013	0.369749	0.247903	0.0883045	0.229808	0.253125	0.420103	0.249444	0.208392	0.449171	0.69207	0.495687	0.682051	0.532364						0.216783	0.273545	0.238987	0.246511	0.46095	0.206502	0.081899	0.403787	2.08352	1.49526	0.60518	0.197786	0.391683	0.634884	0.286959	0.219752	0.348697	0.396939	0.290295
17	0.135629	0.0580992	0.569582	0.198328	0.14979	0.167916	0.196185	0.0690516	0.828706	0.131136	0.167448	0.198097	0.429048	0.260317	0.0981567	0.209305	0.302489	0.162591	0.192303	0.243929	0.355206	0.649235	0.395823	0.647579	0.321169						0.184647	0.153829	0.215918	0.236235	1.00238	0.192629	0.0823127	0.412763	2.03478	1.29974	0.496926	0.201795	0.382947	0.640882	0.276182	0.297134	0.29627	0.392259	0.235162
18	0.107012	0.05658	0.509007	0.0987367	0.123818	0.140397	0.140515	0.127216	0.772403	0.120723	0.242875	0.151245	0.365552	0.304435	0.0825954	0.193702	0.278829	0.523313	0.238127	0.213606	0.254831	0.646016	0.415276	0.588137	0.506966						0.174534	0.235949	0.176376	0.236551	0.85758	0.193606	0.0660312	0.438807	3.04762	1.73743	0.237936	0.188071	0.371932	0.678167	0.325821	0.204838	0.381517	0.490099	0.424774
19	0.103734	0.0668482	0.597238	0.0883628	0.164749	0.124487	0.107544	0.0631581	0.7601	0.123603	0.179481	0.152985	0.372433	0.280805	0.0620473	0.171544	0.270186	0.444844	0.287284	0.198709	0.271352	0.57026	0.441544	0.631284	0.343361						0.18173	0.214202	0.191693	0.266195	0.553598	0.200232	0.0608523	0.414186	2.13605	0.317311	0.511832	0.157865	0.359785	0.645668	0.323083	0.185665	0.407252	0.407935	0.350472
20	0.127001	0.0424873	0.571524	0.0643804	0.0660393	0.113672	0.0805569	0.14547	0.557497	0.0987085	0.21444	0.185471	0.313439	0.231388	0.0527729	0.187013	0.273226	0.404286	0.225513	0.233345	0.292106	0.59735	0.359206	0.673617	0.48761						0.161967	0.197402	0.169338	0.273296	1.09843	0.165803	0.0596032	0.523066	1.87378	1.00626	0.24334	0.189654	0.393113	0.661095	0.334616	0.248699	0.336656	0.438283	0.288805
21	0.0719925	0.0832985	0.584029	0.0543114	0.13253	0.115955	0.135192	0.136761	1.46009	0.107039	0.21957	0.0863866	0.284537	0.197494	0.0468662	0.157895	0.277838	0.380138	0.159515	0.213235	0.287129	0.639689	0.329369	0.625712	0.673901						0.184525	0.209206	0.178348	0.233749	0.754722	0.200834	0.0529971	0.447162	2.28987	0.783078	0.34414	0.171807	0.426165	0.712305	0.318041	0.207711	0.311042	0.381558	0.349575
22	0.121414	0.0698169	0.611685	0.117044	0.0872031	0.128441	0.164278	0.0579031	0.99459	0.102594	0.19962	0.176126	0.289986	0.240011	0.0263256	0.174343	0.283791	0.188102	0.240047	0.225276	0.229195	0.599533	0.352171	0.633648	0.443842						0.215227	0.183689	0.151811	0.220409	0.321422	0.198974	0.0526578	0.461114	2.35071	1.21471	0.334638	0.227556	0.39284	0.673166	0.342544	0.20962	0.312131	0.487026	0.317593
23	0.114468	0.060125	0.594059	0.159883	0.0792718	0.110753	0.0793487	0.0617666	0.917351	0.087107	0.146928	0.122283	0.308466	0.24707	0.061059	0.154186	0.264847	0.448476	0.187302	0.238859	0.194096	0.515074	0.323629	0.624432	0.225373						0.217609	0.170184	0.185097	0.204116	0.803384	0.207384	0.0586352	0.430897	2.23886	1.2135	0.345817	0.139411	0.395595	0.675952	0.305509	0.180315	0.339695	0.459086	0.250435
24	0.105127	0.0198903	0.629839	0.135656	0.103148	0.071753	0.150612	0.0784809	0.790762	0.0952841	0.240025	0.0872282	0.260635	0.206324	0.071086	0.144371	0.255111	0.154102	0.151869	0.228489	0.230891	0.68007	0.277047	0.580366	-0.0948097						0.173464	0.160211	0.16026	0.237262	0.540752	0.172438	0.0654852	0.426274	2.59146	0.698649	0.749767	0.23203	0.35709	0.688309	0.324302	0.23433	0.330318	0.465548	0.278253
25	0.137005	0.0172534	0.619632	0.0932445	0.166639	0.0782452	0.109845	0.0384875	0.779553	0.0777284	0.187017	0.0630461	0.252155	0.210541	0.0487134	0.129424	0.225506	0.471006	0.172364	0.218591	0.207734	0.579694	0.30392	0.595682	0.867339						0.233264	0.154018	0.150349	0.218317	0.96733	0.145815	0.0573819	0.412409	3.09297	1.04101	0.414198	0.148889	0.364243	0.732376	0.358955	0.258412	0.284936	0.404131	0.360505
26	0.101526	0.0795611	0.662512	0.188747	0.0794773	0.0838916	0.101128	0.0762221	0.944728	0.0762745	0.163268	0.093948	0.249201	0.22349	0.0442663	0.0990403	0.252211	0.141766	0.126457	0.221019	0.262776	0.506772	0.309998	0.60758	0.644308						0.228232	0.148903	0.148309	0.200947	0.419515	0.200545	0.0634418	0.486357	2.06538	0.95173	0.444942	0.182887	0.402138	0.669309	0.314241	0.192167	0.284614	0.395142	0.255083
27	0.111665	0.0778323	0.620197	0.115518	0.114449	0.0628025	0.0688475	0.0732751	1.06172	0.106885	0.0759341	0.0989988	0.275085	0.193009	0.0545746	0.117795	0.241308	0.489325	0.140804	0.215306	0.188998	0.562101	0.291352	0.516271	0.153988						0.165127	0.132004	0.151199	0.194271	0.478219	0.163807	0.047057	0.406009	2.18405	0.771564	0.377493	0.256445	0.34944	0.664668	0.291695	0.174295	0.324033	0.480996	0.34245
28	0.133863	0.0102508	0.645769	0.154207	0.109559	0.0713881	0.143536	0.0611772	0.7409	0.0929638	0.135465	0.050391	0.236005	0.189882	0.0391121	0.109475	0.175374	0.14591	0.130902	0.259912	0.200817	0.508493	0.286376	0.580999	0.518308						0.197943	0.124663	0.170052	0.162411	0.646674	0.165552	0.056385	0.413831	2.55858	0.851549	0.286007	0.223083	0.328661	0.667451	0.335599	0.179372	0.283831	0.469705	0.245661
29	0.0974164	0.0564053	0.621081	0.0778665	0.120038	0.0825281	0.0642729	0.0567571	0.96341	0.0757574	0.203737	0.0693091	0.198312	0.181624	0.0391046	0.104075	0.210114	0.534149	0.206685	0.22539	0.178197	0.482645	0.28112	0.51109	0.468869						0.189314	0.149417	0.123064	0.133844	0.757019	0.185165	0.0709206	0.385922	2.66402	0.532218	0.411217	0.264293	0.320635	0.709164	0.333207	0.182435	0.267187	0.448142	0.30381
30	0.114807	0.0790722	0.612673	0.12632	0.115476	0.0811745	0.0775361	0.117443	0.767764	0.0749889	0.176124	0.105233	0.207236	0.165084	0.0475199	0.108877	0.203532	0.172449	0.173611	0.206093	0.187791	0.497656	0.329284	0.593167	0.419554						0.215349	0.216191	0.136205	0.157335	1.1391	0.15363	0.0659278	0.354014	2.9947	1.15108	0.473076	0.199151	0.284059	0.707523	0.343027	0.177274	0.273341	0.414727	0.340619
31	0.149453	-0.0342623	0.628957	0.0517484	0.096737	0.0521269	0.0618562	0.0244578	0.838369	0.0855557	0.186384	0.0416454	0.150613	0.173117	0.0331218	0.0933294	0.200975	0.475408	0.146143	0.217148	0.185774	0.471888	0.271094	0.51594	0.319936						0.204993	0.103747	0.109821	0.195198	0.620555	0.180895	0.0568276	0.445826	2.36281	1.05131	0.133967	0.202278	0.28474	0.690309	0.281272	0.17805	0.231359	0.405058	0.339435
32	0.139909	0.0419635	0.607375	0.0710319	0.0837511	0.0668365	0.149059	0.0471312	0.711203	0.0719419	0.246106	0.0526165	0.204907	0.181819	0.0402752	0.097478	0.216992	0.124515	0.160137	0.221504	0.106313	0.458056	0.232283	0.45582	0.415116						0.172687	0.105478	0.107594	0.143642	0.388632	0.148431	0.0627801	0.382989	2.743	0.857204	0.344327	0.203226	0.284055	0.715162	0.288187	0.153948	0.312822	0.372528	0.312065
33	0.104498	0.0289536	0.618926	0.112894	0.124065	0.0877995	0.0985385	0.0262258	0.552407	0.105194	0.154718	0.0390916	0.221194	0.176774	0.0210042	0.0730928	0.163975	0.151054	0.122162	0.238287	0.192805	0.509688	0.237663	0.553002	0.164221						0.19527	0.108991	0.0851195	0.137624	0.540158	0.138321	0.071115	0.368412	2.46674	1.07272	0.463388	0.211339	0.271269	0.649883	0.270337	0.188265	0.201586	0.421058	0.295626
34	0.0901307	0.0269104	0.640329	0.0637699	0.073313	0.0884198	0.0363658	0.0523207	0.635059	0.0989599	0.179164	0.0754293	0.175513	0.171602	0.0171576	0.0678839	0.170003	0.549829	0.153873	0.219062	0.197367	0.535966	0.218107	0.470067	0.176551						0.178594	0.137564	0.121211	0.117918	0.0952867	0.152816	0.0710655	0.332682	2.82389	1.37043	0.575741	0.168205	0.240742	0.693021	0.297485	0.184469	0.280984	0.399811	0.353541
35	0.108337	0.0012748	0.626908	0.148227	0.111901	0.0811878	0.107716	0.0538923	0.618825	0.0992399	0.206713	0.0436855	0.152333	0.148137	0.0080809	0.100113	0.154654	0.139808	0.167143	0.23076	0.0854933	0.509704	0.259968	0.452131	-0.0610282						0.105474	0.12671	0.0897435	0.124351	0.371958	0.130062	0.0643311	0.371879	3.19009	0.67219	0.265139	0.228286	0.258303	0.658025	0.255532	0.187258	0.267279	0.460979	0.217447
36	0.0881267	0.0208333	0.625142	0.153292	0.0854361	0.0570998	0.0741987	0.0322502	0.789668	0.0939562	0.144649	0.0520603	0.14594	0.173671	0.0502947	0.0933447	0.136882	0.519922	0.165207	0.237773	0.251805	0.415715	0.267566	0.396936	0.433855						0.149399	0.0669318	0.0888255	0.125003	0.644972	0.147371	0.0663374	0.346903	2.46939	1.07252	0.276318	0.209927	0.185593	0.695236	0.225246	0.170855	0.263795	0.459086	0.378739
37	0.12172	0.0479532	0.635667	0.0908646	0.128339	0.056161	0.0970136	0.062405	1.03801	0.102874	0.121786	0.0587514	0.155197	0.158585	0.0447984	0.0643892	0.16827	0.114194	0.161485	0.220333	0.115521	0.440113	0.198802	0.41055	0.334977						0.106835	0.0845233	0.0576303	0.129799	1.01957	0.118025	0.0591523	0.270288	2.66063	0.591196	0.459475	0.222608	0.175182	0.658454	0.19809	0.147969	0.233868	0.436451	0.238913
38	0.0939181	0.059863	0.637751	0.0748155	0.106312	0.0659275	0.0513263	0.057854	1.04033	0.0963882	0.109626	0.0350397	0.146703	0.154326	-0.018336	0.0499938	0.130306	0.528104	0.120545	0.232517	0.112788	0.517193	0.18083	0.476211	0.482185						0.136807	0.101214	0.0789144	0.11536	0.425471	0.111896	0.0757811	0.376856	2.92668	1.00162	0.181293	0.219348	0.170448	0.700664	0.241765	0.192775	0.163033	0.362516	0.307184
39	0.133761	0.00848696	0.580567	-0.00750595	0.120038	0.0418263	0.0780252	0.035639	0.854669	0.0687129	0.155795	0.0602493	0.150232	0.174048	0.044061	0.0733182	0.117196	0.0641983	0.0837987	0.24183	0.185916	0.422312	0.215692	0.531512	0.125139						0.111163	0.105963	0.0559813	0.0912316	0.107878	0.140413	0.0634253	0.315617	2.5703	0.506163	0.343209	0.219727	0.134267	0.742876	0.181837	0.195418	0.196567	0.399489	0.271792
40	0.136393	0.0373881	0.65958	0.0112284	0.128668	0.0404994	0.0815927	0.0386348	0.614637	0.0848989	0.253198	0.036338	0.110424	0.165377	0.0255122	0.0926098	0.13614	0.552386	0.137319	0.235345	0.159347	0.446615	0.249461	0.412944	-0.0424115						0.152973	0.0805954	0.0986685	0.117406	0.512506	0.117297	0.0638802	0.368146	2.4074	1.11796	0.368735	0.237423	0.167853	0.608457	0.147028	0.180693	0.233316	0.395709	0.319118
41	0.126713	0.0537335	0.600064	0.128211	0.112189	0.0582377	0.108148	0.0456414	0.433808	0.107262	0.151362	0.0289335	0.128771	0.203683	0.010027	0.0781823	0.163437	0.0932832	0.185836	0.229546	0.135191	0.32512	0.22197	0.469796	0.408705						0.120205	0.0317889	0.0615743	0.081288	0.226391	0.114127	0.0452246	0.43943	2.87528	0.332257	0.485001	0.210979	0.116312	0.682379	0.179658	0.196782	0.21605	0.383118	0.315529
42	0.112311	0.0208159	0.579791	0.0652345	0.13253	0.0561976	0.035704	0.0332489	0.79321	0.0854859	0.161621	0.0357246	0.114349	0.180687	-0.0012163	0.0781426	0.14269	0.484346	0.0896262	0.22229	0.141515	0.47404	0.199798	0.347118	0.812598						0.135787	0.0928835	0.0661474	0.102889	0.780074	0.118805	0.0628171	0.320594	2.61413	0.917997	0.386249	0.269288	0.14128	0.693737	0.200308	0.171652	0.285274	0.394225	0.27775
43	0.100983	0.0125209	0.62553	0.0444865	0.12612	0.045993	0.0570516	0.0172383	0.616762	0.0962204	0.235909	0.0381928	0.108801	0.180656	0.0469726	0.0748524	0.125398	0.099597	0.136594	0.237987	0.098641	0.337917	0.197414	0.438983	0.0666997						0.0694492	0.019392	0.0520033	0.110264	0.302024	0.101472	0.0752516	0.320061	2.8938	0.521513	0.411031	0.145543	0.114646	0.67731	0.134764	0.189566	0.256743	0.382095	0.290188
44	0.115402	0.039571	0.652727	0.0909867	0.154105	0.0567515	0.101128	0.0323484	0.783032	0.110631	0.171058	0.0643439	0.127059	0.155117	0.0126801	0.0582579	0.102611	0.512992	0.116554	0.251885	0.115333	0.347351	0.227521	0.375701	0.114413						0.0825271	0.0698703	0.0459003	0.0940282	0.234303	0.116309	0.0575473	0.395432	2.32918	0.451426	0.357556	0.186953	0.0937413	0.737233	0.142465	0.1439	0.210011	0.342662	0.235611
45	0.124708	0.00144942	0.561211	0.0560809	0.0830525	0.0484844	0.071293	0.00992065	0.546802	0.0897073	0.124699	0.0438282	0.11647	0.159736	0.0504543	0.0583507	0.0972181	0.080639	0.119131	0.245172	0.0622608	0.380067	0.218907	0.394662	0.0277401						0.0924206	0.0423655	0.0525133	0.064296	0.331973	0.105954	0.0537209	0.430897	2.4195	0.626139	0.491522	0.198838	0.0903615	0.733376	0.113437	0.181825	0.158782	0.36254	0.309463
46	0.133829	0.00469753	0.63263	0.0743272	0.167543	0.0497152	0.0744002	0.0311698	0.740772	0.112001	0.128119	0.0359528	0.113974	0.163198	0.0390361	0.05636	0.136554	0.0896128	0.208807	0.246286	0.0778026	0.299591	0.189112	0.39564	0.595609						0.092445	0.0538127	0.0449483	0.106504	0.45108	0.0876573	0.0510696	0.278287	3.00945	0.648761	0.425191	0.221471	0.0816823	0.71552	0.0788002	0.1877	0.181765	0.386775	0.288805
47	0.119189	0.0468182	0.610272	0.133337	0.106929	0.042523	0.0554117	0.0452158	0.472203	0.12268	0.180304	0.0414028	0.102075	0.146409	0.0313886	0.0700507	0.133207	0.573582	0.166789	0.22079	0.0714879	0.5414	0.118953	0.284588	-0.0186167						0.0636881	0.0768358	0.0391512	0.077145	0.800493	0.095006	0.0624822	0.299796	2.46258	0.310848	0.579654	0.15541	0.110083	0.728091	0.0859194	0.182832	0.169218	0.357883	0.291085
48	0.123724	0.0443733	0.579507	0.0302069	0.157393	0.0337417	0.0599286	0.051404	0.460091	0.109107	0.20399	0.0495921	0.105383	0.174389	0.0288039	0.0803284	0.143067	0.0652088	0.16721	0.218834	0.072996	0.434121	0.156579	0.360687	0.377759						0.024989	0.0831082	0.0493853	0.0579052	0.48443	0.0934206	0.0517809	0.341215	2.98337	0.448194	0.434135	0.153799	0.0773294	0.679667	0.115758	0.177253	0.170623	0.308444	0.322618
49	0.125813	0.0113335	0.608364	0.17819	0.172927	0.0612832	0.0914034	0.0548418	0.756363	0.0989461	0.151108	0.0424015	0.128272	0.148837	0.0110533	0.0433794	0.108601	0.474751	0.121993	0.234588	0.0716012	0.387556	0.175205	0.347795	0.17729						0.0409111	0.048005	0.0321812	0.0669063	0.530288	0.0922785	0.0535969	0.375523	3.01172	0.89518	0.69033	0.156073	0.114379	0.744663	0.105987	0.165107	0.174943	0.422671	0.254042
50	0.113245	0.0217763	0.587136	0.0066516	0.12801	0.0598898	0.0781114	0.00505854	0.331317	0.084186	0.0953134	0.0220425	0.0864808	0.169868	0.0126725	0.0646071	0.120823	0.0354214	0.116032	0.199408	0.0690844	0.347319	0.169477	0.322946	0.495623						0.0516798	0.0676443	0.0620503	0.0658136	0.482812	0.0545045	0.0552142	0.265132	2.38095	0.706729	0.169368	0.127526	0.0693602	0.735733	0.0780213	0.176351	0.147586	0.34086	0.259445
51	0.127035	-0.0160135	0.59307	0.0642582	0.157845	0.0331346	0.0994879	0.0410086	0.545	0.0896512	0.19202	0.0518463	0.145128	0.170792	0.0142689	0.0500582	0.10309	0.446698	0.135584	0.234645	0.0461914	0.319798	0.22304	0.248475	0.254099						0.033181	0.0444331	0.0316882	0.0481225	0.321763	0.0740685	0.0618741	0.321039	2.46447	0.396891	0.39538	0.146197	0.0531019	0.711451	0.0776597	0.190531	0.142422	0.375248	0.29358
52	0.118731	0.0507298	0.562623	0.102703	0.134791	0.0359942	0.0444502	0.0170583	0.194421	0.0873589	0.210386	0.0420877	0.128528	0.14745	0.00945685	0.0580609	0.0899904	0.0609957	0.131239	0.243987	0.117331	0.318906	0.238928	0.285778	0.493035						0.0633721	0.0302059	0.0467333	0.067305	0.860644	0.0485148	0.0601037	0.297219	2.40816	0.2448	0.538477	0.179636	0.0773119	0.71245	0.124788	0.197202	0.180215	0.276431	0.251584
53	0.130143	0.0920471	0.690733	-0.0184903	0.138037	0.0348597	0.0525634	0.0261112	0.525738	0.0897073	0.127169	0.0384923	0.121608	0.142922	0.0279829	0.0643419	0.105808	0.551867	0.14232	0.211878	0.0780758	0.404481	0.159122	0.286064	0.49439						0.0536244	0.0527143	0.00919705	0.0540678	0.473456	0.0592944	0.0726455	0.290997	3.05177	0.362353	0.453699	0.144558	0.0357299	0.722021	0.121028	0.214948	0.164	0.338978	0.31158
54	0.117966	0.0648748	0.636516	0.089156	0.2102	0.0423935	0.0966684	0.0184989	0.507247	0.0926145	0.162698	0.0639733	0.104128	0.154283	0.0322856	0.0554015	0.101529	0.0563204	0.102054	0.214877	0.0418089	0.327144	0.158731	0.251757	0.287881						0.0360008	0.0680995	0.0107271	0.0493653	0.252424	0.0566054	0.0651378	0.348147	2.95995	0.891943	0.228806	0.0977651	0.0737393	0.727878	0.0822302	0.196866	0.101668	0.307471	0.27373
55	0.156977	-0.00144942	0.610554	-0.0364313	0.238555	0.0488592	0.113988	0.0107719	0.820913	0.123588	0.215516	0.0547712	0.109203	0.1583	0.036269	0.0466924	0.0754	0.0712082	0.0920676	0.245472	0.110799	0.339399	0.148009	0.249966	0.07422						0.0693763	0.0452841	0.0354622	0.06716	0.520334	0.0423613	0.0630075	0.394099	2.67839	0.482531	0.517794	0.145666	0.0504498	0.622814	0.0672599	0.196048	0.127635	0.312175	0.260718
56	0.0965336	0.0916452	0.598263	0.102642	0.155379	0.0569141	0.0695955	0.0208726	0.462476	0.0918317	0.187334	0.0594077	0.0832564	0.157381	0.0315102	0.0571972	0.1229	0.067492	0.0931118	0.19321	0.0370776	0.339622	0.164752	0.332915	0.557885						0.0412271	0.0674562	0.0261292	0.0711063	0.399096	0.0411856	0.0581387	0.314017	2.60091	0.315292	0.236072	0.117422	0.0607115	0.710022	0.0153006	0.169974	0.115695	0.337439	0.242861
57	0.103615	0.0337733	0.661628	0.0586439	0.150407	0.0285964	0.0833765	0.0357045	0.583201	0.114797	0.223496	0.0420734	0.134228	0.173616	0.0170816	0.0412277	0.0882896	0.030752	0.0834283	0.233988	0.0354093	0.304085	0.193288	0.264589	-0.171126						0.0639555	0.0714633	0.0329632	0.0627373	0.204356	0.0696594	0.0654729	0.289753	3.17649	0.435873	0.351966	0.104741	0.0581735	0.658025	0.087532	0.14088	0.140772	0.325905	0.268579
58	0.142864	0.058658	0.644038	0.143284	0.151229	0.0403302	0.0722135	0.0220022	0.647813	0.10388	0.134009	0.0426012	0.079935	0.192364	0.0172489	0.0449573	0.107551	0.0567314	0.167042	0.22806	0.0433829	0.327782	0.125348	0.322645	0.0112193						0.0172103	0.0582254	0.0295632	0.0662848	0.280415	0.052688	0.0614893	0.444585	2.8375	0.329632	0.166201	0.122142	0.0622721	0.703092	0.0915441	0.150612	0.134326	0.305304	0.314345
59	0.130347	0.0611378	0.609741	0.0260572	0.0872442	0.0292101	0.0672939	-0.00974052	0.541392	0.0945013	0.103547	0.0341124	0.101784	0.188835	0.0360181	0.0549924	0.113062	0.620879	0.105641	0.227804	0.0730148	0.278477	0.150894	0.253821	0.271113						0.0380913	0.0226272	0.0525133	0.0768602	0.337161	0.0548418	0.0742009	0.379078	2.56689	0.368008	0.322526	0.142605	0.0529265	0.704092	0.0409931	0.190615	0.119555	0.263443	0.276925
60	0.144172	0.0442162	0.619137	0.0421675	0.155996	0.0297873	0.136802	0.0350497	0.253882	0.100945	0.189234	0.0395766	0.104821	0.164653	0.0170588	0.0281923	0.101421	0.075307	0.130347	0.257499	0.0354471	0.261935	0.182584	0.238881	0.169893						0.0590452	0.014356	0.0176631	0.0636799	0.558874	0.0349936	0.0771502	0.295974	2.54725	0.392851	0.240358	0.0922964	0.0632145	0.722734	0.041355	0.21134	0.116148	0.371067	0.306986
61	0.104957	0.0376501	0.621574	0.0560809	0.183489	0.0549038	0.0939064	-0.00757963	0.462219	0.113748	0.204623	0.0432861	0.0870217	0.164105	0.0266981	0.0652321	0.0813469	0.536129	0.0845909	0.234502	0.0529679	0.334554	0.119595	0.270898	0.769327						0.0316252	0.0368843	0.0306682	0.0409806	0.791646	0.0447274	0.0594997	0.295441	2.65156	0.479905	0.398361	0.109556	0.0463557	0.702379	0.0507869	0.164079	0.13339	0.23866	0.278827
62	0.10584	0.0189648	0.626307	0.121865	0.300731	0.0368501	0.0439324	0.0296801	0.341429	0.085262	0.177771	0.0530874	0.0871602	0.191591	0.0200844	0.0476242	0.074668	0.482167	0.102459	0.235045	0.0711108	0.236852	0.15222	0.299663	0.796203						0.0293402	0.0381606	0.0424662	0.0605155	0.500425	0.0434986	0.0608647	0.324327	2.5223	0.371644	0.777157	0.0849033	0.0538469	0.69888	0.0463425	0.178553	0.142468	0.322286	0.32025
63	0.131944	0.0333542	0.637363	0.10191	0.154516	0.0365316	0.0441337	0.0303349	0.627069	0.10293	0.162761	0.0587372	0.0699015	0.148801	0.0196815	0.0580666	0.0901411	0.370571	0.102459	0.247929	0.110799	0.275799	0.132867	0.314437	0.610774						0.0176236	0.0319275	-0.00436902	0.0476408	0.349752	0.0350706	0.0661389	0.292152	2.98981	0.0826099	0.515372	0.116067	0.0706796	0.734734	0.0843542	0.192146	0.0801737	0.305061	0.273443
64	0.131995	0.0326557	0.596143	0.0519315	0.149749	0.0512578	0.0492261	0.00784158	0.546288	0.103517	0.166371	0.0221424	0.110396	0.175721	0.0257175	0.0317532	0.0888333	0.0480203	0.126322	0.222804	0.0496126	0.405548	0.16224	0.279166	0.26162						0.026083	0.0563751	0.0471923	0.0557353	0.130594	0.0370753	0.0674542	0.34237	3.10658	0.276107	0.438048	0.0787144	0.0365409	0.703737	0.0484977	0.156905	0.105213	0.233834	0.296828
65	0.133167	0.0442511	0.626695	0.0474156	0.123613	0.0186806	0.0609355	0.0331179	0.574502	0.102035	0.141292	-0.00205444	0.101347	0.170074	0.016884	0.0480732	0.103913	0.048454	0.109532	0.241515	0.0432696	0.297472	0.157636	0.258203	0.153619						0.00588264	0.0387839	0.0374682	0.0739237	0.287051	0.0370946	0.060815	0.437207	3.14021	0.607556	0.268679	0.105092	0.0200502	0.67888	0.0199105	0.200851	0.119524	0.282779	0.298156
66	0.148298	0.0362356	0.616382	0.0425336	0.115271	0.0531886	0.0675527	0.00324139	0.198609	0.12377	0.178657	0.0653998	0.065464	0.1645	0.0102019	0.0419362	0.106136	0.0333836	0.0798582	0.211435	0.0529303	0.245522	0.141339	0.21081	0.253976						0.0333026	0.0617079	0.0219641	0.0391939	0.238727	0.0361259	0.0661719	0.324061	2.39606	0.187438	0.593256	0.130208	0.0251569	0.704666	0.0243709	0.176099	0.129761	0.273583	0.299556
67	0.11046	0.0403045	0.622387	0.035943	0.131873	0.040516	0.0432418	-0.00455105	0.558525	0.115579	0.163838	0.0375793	0.0839637	0.157679	0.0247216	0.0507741	0.0932034	0.0623544	0.121522	0.23693	0.0575389	0.258589	0.169117	0.190298	0.283196						0.0111333	0.0328377	0.0131071	0.049821	0.324485	0.0333455	0.0531419	0.327082	2.66251	0.587762	0.308366	0.102485	0.0443874	0.681308	0.0581818	0.154473	0.0856834	0.249646	0.258313
68	0.117067	0.0531747	0.607129	0.0545554	0.166064	0.0263537	0.0763277	0.036834	0.554209	0.10989	0.20304	0.0195315	0.093082	0.174084	0.0411951	0.0490524	0.07096	0.0706374	0.12105	0.245558	0.0500555	0.273011	0.135972	0.254393	0.684256						0.00736545	0.00934969	0.0164391	0.0548187	0.361154	0.0385739	0.0596611	0.314284	3.01702	0.404768	0.138625	0.076942	0.0322539	0.719519	0.0696986	0.181196	0.0712265	0.233675	0.248209
69	0.151933	0.0614347	0.640824	0.102581	0.104504	0.0201269	0.0322516	0.0171074	0.347291	0.0977442	0.21197	0.0633028	0.0706088	0.165632	0.0210194	0.0583867	0.0923692	0.545806	0.0860727	0.225661	0.0626944	0.28466	0.157502	0.23352	0.213044						0.013321	0.0434933	0.0254831	0.0284892	0.322613	0.0308832	0.0516816	0.328238	3.02609	0.63846	0.519658	0.078629	0.0572355	0.688238	-0.0075677	0.172869	0.0775032	0.263741	0.277661
70	0.162819	-0.014599	0.628426	0.00775003	0.143667	0.0450542	0.0914322	0.0493904	0.517297	0.102007	0.250221	0.0686528	0.0974502	0.175527	0.000722187	0.0278362	0.0955282	0.0391435	0.108033	0.252899	0.0317054	0.222877	0.146609	0.293955	0.435458						-0.0115708	0.0315218	0.0182411	0.0435857	0.201038	0.0331142	0.0743209	0.338726	2.39229	0.414463	0.24278	0.0679948	0.032907	0.738449	0.0659305	0.182224	0.0821841	0.263139	0.252912
71	0.158744	0.0321319	0.605573	0.0373467	0.156242	0.039179	0.0621439	0.00903663	0.383689	0.107095	0.190564	0.0451265	0.111547	0.177255	-0.000281273	0.031579	0.101314	0.524787	0.0860387	0.23693	0.0506965	0.254892	0.0915426	0.196714	0.374677						-0.00328164	0.0559498	-0.00455603	0.0565691	0.269865	0.0395761	0.0668917	0.333838	2.60885	0.100182	0.446059	0.0749894	0.0325913	0.729306	0.0533989	0.201082	0.0861286	0.235757	0.277141
72	0.132912	0.0495249	0.634749	0.043388	0.136229	0.0291669	0.0916048	0.0131784	0.175482	0.0949205	0.165611	0.0296325	0.0745058	0.165103	-0.0193166	0.0360283	0.0792481	0.0485282	0.0869486	0.233988	0.0533074	0.2845	0.152006	0.274453	-0.424855						0.00952891	0.0674366	0.0115261	0.0407372	0.374679	0.0165378	0.0603642	0.273576	2.68141	0.407798	0.325881	0.0531145	0.0523084	0.754447	0.094321	0.189944	0.0832969	0.257174	0.317108
73	0.146668	0.0412475	0.645169	0.106182	0.115641	0.0360573	0.0524771	0.0260622	0.129743	0.094739	0.133186	0.0484935	0.0714895	0.181143	0.0259912	0.0322742	0.0768746	0.554414	0.0783092	0.273496	0.0627794	0.293488	0.128331	0.284016	0.249045						0.0308231	0.0504093	0.0203321	0.0707593	0.066871	0.0251007	0.0654522	0.29313	2.84278	0.386591	0.303708	0.0567163	0.0387282	0.665381	0.0175741	0.202383	0.0713644	0.231892	0.31876
74	0.13962	0.0700264	0.595719	0.0198938	0.152174	0.0379416	0.0630358	0.0123435	0.241384	0.109695	0.27872	0.0376648	0.103906	0.172831	0.00744233	0.0458059	0.112277	0.0801764	0.0795043	0.253085	0.00918927	0.253904	0.131907	0.18575	0.407472						-0.00957752	0.0113581	0.0276932	0.06007	0.312489	0.0325311	0.0709578	0.256156	2.36546	0.296305	0.36035	0.066317	0.0254199	0.712663	0.0484743	0.173561	0.0994651	0.227303	0.277428
75	0.159949	0.0411427	0.594306	0.130103	0.133311	0.028885	0.0777087	0.0493085	0.478064	0.0850248	0.249967	0.0202734	0.0858844	0.17308	0.00917558	0.0357386	0.101082	0.0578904	0.0691645	0.244287	0.0518275	0.259147	0.103499	0.30891	0.153742						0.00512908	0.0457492	0.0138041	0.0692988	0.157989	0.0299099	0.0523684	0.347081	2.822	0.222583	0.338364	0.0473424	0.0207253	0.692379	0.0427395	0.184007	0.114429	0.193427	0.286491
76	0.120055	0.0314857	0.60084	0.0612069	0.154434	0.0367308	0.079809	0.0387658	0.446628	0.109513	0.150602	0.0395053	0.0969858	0.14978	0.0201756	0.021917	0.112029	0.575342	0.0826202	0.254342	0.028925	0.238621	0.149573	0.243038	0.305634						0.0122028	0.037092	0.00664704	0.0446267	0.383869	0.0343334	0.0642566	0.350103	2.41762	0.203394	0.37358	0.0674451	0.0282824	0.722234	0.0595034	0.18235	0.0573372	0.205447	0.30415
77	0.181077	0.0454386	0.661558	0.0618783	0.12312	0.0396833	0.104264	0.0296964	0.448173	0.137174	0.21235	0.0380786	0.0907661	0.181003	0.00949486	0.0382445	0.100754	0.0635076	0.0731052	0.256827	0.066813	0.243259	0.12918	0.235839	0.641477						-0.0273956	0.0371514	0.0340512	0.0391266	0.00246723	0.0169715	0.0697747	0.283709	2.95654	0.326199	0.278368	0.0236759	0.0284096	0.668596	0.036045	0.2079	0.0795752	0.223645	0.280209
78	0.137599	0.0429414	0.591694	0.0615731	0.144489	0.0302152	0.0829162	0.0586889	0.404496	0.114503	0.117099	0.0340839	0.0747969	0.159212	0.0096165	0.0335092	0.0952646	0.0478433	0.0940043	0.260869	0.0713181	0.35696	0.091243	0.225538	-0.222661						-0.00943167	0.0794478	0.0150791	0.0568799	0.692359	0.0208265	0.0712392	0.352147	2.82578	0.348012	0.226756	0.0678809	0.0474691	0.71138	0.0406549	0.198502	0.0753931	0.198594	0.30932
79	0.161359	0.0313635	0.662405	0.0657837	0.150571	0.0276973	0.076788	0.030826	0.30561	0.115985	0.23838	0.0373225	0.0751992	0.148521	0.0226159	0.0265349	0.0743184	0.558153	0.087184	0.248985	0.0546363	0.199882	0.200513	0.176066	0.0463568						-0.00644173	0.0270696	0.0270301	0.0536378	0.469372	0.0200701	0.0655679	0.324594	2.726	0.101394	0.318986	0.0501385	0.0272435	0.700593	0.0485688	0.164394	0.0742342	0.227875	0.302123
80	0.12938	0.0184409	0.60462	-0.0302069	0.161502	0.043442	0.100984	0.0215274	0.318816	0.12985	0.221216	0.0443418	0.0862867	0.156158	0.0019157	0.0420895	0.0944789	0.0290565	0.0947452	0.26404	0.0669922	0.210909	0.0813705	0.194816	0.558747						0.0095046	0.0205594	0.0234261	0.0324718	-0.0677217	0.0352007	0.0662422	0.347259	2.86318	0.320341	0.334451	0.0422811	0.0330736	0.739232	0.0512433	0.19674	0.0794985	0.26858	0.265797
81	0.163227	0.0231733	0.64365	-0.0147068	0.147695	0.0130143	0.0863111	0.0168454	0.395864	0.096556	0.20266	0.0422446	0.0663098	0.18488	0.00493368	0.0365398	0.111281	0.0205108	0.109245	0.2452	0.0906206	0.249968	0.138472	0.201653	0.564295						-0.0108172	0.0142175	0.000816005	0.0443417	0.112983	0.0260403	0.0662671	0.352236	2.48034	0.168048	0.24483	0.0636823	0.010779	0.684594	0.0356437	0.188496	0.0853843	0.230371	0.298892
82	0.131434	0.012259	0.635067	0.113505	0.18579	0.0529729	0.102681	0.0617011	0.583586	0.123197	0.197214	0.0481796	0.0922429	0.147431	0.0215516	0.0295296	0.0956574	0.56324	0.099023	0.216063	0.0915442	0.250796	0.0866827	0.218159	0.527802						-0.00884827	0.0426623	0.0180881	0.0535291	0.232431	0.0267438	0.0659155	0.262822	2.59561	0.0183802	0.285635	0.0883631	0.0271208	0.653668	0.056278	0.198377	0.100846	0.178169	0.29471
83	0.137481	-0.00351006	0.607552	-0.00109843	0.178557	0.0396534	0.0783993	0.0380127	0.435419	0.120206	0.207853	0.0914657	0.128889	0.181545	0.0123456	0.0422904	0.0994785	0.0275609	0.107073	0.228861	0.0181806	0.221554	0.095577	0.26992	0.259771						-0.00554232	0.0210343	0.0103021	0.0396705	0.161051	0.038492	0.0619444	0.320328	2.81595	0.252879	0.335196	0.0412007	0.0142595	0.616528	0.0284851	0.196489	0.0710883	0.225794	0.286257
84	0.196005	0.00855681	0.630404	0.0242875	0.159818	0.0379051	0.0720409	0.0160433	0.147137	0.102399	0.151615	0.00028534	0.0851771	0.164725	0.0150063	0.020737	0.123024	0.030204	0.0980965	0.226118	0.054674	0.278317	0.125158	0.178039	0.67353						-0.00782732	0.0560785	0.0215901	0.0804906	0.189212	0.0160993	0.0501594	0.328416	3.07786	0.129671	0.295137	0.0505743	0.0451194	0.689022	0.0640345	0.195041	0.0791991	0.204912	0.306592
85	0.145343	0.0642287	0.613062	0.0134253	0.160311	0.0295386	0.0910294	0.033167	0.290151	0.109946	0.186257	0.0540146	0.0775775	0.177839	0.0165875	0.0279612	0.085744	0.0265333	0.0919665	0.201765	0.0495843	0.21032	0.185799	0.16694	0.474911						-0.00456998	0.0529716	0.0248711	0.0563982	0.378083	0.0177281	0.0711647	0.23438	2.90476	0.341144	0.112912	0.0306896	0.0544782	0.68581	0.0698716	0.157534	0.0820308	0.178954	0.333261
86	0.152069	0.00646129	0.644038	0.0186123	0.138695	0.0383164	0.0955175	0.0293363	0.0688657	0.116055	0.173401	0.0497205	0.0601663	0.18303	0.00781483	0.0529979	0.0675211	0.104615	0.0995956	0.236345	0.0630809	0.25392	0.106348	0.189455	0.105905						-0.0134182	0.0322638	0.0233241	0.0552744	0.288668	0.0333503	0.0556445	0.343792	2.55744	0.452839	0.416434	0.0562044	0.0337047	0.688164	0.040065	0.170436	0.0684179	0.201388	0.265062
87	0.152171	0.0236972	0.671024	0.0734727	0.138941	0.024622	0.0863973	0.0362938	0.333699	0.122554	0.220963	0.0504338	0.0718154	0.17661	0.0242123	0.0486243	0.0980632	0.694838	0.0983832	0.253356	0.0440427	0.268326	0.101849	0.235056	0.75601						-0.00991784	0.0304829	0.0110501	0.0724892	0.0192275	0.0072088	0.0798348	0.341748	2.77778	0.0919009	0.233091	0.0433142	0.0193225	0.649883	0.0390971	0.177714	0.0818004	0.195119	0.308296
88	0.164637	0.0144768	0.647783	0.0538231	0.164954	0.0319006	0.0866275	0.0660066	0.675774	0.112518	0.20209	0.0419592	0.0625654	0.168231	0.0144133	0.0354165	0.115064	0.0518963	0.0722801	0.25507	0.0467665	0.179723	0.0991411	0.212632	0.23388						0.0177938	0.0572261	0.0369752	0.0426017	0.131955	0.0219154	0.0531254	0.362457	2.75019	0.232277	0.247438	0.0514653	0.0326176	0.694095	0.0192025	0.189839	0.0923286	0.196062	0.274448
89	0.166964	0.0444432	0.645028	0.0215415	0.127065	0.0354105	0.0860809	0.0559059	0.50274	0.105921	0.213173	0.0310878	0.0815506	0.15558	0.0349387	0.0277131	0.0976649	0.0431681	0.106904	0.254956	0.0386892	0.2431	0.151517	0.212556	0.202565						0.0115465	0.0131984	0.0137021	0.0357344	0.359367	0.0150392	0.0671978	0.296241	2.55026	0.0533228	0.507174	0.0110892	0.0396794	0.701164	0.0620363	0.187762	0.0890369	0.148456	0.270643
90	0.192184	0.00380693	0.647817	0.0306339	0.188913	0.0455154	0.10996	0.0109356	0.525286	0.113636	0.152121	0.0334133	0.0609985	0.164738	0.0151583	0.0229039	0.0874448	0.625815	0.0603569	0.225404	0.0628171	0.332467	0.11619	0.223068	0.671802						0.023482	0.0501122	0.00272002	0.0547254	0.351454	0.0272692	0.0639754	0.319439	2.8133	0.0696832	0.339109	0.0515599	0.0606195	0.718378	0.0391287	0.196321	0.0976541	0.172624	0.289901
91	0.151118	0.0513236	0.638351	-0.00799415	0.137996	0.0423937	0.0891305	0.00432186	0.400568	0.101434	0.188157	0.0397193	0.071004	0.175502	0.0110001	0.055627	0.0979877	0.0381103	0.100134	0.247214	0.0581893	0.171691	0.119919	0.209228	0.128838						-0.00252808	0.0122585	0.0329632	0.0472575	0.218223	0.0298856	0.0767696	0.30033	2.64664	0.0502931	0.351034	0.0487546	0.0291678	0.652953	0.0309474	0.17505	0.064351	0.175911	0.286508
92	0.157691	0.0216191	0.660286	0.0577286	0.22183	0.0367076	0.075292	0.0374562	0.248921	0.100106	0.182521	0.0648433	0.0608112	0.174273	0.0431792	0.0240575	0.0894952	0.0566345	0.0554225	0.245943	0.0775764	0.23596	0.0906989	0.208851	0.151276						-0.0158978	0.0191446	0.0183091	0.0318037	0.215841	0.0240502	0.0859114	0.300596	2.47053	0.229854	0.190237	0.0225575	0.0298386	0.709593	0.0197925	0.163471	0.0568615	0.158084	0.317862
93	0.172653	0.0382264	0.641955	0.0652345	0.0969425	0.0378885	0.0704586	0.0403046	0.438641	0.117019	0.228626	0.0437141	0.0868207	0.150681	0.00987496	0.0509068	0.0892422	0.0424715	0.0981139	0.227418	0.0463141	0.173572	0.105987	0.186578	0.845886						-0.0355389	0.0325013	0.0149771	0.0730691	0.207759	0.0161909	0.069506	0.209049	2.67347	0.10604	0.247066	0.0401486	0.0401265	0.759516	0.0352583	0.196446	0.082545	0.19927	0.294046
94	0.150014	0.0483375	0.657565	0.0342954	0.198611	0.0262575	0.147678	0.0219859	0.414546	0.117131	0.19487	0.0425299	0.0747624	0.174748	0.0267133	0.0467832	0.109145	0.625068	0.106432	0.247386	0.0449757	0.145891	0.103976	0.176187	0.165947						-0.00765716	0.0494493	0.0400352	0.0571181	0.129828	0.0318903	0.059144	0.298641	3.03969	0.160978	0.262903	0.0609716	0.0288039	0.692879	0.0537605	0.176288	0.0469012	0.145455	0.251565
95	0.153717	0.0155246	0.638246	0.0800024	0.176873	0.0392852	0.0815639	0.0198249	0.304902	0.127082	0.246928	0.0363951	0.0940804	0.158452	0.0445096	0.0414589	0.117782	0.0270698	0.117227	0.231888	0.0366346	0.164249	0.0665892	0.210418	0.457774						-0.0141231	0.017987	0.00831305	0.0447043	0.157563	0.018234	0.0670324	0.321216	2.8269	0.0937185	0.209801	0.0488302	0.0313858	0.669238	0.0334568	0.179476	0.0702901	0.148809	0.284911
96	0.141828	0.0469753	0.667704	0.0770123	0.192159	0.0493072	0.085822	0.0339037	0.448562	0.123295	0.203483	0.0550993	0.0728209	0.171833	0.026166	0.030702	0.0849153	0.0302211	0.121505	0.264726	0.0486231	0.235641	0.127768	0.195222	0.789298						-0.000704944	0.0428603	0.0247861	0.0448648	0.178662	0.0190002	0.0847614	0.273132	2.74226	0.336297	0.45668	0.0524606	0.0547193	0.714021	0.0419528	0.181679	0.0792376	0.184614	0.245302
97	0.161716	0.0514982	0.636198	0.156526	0.189487	0.0159137	0.0959491	0.0204306	0.402885	0.136448	0.195313	0.0438853	0.0796995	0.234553	0.0147554	0.0341266	0.08449	0.0854454	0.0952167	0.255899	0.0747205	0.255386	0.130165	0.164108	0.295525						0.00734115	0.0503896	0.0285602	0.0400797	0.121916	-0.00297315	0.0653197	0.27562	3.04005	0.156131	0.276133	0.0303958	0.0212643	0.696594	0.0327252	0.195062	0.0852767	0.144043	0.283242
98	0.139144	0.0598805	0.643931	0.0372245	0.182748	0.0263836	0.102336	0.0250635	0.4704	0.100637	0.214883	0.0364664	0.0756916	0.166381	0.0209814	0.030005	0.0790812	0.607333	0.105978	0.252971	0.0470867	0.246047	0.095577	0.140028	0.591913						0.0151442	0.00688611	0.0279822	0.0514835	0.248596	0.0163114	0.0654687	0.27171	2.65874	0.222179	0.321036	0.0396368	0.0121642	0.679238	0.0146398	0.189293	0.0688091	0.147482	0.267162
99	0.161495	0.00473246	0.675651	0.101361	0.215871	0.0362929	0.0893032	0.0394533	0.54809	0.13716	0.185561	0.0401473	0.0631202	0.16618	0.0207838	0.0294519	0.087859	0.0107035	0.0958738	0.216962	0.0487172	0.136474	0.094385	0.243595	0.491555						-0.01529	0.0424644	0.0192611	0.039515	0.315807	0.00417783	0.0650633	0.286197	2.92405	0.357909	0.453699	0.0213348	0.0274583	0.748591	0.0280446	0.223087	0.0594243	0.141992	0.291767
100	0.129668	0.0133766	0.672153	0.0480257	0.173091	0.0403102	0.0429829	0.0108374	0.289248	0.119843	0.264979	0.0620044	0.0727513	0.186516	0.0356152	0.034854	0.0935316	0.0207848	0.092859	0.254313	0.0487834	0.194288	0.0859736	0.213505	0.877573						-0.0108659	0.0494989	0.0295292	0.0496449	-0.025268	0.0234624	0.065324	0.348058	2.68972	0.454455	0.160425	0.026851	0.0241576	0.705736	0.0409931	0.186966	0.0445068	0.137878	0.263411
[truncated: 50 more columns]

## Sheet: vGlut Rescue
Figure 7A				Figure 7B				Figure 7C					Figure 7D					Figure 7E					Figure 7F
EPSC (nA)				Sucrose (nC)				Pvr (%)					EPSC (nA)					Sucrose (nC)					Pvr (%)
RFP	CRE	+vGlut1		RFP	CRE	+vGlut1		RFP	CRE	+vGlut1			RFP	CRE	vGlut2 KD	Scr		RFP	CRE	vGlut2 KD	Scr		RFP	CRE	vGlut2 KD	Scr
1.34986	0.4062	0.20313		0.047327	0.0408656	0.0419125		11.2428	4.18636	1.9088			8,107507143*	5.03723	3.83616	3.71572		1,06249*	0.203651	0.109736	0.185504		7.35191	15.7585	25.1733	15.5966
3.03055	1.04799	0.688232		0.0740321	0.0960554	0.0262056		10.1488	5.25005	10.4862			3.02744	2.98649	5.15178	2.70626		0.12336	0.0868261	0.109716	0.0857314		10.6393	14.6607	29.7416	15.1423
2.04238	0.730631	7.16088		0.108549	0.0618952	0.461355		9.14211	8.99359	11.7338			7.43192	2.51691	5.0631	7.57719		0.535118	0.309342	0.367908	0.329103		10.2876	9.78186	10.5007	14.3059
2.89056	3.79402	1.01199		0.178179	0.35798	0.0753679		11.6709	7.31996	5.80002			2.19164	6.00505	1.81058	4.27571		0.118937	0.204006	0.178881	0.155534		15.0393	15.0922	6.98162	18.2858
2.40196	1.63774	3.51674		0.175089	0.122957	0.436099		7.23695	7.0175	6.34393			5.28699	4.09599	7.99883	2.57005		0.551482	0.0934503	0.426108	0.217299		5.46975	16.9591	12.9697	7.61959
0.169462	0.899683	0.92062		0.0233592	0.15616	0.0820816		2.2388	2.30706	6.16807			0.875578	2.71418	7.70525	5.02579		0.0486327	0.0781614	0.206106	0.142872		6.21364	26.3446	23.0958	25.4204
6.76919	0.982584	0.292318		0.215786	0.0396259	0.0555642		14.3109	13.4589	1.86879			5.78154	5.91366	3.0436	8.03995		0.71623	0.218998	0.221243	0.156847		6.75998	23.9463	11.0068	30.3384
5.13064	2.80914	2.42603		0.294628	0.124383	0.243491		6.46222	11.0134	5.05789			2.00264	5.57686	1.44505	4.40738		0.184573	0.493601	0.0886399	0.179132		4.78836	5.56443	9.98058	16.2342
2.07176	0.943755	2.71833		0.258472	0.0446737	0.23071		5.02139	15.252	5.97967			0.960592	2.24505	1.53821	6.98903		0.150511	0.251627	0.154541	0.431113		3.34687	5.36429	5.84451	15.6027
2.12967	3.45581	0.870936		0.167308	0.290949	0.103331		6.72	6.81387	4.11648			3.72164	2.70785	3.0353	3.59102		0.303379	0.170779	0.141139	0.186246		9.86238	9.13707	14.607	16.0495
5.27406	3.36363	0.347664		0.350165	0.0660446	0.0387934		9.34502	13.5655	2.47832			1.85007	6.07247	4.55346	4.24342		0.0867691	0.360412	0.266867	0.102304		10.3611	7.34315	11.3335	14.2036
1.68474	0.414934	0.579718		0.0707117	0.0156576	0.0217972		10.4044	6.99941	22.6428			1.01946	1.95871	4.95397	6.73746		0.275597	0.15095	0.639216	0.203141		2.17199	7.14601	9.29809	9.35222
2.58557	2.68262	4.59928		0.105299	0.146275	0.73276		12.863	10.1087	7.4001			2.60646	1.0252	3.42027	12,0462538*		0.124091	0.0372275	0.133282	0,838735*		12.0834	13.2804	16.2671	12,5832355*
1.52424	8.49495	2.4884		0.045861	0.336945	0.113895		12.1085	17.5504	13.2418			6.05483	1.06711	3.07059	5,83237143*		0.350702	0.249678	0.242895	0,802155*		11.573	1.82467	5.40382	5,10266719*
1.55391	1.46878	3.5486		0.218633	0.0339532	0.0819418		2.98555	17.2959	25.9643			5.07838	2.65577	1.84869	8.76882		0.179179	0.110738	0.0359481	0.302894		20.6414	18.9623	24.5399	16.5411
5.16048	0.98841	0.81235		0.285373	0.0367482	0.088035		9.32723	10.9479	2.72498				2.52991	3.75558	4,27285154*			0.188763	0.311329	2,75299*			11.8317	6.80361	1,2216935*
5.70097	4.71582	1.03843		1.48552	0.135801	0.0326373		6.94693	20.2214	12.8932				2.37058					0.0859086					13.8995
3.06514	2.57853	2.58197		0.208064	0.346672	0.0726935		11.4996	4.0086	14.6129				7.7159					0.526781					9.28388
1.22744	5.31256	0.639599		0.0396993	0.243858	0.187655		14.8549	9.00196	3.42157				5.26114					0.14627					18.8747
3.03676	1.43517	2.50174		0.139715	0.150039	0.129983		11.3088	6.42216	12.3873			3.19346	4.83632	0.877086	2.24486		0.283519	0.487456	0.0744079	0.0285897		6.68812	8.27625	4.43441	15.8301
4.75747	3.23715	5.43714		0.509722	0.240006	0.299815		5.63123	7.25911	9.28846			1.70797	5.25012	9,67039167*	7.17086		0.0852398	0.442036	1,2426*	0.488391		8.01863	8.6609	5,63863673*	9.92287
3.24996	5.10171	1.04515		0.315113	0.58365	0.108036		8.63687	7.33619	6.89614			6.60118	5.35084	6.67123	4.38688		0.172881	0.346604	0.306876	0.330837		16.4301	20.8962	10.241	9.13232
14,59806667*	1.70105	1.88724		1,6894*	0.279062	0.121684		4,993228365*	4.05125	7.25861			10.0724	6.66095	19,2297071*	2.5379		0.737322	0.261164	0,752854*	0.106524		15.0348	22.6605	18,6465105*	16.5319
0.670319	0.965021	1.96116		0.0798306	0.135419	0.0868931		2.92883	2.59158	10.2284			7.19673	5.09464	7.2256	2.19245		0.470555	0.461938	0.265357	0.125701		8.6225	8.42522	13.0347	11.2809
10,54604286*	3.16502	8.70855		0,533444*	0.173641	0.271698		12,09502778*	9.36899	31.2213				6.64959	7,92958385*	3.91966			0.485131	1,28457*	0.0932204			10.5354	6.11244	18.1004
1.7702	3.71714	1.9812		0.328025	0.310447	0.0596959		3.51507	5.15367	22.3133				3.00697	3.93271				0.118854	0.125356				15.0247	10.6045
4.46985	6.12059	7.78115		0.531617	0.646001	0.217959		4.89128	8.44818	17.8183			0.987731	3.06008	4.807	9.99632		0.271112	0.180911	0.357542	0.504054		2.12378	10.1732	7.55369	17.8591
1.46836		6.06011		0.14118		0.89235		4.80613		4.83384			3.8424	8.28185	2.2362	1.18524		0.160935	0.595735	0.145246	0.288112		12.9674	14.2011	12.2896	5.29589
9.32684		2.00786		0.999338		0.0632521		9.37653		11.7668			7.41636	1.98131		9.35731		0.472497	0.114661		0.549906		11.385	8.41811		12.5502
13,20189167*		8.08964		1,20216*		0.302404		9,708108738*		16.6532				11.2577		0.913907			0.637691		0.0497581			14.3781		3.6207
8.71141				0.802857				5.83842
4.06019				0.275203				4.77498
4.30004				0.580761				11.1556
5.57373	1.74999	4.69631		0.517251	0.14407	0.200323		8.65228	2.55297	10.9353
4.10607	1.41809	5.54361		0.108382	0.0565903	0.417194		11.6901	10.6449	5.95891
1.89351	2.56417	3.30135		0.161139	0.12351	0.32173		5.33892	10.4206	4.34112			blue values are outliers that were removed after running the "identify outliers" function in prism
3.75496	7.02526	3.43791		0.579717	0.317777	0.227079		4.8025	10.8662	10.0999
3.20496	8.14045	5.42098		0.352161	0.289222	0.183778		11.895	11.1604	20.0377
4.98534	8.65758	1.25708		0.900482	0.229594	0.250243		3.38916	23.2815	2.12294
10,04773923*	1.10363	7.29322		0,293071*	0.0507032	0.675751		24,07276735*	11.7493	6.77408
3.77366	4.05528	4.26578		0.189498	0.152813	0.273289		10.3241	9.96028	8.43748
2.69465	6.48039	3.71128		0.187405	0.582195	0.340253		7.20744	7.4086	4.99032
2.52873		1.01209		0.42197		0.054332		3.47731		6.44819
		0.380972				0.0862876				2.16307
		0.234243				0.0499974				0.0695624
