# Supplementary material for: Neddylation regulates the development and function of glutamatergic neurons
Source: Commun Biol. 2025 Sep 9;8:1338. doi: 10.1038/s42003-025-08680-x (PMC12420789; doi:10.1038/s42003-025-08680-x)
Supplement: Supplementary file 7 — Supplementary data 5 [file 42003_2025_8680_MOESM7_ESM.xlsx]

## Sheet: WesternBlot
Figure 1B			Figure 5F, 5G						Figure 7I and 7K
Normalized protein levels			Normalized protein levels						Normalized protein levels
NEDD8			vGlut1			vGlut2			Endophilin			Endophilin
RFP	CRE		RFP	CRE		RFP	CRE		CRE	+vGlut1		CRE	vGlut2 KD	Scr
1	0.172473		1	0.392391		1	2.56623		0.717244	0.317669		0.634805	0.986349	1.44348
1.07601	0.192762		1	0.340328		1	2.6428		0.928069	0.830689		0.893403	0.645291	0.435665
1.11175	0.123706		0.987264	0.344216		0.9913	2.14153					0.385923
			1.0959	0.273452		1.31538	1.65762
			1	0.276496		1	1.82811
			1.32441	0.302035		1.36618	1.1941
			0.902911			1.77154

## Sheet: RNA-seq
Figure 5B, 5C						Figure 7H			Suppl. Fig. 2D			Suppl. Fig. 5B to G
Raw gene expression levels			Raw gene expression levels			Raw gene expression levels			Raw gene expression levels			Raw gene expression levels			Raw gene expression levels			Raw gene expression levels			Raw gene expression levels			Raw gene expression levels			Raw gene expression levels
vGlut1			vGlut2			Endophilin			NEDD8			Pax6			Sox			Neurogenin2			NeuroD1			NeuroD2			Tbr1
RFP	CRE		RFP	CRE		CRE	RFP		RFP	CRE		RFP	CRE		RFP	CRE		43	8		994	639		1343	710		553	583
11464	3059		226	507		1598	2312		479	78		73	463		1469	1429		113	27		776	623		1790	454		833	547
15880	3449		175	927		1775	3714		812	152		114	470		1320	1278		55	35		950	451		2053	1479		701	587
15216	4528		125	88		323	3441		865	89		162	102		1789	1405		73	7		869	395		1577	638		580	733
12669	3125		122	450		1762	2884		702	163		160	313		1128	1450		33	1		835	294		1170	634		545	586
9561	2922		102	430		1486	2610		654	75		81	255		1091	1411		94	44		1061	716		2085	512		1078	589
16699	3324		383	713		1694	4053		754	109		205	318		1976	887		40	9		450	485		1765	668		967	553
16502	2650		141	323		1673	2515		837	126		57	249		1106	1319		14	9		904	652		1571	688		734	470
9628	3850		49	364		1387	2015		669	135		44	176		780	1128		57	15		574	360		574	538		246	527
4667	1950		44	369		1240	1095		294	195		39	321		358	1506		29	59		1449	505		2458	399		808	452
12764	3769		171	256		1212	2973		802	124		152	113		1053	492		21	10		643	144		961	410		508	146
7244	1016		95	18		144	2209		677	3		70	1		1207	367			14			443			498			569
	2475			243		1532				180			318			1423

## Sheet: qPCR
Figure 5D, 5E						Figure 7H			Suppl. Fig. 2E			Suppl. Fig. 5 H to M
Normalized mRNA abundance			Normalized mRNA abundance			Normalized mRNA levels			Normalized mRNA levels			Normalized mRNA levels			Normalized mRNA levels			Normalized mRNA levels			Normalized mRNA levels			Normalized mRNA levels			Normalized mRNA levels
vGlut1			vGlut2			Endophilin			NEDD8			Pax6			Sox2			Neurogenin2			NeuroD1			NeuroD2			Tbr1
RFP	CRE		RFP	CRE		RFP	CRE		RFP	CRE		RFP	CRE		RFP	CRE		RFP	CRE		RFP	CRE		RFP	CRE		RFP	CRE
23.7572	3.10779		3.24129	3.25769		4.49223	1.66209		1010.17	5.09636		1.45768	4.3509		2.53965	2.4889		1.30889	1.60169		5.40545	1		21.5486	1		7.05137	1.45768
1	3.21414		3.1499	4.53017		5.25305	1		891.918	1.77778		1.16348	3.51981		2.21985	1.79582		1.45768	2.05454		4.22112	1.52799		22.8555	8.99945		1.9273	1.58561
25.1135	3.46691		1.85727	6.31031		4.26395	1.41183		966.932	1.72476		1.44791	2.82837		2.7256	1.64539		1.90794	2.11771		4.92773	1.53572		31.5699	10.1413		2.02707	1.71607
21.8038	3.31296		2.02026	4.17873		4.79686	1.53314		1051.79	8.19031		1.09879	3.60369		2.18282	2.31131		1.19925	1.60169		4.20694	1.44791		19.5124	8.52777		2.43096	1.60169
20.3506	4.50737		1.91116	3.46691		4.66161	1.83553		1055.33	1		1.25287	3.24674		2.45562	1.71896		1.5025	1.4626		5.64714	1.56178		22.7404	9.51321		2.73939	2.33869
18.8985	3.18186		5.27963	4.05408		5.15673	1.9338		1041.22	2.49729		1.03422	3.43787		2.34263	2.07538		1.18322	1		3.84807	1.43337		12.7057	6.76094		1.70456	1.80795
21.9511	4.69308		3.60369	3.93978		4.08146	1.76289		842.332	35.0407		1.21142	2.93501		2.4722	1.77778		1.11743	1.71319		3.39191	1.84792		16.6023	9.32308		1	1.69313
15.7322	2.84268		1	3.90021		4.39505	1.84792		1037.73	75.2115		1	4.17873		1.30011	3.46109		1.78979	1.49242		5.46949	1.81099		7.15894	8.71633		2.87635	2.02366
13.499	5.13077		1.53572	3.32412		3.12351	1.97323		1098.81	9.40184		1.04823	2.07538		1.14792	1		1.51774	4.06775		5.46029	2.35053		18.5833	8.84932		4.18576	1.66209
19.3489	4.4546		2.00334	3.62803		5.27963	2.1035		1187.23	29.7146		1.37664	2.1464		2.24237	2.22733		1.75402	1.39061		7.21942	3.10779		36.6691	11.1244		3.38621	1.83862
13.7511	4.20694		1.56441	3.98645		3.81583	2.43915		941.251	74.9588		1.14022	3.01509		2.13919	3.22497		1.15957	1.42375		3.50798	1.85727		19.3815	10.829		2.85706	2.32692
