# Supplementary material for: Neddylation regulates the development and function of glutamatergic neurons
Source: Commun Biol. 2025 Sep 9;8:1338. doi: 10.1038/s42003-025-08680-x (PMC12420789; doi:10.1038/s42003-025-08680-x)
Supplement: Supplementary file 8 — Supplementary data 6 [file 42003_2025_8680_MOESM8_ESM.xlsx]

## Sheet: Raw Data_Panel E-F,H-I
	Vesicle distance to AZ (all vesicles)													Vesicle distance to AZ (all vesicles)
		RFP_D2							Data used for Figure S1_Panel H Inset						Cre_H2							Data used for Figure S1_Panel H Inset
	Vesicle number	20250327_30024_D2_36K_TS_HCC_31_rec_4Kb3dawbp.mod	20250327_30024_D2_36K_TS_HCC_40-2_rec_4Kb3dawbp.mod	20250327_30024_D2_36K_TS_HCC_40-4_rec_4Kb3dawbp.mod	20250327_30024_D2_36K_TS_HCC_40_rec_4Kb3dawbp.mod	20250327_30024_D2_36K_TS_HCC_46_rec_4Kb3dawbp.mod			corrected AZ area [nm2]					Vesicle number	20250327_30024_H2_36K_TS_HCC_49_rec_4Kb3dawbp.mod	20250327_30024_H2_36K_TS_HCC_71_rec_4Kb3dawbp.mod	20250327_30024_H2_36K_TS_HCC_75_rec_4Kb3dawbp.mod	20250327_30024_H2_36K_TS_HCC_76_rec_4Kb3dawbp.mod				corrected AZ area [nm2]
	0	362.35	163.065	133.912	632.366	20.8209		20250327_30024_D2_36K_TS_HCC_31_rec_4Kb3dawbp.mod	106598					0	268.933	885.858	388.893	514.243			20250327_30024_H2_36K_TS_HCC_49_rec_4Kb3dawbp.mod	143742
	1	314.787	69.8991	18.0243	584.492	0		20250327_30024_D2_36K_TS_HCC_40-2_rec_4Kb3dawbp.mod	156492					1	266.907	860.215	95.9467	314.144			20250327_30024_H2_36K_TS_HCC_71_rec_4Kb3dawbp.mod	76775.1
	2	466.027	29.3314	1.47136	768.557	2.85864		20250327_30024_D2_36K_TS_HCC_40-4_rec_4Kb3dawbp.mod	150128					2	247.474	920.526	76.5219	198.926			20250327_30024_H2_36K_TS_HCC_75_rec_4Kb3dawbp.mod	115772
	3	368.112	70.1096	23.4775	820.504	75.2527		20250327_30024_D2_36K_TS_HCC_40_rec_4Kb3dawbp.mod	86717.6					3	304.302	815.672	33.914	67.2684			20250327_30024_H2_36K_TS_HCC_76_rec_4Kb3dawbp.mod	70259.1
	4	450.559	110.307	2.20075	448.355	55.9366		20250327_30024_D2_36K_TS_HCC_46_rec_4Kb3dawbp.mod	122278					4	140.037	877.039	38.1979	91.791
	5	238.606	190.851	22.9535	271.304	47.4717								5	0	831.476	73.6597	669.353
	6	273.655	7.51824	70.4006	390.93	21.3994								6	163.255	191.88	232.845	15.0814
	7	398.361	187.982	22.1452	447.219	12.161								7	146.657	149.477	299.554	576.693
	8	399.458	105.815	18.6487	309.939	66.7681								8	94.7677	215.092	364.817	327.866
	9	331.136	74.9509	146.248	620.629	0								9	79.8651	209.029	146.949	679.759
	10	270.067	393.639	362.565	501.151	39.1526								10	273.874	199.463	156.913	621.492
	11	256.577	334.658	226.675	502.79	62.7568								11	244.604	267.974	231.679	412.8
	12	675.42	69.7595	327.744	512.357	52.5465								12	134.622	168.175	193.009	630.441
	13	672.123	161.932	181.358	583.815	79.9259								13	123.387	251.292	184.931	618.49
	14	397.849	198.358	290.274	748.68	46.1588								14	216.485	195.543	175.834	706.822
	15	332.072	52.7155	322.916	796.089	6.74535								15	201.638	142.677	60.9287	654.609
	16	610.869	99.1719	216.501	722.692	88.7937								16	82.3858	243.411	609.472	623.149
	17	73.6793	56.4856	388.732	805.917	146.558								17	5.66576	198.679	117.683	511.645
	18	149.701	5.60275	425.52	866.915	44.5127								18	201.096	292.608	181.927	694.453
	19	215.543	101.509	220.349	766.536	3.02272								19	265.997	219.376	258.635	468.094
	20	79.5287	287.386	291.085	911.534	52.1218								20	180.452	985.066	128.525	538.499
	21	212.694	255.436	266.249	680.817	1.60208								21	369.736	1033.24	0	545.721
	22	164.669	190.715	336.149	105.314	71.5862								22	458.41	1065.42	602.64	262.011
	23	133.128	214.01	174.246	90.0555	119.653								23	537.76	1017.87	313.087	315.639
	24	19.2268	244.039	188.214	59.6526	80.4409								24	609.503	970.073	40.3877	269.332
	25	235.751	234.178	272.496	171.816	116.581								25	144.309	892.08	49.0332	206.292
	26	717.315	248.329	345.035	114.638	163.292								26	114.105	969.999	67.7496	278.449
	27	516.227	179.115	237.233	1.94058	63.3213								27	0.312812	990.162	0	428.298
	28	209.017	206.544	184.395	0.934467	126.108								28	74.5076	106.001	47.7449	378.215
	29	124.068	96.4836	259.827	92.3654	130.517								29	2.5002	936.334	9.28828	164.147
	30	298.973	116.916	309.932	3.45132	47.9222								30	53.9403	773.6	59.7943	324.377
	31	138.309	186.02	303.472	38.0313	82.4369								31	16.064	928.892	29.1614	329.539
	32	341.2	128.207	369.924	217.372									32	61.0125	719.264	409.707	222.447
	33	323.484	57.9215	340.892	245.3									33	60.5608	920.69	29.7668	293.201
	34	242.062	176.295	291.648	0									34	135.275	960.166	70.6317	278.618
	35	190.932	1.55827	170.196	84.4031									35	105.517	854.004	189.556	362.635
	36	222.559	235.437	318.91	124.554									36	68.6933	396.105	277.404	198.966
	37	280.894	100.141	380.435	70.4917									37	187.149	389.892	350.707	378.444
	38	356.634	174.021	271.668	2.8159									38	106.012	460.671	410.846	58.6411
	39	140.211	58.4411	378.729	381.954									39	21.666	457.314	434.747	103.157
	40	266.532	212.012	222.187	206.292									40	144.7	428.246	636.482	117.394
	41	128.339	174.092	354.833	418.269									41	75.7622	398.209	620.315	84.3569
	42	67.531	5.68421	228.794	378.082									42	80.6289	416.679	637.436	624.432
	43	100.529	126.396	336.358	266.256									43	155.445	271.715	683.81	659.933
	44	82.6481	67.0436	127.657	532.511									44	97.3979	293.07	611.838	525.196
	45	100.41	116.502	253.773	466.171									45	196.979	322.454	547.537	623.471
	46	71.9749	64.3696	304.862	502.549									46	18.8162	182.579	682.847	460.062
	47	36.4209	182.586	416.495	458.518									47	25.5798	260.291	51.5293	546.204
	48	141.529	244.01	302.131	595.612									48	133.151	92.861	0	516.723
	49	196.79	5.1611	281.346	680.037									49	220.203	248.408	45.9429	507.635
	50	495.45	65.1738	169.429	630.504									50	179.766	200.171	266.161	668.269
	51	472.873	4.17733	397.111	24.7175									51	209.137	261.264	83.3136	641.365
	52	409.912	182.985	314.509	114.994									52	213.741	199.689	92.6537	634.429
	53	364.742	50.089	188.573	616.927									53	721.479	278.65	112.391	585.445
	54	461.598	94.5142	260.092	689.575									54	634.886	238.354	145.526	570.171
	55	391.111	4.54689	348.172	166.299									55	599.922	138.283	109.203	499.16
	56	547.087	153.266	361.971	92.0071									56	756.016	144.789	106.31	607.173
	57	518.317	2.48156	341.584	214.705									57	799.778	255.57	216.834	606.331
	58	439.534	191.976	252.605	131.279									58	914.921	330.209	179.12	546.137
	59	534.562	129.332	296.751	1024.35									59	61.3888	336.9	173.539	649.212
	60	327.548	97.0607	182.575	388.615									60	0.5599	273.096	59.9763	542.863
	61	399.798	211.726	284.898	475.463									61	0	225.69	120.756	555.005
	62	212.051	127.849	256.765	527.033									62	108.181	148.146	146.502	469.693
	63	250.268	84.1829	382.785	552.995									63	41.4569	163.128	189.484	682.191
	64	299.505	108.434	243.998	287.024									64	104.493	222.094	155.173	469.13
	65	158.35	169.877	229.868	166.298									65	29.6323	227.593	105.469	498.613
	66	101.558	41.7797	329.312	775.724									66	169.194	286.392	50.7072	577.782
	67	328.77	159.031	391.587	777.348									67	60.7206	231.563	194.725	647.414
	68	245.835	189.934	179.505	800.342									68	165.751	280.316	183.425	507.35
	69	299.348	0	308.453	1012.64									69	103.542	102.179	47.3088	593.648
	70	54.8793	64.7163	238.958	983.893									70	222.884	65.6672	204.983	637.586
	71	188.55	202.481	229.963	915.811									71	243.258	367.08	2.1378	534.808
	72	258.961	77.2235	133.347	0									72	7.47824	286.474	90.739	623.306
	73	751.064	1.41261	177.092	23.4342									73	13.2854	244.883	134.098	516.062
	74	469.319	2.28424	245.778	51.136									74	171.978	332.193	85.41	520.098
	75	486.561	12.321	111.393	0									75	43.7766	319.085	266.994	612.638
	76	514.775	6.2801	202.362	0									76	139.045	167.043	57.7789	571.567
	77	426.173	114.838	215.623	0									77	95.9301	125.848	37.7935	610.916
	78	557.725	120.485	0	0									78	150.375	170.412	239.773	477.687
	79	536.638	70.2933	195.207	5.11871									79	2.22768	245.946	176.474	526.499
	80	626.053	102.885	166.461	81.4894									80	78.6805	248.005	104.709	419.7
	81	466.215	119.168	7.88725	35.2412									81	0.215174	132.516	169.504	339.052
	82	483.252	9.39704	62.2077	49.435									82	126.905	109.255	98.771	309.222
	83	515.502	74.3935	56.6273	134.698									83	200.077	398.435	245.622	421.268
	84	494.789	154.921	272.131	0.428383									84	45.537	197	154.081	461.252
	85	548.794	185.968	279.333	118.731									85	39.9619	235.209	175.756	267.044
	86	293.275	41.0007	151.715	225.969									86	162.383	320.447	29.5174	476.541
	87	379.141	61.1265	211.878	135.326									87	207.798	207.326	89.9779	346.993
	88	383.454	129.891	301.977	86.1259									88	226.48	126.024	175.118	291.881
	89	319.393	7.62713	116.411	103.637									89	0	38.3977	20.6626	236.592
	90	378.279	7.46821	148.543	61.9533									90	898.463	120.506	197.693	451.054
	91	342.291	6.28738	258.982	148.702									91	778.597	63.6656	86.0433	459.682
	92	140.524	113.066	109.206	178.752									92	798.931	89.4099	92.0302	647.753
	93	175.489	33.7756	208.397	435.645									93	832.308	5.28668	187.184	636.242
	94	635.98	9.97083	250.106	427.284									94	863.056	89.1878	223.805	367.58
	95	349.025	5.9787	234.748	591.45									95	412.667	47.7253	239.72	295.228
	96	245.262	109.535	244.243	382.803									96	231.538	1.82727	439.288	351.074
	97	303.549	6.36303	287.688	513.955									97	319.549	5.47153	339.349	68.3841
	98	245.668	64.4087	115.339	425.116									98	160.608	97.3868	494.058	3.89779
	99	247.874	7.43907	135.712	646.643									99	123.905	55.9102	322.794	7.17227
	100	269.392	2.43433	201.113	664.585									100	98.6254	159.902	300.709	657.588
	101	86.9689	79.4074	149.231	539.136									101	41.3388	61.5225	388.496	166.105
	102	110.39	9.84746	175.662	500.869									102	37.6448	4.12955	549.322	328.833
	103	129.711	296.261	9.9572										103	74.9796	96.8174	244.844	59.5708
	104	673.779	338.085	148.229										104	393.722	126.154	305.865	60.8764
	105	563.434	337.94	209.605										105	876.507	1076.49	290.118	278.27
	106	346.308	282.114	207.163										106	62.1835	1081.12	345.264	193.339
	107	546.205	282.28	325.641										107	200.025	1088.08	234.229	269.673
	108	405.667	290.636	129.007										108	208.083	1007.55	295.436	357.485
	109	316.913	241.139	113.634										109	421.438	979.722	541.709	486.588
	110	368.262	233.075	158.889										110	906.978	1013.83	238.576	197.78
	111	429.354	295.661	248.346										111	234.022	1091.77	353.84	114.901
	112	681.621	210.173	46.3067										112	888.631	1037.99	290.584	188.821
	113		253.135	96.217										113	851.602	1074.36	590.686	365.028
	114		353.287	196.052										114	415.189	1042.39	747.922	202.791
	115		392.357	209.302										115	289.975	1010.19	629.837	246.329
	116		326.959	295.138										116	435.794	1090.28	605.607	245.857
	117		361.187	3.81294										117	380.547	887.594	684.701	298.871
	118		372.029	247.096										118	741.729	828.797	648.286	136.554
	119		411.533	287.48										119	596.139	886.474	645.133	417.882
	120		264.542	191.471										120	730.254	381.54	699.14	209.921
	121		213.364	260.77										121	519.884	360.842	149.539	346.837
	122		234.859	161.125										122	593.3	369.461	83.15	413.729
	123		277.036	272.568										123	572.777	424.26	71.1446	439.949
	124		400.098	66.1923										124	531.163	559.086	66.4845	253.819
	125		261.034	180.8										125	474.478	367.041	148.496	351.14
	126		298.446	109.569										126	626.15	518.311	119.627	278.18
	127		189.633	58.6558										127	717.755	345.405	75.2054	258.283
	128		306.163	239.63										128	534.617	319.019	54.9531	311.141
	129		296.855	179.676										129	551.055	429.1	65.9657	329.129
	130		374.292	207.479										130	491.312	377.598	124.58	182.175
	131		251.833	132.411										131	495.446	534.33	0.588611	225.099
	132		270.431	179.131										132	543.318	397.125	116.417	242.304
	133		249.972	256.102										133	571.16	351.048	10.8848	314.306
	134		191.848	231.298										134	678.804	390.605	44.6983	207.281
	135		320.518	101.264										135	521.523	346.361	81.8023	439.38
	136		317.125	90.2762										136	798.585	402.02	30.2745	378.023
	137		210.114	141.526										137	825.943	360.864	89.6457	424.303
	138		262.854	191.759										138	823.908	344.443	173.83	154.729
	139		171.566	333.125										139		306.441	359.368	447.528
	140		211.321	144.306										140		305.708	220.05	355.278
	141		264.189	99.1734										141		122.196	263.595	233.611
	142		131.626	66.702										142		190.403	258.149	296.001
	143		173.603	115.47										143		171.225	322.134	351.962
	144		251.467	232.094										144		208.248	318.296	144.245
	145		220.983	215.687										145		283.017	256.168	269.758
	146		144.637	277.441										146		279.04	199.002	18.2672
	147		237.196	3.98721										147		72.1092	336.945	125.942
	148		166.762	233.77										148		161.465	318.645	83.1016
	149		273.298	62.3549										149		78.5637	208.434	69.2136
	150		2.30634	170.856										150		252.207	374.164	102.541
	151		119.673	222.937										151		117.378	314.895	242.306
	152		148.579	186.413										152		64.4994	327.912	86.0735
	153		50.2794	160.277										153		96.8478	269.887	0
	154		256.312	140.349										154		105.472	256.317	0.300771
	155		236.371	235.558										155		56.5552	329.889	112.733
	156		132.683	301.11										156		263.052	76.7285	54.2975
	157		215.962	282.141										157		285.56	525.223	216.993
	158		335.859	266.564										158		277.551	484.17	48.5006
	159		174.375	131.75										159		190.837	433.72	30.535
	160		275.798	202.767										160		128.973		128.986
	161		249.11	207.209										161		301.307		0
	162		262.641	87.656										162		323.227		149.96
	163		218.3	282.943										163		293.304		170.759
	164		206.579	134.592										164		213.529		95.0732
	165		168.334	235.226										165		268.484		104.885
	166		147.652	303.412										166		320.816		79.5965
	167		98.6118	252.515										167		202.152		109.855
	168		69.501	133.649										168		220.385		4.05436
	169		108.616	44.9049										169		24.0042		211.546
	170		125.2	207.023										170		222.251		55.7108
	171		202.012	178.58										171		181.262		93.0027
	172		282.75	261.717										172		62.8677		165.709
	173		114.736	260.616										173		104.661		144.132
	174		40.4256	156.619										174		97.1932		45.6089
	175		123.76	91.1348										175		138.968		109.673
	176		153.01	218.6										176		257.651		23.2505
	177		205.677	174.495										177		180.065		58.0821
	178		121.775	352.478										178		92.0772		255.986
	179		192.633	230.421										179		300.058		97.0056
	180		242.355	135.67										180		226.836		106.38
	181		242.812	110.488										181		231.147		38.729
	182		161.448	81.029										182		197.758		190.306
	183		83.0219	115.407										183		180.775		2.90872
	184		73.6753	308.702										184		118.913		157.728
	185		101.358	189.505										185		94.7924		148.679
	186		145.557	227.076										186		138.464		166.461
	187		186.509	335.667										187		254.185		47.4735
	188		29.8183	265.796										188		138.236		82.1538
	189		92.9259	285.666										189		219.155		2.42698
	190		84.3667	157.019										190		120.344		132.719
	191		143.283	144.785										191		193.491		99.4771
	192		137.745	187.246										192		274.512		581.833
	193		178.846	181.88										193		65.7957		613.175
	194		232.998	214.399										194		5.51538		583.98
	195		230.587	305.55										195		23.2992		478.336
	196		198.827	129.652										196		7.2314		424.749
	197		128.197	318.076										197		10.6448		451.424
	198		147.885	83.9576										198		5.43472		386.018
	199		236.671	229.048										199		6.43003		521.729
	200		103.372	271.576										200		1032.41		358.557
	201		246.129	106.114										201		1098.28		513.449
	202		427.762	238.121										202		712.425		456.884
	203		395.624	291.344										203		660.819		538.625
	204		297.422	274.286										204		680.817		307.772
	205		385.287	44.7598										205		657.355		428.633
	206		295.444	135.659										206		1125.2		482.436
	207		430.285	94.7007										207		644.022		528.113
	208		258.788	165.512										208		790.612		427.904
	209		295.349	165.691										209		626.439		393.701
	210		358.437	191.569										210		528.263		414.297
	211		385.822	225.08										211		476.676		414.724
	212		376.395	351.919										212		367.969		448.611
	213		293.011	138.579										213		603.712		465.368
	214		359.087	5.84817										214		592.452		343.955
	215		330.416	42.765										215		277.166		320.563
	216		409.629	102.267										216		67.8028		387.365
	217		304.55	122.491										217		36.6539		486.967
	218		381.532	166.33										218		6.59168		443.835
	219		325.401	140.198										219		170.348		456.536
	220		356.459	0.428548										220		29.2832		402.632
	221		332.409	118.73										221		143.377		392.671
	222		343.831	110.509										222		95.0129		430.019
	223		379.892	96.0663										223		73.397		540.766
	224		227.792	81.2998										224		119.012		358.694
	225		29.9909	113.672										225		167.886		411.239
	226		61.778	130.333										226		238.212		294.866
	227		11.5378	4.23307										227		366.807		384.693
	228		10.1692	7.59792										228		961.368		469.886
	229		109.747	73.8216										229		1032.94		338.309
	230		158.744	56.7988										230		996.938		449.988
	231		106.492	140.729										231		978.481		460.289
	232		179.386	3.43785										232		768.412		331.702
	233		150.933	65.5172										233		593.632		56.2625
	234		166.464	52.0367										234		327.489		259.407
	235		108.633	0										235		415.322		95.4306
	236		42.3465	132.94										236		867.189		291.03
	237		290.515	198.808										237		597.968		248.547
	238			142.843										238		709.637		356.967
	239			48.0916										239		974.805		91.9259
	240			90.8089										240		668.042		302.375
	241			88.5379										241		612.155		361.378
	242			62.2787										242		399.387		199.725
	243			138.562										243		628.769		55.1648
	244			182.64										244		531.839		229.625
	245			166.285										245		674.29		236.282
	246			2.38472										246		671.147		218.825
	247			117.089										247		359.514		168.906
	248			45.2675										248		464.228		156.864
	249			106.382										249		602.904		250.754
	250			92.5897										250		614.204		151.923
	251			180.099										251		627.551		331.157
	252			50.5226										252		289.4		276.1
	253			210.573										253		239.9		304.047
	254			0										254		221.235		371.298
	255			154.779										255		277.036		92.2427
	256			0										256		1048.66		266.576
	257			90.5254										257		754.572		353.693
	258			110.795										258		750.426		70.0063
	259			146.75										259				190.882
	260			184.934										260				104.041
	261			0										261				311.128
	262			44.4073										262				247.137
	263			197.268										263				272.417
	264			0										264				104.601
	265			183.257										265				202.376
	266			92.7979										266				327.379
	267			113.767										267				242.331
	268			110.795										268				263.209
	269			125.668										269				155.833
	270			152.512										270				179.396
	271			236.119										271				0.645992
	272			47.8785										272				30.2698
	273			208.079										273				47.0916
	274			18.5217										274				7.79379
	275			157.853
	276			128.113
	277			19.0006
	278			45.3677
	279			223.595
	280			174.107
	281			0
	282			58.3559
	283			81.238
	284			62.8035
	285			135.728
	286			98.4578
	287			147.677
	288			143.795
	289			124.895
	290			108.93
	291			187.323
	292			208.186
	293			111.85
	294			101.423
	295			74.7782
	296			48.1041
	297			91.4752
	298			53.9024
	299			75.9489
	300			34.9371
	301			78.22
	302			107.304
	303			444.591
	304			440.091
	305			407.804
	306			502.615
	307			546.811
	308			413.737
	309			367.077
	310			461.636
	311			379.091
	312			410.268
	313			469.98
	314			472.839
	315			439.131
	316			422.873
	317			516.221
	318			392.358
	319			437.733
	320			481.604
	321			372.341
	322			523.441
	323			427.862
	324			524.511
	325			475.574
	326			534.71
	327			518.672
	328			455.156
	329			499.99
	330			296.115
	331			457.618
	332			455.678
	333			428.688
	334			304.108
	335			381.14
	336			471.657
	337			411.546
	338			383.045
	339			329.754
	340			342.889
	341			337.444
	342			437.676
	343			473.171
	344			501.893
	345			463.983
	346			291.636
	347			444.771
	348			254.887
	349			432.072
	350			422.43
	351			492.642
	352			222.491
	353			360.39
	354			297.041
	355			531.228
	356			320.041
	357			375.592
	358			376.284
	359			365.467
	360			509.403
	361			535.589
	362			335.51
	363			405.857
	364			406.658
	365			487.531
	366			372.413
	367			472.488
	368			596.845
	369			296.404
	370			337.912
	371			338.782
	372			526.098
	373			251.21
	374			495.814
	375			469.895
	376			317.758
	377			421.498
	378			452.463
	379			454.193
	380			382.665
	381			448.253
	382			568.862
	383			346.898
	384			440.307
	385			459.564
	386			364.393
	387			280.039
	388			388.926
	389			426.648
	390			514.107
	391			482.667
	392			357.797
	393			364.419
	394			340.006
	395			326.984
	396			396.014
	397			497.036
	398			563.965
	399			531.26
	400			431.751
	401			356.461
	402			538.07
	403			497.476
	404			512.891
	405			315.899
	406			467.348
	407			485.796
	408			264.127
	409			413.558
	410			317.673
	411			468.371
	412			327.567
	413			387.029
	414			415.665
	415			445.88
	416			428.687
	417			413.347
	418			455.7
	419			541.303
	420			521.752
	421			460.565
	422			350.345
	423			387.871
	424			455.981
	425			375.815
	426			388.506
	427			538.2
	428			387.371
	429			359.08
	430			434.712
	431			499.61
	432			517.944
	433			497.272
	434			436.006
	435			491.115
	436			330.314
	437			339.301
	438			518.666
	439			612.695
	440			299.844
	441			415.194
	442			532.198
	443			385.416
	444			442.62
	445			480.123
	446			474.152
	447			386.075
	448			442.255
	449			385.717
	450			353.057
	451			526.394
	452			484.352
	453			401.252
	454			485.825
	455			426.532
	456			554.181
	457			535.677
	458			535.156
	459			367.104
	460			572.5
	461			374.041
	462			381.358
	463			457.22
	464			310.962
	465			509.093
	466			386.712
	467			447.06
	468			512.097
	469			511.187
	470			399.113
	471			347.591
	472			448.522
	473			610.564
	474			452.382
	475			552.256
	476			489.296
	477			412.205
	478			273.092
	479			191.219
	480			389.83
	481			162.414
	482			235.24
	483			321.185
	484			311.716
	485			112.682
	486			207.413
	487			352.054
	488			200.336
	489			368.695
	490			238.884
	491			238.197
	492			363.843
	493			336.161
	494			219.157
	495			327.694
	496			278.864
	497			198.57
	498			438.309
	499			279.225
	500			253.605
	501			446.775
	502			155.253
	503			371.904
	504			286.764
	505			186.207
	506			176.983
	507			467.674
	508			249.377
	509			358.512
	510			331.049
	511			296.48
	512			372.278
	513			426.809
	514			388.722
	515			155.425
	516			204.825
	517			244.792
	518			213.86
	519			317.532
	520			335.477
	521			254.131
	522			405.13
	523			144.295
	524			414.214
	525			259.42
	526			355.185
	527			231.242
	528			227.924
	529			259.943
	530			188.818
	531			288.429
	532			304.251
	533			183.113
	534			236.269
	535			401.642
	536			319.818
	537			351.965
	538			460.813
	539			374.19
	540			275.234
	541			360.126
	542			161.179
	543			324.039
	544			430.14
	545			429.098
	546			341.822
	547			344.24
	548			382.309
	549			295.723
	550			240.18
	551			254.845
	552			290.31
	553			184.542
	554			384.183
	555			372.605
	556			278.949
	557			314.116
	558			424.93
	559			221.431
	560			147.919
	561			240.1
	562			342.614
	563			261.755
	564			313.861
	565			219.465
	566			208.311
	567			472.937
	568			406.136
	569			281.121
	570			259.874
	571			268.561
	572			376.505
	573			371.326
	574			177.093
	575			235.517
	576			252.517
	577			295.97
	578			346.195
	579			296.03
	580			245.242
	581			235.452
	582			192.602
	583			258.48
	584			93.8638
	585			136.136
	586			172.881
	587			383.01
	588			184.177
	589			227.366
	590			95.1916
	591			119.745
	592			172.693
	593			96.4256
	594			128.438
	595			170.148
	596			317.983
	597			278.68
	598			351.288
	599			386.13
	600			399.278
	601			309.858
	602			332.019
	603			83.5893
	604			456.3
	605			364.137
	606			387.329
	607			290.483
	608			392.636
	609			220.011
	610			335.667
	611			357.673
	612			343.691
	613			442.259
	614			470.336
	615			315.272
	616			416.288
	617			445.021
	618			333.105
	619			466.798
	620			501.259
	621			363.465
	622			351.177
	623			397.693
	624			382.34
	625			259.861
	626			435.341
	627			282.049
	628			211.62
	629			371.183
	630			341.207
	631			258.18
	632			315.718
	633			277.138
	634			224.025
	635			291.61
	636			181.628
	637			253.059
	638			478.338
	639			291.525
	640			325.561
	641			267.552
	642			305.88
	643			356.566
	644			442.7
	645			208.726
	646			319.271
	647			358.823
	648			515.668
	649			393.148
	650			411.863
	651			380.69
	652			283.874
	653			173.113
	654			215.019
	655			164.606
	656			214.669
	657			119.74
	658			189.15
	659			270.986
	660			111.069
	661			162.783
	662			258.336
	663			252.794
	664			133.041
	665			202.833
	666			224.343
	667			177.028
	668			294.636
	669			186.018
	670			169.311
	671			125.881
	672			243.977
	673			361.206
	674			134.616
	675			165.869
	676			249.065
	677			174.32
	678			608.094
	679			550.335
	680			545.371
	681			624.674
	682			543.684
	683			578.799
	684			624.313
	685			492.055
	686			500.829
	687			525.288
	688			465.248
	689			500.312
	690			499.059
	691			536.812
	692			578.486
	693			507.856
	694			552.507
	695			279.643
	696			286.732
	697			335.669
	698			367.622
	699			406.963
	700			357.886
	701			398.578
	702			324.831
	703			42.1432
	704			71.8702
	Frequency (Total Numbers)													Frequency (Total Numbers)
	SV Distance to AZ (bin size = 5nm)	20250327_30024_D2_36K_TS_HCC_31_rec_4Kb3dawbp.mod	20250327_30024_D2_36K_TS_HCC_40-2_rec_4Kb3dawbp.mod	20250327_30024_D2_36K_TS_HCC_40-4_rec_4Kb3dawbp.mod	20250327_30024_D2_36K_TS_HCC_40_rec_4Kb3dawbp.mod	20250327_30024_D2_36K_TS_HCC_46_rec_4Kb3dawbp.mod								SV Distance to AZ (bin size = 5nm)	20250327_30024_H2_36K_TS_HCC_49_rec_4Kb3dawbp.mod	20250327_30024_H2_36K_TS_HCC_71_rec_4Kb3dawbp.mod	20250327_30024_H2_36K_TS_HCC_75_rec_4Kb3dawbp.mod	20250327_30024_H2_36K_TS_HCC_76_rec_4Kb3dawbp.mod
	0	0	1	7	6	2								0	3	0	3	2
	5	0	8	8	5	3								5	5	2	2	6
	10	0	14	4	1	1								10	2	7	1	2
	20	1	3	4	0	1								20	3	1	1	2
	30	0	3	3	2	2								30	3	3	4	1
	40	1	1	1	2	1								40	2	2	4	3
	50	0	4	11	1	4								50	4	1	6	4
	60	1	6	7	2	3								60	1	2	6	7
	70	1	10	7	1	3								70	6	7	4	4
	80	3	7	6	1	3								80	5	3	6	2
	90	2	3	7	3	3								90	2	2	7	4
	100	0	6	15	3	0								100	4	8	5	8
	110	3	12	9	2	0								110	5	5	4	8
	120	1	8	19	3	2								120	1	3	4	3
	130	3	10	9	1	1								130	3	7	3	2
	140	2	3	17	3	1								140	4	5	1	2
	150	4	6	16	1	1								150	4	5	5	4
	160	1	6	9	0	0								160	2	1	3	5
	170	1	7	14	2	1								170	5	5	1	5
	180	1	9	19	2	0								180	2	3	7	2
	190	1	8	23	0	0								190	2	4	6	2
	200	2	7	10	0	0								200	1	10	4	7
	>200	85	96	480	62	0								>200	70	173	73	190
	Total	113	238	705	103	32								Total	139	259	160	275
	# 0-200nm SVs	28	142	225	41	32	Data used for Figure S1_Panel F							# 0-200nm SVs	69	86	87	85	Data used for Figure S1_Panel F
	# 0-100nm SVs	9	66	80	27	26								# 0-100nm SVs	40	38	49	45
	# 0-40nm SVs	2	30	27	16	10								# 0-40nm SVs	18	15	15	16
	# 0-5nm SVs	0	9	15	11	5								# 0-5nm SVs	8	2	5	8
	Frequency (%) Vesicles 0-200 nm distance from the AZ													Frequency (%) Vesicles 0-200 nm distance from the AZ
	SV Distance to AZ (bin size = 5nm)	20250327_30024_D2_36K_TS_HCC_31_rec_4Kb3dawbp.mod	20250327_30024_D2_36K_TS_HCC_40-2_rec_4Kb3dawbp.mod	20250327_30024_D2_36K_TS_HCC_40-4_rec_4Kb3dawbp.mod	20250327_30024_D2_36K_TS_HCC_40_rec_4Kb3dawbp.mod	20250327_30024_D2_36K_TS_HCC_46_rec_4Kb3dawbp.mod								SV Distance to AZ (bin size = 5nm)	20250327_30024_H2_36K_TS_HCC_49_rec_4Kb3dawbp.mod	20250327_30024_H2_36K_TS_HCC_71_rec_4Kb3dawbp.mod	20250327_30024_H2_36K_TS_HCC_75_rec_4Kb3dawbp.mod	20250327_30024_H2_36K_TS_HCC_76_rec_4Kb3dawbp.mod
	0	0	0.704225	3.11111	14.6341	6.25								0	4.34783	0	3.44828	2.35294
	5	0	5.6338	3.55556	12.1951	9.375								5	7.24638	2.32558	2.29885	7.05882
	10	0	9.85915	1.77778	2.43902	3.125								10	2.89855	8.13953	1.14943	2.35294
	20	3.57143	2.11268	1.77778	0	3.125								20	4.34783	1.16279	1.14943	2.35294
	30	0	2.11268	1.33333	4.87805	6.25								30	4.34783	3.48837	4.5977	1.17647
	40	3.57143	0.704225	0.444444	4.87805	3.125								40	2.89855	2.32558	4.5977	3.52941
	50	0	2.8169	4.88889	2.43902	12.5								50	5.7971	1.16279	6.89655	4.70588
	60	3.57143	4.22535	3.11111	4.87805	9.375								60	1.44928	2.32558	6.89655	8.23529
	70	3.57143	7.04225	3.11111	2.43902	9.375								70	8.69565	8.13953	4.5977	4.70588
	80	10.7143	4.92958	2.66667	2.43902	9.375								80	7.24638	3.48837	6.89655	2.35294
	90	7.14286	2.11268	3.11111	7.31707	9.375								90	2.89855	2.32558	8.04598	4.70588
	100	0	4.22535	6.66667	7.31707	0								100	5.7971	9.30233	5.74713	9.41176
	110	10.7143	8.4507	4	4.87805	0								110	7.24638	5.81395	4.5977	9.41176
	120	3.57143	5.6338	8.44444	7.31707	6.25								120	1.44928	3.48837	4.5977	3.52941
	130	10.7143	7.04225	4	2.43902	3.125								130	4.34783	8.13953	3.44828	2.35294
	140	7.14286	2.11268	7.55556	7.31707	3.125								140	5.7971	5.81395	1.14943	2.35294
	150	14.2857	4.22535	7.11111	2.43902	3.125								150	5.7971	5.81395	5.74713	4.70588
	160	3.57143	4.22535	4	0	0								160	2.89855	1.16279	3.44828	5.88235
	170	3.57143	4.92958	6.22222	4.87805	3.125								170	7.24638	5.81395	1.14943	5.88235
	180	3.57143	6.33803	8.44444	4.87805	0								180	2.89855	3.48837	8.04598	2.35294
	190	3.57143	5.6338	10.2222	0	0								190	2.89855	4.65116	6.89655	2.35294
	200	7.14286	4.92958	4.44444	0	0								200	1.44928	11.6279	4.5977	8.23529
	Cumulative Frequency Distribution (Vesicles 0-200 nm distance from the AZ)		Data used for Figure S1_Panel E											Cummulative Frequency Distribution (Vesicles 0-200 nm distance from the AZ)		Figure S1_Panel E
	SV Distance to AZ (bin size = 5nm)	20250327_30024_D2_36K_TS_HCC_31_rec_4Kb3dawbp.mod	20250327_30024_D2_36K_TS_HCC_40-2_rec_4Kb3dawbp.mod	20250327_30024_D2_36K_TS_HCC_40-4_rec_4Kb3dawbp.mod	20250327_30024_D2_36K_TS_HCC_40_rec_4Kb3dawbp.mod	20250327_30024_D2_36K_TS_HCC_46_rec_4Kb3dawbp.mod								SV Distance to AZ (bin size = 5nm)	20250327_30024_H2_36K_TS_HCC_49_rec_4Kb3dawbp.mod	20250327_30024_H2_36K_TS_HCC_71_rec_4Kb3dawbp.mod	20250327_30024_H2_36K_TS_HCC_75_rec_4Kb3dawbp.mod	20250327_30024_H2_36K_TS_HCC_76_rec_4Kb3dawbp.mod
	0	0	0.704225	3.11111	14.6341	6.25								0	4.34783	0	3.44828	2.35294
	5	0	6.33803	6.66667	26.8293	15.625								5	11.5942	2.32558	5.74713	9.41176
	10	0	16.1972	8.44444	29.2683	18.75								10	14.4928	10.4651	6.89655	11.7647
	20	3.57143	18.3099	10.2222	29.2683	21.875								20	18.8406	11.6279	8.04598	14.1176
	30	3.57143	20.4225	11.5556	34.1463	28.125								30	23.1884	15.1163	12.6437	15.2941
	40	7.14286	21.1268	12	39.0244	31.25								40	26.087	17.4419	17.2414	18.8235
	50	7.14286	23.9437	16.8889	41.4634	43.75								50	31.8841	18.6047	24.1379	23.5294
	60	10.7143	28.169	20	46.3415	53.125								60	33.3333	20.9302	31.0345	31.7647
	70	14.2857	35.2113	23.1111	48.7805	62.5								70	42.029	29.0698	35.6322	36.4706
	80	25	40.1408	25.7778	51.2195	71.875								80	49.2754	32.5581	42.5287	38.8235
	90	32.1429	42.2535	28.8889	58.5366	81.25								90	52.1739	34.8837	50.5747	43.5294
	100	32.1429	46.4789	35.5556	65.8537	81.25								100	57.971	44.186	56.3218	52.9412
	110	42.8571	54.9296	39.5556	70.7317	81.25								110	65.2174	50	60.9195	62.3529
	120	46.4286	60.5634	48	78.0488	87.5								120	66.6667	53.4884	65.5172	65.8824
	130	57.1429	67.6056	52	80.4878	90.625								130	71.0145	61.6279	68.9655	68.2353
	140	64.2857	69.7183	59.5556	87.8049	93.75								140	76.8116	67.4419	70.1149	70.5882
	150	78.5714	73.9437	66.6667	90.2439	96.875								150	82.6087	73.2558	75.8621	75.2941
	160	82.1429	78.169	70.6667	90.2439	96.875								160	85.5072	74.4186	79.3103	81.1765
	170	85.7143	83.0986	76.8889	95.122	100								170	92.7536	80.2326	80.4598	87.0588
	180	89.2857	89.4366	85.3333	100	100								180	95.6522	83.7209	88.5057	89.4118
	190	92.8571	95.0704	95.5556	100	100								190	98.5507	88.3721	95.4023	91.7647
	200	100	100	100	100	100								200	100	100	100	100
	Frequency (Total Numbers)_SVs 0-40nm													Frequency (Total Numbers)_SVs 0-40nm
	SV Distance to AZ (bin size = 5nm)	20250327_30024_D2_36K_TS_HCC_31_rec_4Kb3dawbp.mod	20250327_30024_D2_36K_TS_HCC_40-2_rec_4Kb3dawbp.mod	20250327_30024_D2_36K_TS_HCC_40-4_rec_4Kb3dawbp.mod	20250327_30024_D2_36K_TS_HCC_40_rec_4Kb3dawbp.mod	20250327_30024_D2_36K_TS_HCC_46_rec_4Kb3dawbp.mod								SV Distance to AZ (bin size = 5nm)	20250327_30024_H2_36K_TS_HCC_49_rec_4Kb3dawbp.mod	20250327_30024_H2_36K_TS_HCC_71_rec_4Kb3dawbp.mod	20250327_30024_H2_36K_TS_HCC_75_rec_4Kb3dawbp.mod	20250327_30024_H2_36K_TS_HCC_76_rec_4Kb3dawbp.mod
	0	0	1	7	6	2								0	3	0	3	2
	5	0	8	8	5	3								5	5	2	2	6
	10	0	14	4	1	1								10	2	7	1	2
	20	1	3	4	0	1								20	3	1	1	2
	30	0	3	3	2	2								30	3	3	4	1
	40	1	1	1	2	1								40	2	2	4	3
	>40	111	208	678	87	22								>40	121	244	145	259
	# 0-40nm SVs	2	30	27	16	10								# 0-40nm SVs	18	15	15	16
	Frequency (%) SVs 0-40nm													Frequency (%) SVs 0-40nm
	SV Distance to AZ (bin size = 5nm)	20250327_30024_D2_36K_TS_HCC_31_rec_4Kb3dawbp.mod	20250327_30024_D2_36K_TS_HCC_40-2_rec_4Kb3dawbp.mod	20250327_30024_D2_36K_TS_HCC_40-4_rec_4Kb3dawbp.mod	20250327_30024_D2_36K_TS_HCC_40_rec_4Kb3dawbp.mod	20250327_30024_D2_36K_TS_HCC_46_rec_4Kb3dawbp.mod								SV Distance to AZ (bin size = 5nm)	20250327_30024_H2_36K_TS_HCC_49_rec_4Kb3dawbp.mod	20250327_30024_H2_36K_TS_HCC_71_rec_4Kb3dawbp.mod	20250327_30024_H2_36K_TS_HCC_75_rec_4Kb3dawbp.mod	20250327_30024_H2_36K_TS_HCC_76_rec_4Kb3dawbp.mod
	0	0	3.33333	25.9259	37.5	20								0	16.6667	0	20	12.5
	5	0	26.6667	29.6296	31.25	30								5	27.7778	13.3333	13.3333	37.5
	10	0	46.6667	14.8148	6.25	10								10	11.1111	46.6667	6.66667	12.5
	20	50	10	14.8148	0	10								20	16.6667	6.66667	6.66667	12.5
	30	0	10	11.1111	12.5	20								30	16.6667	20	26.6667	6.25
	40	50	3.33333	3.7037	12.5	10								40	11.1111	13.3333	26.6667	18.75
	Cummulative Frequency Distribution SVs 0-40nm													Cummulative Frequency Distribution SVs 0-40nm
	SV Distance to AZ (bin size = 5nm)	20250327_30024_D2_36K_TS_HCC_31_rec_4Kb3dawbp.mod	20250327_30024_D2_36K_TS_HCC_40-2_rec_4Kb3dawbp.mod	20250327_30024_D2_36K_TS_HCC_40-4_rec_4Kb3dawbp.mod	20250327_30024_D2_36K_TS_HCC_40_rec_4Kb3dawbp.mod	20250327_30024_D2_36K_TS_HCC_46_rec_4Kb3dawbp.mod								SV Distance to AZ (bin size = 5nm)	20250327_30024_H2_36K_TS_HCC_49_rec_4Kb3dawbp.mod	20250327_30024_H2_36K_TS_HCC_71_rec_4Kb3dawbp.mod	20250327_30024_H2_36K_TS_HCC_75_rec_4Kb3dawbp.mod	20250327_30024_H2_36K_TS_HCC_76_rec_4Kb3dawbp.mod
	0	0	3.33333	25.9259	37.5	20								0	16.6667	0	20	12.5
	5	0	30	55.5556	68.75	50								5	44.4444	13.3333	33.3333	50
	10	0	76.6667	70.3704	75	60								10	55.5556	60	40	62.5
	20	50	86.6667	85.1852	75	70								20	72.2222	66.6667	46.6667	75
	30	50	96.6667	96.2963	87.5	90								30	88.8889	86.6667	26.6667	81.25
	40	100	100	100	100	100								40	100	100	100	100
	SVs 0-40/0.01um2 AZ // Distance from the AZ (nm)													SVs 0-40/0.01um2 AZ // Distance from the AZ (nm)
	SV Distance to AZ (bin size = 5nm)	20250327_30024_D2_36K_TS_HCC_31_rec_4Kb3dawbp.mod	20250327_30024_D2_36K_TS_HCC_40-2_rec_4Kb3dawbp.mod	20250327_30024_D2_36K_TS_HCC_40-4_rec_4Kb3dawbp.mod	20250327_30024_D2_36K_TS_HCC_40_rec_4Kb3dawbp.mod	20250327_30024_D2_36K_TS_HCC_46_rec_4Kb3dawbp.mod								SV Distance to AZ (bin size = 5nm)	20250327_30024_H2_36K_TS_HCC_49_rec_4Kb3dawbp.mod	20250327_30024_H2_36K_TS_HCC_71_rec_4Kb3dawbp.mod	20250327_30024_H2_36K_TS_HCC_75_rec_4Kb3dawbp.mod	20250327_30024_H2_36K_TS_HCC_76_rec_4Kb3dawbp.mod
	0	0	0.063901	0.466269	0.691901	0.163562								0	0.208707	0	0.25913	0.284661
	5	0	0.511208	0.532879	0.576584	0.245343								5	0.347845	0.260501	0.172753	0.853982
	10	0	0.894614	0.266439	0.115317	0.0817809								10	0.139138	0.911754	0.0863767	0.284661
	20	0.0938104	0.191703	0.266439	0	0.0817809								20	0.208707	0.130251	0.0863767	0.284661
	30	0	0.191703	0.199829	0.230634	0.163562								30	0.208707	0.390752	0.345507	0.14233
	40	0.0938104	0.063901	0.0666098	0.230634	0.0817809								40	0.139138	0.260501	0.345507	0.426991
		10.413	13.2914	45.1615	10.0326	1.79918								>40	8.41786	31.7811	12.5246	36.8636
	Corrected SVs 0-40 /0.01um2 AZ // Distance from the AZ (nm)		Figure S1_Panel H											Corrected SVs 0-40 /0.01um2 AZ // Distance from the AZ (nm)		Figure S1_Panel H
	SV Distance to AZ (bin size = 5nm)	20250327_30024_D2_36K_TS_HCC_31_rec_4Kb3dawbp.mod	20250327_30024_D2_36K_TS_HCC_40-2_rec_4Kb3dawbp.mod	20250327_30024_D2_36K_TS_HCC_40-4_rec_4Kb3dawbp.mod	20250327_30024_D2_36K_TS_HCC_40_rec_4Kb3dawbp.mod	20250327_30024_D2_36K_TS_HCC_46_rec_4Kb3dawbp.mod								SV Distance to AZ (bin size = 5nm)	20250327_30024_H2_36K_TS_HCC_49_rec_4Kb3dawbp.mod	20250327_30024_H2_36K_TS_HCC_71_rec_4Kb3dawbp.mod	20250327_30024_H2_36K_TS_HCC_75_rec_4Kb3dawbp.mod	20250327_30024_H2_36K_TS_HCC_76_rec_4Kb3dawbp.mod
	0-5	0	0.575109	0.999147	1.26849	0.408904								0-5	0.556553	0.260501	0.431883	1.13864
	5-10	0	0.894614	0.266439	0.115317	0.0817809								5-10	0.139138	0.911754	0.0863767	0.284661
	10-20	0.0938104	0.191703	0.266439	0	0.0817809								10-20	0.208707	0.130251	0.0863767	0.284661
	20-30	0	0.191703	0.199829	0.230634	0.163562								20-30	0.208707	0.390752	0.345507	0.14233
	30-40	0.0938104	0.063901	0.0666098	0.230634	0.0817809								30-40	0.139138	0.260501	0.345507	0.426991

## Sheet: Raw Data_Panel G
NND distances for all vesicles within the terminal							NND distances for all vesicles within the terminal
	RFP_D2							Cre_H2
Vesicle Number	20250327_30024_D2_36K_TS_HCC_31_rec_4Kb3dawbp.mod	20250327_30024_D2_36K_TS_HCC_40-2_rec_4Kb3dawbp.mod	20250327_30024_D2_36K_TS_HCC_40-4_rec_4Kb3dawbp.mod	20250327_30024_D2_36K_TS_HCC_40_rec_4Kb3dawbp.mod	20250327_30024_D2_36K_TS_HCC_46_rec_4Kb3dawbp.mod		Vesicle Number	20250327_30024_H2_36K_TS_HCC_49_rec_4Kb3dawbp.mod	20250327_30024_H2_36K_TS_HCC_71_rec_4Kb3dawbp.mod	20250327_30024_H2_36K_TS_HCC_75_rec_4Kb3dawbp.mod	20250327_30024_H2_36K_TS_HCC_76_rec_4Kb3dawbp.mod
0	10.4778	20.9652	8.3938	42.2467	5.52452		0	10.2978	15.1983	82.3118	2.8775
1	10.1002	0	3.83327	34.8677	5.52452		1	0	16.6161	7.38451	0
2	93.8564	2.97791	10.1774	24.6568	12.2792		2	33.3678	16.6161	8.85273	0
3	38.2177	0	5.82999	69.85	9.74695		3	0	24.5466	7.38451	4.5034
4	69.3762	0	5.83225	33.079	3.51172		4	97.4806	15.1983	24.4781	6.28746
5	35.9948	7.12249	11.3581	115.222	11.0681		5	21.3891	6.04527	8.02532	1.13041
6	40.9127	2.59363	8.83064	23.1288	3.51172		6	15.703	8.25739	10.2022	7.07877
7	27.4156	11.6704	10.0265	23.1288	18.6435		7	9.20968	2.25066	82.3118	8.2961
8	27.4156	2.94493	10.0265	115.222	2.59747		8	10.2733	7.07879	25.9093	0
9	9.02225	0	3.07462	34.2892	23.1087		9	6.28298	4.62236	11.5993	31.617
10	9.02225	5.79367	6.48641	59.5762	2.59747		10	4.42956	2.25066	1.8769	0
11	43.8571	1.26476	4.7469	42.6644	18.6435		11	7.6194	7.73862	0.0873951	7.52311
12	12.2599	9.19008	2.52153	33.079	28.1331		12	1.56552	12.7018	0.453671	0
13	12.2599	0	0	34.2892	2.19151		13	10.2733	2.86413	0.0873951	31.617
14	37.6008	0	1.28592	24.6568	2.19151		14	6.32629	5.30496	0	2.65617
15	37.6008	0	0	27.4708	20.4985		15	9.10979	7.77611	3.47671	0
16	191.975	4.16287	3.4615	50.4241	8.199		16	6.82396	5.32496	4.23691	25.5545
17	14.3715	2.841	9.46285	10.4162	31.1847		17	21.3891	7.77611	8.02532	33.268
18	46.6716	6.31277	8.46112	27.4708	11.1323		18	7.6194	5.32496	5.22546	54.1004
19	41.888	0	6.19013	10.4162	18.3791		19	4.42956	12.7018	18.4213	33.268
20	41.8004	2.3745	2.52153	40.8222	7.70858		20	11.7101	13.5347	5.22546	31.8208
21	4.22769	29.2015	4.00009	81.1286	14.7153		21	74.5899	13.5347	3.23986	31.8208
22	4.22769	20.9652	4.75094	11.287	14.6799		22	75.8874	20.065	3.70782	24.0357
23	37.0646	7.12249	2.61132	64.1293	14.6799		23	64.8545	22.7123	3.02833	24.0357
24	83.8904	9.24961	2.72042	8.92792	13.2059		24	64.8545	9.60893	7.41736	26.3341
25	10.1002	11.7016	10.6983	25.5601	11.9655		25	9.62796	36.2355	0	14.2658
26	1.7275	5.26256	6.35076	8.92792	38.1356		26	3.7157	18.1149	8.85273	8.4172
27	119.282	6.46542	3.44047	15.4131	7.70858		27	0	109.863	0	9.45438
28	3.13522	6.46542	8.02228	48.8235	0.302109		28	14.0958	6.78565	1.30262	8.70183
29	17.6408	3.03527	3.44047	11.6634	0.302109		29	7.62789	9.60893	0.479272	4.08715
30	23.3962	0	4.32668	15.1066	11.0681		30	3.9244	24.9711	0	4.59826
31	17.6408	4.64002	2.70132	11.6634	9.74695		31	2.09997	18.1149	0	4.59826
32	11.0625	5.22811	5.54395	13.6202			32	2.03132	24.9711	0	4.08715
33	30.1123	3.71867	2.70132	13.6202			33	5.84364	32.3883	7.48039	6.01655
34	6.4764	7.05853	4.19431	27.6266			34	2.94836	10.299	7.48039	6.01655
35	6.40671	2.4728	2.61132	31.1351			35	5.64868	62.4977	0	27.0145
36	6.70743	5.58381	5.22334	13.6738			36	3.39609	15.1598	21.7388	14.9349
37	6.4764	0	5.79908	13.6738			37	3.14589	22.3118	1.27678	0
38	29.3393	0	5.88839	23.338			38	2.03132	4.92959	0	36.2473
39	58.0954	0.336405	5.54395	11.4158			39	2.09997	5.96965	20.9486	7.21326
40	12.3815	6.08105	5.22051	13.5439			40	9.95317	5.96965	3.70782	5.95432
41	58.0954	5.26036	5.22334	51.2291			41	5.84364	7.40738	8.40068	9.64499
42	5.6273	2.59363	5.98246	11.4158			42	2.77451	8.78446	10.8983	0.957921
43	9.62585	3.64026	7.99796	13.5439			43	9.19861	7.48187	8.40068	0
44	5.75682	2.03694	2.28853	28.2702			44	2.77451	15.5213	13.6114	6.68478
45	3.12136	3.64026	4.19431	24.276			45	3.14589	18.1167	22.0895	9.8247
46	3.12136	0	6.00449	24.276			46	8.82344	16.6176	16.2281	4.95128
47	41.8004	4.28709	8.37272	30.6258			47	8.82344	11.2497	8.09215	12.0896
48	10.6864	7.5091	1.31271	11.7606			48	3.86899	8.6864	3.23986	7.38125
49	6.40671	4.53973	3.57208	18.3675			49	12.1678	1.54436	3.67535	7.36474
50	107.507	0	2.39409	11.7606			50	10.8517	9.49491	17.1607	3.81853
51	6.8126	2.4728	5.63524	20.3524			51	10.996	7.48187	7.84461	1.31981
52	6.60678	5.6853	6.38597	20.3524			52	8.91952	7.10001	1.30262	4.05256
53	4.0982	0	2.39409	25.1375			53	47.6803	1.54436	1.46336	7.14812
54	6.8126	7.51328	3.57208	25.1375			54	47.6803	7.10001	3.74288	9.37063
55	5.41531	5.76478	1.31271	32.6367			55	92.8144	8.6864	1.8769	4.95128
56	10.9332	2.39432	5.5301	16.4587			56	59.3166	7.64781	2.94637	7.14812
57	10.9332	5.82536	4.14323	10.0761			57	59.3166	5.00868	9.78538	2.12742
58	35.7428	6.06946	1.88323	0.704119			58	51.5003	4.4815	5.46434	5.7062
59	11.9784	5.62408	10.2959	56.5464			59	24.0662	4.4815	5.46434	8.13222
60	21.1015	0	8.3938	9.05779			60	13.1439	2.05834	1.46336	5.28665
61	35.7428	6.06946	1.88323	13.6615			61	7.60484	3.91464	4.20313	9.33594
62	40.5379	1.42101	7.32231	0			62	9.95317	4.87026	2.8344	2.73584
63	31.2448	1.42101	4.14323	0			63	26.0708	9.93857	8.64714	5.2111
64	7.62514	0	9.67426	20.5812			64	9.83165	7.22631	4.6104	9.45438
65	39.6236	4.40778	2.97484	20.2386			65	6.24571	2.47364	3.0732	4.80794
66	38.6824	5.22544	3.73113	25.1			66	9.41012	2.05834	4.09092	5.28665
67	21.1015	4.28709	11.2559	7.83651			67	11.4503	3.91464	6.92915	5.44401
68	7.59287	2.4638	8.97839	7.83651			68	21.5103	6.07964	2.8344	4.80794
69	7.59287	2.81338	7.32231	12.4055			69	11.4503	3.12072	16.1267	3.28261
70	38.6824	5.22544	7.03913	12.4055			70	9.9486	3.12072	6.74937	5.2111
71	62.0388	6.01135	4.44644	77.3186			71	19.8981	9.07086	7.3194	7.5816
72	62.0388	5.47858	0	26.2149			72	6.24571	3.7196	8.70978	1.08782
73	155.799	6.03568	5.10886	6.90237			73	1.9325	2.47364	4.27635	2.17058
74	0.942922	7.13581	0.0468349	10.4908			74	16.1747	8.73201	13.1799	2.17058
75	8.45644	6.03568	6.87183	12.6495			75	1.9325	5.71084	5.57106	3.70296
76	17.211	2.81338	5.06843	10.4908			76	27.8755	2.10471	5.73355	8.29691
77	0.942922	3.27915	0	6.90237			77	7.98298	2.21611	6.1005	3.28261
78	0	0	13.3273	8.14719			78	7.98298	3.08807	7.95042	8.68356
79	1.97086	4.3688	1.60961	10.1307			79	18.3964	2.00285	8.51215	5.45666
80	11.03	3.27915	4.72254	7.58542			80	10.8359	2.00285	1.36443	5.96731
81	14.6284	6.6805	5.78019	7.58542			81	12.2129	3.08807	5.51235	8.16849
82	20.9542	0	2.32085	8.82682			82	14.4553	2.21611	3.47671	29.8632
83	7.19328	4.3688	0.430031	37.134			83	15.5416	7.40738	5.57106	8.60327
84	7.51775	4.57633	4.44644	8.14719			84	14.2886	2.10471	5.04327	4.523
85	7.19328	3.26009	2.96174	12.9359			85	7.60484	7.651	10.1877	13.8974
86	13.5167	17.5169	0.463351	20.5812			86	0	5.71084	9.81476	7.38125
87	2.92248	6.0464	0	12.9359			87	0	7.33375	1.36443	8.16849
88	7.52204	10.603	2.78426	16.4587			88	11.5272	7.43829	5.04327	11.4187
89	0.730825	12.1271	0	12.1952			89	0	24.6354	11.7188	12.402
90	2.64363	5.80717	3.42191	16.815			90	31.4381	7.71938	11.7607	2.13082
91	0.730825	1.13325	2.78426	0.704119			91	4.42982	6.78565	4.63081	10.6366
92	0.181931	10.3103	5.8069	10.0761			92	0	4.35113	4.63081	1.31981
93	0.181931	5.80717	1.08993	9.05779			93	10.2198	11.6993	11.5425	0.957921
94	0	1.13325	1.08993	39.707			94	132.907	7.71938	8.2298	0
95	60.084	4.75646	1.60961	43.999			95	1.89602	7.56729	5.63492	6.20131
96	3.13522	2.32808	5.62959	11.378			96	19.8981	5.63475	17.2623	17.9567
97	0	0	4.74059	71.9724			97	40.5506	5.63475	11.6241	10.1553
98	0	2.47175	0.856388	110.345			98	9.83165	2.77829	19	3.4782
99	0	7.73299	6.3446	7.0648			99	9.41012	1.1196	11.7189	6.12281
100	0	11.3695	5.58862	7.0648			100	3.7157	13.9489	2.33896	5.82236
101	18.6718	7.31261	2.72042	0			101	6.11535	0	13.143	38.8721
102	5.6273	2.74921	2.9508	13.71			102	25.3037	12.7674	13.2377	0.357561
103	5.75682	3.30032	3.26516				103	10.9955	0	7.95042	0.841882
104	0	7.43938	0.856388				104	29.0809	1.21803	2.33896	0.841882
105	0	9.40685	2.29083				105	10.2198	15.066	11.7189	2.73284
106	6.60678	8.18511	1.77895				106	43.1644	8.80683	7.63175	9.20798
107	8.2992	10.7919	1.07486				107	16.1747	8.80683	2.95589	13.7051
108	6.38738	9.37009	4.06737				108	73.5556	49.058	8.82748	7.94523
109	13.8954	4.64002	2.28853				109	1.89602	16.932	13.2377	5.45015
110	4.0982	2.57864	2.64999				110	7.4176	16.9535	2.95589	5.1546
111	11.9988	6.1149	5.21452				111	9.9486	11.0415	7.46797	6.21364
112	1.7275	4.46039	3.26516				112	7.4176	13.3129	7.46797	8.34135
113		6.1149	4.39562				113	17.8576	6.91204	14.7954	13.9804
114		6.47348	4.48999				114	8.39116	6.91204	36.1789	5.93321
115		6.47348	5.58075				115	53.1647	3.23056	7.52187	4.23845
116		1.26476	5.21452				116	20.6	8.66184	8.18594	5.93321
117		2.47667	6.89518				117	57.9112	7.79368	18.08	11.4187
118		5.6614	1.77895				118	15.3436	24.4558	7.52187	5.95432
119		11.3009	5.69658				119	14.0581	7.79368	18.08	2.13082
120		2.57864	6.47476				120	4.42982	5.23225	22.075	5.95829
121		0	2.29083				121	0	9.70633	3.62254	18.1209
122		3.67054	4.48999				122	11.92	0	5.23509	9.31527
123		7.81972	7.48189				123	14.0581	20.6771	2.27211	10.3725
124		5.4293	4.22921				124	4.4302	3.77092	7.83103	8.06933
125		0	6.82726				125	11.4634	3.37166	3.99933	3.82368
126		8.31513	7.76873				126	11.92	11.4449	7.80172	6.51925
127		6.63987	3.08942				127	11.025	3.37166	4.27635	4.23845
128		12.6734	5.5753				128	0	11.8694	13.7277	4.92954
129		1.83211	5.78542				129	8.95328	4.92959	4.61717	14.0645
130		12.399	5.5753				130	8.05622	9.70633	5.30657	6.48507
131		8.81249	1.30018				131	8.05622	8.94911	5.68015	6.48507
132		5.37699	5.63665				132	9.60104	25.2914	4.10974	6.51925
133		1.83211	6.11928				133	14.6256	2.20967	1.7572	11.8481
134		2.39432	3.7665				134	33.4694	9.43442	1.16738	5.95829
135		8.18511	5.98778				135	11.8085	8.86341	1.16738	0
136		9.05797	3.26597				136	0	11.8353	5.68015	8.35445
137		3.04542	4.39562				137	21.7417	13.2843	4.10974	0
138		8.50753	1.32948				138	31.4381	13.2843	10.1877	10.378
139		3.04542	3.78007				139		9.25087	2.94945	5.45015
140		2.4638	3.31986				140		7.31005	5.45872	8.35445
141		14.298	1.53557				141		9.6351	8.7736	10.1586
142		0	4.482				142		19.2502	18.3519	7.40348
143		5.15594	4.22921				143		2.51812	1.27678	7.40348
144		5.24253	0.924127				144		6.72002	5.95662	10.4408
145		3.26009	5.85736				145		3.90127	5.95662	2.73284
146		0	3.7665				146		2.40168	11.5106	7.07877
147		8.17647	4.19059				147		9.6351	8.86007	11.3155
148		0	1.32948				148		4.87026	3.02833	11.3155
149		5.98859	9.03044				149		8.50218	23.2824	7.96687
150		0	3.74064				150		1.32142	5.71293	4.5034
151		7.71426	5.63665				151		11.8785	4.9034	0
152		0.2564	3.31986				152		5.64464	8.86007	7.84823
153		10.8667	6.21677				153		9.67745	8.581	5.84253
154		8.03689	3.87873				154		6.51016	5.00656	7.13959
155		6.56405	4.68952				155		5.64464	6.3355	8.90104
156		0	3.0784				156		1.32142	12.6821	10.0244
157		5.08753	2.43145				157		0.793743	12.4017	3.87938
158		16.65	0.924127				158		2.40168	12.4017	6.69378
159		1.11106	3.26597				159		2.51812	25.9093	6.69378
160		16.65	4.48				160		7.42613		5.28552
161		7.57481	6.21677				161		8.11984		5.84253
162		6.56812	3.42126				162		8.11984		6.0379
163		6.12844	4.68952				163		0.793743		5.28552
164		6.24779	1.53557				164		9.21001		5.4076
165		7.49793	5.92664				165		9.52325		7.84823
166		13.0925	5.71172				166		2.20967		7.47684
167		3.25175	8.7211				167		7.626		5.4076
168		8.54668	3.23953				168		4.23503		8.7797
169		8.31181	4.19059				169		5.75004		7.81464
170		7.49793	4.73613				170		7.28921		4.90883
171		5.08753	1.62779				171		4.23503		8.22113
172		29.2804	5.61903				172		10.2354		9.16775
173		5.95924	1.15106				173		4.92892		12.6664
174		9.3834	5.09113				174		7.42613		3.56406
175		5.1715	5.82045				175		6.7531		6.41105
176		5.95924	1.62779				176		3.7196		4.90883
177		0.0260284	3.95635				177		7.59747		3.56406
178		2.32808	3.53169				178		6.57579		8.06933
179		4.04413	6.59931				179		13.3955		6.96507
180		0.0260284	6.37017				180		7.59747		8.71684
181		4.04413	3.80054				181		9.19583		8.19712
182		4.40697	5.37483				182		9.21001		6.392
183		10.5942	0.0543067				183		6.29043		3.4782
184		12.7917	7.35012				184		4.92892		6.41105
185		3.43952	4.43952				185		10.2354		6.392
186		9.48488	3.92946				186		6.10926		4.92954
187		4.40697	8.01116				187		4.14265		12.7554
188		2.74921	0.614885				188		6.29043		8.19712
189		15.5657	5.61903				189		4.14265		5.70125
190		7.20798	0.0543067				190		10.2353		4.92954
191		9.19008	0				191		8.15391		10.1553
192		9.15082	4.21474				192		9.25087		10.2913
193		0.2564	6.37017				193		0		1.08782
194		5.12111	7.49154				194		7.66956		7.5816
195		16.8764	1.15106				195		5.75004		4.523
196		6.40936	8.2831				196		1.9291		7.45785
197		3.50077	6.51714				197		1.9291		7.24973
198		3.50077	5.82999				198		9.75535		6.8544
199		10.6167	5.46773				199		3.61862		5.61817
200		3.43952	6.51714				200		109.863		0
201		11.2885	7.29291				201		77.0887		8.15213
202		11.3009	10.6745				202		7.15265		7.52311
203		13.1422	7.86549				203		2.41273		5.61817
204		6.22533	7.35012				204		13.4863		0
205		19.095	10.2912				205		8.40754		5.89754
206		6.56812	4.28323				206		77.0887		8.61382
207		13.1422	8.26976				207		15.5952		7.53612
208		1.21037	6.48012				208		58.3769		5.89754
209		11.6558	5.68818				209		2.41273		3.82368
210		19.095	3.95635				210		3.77092		9.00995
211		52.4708	4.21474				211		14.5329		8.3914
212		6.29414	3.29762				212		0		7.24973
213		1.28744	5.68818				213		7.03351		6.09314
214		5.80085	3.60658				214		166.169		13.8892
215		6.29414	22.9628				215		2.86413		4.92954
216		11.0998	0.885285				216		0		11.7443
217		1.21037	4.33646				217		0		7.53612
218		5.80085	0				218		0		5.49138
219		8.41065	3.17789				219		8.15391		13.6218
220		9.28638	4.73185				220		9.75535		9.70058
221		2.3745	5.35683				221		8.90819		1.50654
222		6.80846	0.345419				222		6.57579		3.77054
223		3.84058	4.33646				223		0		2.8775
224		4.24691	3.60658				224		0		0.357561
225		1.12394	4.10599				225		1.21803		7.69523
226		13.4296	0				226		12.082		7.72827
227		1.12394	5.78019				227		18.4255		1.50654
228		4.10782	2.26722				228		39.5571		3.74922
229		0	6.56246				229		3.23056		5.2019
230		0	4.16204				230		17.3211		5.49138
231		6.0464	3.77833				231		41.4614		6.44991
232		0	2.25072				232		82.345		12.0687
233		0	10.6797				233		13.247		7.13959
234		4.46039	4.73185				234		17.4166		10.6006
235		0	8.07488				235		15.4175		5.59986
236		0	2.24235				236		6.04527		19.0055
237		0	2.09549				237		166.169		10.6006
238			4.68134				238		26.3547		11.1542
239			1.28157				239		51.4388		5.59986
240			1.28157				240		6.47858		12.0687
241			3.87404				241		13.0359		13.1716
242			3.14313				242		10.9799		37.5921
243			7.76873				243		6.47858		5.89464
244			3.25742				244		28.3089		11.7054
245			2.24235				245		13.7314		7.95669
246			2.26722				246		13.7314		7.81464
247			3.70832				247		9.96106		11.7407
248			5.23775				248		15.4175		5.86798
249			3.37491				249		6.59296		7.95669
250			5.23775				250		6.59296		5.86798
251			4.68134				251		10.5935		5.39636
252			1.30792				252		30.918		6.10293
253			3.25742				253		13.3583		6.70602
254			6.88597				254		13.3583		7.69523
255			5.93573				255		57.4781		10.5455
256			4.39344				256		17.3211		11.2536
257			0				257		47.6245		12.7506
258			4.42932				258		47.6245		5.89464
259			5.01373				259				8.12403
260			3.92946				260				8.10339
261			2.52152				261				12.7506
262			2.52152				262				12.0796
263			2.09817				263				6.25359
264			6.38874				264				9.58917
265			6.68383				265				12.0538
266			3.63347				266				5.39636
267			7.56344				267				6.10293
268			0				268				6.25359
269			3.37491				269				6.94112
270			4.2376				270				9.54465
271			2.09817				271				8.34975
272			4.39344				272				12.4928
273			8.22649				273				2.74219
274			0.574219				274				2.74219
275			5.15318
276			0
277			5.27626
278			6.88597
279			4.23503
280			6.09802
281			0.574219
282			3.29718
283			3.78609
284			5.27626
285			3.63347
286			3.78609
287			4.05281
288			6.09802
289			8.58726
290			3.29718
291			6.92318
292			8.85651
293			8.46655
294			17.8861
295			1.62387
296			6.56246
297			2.24883
298			4.45856
299			4.42932
300			13.5143
301			0.994518
302			0.994518
303			6.36775
304			2.04
305			1.97133
306			0.391948
307			0.391948
308			6.17551
309			4.33643
310			5.51346
311			4.93353
312			2.75633
313			2.87628
314			4.68384
315			1.97133
316			8.37272
317			2.87628
318			4.50674
319			5.85054
320			0.292124
321			5.69513
322			0.292124
323			9.06458
324			6.58635
325			5.85054
326			6.58635
327			6.10466
328			1.40377
329			1.40377
330			1.9508
331			5.50903
332			0
333			3.51661
334			2.43146
335			0
336			2.84975
337			2.78725
338			3.77522
339			3.31222
340			1.9508
341			1.4386
342			5.50903
343			3.51661
344			5.38253
345			2.47328
346			3.31222
347			0.00137517
348			0
349			2.84975
350			1.56386
351			0
352			0
353			1.4386
354			2.54179
355			1.33136
356			3.5714
357			4.81256
358			3.078
359			3.5714
360			1.34967
361			1.068
362			0
363			6.7359
364			3.12314
365			1.33136
366			4.7409
367			1.34967
368			9.74814
369			0
370			4.92345
371			2.54179
372			6.53842
373			0
374			3.26135
375			5.97233
376			6.30135
377			6.65463
378			3.12314
379			7.25134
380			4.6695
381			4.01776
382			9.42043
383			5.34353
384			2.75633
385			3.68803
386			1.07486
387			3.3247
388			3.42326
389			4.15259
390			0.580299
391			4.01776
392			3.12402
393			4.66575
394			5.34353
395			3.22793
396			3.12402
397			3.27707
398			0.580299
399			3.27707
400			5.70822
401			1.89703
402			5.4974
403			5.86447
404			5.49546
405			6.06035
406			4.15259
407			1.9171
408			4.29855
409			6.8067
410			3.3247
411			3.75791
412			1.89703
413			7.1479
414			0
415			1.9171
416			3.42326
417			5.17552
418			5.17552
419			5.56499
420			3.97937
421			4.58703
422			6.17643
423			1.22716
424			0
425			6.51483
426			6.27399
427			4.70978
428			4.07123
429			3.13495
430			8.5126
431			5.95661
432			6.80622
433			3.97937
434			6.86899
435			0
436			2.43145
437			3.0784
438			5.56499
439			5.60275
440			3.57291
441			1.22716
442			0
443			4.26673
444			2.22788
445			2.30942
446			5.59877
447			7.6158
448			2.30942
449			2.16776
450			4.26673
451			3.8975
452			2.22788
453			3.13495
454			4.08138
455			2.16776
456			10.2327
457			4.87086
458			2.00757
459			10.1908
460			2.00757
461			7.72145
462			8.8587
463			3.02677
464			0.614885
465			5.67051
466			3.53169
467			6.61937
468			4.08138
469			5.12559
470			6.9287
471			7.92968
472			10.0372
473			8.01135
474			10.0372
475			5.32496
476			11.9965
477			4.0987
478			2.50065
479			4.00219
480			1.68025
481			6.11604
482			4.00219
483			7.49543
484			2.50065
485			9.12445
486			6.11179
487			3.17098
488			4.42396
489			1.08394
490			2.80606
491			3.23958
492			3.5003
493			5.83458
494			2.93542
495			0
496			0.342025
497			0
498			1.68025
499			3.23958
500			2.93542
501			3.40506
502			0.345419
503			7.10731
504			7.54349
505			2.46233
506			7.68879
507			0.878066
508			6.16035
509			2.67351
510			4.02108
511			4.19305
512			4.60919
513			0.878066
514			8.34522
515			4.10599
516			7.47228
517			3.87984
518			5.98302
519			3.61154
520			6.08124
521			6.71853
522			3.22678
523			2.46233
524			0
525			4.21122
526			2.67351
527			0.561295
528			6.35808
529			3.76864
530			0.561295
531			1.7509
532			2.67546
533			4.75367
534			2.09549
535			2.95593
536			6.04706
537			7.23118
538			3.02417
539			0.462567
540			6.35808
541			9.85583
542			1.04032
543			5.04001
544			5.71468
545			6.37222
546			2.67546
547			1.60366
548			1.60366
549			4.74365
550			8.33734
551			3.52407
552			3.52407
553			3.54447
554			5.24449
555			3.78332
556			6.5335
557			5.75526
558			3.25508
559			3.32754
560			4.28342
561			4.60927
562			6.92308
563			6.37583
564			0.699894
565			5.90796
566			4.10448
567			5.47441
568			0.462567
569			6.33638
570			3.57291
571			2.96996
572			3.78332
573			1.30282
574			4.42769
575			5.1993
576			2.73482
577			1.91484
578			4.48301
579			1.28592
580			1.78569
581			3.90213
582			0
583			1.78569
584			0
585			0
586			0
587			0
588			0
589			4.47261
590			0
591			4.72254
592			0
593			0
594			0
595			0
596			5.91103
597			0
598			2.52372
599			4.04478
600			1.08394
601			0.342025
602			3.10394
603			0.430031
604			4.94913
605			7.44385
606			3.17098
607			2.73482
608			1.30282
609			0
610			1.91484
611			7.11309
612			5.27749
613			1.00984
614			2.80787
615			3.96718
616			3.25508
617			6.66729
618			0.699894
619			3.99239
620			4.87086
621			5.72004
622			5.75526
623			2.69815
624			4.55821
625			5.02723
626			2.69815
627			0.502378
628			7.35396
629			2.80609
630			5.12348
631			5.9622
632			1.44989
633			3.08011
634			3.38246
635			5.20238
636			3.38246
637			3.60006
638			1.00984
639			0.848091
640			2.13677
641			11.1993
642			0.502378
643			4.93713
644			5.55862
645			7.90381
646			6.4016
647			1.44989
648			8.12952
649			5.55991
650			4.55821
651			9.75655
652			17.8174
653			3.45099
654			4.12034
655			4.33409
656			5.52445
657			1.62387
658			3.45099
659			1.7509
660			2.76171
661			2.44001
662			5.52445
663			3.30352
664			1.80322
665			2.51366
666			8.04998
667			6.33965
668			5.37463
669			6.33965
670			3.28893
671			2.43435
672			2.96996
673			100.597
674			4.66615
675			2.43435
676			0
677			6.78293
678			9.74814
679			6.26088
680			6.35423
681			5.60275
682			4.02712
683			0.257626
684			0.257626
685			4.12188
686			5.62959
687			5.62959
688			5.47441
689			3.02417
690			1.75193
691			1.75193
692			3.06412
693			2.80787
694			7.71613
695			3.12528
696			0
697			0
698			0
699			0
700			0
701			2.04
702			0
703			5.75136
704			4.06737
Figure S1_Panel G_Inset								Figure S1_Panel G_Inset
Median NND distance (all vesicles)	10.4778	5.22544	3.96718	16.4587	11.0681			Median NND distance (all vesicles)	9.9486	7.651	6.218	6.69378
Frequency distribution for NND distances for all vesicles								Frequency distribution for NND distances for all vesicles
NND (Bin size = 2nm)	20250327_30024_D2_36K_TS_HCC_31_rec_4Kb3dawbp.mod	20250327_30024_D2_36K_TS_HCC_40-2_rec_4Kb3dawbp.mod	20250327_30024_D2_36K_TS_HCC_40-4_rec_4Kb3dawbp.mod	20250327_30024_D2_36K_TS_HCC_40_rec_4Kb3dawbp.mod	20250327_30024_D2_36K_TS_HCC_46_rec_4Kb3dawbp.mod			NND (Bin size = 2nm)	20250327_30024_H2_36K_TS_HCC_49_rec_4Kb3dawbp.mod	20250327_30024_H2_36K_TS_HCC_71_rec_4Kb3dawbp.mod	20250327_30024_H2_36K_TS_HCC_75_rec_4Kb3dawbp.mod	20250327_30024_H2_36K_TS_HCC_76_rec_4Kb3dawbp.mod
0	8	33	47	3	0			0	10	10	8	14
2	9	19	111	2	2			2	5	11	17	13
4	6	42	198	0	6			4	14	39	22	26
6	9	47	198	0	2			6	8	29	32	61
8	17	42	95	8	2			8	15	49	20	61
10	5	20	34	7	3			10	20	37	19	39
12	10	14	16	15	4			12	18	13	12	22
14	5	8	2	14	2			14	3	18	9	17
16	2	2	0	2	3			16	9	9	1	3
18	3	4	2	3	0			18	3	8	4	1
20	1	2	0	1	3			20	3	5	5	2
22	3	2	0	5	1			22	5	2	2	0
24	1	0	1	3	1			24	0	2	3	0
26	0	0	0	8	0			26	2	6	3	3
28	2	0	0	4	0			28	2	1	0	2
30	1	2	0	1	1			30	1	1	0	1
32	2	0	0	2	1			32	2	1	0	4
34	0	0	0	3	0			34	2	1	0	2
36	3	0	0	3	0			36	0	0	0	0
38	3	0	0	1	0			38	0	1	1	2
40	4	0	0	1	1			40	0	1	0	1
>40	19	1	1	17	0			>40	17	15	2	1
Total number of vesicles	94	237	704	86	32			Total number of vesicles	122	244	158	274
Frequency distribution for NND distances (as % of all SVs)		Figure S1_Panel G						Frequency distribution for NND distances (as % of all SVs)		Figure S1_Panel G
NND (Bin size = 2nm)	20250327_30024_D2_36K_TS_HCC_31_rec_4Kb3dawbp.mod	20250327_30024_D2_36K_TS_HCC_40-2_rec_4Kb3dawbp.mod	20250327_30024_D2_36K_TS_HCC_40-4_rec_4Kb3dawbp.mod	20250327_30024_D2_36K_TS_HCC_40_rec_4Kb3dawbp.mod	20250327_30024_D2_36K_TS_HCC_46_rec_4Kb3dawbp.mod			NND (Bin size = 2nm)	20250327_30024_H2_36K_TS_HCC_49_rec_4Kb3dawbp.mod	20250327_30024_H2_36K_TS_HCC_71_rec_4Kb3dawbp.mod	20250327_30024_H2_36K_TS_HCC_75_rec_4Kb3dawbp.mod	20250327_30024_H2_36K_TS_HCC_76_rec_4Kb3dawbp.mod
0	8.51064	13.9241	6.67614	3.48837	0			0	8.19672	4.09836	5.06329	5.10949
2	9.57447	8.01688	15.767	2.32558	6.25			2	4.09836	4.5082	10.7595	4.74453
4	6.38298	17.7215	28.125	0	18.75			4	11.4754	15.9836	13.9241	9.48905
6	9.57447	19.8312	28.125	0	6.25			6	6.55738	11.8852	20.2532	22.2628
8	18.0851	17.7215	13.4943	9.30233	6.25			8	12.2951	20.082	12.6582	22.2628
10	5.31915	8.43882	4.82955	8.13953	9.375			10	16.3934	15.1639	12.0253	14.2336
12	10.6383	5.90717	2.27273	17.4419	12.5			12	14.7541	5.32787	7.59494	8.0292
14	5.31915	3.37553	0.284091	16.2791	6.25			14	2.45902	7.37705	5.6962	6.20438
16	2.12766	0.843882	0	2.32558	9.375			16	7.37705	3.68852	0.632911	1.09489
18	3.19149	1.68776	0.284091	3.48837	0			18	2.45902	3.27869	2.53165	0.364964
20	1.06383	0.843882	0	1.16279	9.375			20	2.45902	2.04918	3.16456	0.729927
22	3.19149	0.843882	0	5.81395	3.125			22	4.09836	0.819672	1.26582	0
24	1.06383	0	0.142045	3.48837	3.125			24	0	0.819672	1.89873	0
26	0	0	0	9.30233	0			26	1.63934	2.45902	1.89873	1.09489
28	2.12766	0	0	4.65116	0			28	1.63934	0.409836	0	0.729927
30	1.06383	0.843882	0	1.16279	3.125			30	0.819672	0.409836	0	0.364964
32	2.12766	0	0	2.32558	3.125			32	1.63934	0.409836	0	1.45985
34	0	0	0	3.48837	0			34	1.63934	0.409836	0	0.729927
36	3.19149	0	0	3.48837	0			36	0	0	0	0
38	3.19149	0	0	1.16279	0			38	0	0.409836	0.632911	0.729927
40	4.25532	0	0	1.16279	3.125			40	0	0.409836	0	0.364964
																	all
																	Mean	SEM	bins
																	#DIV/0!	#DIV/0!
																	#DIV/0!	#DIV/0!
																	#DIV/0!	#DIV/0!	10
																	#DIV/0!	#DIV/0!	20
																	#DIV/0!	#DIV/0!	30
																	#DIV/0!	#DIV/0!	40
																	#DIV/0!	#DIV/0!	5

## Sheet: Raw Data_Panel J
	NND distances for vesicles located 0-40 nm distance from the AZ								NND distances for vesicles located 0-40 nm distance from the AZ
		RFP_D2								Cre_H2
	Vesicle Number	20250327_30024_D2_36K_TS_HCC_31_rec_4Kb3dawbp.mod	20250327_30024_D2_36K_TS_HCC_40-2_rec_4Kb3dawbp.mod	20250327_30024_D2_36K_TS_HCC_40-4_rec_4Kb3dawbp.mod	20250327_30024_D2_36K_TS_HCC_40_rec_4Kb3dawbp.mod	20250327_30024_D2_36K_TS_HCC_46_rec_4Kb3dawbp.mod			Vesicle Number	20250327_30024_H2_36K_TS_HCC_49_rec_4Kb3dawbp.mod	20250327_30024_H2_36K_TS_HCC_71_rec_4Kb3dawbp.mod	20250327_30024_H2_36K_TS_HCC_75_rec_4Kb3dawbp.mod	20250327_30024_H2_36K_TS_HCC_76_rec_4Kb3dawbp.mod
	0	145.41	18.6504	10.1774	15.4132	5.52454			0	21.3891	24.6354	30.8653	7.07873
	1	145.41	2.59359	10.1774	48.8235	5.52454			1	21.3891	11.6993	64.5696	3.4782
	2		7.71601	5.83215	15.1066	12.2792			2	0	5.63468	3.23985	6.12282
	3		2.4728	5.83215	15.1066	5.35328			3	7.62789	5.63468	30.8653	7.07873
	4		2.59359	15.6402	27.6266	34.8629			4	2.09997	12.7674	10.4216	5.84254
	5		4.53973	10.0265	26.6685	35.1507			5	2.09997	5.75003	10.4216	8.34975
	6		2.4728	10.0265	39.0533	5.35328			6	8.82341	7.66955	85.3281	7.49999
	7		5.76485	17.4291	26.7511	43.287			7	8.82341	5.75003	3.23985	5.84254
	8		5.82535	5.78019	6.90242	23.4942			8	13.1439	1.92911	12.8749	8.77965
	9		2.81339	11.1789	12.6495	36.8754			9	7.60482	1.92911	12.8749	7.49999
	10		6.03567	11.1789	14.9044				10	6.24571	9.75535	11.7188	8.77965
	11		7.13581	13.5512	6.90242				11	6.24571	3.61862	11.7188	3.4782
	12		6.03567	7.93298	8.14721				12	18.3965	0	5.68009	5.70122
	13		2.81339	9.00907	10.1306				13	18.3965	0	7.19623	8.34975
	14		0	5.78019	10.1306				14	12.2129	9.75535	5.68009	12.4928
	15		12.1271	2.26725	8.14721				15	7.60482			12.4928
	16		5.80717	8.07495					16	0
	17		1.13325	8.07495					17	25.3037
	18		5.80717	2.26725					18
	19		1.13325	29.1012					19
	20		4.75646	6.38865					20
	21		4.75646	10.1355					21
	22		7.73299	6.38865					22
	23		11.3695	0.574077					23
	24		2.74921	11.1102					24
	25		0	0.574077					25
	26		2.74921	76.5998					26
	27		1.12398						27
	28		1.12398						28
	29		4.10782						29
	30								30
	31								31
	32								32
	33								33
	34								34
	35								35
	36								36
	37								37
	38								38
	39								39
	40								40
	41								41
	42								42
	43								43
	44								44
	45								45
	46								46
	47								47
	48								48
	49								49
	Figure S1_Panel J_Inset								Figure S1_Panel J_Inset
	Median NND distance (vesicles 0-40 nm distance from AZ):	145.41	4.32378	9.00907	15.0055	17.8867			Median NND distance (vesicles 0-40 nm distance from AZ):	8.22565	5.75003	11.7188	7.28936
	Frequency distribution for NND distances for vesicles located 0-40 nm distance from the AZ								Frequency distribution for NND distances for vesicles located 0-40 nm distance from the AZ
	NND (Bin size = 2nm)	20250327_30024_D2_36K_TS_HCC_31_rec_4Kb3dawbp.mod	20250327_30024_D2_36K_TS_HCC_40-2_rec_4Kb3dawbp.mod	20250327_30024_D2_36K_TS_HCC_40-4_rec_4Kb3dawbp.mod	20250327_30024_D2_36K_TS_HCC_40_rec_4Kb3dawbp.mod	20250327_30024_D2_36K_TS_HCC_46_rec_4Kb3dawbp.mod			NND (Bin size = 2nm)	20250327_30024_H2_36K_TS_HCC_49_rec_4Kb3dawbp.mod	20250327_30024_H2_36K_TS_HCC_71_rec_4Kb3dawbp.mod	20250327_30024_H2_36K_TS_HCC_75_rec_4Kb3dawbp.mod	20250327_30024_H2_36K_TS_HCC_76_rec_4Kb3dawbp.mod
	0	0	2	0	0	0			0	2	2	0	0
	2	0	4	2	0	0			2	0	2	0	0
	4	0	8	2	0	0			4	2	1	2	2
	6	0	8	4	0	4			6	0	4	2	3
	8	0	5	3	2	0			8	5	1	1	5
	10	0	0	3	2	0			10	2	2	0	4
	12	0	1	8	2	0			12	0	1	4	0
	14	0	1	1	1	1			14	2	1	2	2
	16	0	0	1	4	0			16	0	0	0	0
	18	0	0	1	0	0			18	0	0	0	0
	20	0	1	0	0	0			20	2	0	0	0
	22	0	0	0	0	0			22	2	0	0	0
	24	0	0	0	0	1			24	0	0	0	0
	26	0	0	0	0	0			26	1	1	0	0
	28	0	0	0	3	0			28	0	0	0	0
	30	0	0	1	0	0			30	0	0	0	0
	32	0	0	0	0	0			32	0	0	2	0
	34	0	0	0	0	0			34	0	0	0	0
	36	0	0	0	0	2			36	0	0	0	0
	38	0	0	0	0	1			38	0	0	0	0
	40	0	0	0	1	0			40	0	0	0	0
	>40	2	0	1	1	1			>40	0	0	2	0
	Total number of vesicles 0-40 nm	2	30	27	16	10			Total number of vesicles 0-40 nm	18	15	15	16
	Frequency distribution for NND distances (as % of SVs 0-40 nm AZ)				Figure S1_Panel J				Frequency distribution for NND distances (as % of SVs 0-40 nm AZ)				Figure S1_Panel J
	NND (Bin size = 2nm)	20250327_30024_D2_36K_TS_HCC_31_rec_4Kb3dawbp.mod	20250327_30024_D2_36K_TS_HCC_40-2_rec_4Kb3dawbp.mod	20250327_30024_D2_36K_TS_HCC_40-4_rec_4Kb3dawbp.mod	20250327_30024_D2_36K_TS_HCC_40_rec_4Kb3dawbp.mod	20250327_30024_D2_36K_TS_HCC_46_rec_4Kb3dawbp.mod			NND (Bin size = 2nm)	20250327_30024_H2_36K_TS_HCC_49_rec_4Kb3dawbp.mod	20250327_30024_H2_36K_TS_HCC_71_rec_4Kb3dawbp.mod	20250327_30024_H2_36K_TS_HCC_75_rec_4Kb3dawbp.mod	20250327_30024_H2_36K_TS_HCC_76_rec_4Kb3dawbp.mod
	0	0	6.66667	0	0	0			0	11.1111	13.3333	0	0
	2	0	13.3333	7.40741	0	0			2	0	13.3333	0	0
	4	0	26.6667	7.40741	0	0			4	11.1111	6.66667	13.3333	12.5
	6	0	26.6667	14.8148	0	40			6	0	26.6667	13.3333	18.75
	8	0	16.6667	11.1111	12.5	0			8	27.7778	6.66667	6.66667	31.25
	10	0	0	11.1111	12.5	0			10	11.1111	13.3333	0	25
	12	0	3.33333	29.6296	12.5	0			12	0	6.66667	26.6667	0
	14	0	3.33333	3.7037	6.25	10			14	11.1111	6.66667	13.3333	12.5
	16	0	0	3.7037	25	0			16	0	0	0	0
	18	0	0	3.7037	0	0			18	0	0	0	0
	20	0	3.33333	0	0	0			20	11.1111	0	0	0
	22	0	0	0	0	0			22	11.1111	0	0	0
	24	0	0	0	0	10			24	0	0	0	0
	26	0	0	0	0	0			26	5.55556	6.66667	0	0
	28	0	0	0	18.75	0			28	0	0	0	0
	30	0	0	3.7037	0	0			30	0	0	0	0
	32	0	0	0	0	0			32	0	0	13.3333	0
	34	0	0	0	0	0			34	0	0	0	0
	36	0	0	0	0	20			36	0	0	0	0
	38	0	0	0	0	10			38	0	0	0	0
	40	0	0	0	6.25	0			40	0	0	0	0

## Sheet: Raw Data_Panels K-L
	Figure S1_Panel L													Figure S1_Panel L
	MEAN VESICLE DIAMETER PER TOMOGRAM		56.7721		51.6528		45.0437		49.8705		48.5421			MEAN VESICLE DIAMETER PER TOMOGRAM		53.2176		48.4107		55.2065		48.0216
		RFP_D2													Cre_H2
		20250327_30024_D2_36K_TS_HCC_31_rec_4Kb3dawbp.mod		20250327_30024_D2_36K_TS_HCC_40-2_rec_4Kb3dawbp.mod		20250327_30024_D2_36K_TS_HCC_40-4_rec_4Kb3dawbp.mod		20250327_30024_D2_36K_TS_HCC_40_rec_4Kb3dawbp.mod		20250327_30024_D2_36K_TS_HCC_46_rec_4Kb3dawbp.mod					20250327_30024_H2_36K_TS_HCC_49_rec_4Kb3dawbp.mod		20250327_30024_H2_36K_TS_HCC_71_rec_4Kb3dawbp.mod		20250327_30024_H2_36K_TS_HCC_75_rec_4Kb3dawbp.mod		20250327_30024_H2_36K_TS_HCC_76_rec_4Kb3dawbp.mod
	Vesicle Number	Vesicle Distance to AZ (nm)	Vesicle Diameter (nm)	Vesicle Distance to AZ (nm)	Vesicle Diameter (nm)	Vesicle Distance to AZ (nm)	Vesicle Diameter (nm)	Vesicle Distance to AZ (nm)	Vesicle Diameter (nm)	Vesicle Distance to AZ (nm)	Vesicle Diameter (nm)				Vesicle Distance to AZ (nm)	Vesicle Diameter (nm)	Vesicle Distance to AZ (nm)	Vesicle Diameter (nm)	Vesicle Distance to AZ (nm)	Vesicle Diameter (nm)	Vesicle Distance to AZ (nm)	Vesicle Diameter (nm)
	0	362.35	49.596	163.065	76.3779	133.912	86.793	632.366	57.0354	20.8209	52.0758			0	268.933	52.0758	885.858	42.1566	388.893	57.0354	514.243	55.5475
	1	314.787	71.9142	69.8991	64.4748	18.0243	44.6364	584.492	39.6768	0	47.1162			1	266.907	49.596	860.215	47.1162	95.9467	57.0354	314.144	55.5475
	2	466.027	79.3536	29.3314	56.0435	1.47136	42.1566	768.557	47.1162	2.85864	47.1162			2	247.474	54.5556	920.526	54.5556	76.5219	52.0758	198.926	55.5475
	3	368.112	49.596	70.1096	64.4748	23.4775	72.9061	820.504	47.1162	75.2527	47.1162			3	304.302	47.1162	815.672	52.0758	33.914	59.5152	67.2684	52.5718
	4	450.559	44.6364	110.307	52.5718	2.20075	44.1404	448.355	57.0354	55.9366	47.1162			4	140.037	54.5556	877.039	47.1162	38.1979	54.5556	91.791	49.596
	5	238.606	57.0354	190.851	52.5718	22.9535	47.1162	271.304	52.0758	47.4717	49.596			5	0	52.0758	831.476	49.596	73.6597	59.5152	669.353	52.5718
	6	273.655	57.0354	7.51824	50.092	70.4006	49.596	390.93	47.1162	21.3994	52.0758			6	163.255	52.0758	191.88	44.6364	232.845	54.5556	15.0814	55.5475
	7	398.361	54.5556	187.982	52.5718	22.1452	44.6364	447.219	42.1566	12.161	47.1162			7	146.657	52.0758	149.477	52.0758	299.554	52.0758	576.693	52.5718
	8	399.458	57.0354	105.815	51.5798	18.6487	44.6364	309.939	52.0758	66.7681	49.596			8	94.7677	49.596	215.092	49.596	364.817	58.5233	327.866	52.5718
	9	331.136	59.5152	74.9509	55.5475	146.248	44.6364	620.629	47.1162	0	44.6364			9	79.8651	54.5556	209.029	42.1566	146.949	58.5233	679.759	58.5233
	10	270.067	54.5556	393.639	58.5233	362.565	44.6364	501.151	44.6364	39.1526	44.6364			10	273.874	49.596	199.463	42.1566	156.913	52.5718	621.492	55.5475
	11	256.577	57.0354	334.658	55.5475	226.675	42.1566	502.79	44.6364	62.7568	49.596			11	244.604	54.5556	267.974	52.0758	231.679	55.5475	412.8	55.5475
	12	675.42	61.995	69.7595	67.4506	327.744	47.1162	512.357	54.5556	52.5465	44.6364			12	134.622	54.5556	168.175	49.596	193.009	52.5718	630.441	42.1566
	13	672.123	60.5071	161.932	52.5718	181.358	39.6768	583.815	44.6364	79.9259	54.5556			13	123.387	47.1162	251.292	47.1162	184.931	58.5233	618.49	49.596
	14	397.849	49.596	198.358	52.5718	290.274	49.596	748.68	47.1162	46.1588	47.1162			14	216.485	54.5556	195.543	49.596	175.834	52.5718	706.822	44.6364
	15	332.072	67.4506	52.7155	58.5233	322.916	44.6364	796.089	54.5556	6.74535	47.1162			15	201.638	47.1162	142.677	49.596	60.9287	61.499	654.609	49.596
	16	610.869	49.596	99.1719	55.5475	216.501	42.1566	722.692	47.1162	88.7937	47.1162			16	82.3858	57.0354	243.411	44.6364	609.472	64.4748	623.149	52.0758
	17	73.6793	52.0758	56.4856	52.5718	388.732	39.6768	805.917	57.0354	146.558	42.1566			17	5.66576	52.0758	198.679	49.596	117.683	57.0354	511.645	54.5556
	18	149.701	52.0758	5.60275	61.499	425.52	49.596	866.915	44.6364	44.5127	49.596			18	201.096	49.596	292.608	47.1162	181.927	59.5152	694.453	44.6364
	19	215.543	61.995	101.509	55.5475	220.349	44.6364	766.536	44.6364	3.02272	49.596			19	265.997	49.596	219.376	44.6364	258.635	64.4748	468.094	54.5556
	20	79.5287	49.596	287.386	55.5475	291.085	39.6768	911.534	39.6768	52.1218	49.596			20	180.452	59.5152	985.066	52.0758	128.525	52.0758	538.499	44.6364
	21	212.694	49.596	255.436	52.0758	266.249	42.1566	680.817	47.1162	1.60208	52.0758			21	369.736	49.596	1033.24	44.6364	0	64.4748	545.721	44.6364
	22	164.669	49.596	190.715	52.0758	336.149	39.6768	105.314	44.6364	71.5862	47.1162			22	458.41	49.596	1065.42	47.1162	602.64	64.4748	262.011	44.6364
	23	133.128	49.596	214.01	47.1162	174.246	42.1566	90.0555	49.596	119.653	54.5556			23	537.76	79.3536	1017.87	49.596	313.087	61.499	315.639	47.1162
	24	19.2268	54.5556	244.039	47.1162	188.214	47.1162	59.6526	47.1162	80.4409	49.596			24	609.503	54.5556	970.073	52.0758	40.3877	61.499	269.332	49.596
	25	235.751	104.152	234.178	44.6364	272.496	49.596	171.816	47.1162	116.581	44.6364			25	144.309	49.596	892.08	44.6364	49.0332	55.5475	206.292	52.0758
	26	717.315	59.5152	248.329	49.596	345.035	42.1566	114.638	49.596	163.292	44.6364			26	114.105	59.5152	969.999	49.596	67.7496	51.8278	278.449	47.1162
	27	516.227	49.596	179.115	42.1566	237.233	42.1566	1.94058	47.1162	63.3213	49.596			27	0.312812	49.596	990.162	55.5475	0	56.5394	428.298	47.1162
	28	209.017	49.596	206.544	52.0758	184.395	47.1162	0.934467	49.596	126.108	47.1162			28	74.5076	49.596	106.001	52.5718	47.7449	67.4506	378.215	44.6364
	29	124.068	59.5152	96.4836	49.596	259.827	47.1162	92.3654	49.596	130.517	49.596			29	2.5002	54.5556	936.334	47.1162	9.28828	61.499	164.147	54.5556
	30	298.973	44.6364	116.916	54.5556	309.932	44.6364	3.45132	49.596	47.9222	55.5475			30	53.9403	49.596	773.6	49.596	59.7943	64.4748	324.377	47.1162
	31	138.309	47.1162	186.02	57.0354	303.472	42.1566	38.0313	44.6364	82.4369	49.596			31	16.064	54.5556	928.892	49.596	29.1614	61.499	329.539	47.1162
	32	341.2	54.5556	128.207	44.6364	369.924	44.6364	217.372	52.0758					32	61.0125	54.5556	719.264	74.394	409.707	58.5233	222.447	49.596
	33	323.484	49.596	57.9215	54.5556	340.892	47.1162	245.3	49.596					33	60.5608	66.9546	920.69	47.1162	29.7668	52.5718	293.201	49.596
	34	242.062	47.1162	176.295	47.1162	291.648	49.596	0	44.6364					34	135.275	49.596	960.166	47.1162	70.6317	61.499	278.618	42.1566
	35	190.932	54.5556	1.55827	52.0758	170.196	52.0758	84.4031	54.5556					35	105.517	52.0758	854.004	44.6364	189.556	58.5233	362.635	49.596
	36	222.559	52.0758	235.437	49.596	318.91	49.596	124.554	44.6364					36	68.6933	52.0758	396.105	57.0354	277.404	61.499	198.966	49.596
	37	280.894	49.596	100.141	52.0758	380.435	64.4748	70.4917	49.596					37	187.149	54.5556	389.892	47.1162	350.707	55.5475	378.444	44.6364
	38	356.634	47.1162	174.021	49.596	271.668	44.6364	2.8159	47.1162					38	106.012	49.596	460.671	44.6364	410.846	58.5233	58.6411	49.596
	39	140.211	52.0758	58.4411	49.596	378.729	39.6768	381.954	47.1162					39	21.666	47.1162	457.314	49.596	434.747	76.3779	103.157	54.5556
	40	266.532	44.6364	212.012	47.1162	222.187	47.1162	206.292	54.5556					40	144.7	86.793	428.246	47.1162	636.482	49.596	117.394	47.1162
	41	128.339	57.0354	174.092	52.0758	354.833	39.6768	418.269	49.596					41	75.7622	54.5556	398.209	59.5152	620.315	64.4748	84.3569	47.1162
	42	67.531	57.0354	5.68421	53.5637	228.794	39.6768	378.082	49.596					42	80.6289	49.596	416.679	47.1162	637.436	57.0354	624.432	54.5556
	43	100.529	52.0758	126.396	47.1162	336.358	39.6768	266.256	49.596					43	155.445	54.5556	271.715	39.6768	683.81	59.5152	659.933	49.596
	44	82.6481	44.6364	67.0436	52.0758	127.657	44.6364	532.511	52.0758					44	97.3979	49.596	293.07	44.6364	611.838	52.0758	525.196	44.6364
	45	100.41	54.5556	116.502	49.596	253.773	47.1162	466.171	27.2778					45	196.979	49.596	322.454	54.5556	547.537	57.0354	623.471	47.1162
	46	71.9749	44.6364	64.3696	52.0758	304.862	44.6364	502.549	44.6364					46	18.8162	49.596	182.579	49.596	682.847	54.5556	460.062	49.596
	47	36.4209	61.995	182.586	49.596	416.495	44.6364	458.518	52.0758					47	25.5798	54.5556	260.291	44.6364	51.5293	52.0758	546.204	47.1162
	48	141.529	54.5556	244.01	47.1162	302.131	49.596	595.612	47.1162					48	133.151	52.0758	92.861	54.5556	0	48.3561	516.723	44.6364
	49	196.79	47.1162	5.1611	49.596	281.346	42.1566	680.037	52.0758					49	220.203	44.6364	248.408	47.1162	45.9429	49.596	507.635	49.596
	50	495.45	52.5718	65.1738	57.0354	169.429	42.1566	630.504	67.4506					50	179.766	42.1566	200.171	44.6364	266.161	54.5556	668.269	47.1162
	51	472.873	66.9546	4.17733	51.5798	397.111	44.6364	24.7175	74.394					51	209.137	49.596	261.264	47.1162	83.3136	57.0354	641.365	52.0758
	52	409.912	64.4748	182.985	44.6364	314.509	42.1566	114.994	52.5718					52	213.741	52.0758	199.689	44.6364	92.6537	57.0354	634.429	44.6364
	53	364.742	52.0758	50.089	57.0354	188.573	47.1162	616.927	52.5718					53	721.479	49.596	278.65	44.6364	112.391	57.0354	585.445	49.596
	54	461.598	59.5152	94.5142	52.0758	260.092	39.6768	689.575	58.5233					54	634.886	54.5556	238.354	52.0758	145.526	49.596	570.171	42.1566
	55	391.111	61.995	4.54689	43.3965	348.172	47.1162	166.299	58.5233					55	599.922	49.596	138.283	49.596	109.203	52.0758	499.16	49.596
	56	547.087	52.0758	153.266	49.596	361.971	54.5556	92.0071	58.5233					56	756.016	44.6364	144.789	47.1162	106.31	52.0758	607.173	49.596
	57	518.317	54.5556	2.48156	49.1	341.584	49.596	214.705	49.596					57	799.778	47.1162	255.57	49.596	216.834	49.596	606.331	52.0758
	58	439.534	54.5556	191.976	44.6364	252.605	44.6364	131.279	52.5718					58	914.921	49.596	330.209	47.1162	179.12	59.5152	546.137	54.5556
	59	534.562	49.596	129.332	54.5556	296.751	39.6768	1024.35	49.596					59	61.3888	49.596	336.9	54.5556	173.539	44.6364	649.212	49.596
	60	327.548	52.0758	97.0607	57.0354	182.575	52.0758	388.615	67.4506					60	0.5599	47.1162	273.096	47.1162	59.9763	52.0758	542.863	44.6364
	61	399.798	49.596	211.726	42.1566	284.898	42.1566	475.463	64.4748					61	0	52.0758	225.69	47.1162	120.756	54.5556	555.005	47.1162
	62	212.051	57.0354	127.849	49.596	256.765	47.1162	527.033	61.499					62	108.181	54.5556	148.146	47.1162	146.502	52.0758	469.693	47.1162
	63	250.268	59.5152	84.1829	49.596	382.785	39.6768	552.995	52.5718					63	41.4569	52.0758	163.128	54.5556	189.484	47.1162	682.191	49.596
	64	299.505	64.4748	108.434	52.0758	243.998	47.1162	287.024	55.5475					64	104.493	52.0758	222.094	44.6364	155.173	57.0354	469.13	44.6364
	65	158.35	52.0758	169.877	47.1162	229.868	44.6364	166.298	58.5233					65	29.6323	52.0758	227.593	52.0758	105.469	49.596	498.613	49.596
	66	101.558	52.0758	41.7797	47.1162	329.312	44.6364	775.724	58.5233					66	169.194	44.6364	286.392	44.6364	50.7072	52.0758	577.782	47.1162
	67	328.77	54.5556	159.031	49.596	391.587	47.1162	777.348	37.197					67	60.7206	47.1162	231.563	44.6364	194.725	52.0758	647.414	57.0354
	68	245.835	49.596	189.934	49.596	179.505	44.6364	800.342	47.1162					68	165.751	69.4344	280.316	47.1162	183.425	52.0758	507.35	49.596
	69	299.348	49.596	0	52.0758	308.453	44.6364	1012.64	59.5152					69	103.542	49.596	102.179	44.6364	47.3088	49.596	593.648	52.0758
	70	54.8793	47.1162	64.7163	49.596	238.958	42.1566	983.893	44.6364					70	222.884	52.0758	65.6672	49.596	204.983	57.0354	637.586	54.5556
	71	188.55	57.0354	202.481	52.0758	229.963	44.6364	915.811	57.0354					71	243.258	52.0758	367.08	44.6364	2.1378	55.5475	534.808	49.596
	72	258.961	54.5556	77.2235	54.5556	133.347	44.6364	0	47.1162					72	7.47824	52.0758	286.474	42.1566	90.739	54.5556	623.306	47.1162
	73	751.064	47.1162	1.41261	48.8521	177.092	42.1566	23.4342	44.6364					73	13.2854	57.0354	244.883	42.1566	134.098	52.0758	516.062	44.6364
	74	469.319	61.995	2.28424	44.6364	245.778	44.6364	51.136	49.596					74	171.978	54.5556	332.193	42.1566	85.41	52.0758	520.098	47.1162
	75	486.561	59.5152	12.321	57.0354	111.393	44.6364	0	44.6364					75	43.7766	54.5556	319.085	39.6768	266.994	74.394	612.638	52.0758
	76	514.775	54.5556	6.2801	58.0273	202.362	42.1566	0	44.6364					76	139.045	66.9546	167.043	49.596	57.7789	52.0758	571.567	47.1162
	77	426.173	54.5556	114.838	57.0354	215.623	42.1566	0	44.6364					77	95.9301	49.596	125.848	47.1162	37.7935	61.995	610.916	47.1162
	78	557.725	59.5152	120.485	47.1162	0	47.1162	0	47.1162					78	150.375	52.0758	170.412	49.596	239.773	52.0758	477.687	44.6364
	79	536.638	59.5152	70.2933	47.1162	195.207	44.6364	5.11871	44.6364					79	2.22768	52.0758	245.946	52.0758	176.474	52.0758	526.499	49.596
	80	626.053	66.9546	102.885	49.596	166.461	42.1566	81.4894	44.6364					80	78.6805	52.0758	248.005	44.6364	104.709	57.0354	419.7	44.6364
	81	466.215	57.0354	119.168	49.596	7.88725	49.596	35.2412	52.0758					81	0.215174	49.596	132.516	44.6364	169.504	59.5152	339.052	42.1566
	82	483.252	54.5556	9.39704	54.5556	62.2077	52.0758	49.435	49.596					82	126.905	42.1566	109.255	49.596	98.771	54.5556	309.222	47.1162
	83	515.502	66.9546	74.3935	49.596	56.6273	52.0758	134.698	44.6364					83	200.077	54.5556	398.435	49.596	245.622	52.0758	421.268	49.596
	84	494.789	57.0354	154.921	49.596	272.131	42.1566	0.428383	47.1162					84	45.537	52.0758	197	44.6364	154.081	54.5556	461.252	49.596
	85	548.794	59.5152	185.968	47.1162	279.333	49.596	118.731	49.596					85	39.9619	49.596	235.209	47.1162	175.756	52.0758	267.044	49.596
	86	293.275	54.5556	41.0007	57.0354	151.715	47.1162	225.969	54.5556					86	162.383	52.5718	320.447	49.596	29.5174	57.0354	476.541	44.6364
	87	379.141	59.5152	61.1265	52.0758	211.878	47.1162	135.326	44.6364					87	207.798	52.5718	207.326	42.1566	89.9779	54.5556	346.993	44.6364
	88	383.454	49.596	129.891	52.0758	301.977	44.6364	86.1259	57.0354					88	226.48	52.5718	126.024	47.1162	175.118	64.4748	291.881	47.1162
	89	319.393	49.596	7.62713	49.596	116.411	49.596	103.637	49.596					89	0	58.5233	38.3977	49.596	20.6626	59.5152	236.592	52.0758
	90	378.279	66.9546	7.46821	51.0839	148.543	49.596	61.9533	47.1162					90	898.463	49.596	120.506	49.596	197.693	54.5556	451.054	47.1162
	91	342.291	57.0354	6.28738	54.5556	258.982	44.6364	148.702	47.1162					91	778.597	70.4263	63.6656	47.1162	86.0433	54.5556	459.682	47.1162
	92	140.524	47.1162	113.066	47.1162	109.206	52.0758	178.752	42.1566					92	798.931	58.5233	89.4099	52.0758	92.0302	54.5556	647.753	49.596
	93	175.489	52.0758	33.7756	49.596	208.397	44.6364	435.645	47.1162					93	832.308	55.5475	5.28668	44.6364	187.184	49.596	636.242	55.5475
	94	635.98	67.4506	9.97083	49.596	250.106	44.6364	427.284	47.1162					94	863.056	58.5233	89.1878	44.6364	223.805	54.5556	367.58	52.5718
	95	349.025	58.5233	5.9787	50.5879	234.748	39.6768	591.45	49.596					95	412.667	58.5233	47.7253	52.0758	239.72	52.0758	295.228	55.5475
	96	245.262	64.4748	109.535	54.5556	244.243	39.6768	382.803	71.9142					96	231.538	52.5718	1.82727	52.0758	439.288	54.5556	351.074	52.5718
	97	303.549	55.5475	6.36303	52.0758	287.688	42.1566	513.955	47.1162					97	319.549	64.4748	5.47153	52.0758	339.349	52.0758	68.3841	52.0758
	98	245.668	55.5475	64.4087	59.5152	115.339	39.6768	425.116	47.1162					98	160.608	55.5475	97.3868	44.6364	494.058	57.0354	3.89779	47.1162
	99	247.874	55.5475	7.43907	47.1162	135.712	49.596	646.643	47.1162					99	123.905	67.4506	55.9102	49.596	322.794	52.0758	7.17227	45.6283
	100	269.392	58.5233	2.43433	47.1162	201.113	47.1162	664.585	47.1162					100	98.6254	55.5475	159.902	42.1566	300.709	52.0758	657.588	52.5718
	101	86.9689	55.5475	79.4074	52.0758	149.231	39.6768	539.136	47.1162					101	41.3388	61.499	61.5225	49.596	388.496	49.596	166.105	55.5475
	102	110.39	67.4506	9.84746	52.0758	175.662	39.6768	500.869	44.6364					102	37.6448	55.5475	4.12955	47.1162	549.322	52.0758	328.833	49.596
	103	129.711	58.5233	296.261	49.596	9.9572	59.5152							103	74.9796	55.5475	96.8174	47.1162	244.844	54.5556	59.5708	43.1485
	104	673.779	82.3294	338.085	47.1162	148.229	44.6364							104	393.722	52.5718	126.154	44.6364	305.865	57.0354	60.8764	48.1081
	105	563.434	58.5233	337.94	57.0354	209.605	49.596							105	876.507	55.5475	1076.49	49.596	290.118	52.0758	278.27	52.5718
	106	346.308	61.499	282.114	49.596	207.163	42.1566							106	62.1835	55.5475	1081.12	52.0758	345.264	57.0354	193.339	49.596
	107	546.205	58.5233	282.28	49.596	325.641	39.6768							107	200.025	58.5233	1088.08	39.6768	234.229	54.5556	269.673	61.499
	108	405.667	58.5233	290.636	47.1162	129.007	37.197							108	208.083	55.5475	1007.55	42.1566	295.436	59.5152	357.485	52.5718
	109	316.913	67.4506	241.139	52.0758	113.634	44.6364							109	421.438	55.5475	979.722	57.0354	541.709	54.5556	486.588	52.5718
	110	368.262	61.499	233.075	49.596	158.889	44.6364							110	906.978	49.596	1013.83	42.1566	238.576	52.0758	197.78	45.1323
	111	429.354	55.5475	295.661	52.0758	248.346	42.1566							111	234.022	49.596	1091.77	47.1162	353.84	57.0354	114.901	56.0435
	112	681.621	112.087	210.173	49.596	46.3067	47.1162							112	888.631	47.1162	1037.99	42.1566	290.584	57.0354	188.821	49.596
	113			253.135	44.6364	96.217	47.1162							113	851.602	44.6364	1074.36	47.1162	590.686	54.5556	365.028	47.1162
	114			353.287	44.6364	196.052	42.1566							114	415.189	74.394	1042.39	44.6364	747.922	52.0758	202.791	44.6364
	115			392.357	47.1162	209.302	42.1566							115	289.975	57.0354	1010.19	49.596	629.837	57.0354	246.329	49.596
	116			326.959	49.596	295.138	47.1162							116	435.794	64.4748	1090.28	47.1162	605.607	61.995	245.857	44.6364
	117			361.187	49.596	3.81294	44.6364							117	380.547	52.0758	887.594	44.6364	684.701	59.5152	298.871	44.6364
	118			372.029	47.1162	247.096	44.6364							118	741.729	52.0758	828.797	47.1162	648.286	57.0354	136.554	47.1162
	119			411.533	59.5152	287.48	42.1566							119	596.139	47.1162	886.474	53.5637	645.133	54.5556	417.882	47.1162
	120			264.542	49.596	191.471	42.1566							120	730.254	54.5556	381.54	47.1162	699.14	49.596	209.921	47.1162
	121			213.364	47.1162	260.77	39.6768							121	519.884	52.0758	360.842	44.6364	149.539	52.0758	346.837	44.6364
	122			234.859	49.596	161.125	44.6364							122	593.3	47.1162	369.461	44.6364	83.15	54.5556	413.729	47.1162
	123			277.036	44.6364	272.568	52.0758							123	572.777	47.1162	424.26	42.1566	71.1446	49.596	439.949	49.596
	124			400.098	47.1162	66.1923	47.1162							124	531.163	47.1162	559.086	44.6364	66.4845	57.0354	253.819	47.1162
	125			261.034	52.0758	180.8	37.197							125	474.478	49.596	367.041	49.596	148.496	44.6364	351.14	47.1162
	126			298.446	49.596	109.569	52.0758							126	626.15	74.394	518.311	49.596	119.627	49.596	278.18	47.1162
	127			189.633	49.596	58.6558	52.0758							127	717.755	57.0354	345.405	42.1566	75.2054	57.0354	258.283	47.1162
	128			306.163	49.596	239.63	42.1566							128	534.617	52.0758	319.019	52.0758	54.9531	57.0354	311.141	44.6364
	129			296.855	47.1162	179.676	49.596							129	551.055	52.0758	429.1	44.6364	65.9657	54.5556	329.129	47.1162
	130			374.292	47.1162	207.479	37.197							130	491.312	49.596	377.598	44.6364	124.58	57.0354	182.175	47.1162
	131			251.833	52.0758	132.411	42.1566							131	495.446	47.1162	534.33	54.5556	0.588611	50.092	225.099	44.6364
	132			270.431	47.1162	179.131	44.6364							132	543.318	49.596	397.125	47.1162	116.417	52.0758	242.304	49.596
	133			249.972	49.596	256.102	42.1566							133	571.16	44.6364	351.048	44.6364	10.8848	54.5556	314.306	44.6364
	134			191.848	44.6364	231.298	44.6364							134	678.804	52.0758	390.605	49.596	44.6983	54.5556	207.281	49.596
	135			320.518	47.1162	101.264	42.1566							135	521.523	49.596	346.361	49.596	81.8023	57.0354	439.38	47.1162
	136			317.125	54.5556	90.2762	44.6364							136	798.585	49.596	402.02	49.596	30.2745	54.5556	378.023	52.0758
	137			210.114	52.0758	141.526	47.1162							137	825.943	49.596	360.864	49.596	89.6457	54.5556	424.303	49.596
	138			262.854	49.596	191.759	42.1566							138	823.908	47.1162	344.443	44.6364	173.83	57.0354	154.729	44.6364
	139			171.566	49.596	333.125	42.1566							139			306.441	49.596	359.368	47.1162	447.528	49.596
	140			211.321	52.0758	144.306	42.1566							140			305.708	44.6364	220.05	52.0758	355.278	44.6364
	141			264.189	39.6768	99.1734	44.6364							141			122.196	42.1566	263.595	54.5556	233.611	49.596
	142			131.626	49.596	66.702	44.6364							142			190.403	54.5556	258.149	49.596	296.001	49.596
	143			173.603	52.0758	115.47	44.6364							143			171.225	47.1162	322.134	52.0758	351.962	47.1162
	144			251.467	57.0354	232.094	34.7172							144			208.248	47.1162	318.296	57.0354	144.245	47.1162
	145			220.983	49.596	215.687	44.6364							145			283.017	47.1162	256.168	57.0354	269.758	42.1566
	146			144.637	47.1162	277.441	37.197							146			279.04	49.596	199.002	54.5556	18.2672	49.596
	147			237.196	49.596	3.98721	44.1404							147			72.1092	47.1162	336.945	34.7172	125.942	42.1566
	148			166.762	49.596	233.77	42.1566							148			161.465	49.596	318.645	57.0354	83.1016	49.596
	149			273.298	57.0354	62.3549	54.5556							149			78.5637	44.6364	208.434	64.4748	69.2136	47.1162
	150			2.30634	49.596	170.856	39.6768							150			252.207	42.1566	374.164	49.596	102.541	47.1162
	151			119.673	49.596	222.937	42.1566							151			117.378	44.6364	314.895	54.5556	242.306	49.596
	152			148.579	47.1162	186.413	44.6364							152			64.4994	44.6364	327.912	54.5556	86.0735	44.6364
	153			50.2794	54.5556	160.277	42.1566							153			96.8478	44.6364	269.887	52.0758	0	47.1162
	154			256.312	49.596	140.349	42.1566							154			105.472	49.596	256.317	54.5556	0.300771	57.0354
	155			236.371	49.596	235.558	44.6364							155			56.5552	47.1162	329.889	49.596	112.733	49.596
	156			132.683	49.596	301.11	44.6364							156			263.052	42.1566	76.7285	59.5152	54.2975	47.1162
	157			215.962	54.5556	282.141	47.1162							157			285.56	49.596	525.223	49.596	216.993	47.1162
	158			335.859	32.2374	266.564	44.6364							158			277.551	44.6364	484.17	59.5152	48.5006	44.6364
	159			174.375	49.596	131.75	42.1566							159			190.837	44.6364	433.72	37.197	30.535	49.596
	160			275.798	49.596	202.767	44.6364							160			128.973	49.596			128.986	47.1162
	161			249.11	44.6364	207.209	39.6768							161			301.307	47.1162			0	47.1162
	162			262.641	49.596	87.656	44.6364							162			323.227	42.1566			149.96	47.1162
	163			218.3	47.1162	282.943	39.6768							163			293.304	44.6364			170.759	44.6364
	164			206.579	47.1162	134.592	44.6364							164			213.529	44.6364			95.0732	47.1162
	165			168.334	52.0758	235.226	44.6364							165			268.484	44.6364			104.885	44.6364
	166			147.652	86.793	303.412	42.1566							166			320.816	44.6364			79.5965	44.6364
	167			98.6118	49.596	252.515	44.6364							167			202.152	42.1566			109.855	44.6364
	168			69.501	49.596	133.649	44.6364							168			220.385	42.1566			4.05436	49.596
	169			108.616	47.1162	44.9049	44.6364							169			24.0042	42.1566			211.546	49.596
	170			125.2	44.6364	207.023	42.1566							170			222.251	42.1566			55.7108	44.6364
	171			202.012	49.596	178.58	42.1566							171			181.262	44.6364			93.0027	49.596
	172			282.75	37.197	261.717	42.1566							172			62.8677	47.1162			165.709	42.1566
	173			114.736	42.1566	260.616	44.6364							173			104.661	44.6364			144.132	42.1566
	174			40.4256	49.596	156.619	47.1162							174			97.1932	47.1162			45.6089	49.596
	175			123.76	52.0758	91.1348	44.6364							175			138.968	52.0758			109.673	47.1162
	176			153.01	49.596	218.6	44.6364							176			257.651	42.1566			23.2505	49.596
	177			205.677	47.1162	174.495	42.1566							177			180.065	57.0354			58.0821	44.6364
	178			121.775	49.596	352.478	42.1566							178			92.0772	44.6364			255.986	52.0758
	179			192.633	52.0758	230.421	39.6768							179			300.058	52.0758			97.0056	44.6364
	180			242.355	54.5556	135.67	42.1566							180			226.836	44.6364			106.38	39.6768
	181			242.812	39.6768	110.488	37.197							181			231.147	47.1162			38.729	44.6364
	182			161.448	54.5556	81.029	49.596							182			197.758	52.0758			190.306	44.6364
	183			83.0219	52.0758	115.407	42.1566							183			180.775	42.1566			2.90872	47.1162
	184			73.6753	52.0758	308.702	47.1162							184			118.913	44.6364			157.728	47.1162
	185			101.358	54.5556	189.505	42.1566							185			94.7924	49.596			148.679	47.1162
	186			145.557	54.5556	227.076	47.1162							186			138.464	44.6364			166.461	44.6364
	187			186.509	52.0758	335.667	44.6364							187			254.185	44.6364			47.4735	53.5637
	188			29.8183	54.5556	265.796	44.6364							188			138.236	42.1566			82.1538	44.6364
	189			92.9259	54.5556	285.666	44.6364							189			219.155	47.1162			2.42698	47.1162
	190			84.3667	52.0758	157.019	44.6364							190			120.344	47.1162			132.719	44.6364
	191			143.283	44.6364	144.785	42.1566							191			193.491	47.1162			99.4771	49.1
	192			137.745	42.1566	187.246	42.1566							192			274.512	47.1162			581.833	44.6364
	193			178.846	47.1162	181.88	42.1566							193			65.7957	44.6364			613.175	52.0758
	194			232.998	47.1162	214.399	47.1162							194			5.51538	44.6364			583.98	49.596
	195			230.587	61.995	305.55	44.6364							195			23.2992	47.1162			478.336	42.1566
	196			198.827	49.596	129.652	44.6364							196			7.2314	47.1162			424.749	47.1162
	197			128.197	47.1162	318.076	49.596							197			10.6448	54.5556			451.424	49.596
	198			147.885	52.0758	83.9576	47.1162							198			5.43472	42.1566			386.018	49.596
	199			236.671	59.5152	229.048	39.6768							199			6.43003	49.596			521.729	47.1162
	200			103.372	54.5556	271.576	47.1162							200			1032.41	44.6364			358.557	49.596
	201			246.129	64.4748	106.114	44.6364							201			1098.28	44.6364			513.449	57.0354
	202			427.762	59.5152	238.121	39.6768							202			712.425	47.1162			456.884	52.0758
	203			395.624	52.0758	291.344	42.1566							203			660.819	52.0758			538.625	49.596
	204			297.422	52.0758	274.286	42.1566							204			680.817	69.4344			307.772	44.6364
	205			385.287	59.5152	44.7598	47.1162							205			657.355	49.596			428.633	44.6364
	206			295.444	52.0758	135.659	47.1162							206			1125.2	49.596			482.436	49.596
	207			430.285	47.1162	94.7007	44.6364							207			644.022	55.5475			528.113	54.5556
	208			258.788	47.1162	165.512	42.1566							208			790.612	52.5718			427.904	47.1162
	209			295.349	91.7526	165.691	44.6364							209			626.439	64.4748			393.701	47.1162
	210			358.437	64.4748	191.569	47.1162							210			528.263	52.5718			414.297	44.6364
	211			385.822	47.1162	225.08	47.1162							211			476.676	55.5475			414.724	44.6364
	212			376.395	47.1162	351.919	44.6364							212			367.969	55.5475			448.611	44.6364
	213			293.011	49.596	138.579	39.6768							213			603.712	49.596			465.368	44.6364
	214			359.087	47.1162	5.84817	71.9142							214			592.452	52.5718			343.955	44.6364
	215			330.416	49.596	42.765	39.6768							215			277.166	55.5475			320.563	44.6364
	216			409.629	49.596	102.267	37.197							216			67.8028	55.5475			387.365	42.1566
	217			304.55	54.5556	122.491	47.1162							217			36.6539	55.5475			486.967	49.596
	218			381.532	49.596	166.33	52.0758							218			6.59168	52.5718			443.835	39.6768
	219			325.401	49.596	140.198	42.1566							219			170.348	61.499			456.536	37.197
	220			356.459	82.3294	0.428548	49.596							220			29.2832	55.5475			402.632	47.1162
	221			332.409	52.5718	118.73	44.6364							221			143.377	55.5475			392.671	52.0758
	222			343.831	46.6202	110.509	49.596							222			95.0129	52.5718			430.019	49.596
	223			379.892	55.5475	96.0663	44.6364							223			73.397	49.596			540.766	44.6364
	224			227.792	55.5475	81.2998	44.6364							224			119.012	61.499			358.694	44.6364
	225			29.9909	61.499	113.672	42.1566							225			167.886	58.5233			411.239	44.6364
	226			61.778	64.4748	130.333	44.6364							226			238.212	49.596			294.866	47.1162
	227			11.5378	52.5718	4.23307	42.1566							227			366.807	55.5475			384.693	44.6364
	228			10.1692	61.499	7.59792	54.5556							228			961.368	52.5718			469.886	49.596
	229			109.747	55.5475	73.8216	54.5556							229			1032.94	52.5718			338.309	47.1162
	230			158.744	58.5233	56.7988	44.6364							230			996.938	52.5718			449.988	42.1566
	231			106.492	55.5475	140.729	44.6364							231			978.481	52.5718			460.289	44.6364
	232			179.386	52.5718	3.43785	52.0758							232			768.412	52.5718			331.702	42.1566
	233			150.933	52.5718	65.5172	47.1162							233			593.632	55.5475			56.2625	44.6364
	234			166.464	55.5475	52.0367	52.0758							234			327.489	49.596			259.407	44.6364
	235			108.633	52.5718	0	44.6364							235			415.322	52.5718			95.4306	49.596
	236			42.3465	58.5233	132.94	44.6364							236			867.189	52.5718			291.03	49.596
	237			290.515	49.596	198.808	39.6768							237			597.968	55.5475			248.547	47.1162
	238					142.843	42.1566							238			709.637	49.596			356.967	47.1162
	239					48.0916	42.1566							239			974.805	54.5556			91.9259	42.1566
	240					90.8089	47.1162							240			668.042	47.1162			302.375	44.6364
	241					88.5379	44.6364							241			612.155	49.596			361.378	44.6364
	242					62.2787	47.1162							242			399.387	47.1162			199.725	47.1162
	243					138.562	42.1566							243			628.769	47.1162			55.1648	44.6364
	244					182.64	37.197							244			531.839	49.596			229.625	49.596
	245					166.285	39.6768							245			674.29	44.6364			236.282	49.596
	246					2.38472	42.1566							246			671.147	44.6364			218.825	44.6364
	247					117.089	44.6364							247			359.514	47.1162			168.906	44.6364
	248					45.2675	49.596							248			464.228	52.0758			156.864	47.1162
	249					106.382	42.1566							249			602.904	44.6364			250.754	47.1162
	250					92.5897	39.6768							250			614.204	47.1162			151.923	44.6364
	251					180.099	42.1566							251			627.551	47.1162			331.157	49.596
	252					50.5226	42.1566							252			289.4	42.1566			276.1	54.5556
	253					210.573	42.1566							253			239.9	52.0758			304.047	49.596
	254					0	52.0758							254			221.235	52.0758			371.298	42.1566
	255					154.779	47.1162							255			277.036	49.596			92.2427	44.6364
	256					0	47.6122							256			1048.66	49.596			266.576	47.1162
	257					90.5254	47.1162							257			754.572	44.6364			353.693	44.6364
	258					110.795	49.596							258			750.426	54.5556			70.0063	47.1162
	259					146.75	42.1566							259							190.882	47.1162
	260					184.934	44.6364							260							104.041	49.596
	261					0	44.6364							261							311.128	42.1566
	262					44.4073	52.0758							262							247.137	54.5556
	263					197.268	47.1162							263							272.417	42.1566
	264					0	51.5798							264							104.601	44.6364
	265					183.257	39.6768							265							202.376	52.0758
	266					92.7979	47.1162							266							327.379	47.1162
	267					113.767	42.1566							267							242.331	47.1162
	268					110.795	39.6768							268							263.209	44.6364
	269					125.668	42.1566							269							155.833	49.596
	270					152.512	42.1566							270							179.396	54.5556
	271					236.119	42.1566							271							0.645992	52.0758
	272					47.8785	44.6364							272							30.2698	52.0758
	273					208.079	44.6364							273							47.0916	52.0758
	274					18.5217	49.1							274							7.79379	44.6364
	275					157.853	42.1566							275
	276					128.113	49.596							276
	277					19.0006	43.6445							277
	278					45.3677	39.6768							278
	279					223.595	44.6364							279
	280					174.107	44.6364							280
	281					0	37.197							281
	282					58.3559	52.0758							282
	283					81.238	49.596							283
	284					62.8035	44.6364							284
	285					135.728	47.1162							285
	286					98.4578	47.1162							286
	287					147.677	44.6364							287
	288					143.795	39.6768							288
	289					124.895	49.596							289
	290					108.93	44.6364							290
	291					187.323	49.596							291
	292					208.186	44.6364							292
	293					111.85	39.6768							293
	294					101.423	44.6364							294
	295					74.7782	47.1162							295
	296					48.1041	49.596							296
	297					91.4752	44.6364							297
	298					53.9024	52.0758							298
	299					75.9489	47.1162							299
	300					34.9371	54.5556							300
	301					78.22	44.6364							301
	302					107.304	44.6364							302
	303					444.591	49.596							303
	304					440.091	47.1162							304
	305					407.804	47.1162							305
	306					502.615	44.6364							306
	307					546.811	47.1162							307
	308					413.737	37.197							308
	309					367.077	44.6364							309
	310					461.636	49.596							310
	311					379.091	44.6364							311
	312					410.268	44.6364							312
	313					469.98	49.596							313
	314					472.839	44.6364							314
	315					439.131	42.1566							315
	316					422.873	57.0354							316
	317					516.221	49.596							317
	318					392.358	49.596							318
	319					437.733	44.6364							319
	320					481.604	44.6364							320
	321					372.341	42.1566							321
	322					523.441	47.1162							322
	323					427.862	49.596							323
	324					524.511	42.1566							324
	325					475.574	44.6364							325
	326					534.71	39.6768							326
	327					518.672	39.6768							327
	328					455.156	44.6364							328
	329					499.99	47.1162							329
	330					296.115	47.1162							330
	331					457.618	44.6364							331
	332					455.678	49.596							332
	333					428.688	44.6364							333
	334					304.108	42.1566							334
	335					381.14	44.6364							335
	336					471.657	47.1162							336
	337					411.546	42.1566							337
	338					383.045	44.6364							338
	339					329.754	37.197							339
	340					342.889	42.1566							340
	341					337.444	32.2374							341
	342					437.676	42.1566							342
	343					473.171	44.6364							343
	344					501.893	44.6364							344
	345					463.983	42.1566							345
	346					291.636	39.6768							346
	347					444.771	42.1566							347
	348					254.887	47.1162							348
	349					432.072	42.1566							349
	350					422.43	42.1566							350
	351					492.642	44.6364							351
	352					222.491	39.6768
	353					360.39	42.1566
	354					297.041	42.1566
	355					531.228	47.1162
	356					320.041	42.1566
	357					375.592	44.6364
	358					376.284	47.1162
	359					365.467	39.6768
	360					509.403	54.5556
	361					535.589	44.6364
	362					335.51	42.1566
	363					405.857	42.1566
	364					406.658	44.6364
	365					487.531	44.6364
	366					372.413	44.6364
	367					472.488	47.1162
	368					596.845	44.6364
	369					296.404	49.596
	370					337.912	42.1566
	371					338.782	42.1566
	372					526.098	47.1162
	373					251.21	44.6364
	374					495.814	47.1162
	375					469.895	42.1566
	376					317.758	44.6364
	377					421.498	52.0758
	378					452.463	44.6364
	379					454.193	42.1566
	380					382.665	44.6364
	381					448.253	44.6364
	382					568.862	42.1566
	383					346.898	42.1566
	384					440.307	44.6364
	385					459.564	44.6364
	386					364.393	44.6364
	387					280.039	44.6364
	388					388.926	44.6364
	389					426.648	44.6364
	390					514.107	49.596
	391					482.667	52.0758
	392					357.797	37.197
	393					364.419	47.1162
	394					340.006	44.6364
	395					326.984	44.6364
	396					396.014	42.1566
	397					497.036	42.1566
	398					563.965	47.1162
	399					531.26	44.6364
	400					431.751	39.6768
	401					356.461	47.1162
	402					538.07	44.6364
	403					497.476	42.1566
	404					512.891	42.1566
	405					315.899	42.1566
	406					467.348	39.6768
	407					485.796	44.6364
	408					264.127	49.596
	409					413.558	42.1566
	410					317.673	42.1566
	411					468.371	44.6364
	412					327.567	39.6768
	413					387.029	39.6768
	414					415.665	42.1566
	415					445.88	42.1566
	416					428.687	44.6364
	417					413.347	42.1566
	418					455.7	44.6364
	419					541.303	49.596
	420					521.752	44.6364
	421					460.565	42.1566
	422					350.345	42.1566
	423					387.871	37.197
	424					455.981	39.6768
	425					375.815	44.6364
	426					388.506	44.6364
	427					538.2	39.6768
	428					387.371	49.596
	429					359.08	42.1566
	430					434.712	44.6364
	431					499.61	54.5556
	432					517.944	42.1566
	433					497.272	42.1566
	434					436.006	42.1566
	435					491.115	42.1566
	436					330.314	44.6364
	437					339.301	47.1162
	438					518.666	44.6364
	439					612.695	49.596
	440					299.844	42.1566
	441					415.194	42.1566
	442					532.198	44.6364
	443					385.416	44.6364
	444					442.62	42.1566
	445					480.123	42.1566
	446					474.152	37.197
	447					386.075	42.1566
	448					442.255	39.6768
	449					385.717	44.6364
	450					353.057	44.6364
	451					526.394	44.6364
	452					484.352	47.1162
	453					401.252	42.1566
	454					485.825	42.1566
	455					426.532	42.1566
	456					554.181	57.0354
	457					535.677	44.6364
	458					535.156	44.6364
	459					367.104	44.6364
	460					572.5	47.1162
	461					374.041	42.1566
	462					381.358	37.197
	463					457.22	42.1566
	464					310.962	42.1566
	465					509.093	39.6768
	466					386.712	37.197
	467					447.06	49.596
	468					512.097	44.6364
	469					511.187	44.6364
	470					399.113	49.596
	471					347.591	44.6364
	472					448.522	37.197
	473					610.564	49.596
	474					452.382	42.1566
	475					552.256	42.1566
	476					489.296	37.197
	477					412.205	42.1566
	478					273.092	39.6768
	479					191.219	42.1566
	480					389.83	52.0758
	481					162.414	39.6768
	482					235.24	37.197
	483					321.185	42.1566
	484					311.716	47.1162
	485					112.682	42.1566
	486					207.413	47.1162
	487					352.054	39.6768
	488					200.336	39.6768
	489					368.695	37.197
	490					238.884	39.6768
	491					238.197	42.1566
	492					363.843	42.1566
	493					336.161	42.1566
	494					219.157	44.6364
	495					327.694	47.1162
	496					278.864	44.6364
	497					198.57	42.1566
	498					438.309	49.596
	499					279.225	44.6364
	500					253.605	44.6364
	501					446.775	39.6768
	502					155.253	44.6364
	503					371.904	37.197
	504					286.764	39.6768
	505					186.207	57.0354
	506					176.983	39.6768
	507					467.674	44.6364
	508					249.377	42.1566
	509					358.512	39.6768
	510					331.049	39.6768
	511					296.48	44.6364
	512					372.278	44.6364
	513					426.809	44.6364
	514					388.722	49.596
	515					155.425	57.0354
	516					204.825	42.1566
	517					244.792	37.197
	518					213.86	39.6768
	519					317.532	39.6768
	520					335.477	52.0758
	521					254.131	44.6364
	522					405.13	44.6364
	523					144.295	47.1162
	524					414.214	42.1566
	525					259.42	42.1566
	526					355.185	42.1566
	527					231.242	49.596
	528					227.924	44.6364
	529					259.943	49.596
	530					188.818	44.6364
	531					288.429	44.6364
	532					304.251	42.1566
	533					183.113	42.1566
	534					236.269	42.1566
	535					401.642	42.1566
	536					319.818	49.596
	537					351.965	49.596
	538					460.813	44.6364
	539					374.19	44.6364
	540					275.234	42.1566
	541					360.126	42.1566
	542					161.179	39.6768
	543					324.039	44.6364
	544					430.14	44.6364
	545					429.098	47.1162
	546					341.822	44.6364
	547					344.24	37.197
	548					382.309	47.1162
	549					295.723	42.1566
	550					240.18	47.1162
	551					254.845	49.596
	552					290.31	42.1566
	553					184.542	42.1566
	554					384.183	44.6364
	555					372.605	42.1566
	556					278.949	44.6364
	557					314.116	52.0758
	558					424.93	47.1162
	559					221.431	44.6364
	560					147.919	44.6364
	561					240.1	37.197
	562					342.614	44.6364
	563					261.755	49.596
	564					313.861	39.6768
	565					219.465	42.1566
	566					208.311	42.1566
	567					472.937	44.6364
	568					406.136	44.6364
	569					281.121	42.1566
	570					259.874	39.6768
	571					268.561	44.6364
	572					376.505	39.6768
	573					371.326	44.6364
	574					177.093	44.6364
	575					235.517	42.1566
	576					252.517	39.6768
	577					295.97	44.6364
	578					346.195	52.5718
	579					296.03	49.596
	580					245.242	49.596
	581					235.452	49.596
	582					192.602	52.5718
	583					258.48	49.596
	584					93.8638	49.596
	585					136.136	49.596
	586					172.881	49.596
	587					383.01	61.499
	588					184.177	55.5475
	589					227.366	55.5475
	590					95.1916	49.596
	591					119.745	52.5718
	592					172.693	55.5475
	593					96.4256	52.5718
	594					128.438	55.5475
	595					170.148	52.5718
	596					317.983	61.499
	597					278.68	55.5475
	598					351.288	55.5475
	599					386.13	49.596
	600					399.278	49.596
	601					309.858	49.596
	602					332.019	61.499
	603					83.5893	49.596
	604					456.3	55.5475
	605					364.137	55.5475
	606					387.329	58.5233
	607					290.483	42.1566
	608					392.636	52.0758
	609					220.011	44.6364
	610					335.667	39.6768
	611					357.673	42.1566
	612					343.691	42.1566
	613					442.259	44.6364
	614					470.336	39.6768
	615					315.272	42.1566
	616					416.288	47.1162
	617					445.021	44.6364
	618					333.105	44.6364
	619					466.798	37.197
	620					501.259	39.6768
	621					363.465	42.1566
	622					351.177	42.1566
	623					397.693	44.6364
	624					382.34	39.6768
	625					259.861	42.1566
	626					435.341	42.1566
	627					282.049	44.6364
	628					211.62	42.1566
	629					371.183	37.197
	630					341.207	44.6364
	631					258.18	42.1566
	632					315.718	44.6364
	633					277.138	44.6364
	634					224.025	44.6364
	635					291.61	47.1162
	636					181.628	42.1566
	637					253.059	37.197
	638					478.338	44.6364
	639					291.525	39.6768
	640					325.561	42.1566
	641					267.552	44.6364
	642					305.88	49.596
	643					356.566	42.1566
	644					442.7	42.1566
	645					208.726	47.1162
	646					319.271	44.6364
	647					358.823	44.6364
	648					515.668	44.6364
	649					393.148	39.6768
	650					411.863	44.6364
	651					380.69	39.6768
	652					283.874	61.995
	653					173.113	44.6364
	654					215.019	54.5556
	655					164.606	39.6768
	656					214.669	69.4344
	657					119.74	47.1162
	658					189.15	52.0758
	659					270.986	39.6768
	660					111.069	47.1162
	661					162.783	42.1566
	662					258.336	57.0354
	663					252.794	42.1566
	664					133.041	39.6768
	665					202.833	44.6364
	666					224.343	42.1566
	667					177.028	49.596
	668					294.636	47.1162
	669					186.018	47.1162
	670					169.311	44.6364
	671					125.881	52.0758
	672					243.977	42.1566
	673					361.206	49.596
	674					134.616	44.6364
	675					165.869	47.1162
	676					249.065	42.1566
	677					174.32	44.6364
	678					608.094	47.1162
	679					550.335	42.1566
	680					545.371	37.197
	681					624.674	44.6364
	682					543.684	44.6364
	683					578.799	49.596
	684					624.313	47.1162
	685					492.055	49.596
	686					500.829	42.1566
	687					525.288	44.6364
	688					465.248	42.1566
	689					500.312	47.1162
	690					499.059	44.6364
	691					536.812	44.6364
	692					578.486	44.6364
	693					507.856	39.6768
	694					552.507	37.197
	695					279.643	52.5718
	696					286.732	52.5718
	697					335.669	49.596
	698					367.622	49.596
	699					406.963	52.5718
	700					357.886	52.5718
	701					398.578	49.596
	702					324.831	58.5233
	703					42.1432	55.5475
	704					71.8702	55.5475
	705
	706
	707
	708
	709
	710
	711
	712
	713
	714
	715
	716

## Sheet: Summary and Statistics
	FigS1-Panel E: Cumulative Frequency Distribution (Vesicles 0-200 nm distance from the AZ)
		RFP			CRE
	SV distance to AZ	Mean (nm)	SEM	N	Mean (nm)	SEM	N
	0	4.9399	2.65879	5	2.53726	0.93896	4
	5	11.0918	4.65524	5	7.26967	2.04231	4
	10	14.532	4.9293	5	10.9048	1.57777	4
	20	16.6494	4.48131	5	13.158	2.26728	4
	30	19.5642	5.50713	5	16.5606	2.29056	4
	40	22.1088	5.90267	5	19.8984	2.0926	4
	50	26.6378	7.05329	5	24.539	2.74388	4
	60	31.67	7.94719	5	29.2657	2.81956	4
	70	36.7777	8.66263	5	35.8004	2.65478	4
	80	42.8026	8.74617	5	40.7964	3.49589	4
	90	48.6144	9.65505	5	45.2904	3.94448	4
	100	52.2562	9.33372	5	52.855	3.07342	4
	110	57.8648	8.00468	5	59.6225	3.32958	4
	120	64.1081	8.14287	5	62.8887	3.14259	4
	130	69.5723	7.17464	5	67.4608	2.03133	4
	140	75.0229	6.69607	5	71.2392	1.9824	4
	150	81.2601	5.46928	5	76.7552	2.02981	4
	160	83.6195	4.57851	5	80.1032	2.29672	4
	170	88.1647	4.16708	5	85.1262	2.99494	4
	180	92.8111	3.02567	5	89.3227	2.45149	4
	190	96.6966	1.42325	5	93.5225	2.20668	4
	200	100	0	5	100	0	4
	FigS1-Panel F: Absolute number of SVs (Vesicles located within 0-200 nm distance from the AZ)
	RFP			CRE				Statistics	P-Value
	Mean (nm)	SEM	N	Mean (nm)	SEM	N		Unpaired t-test	p = 0,8225
	50.6	1.891	5	51.21	1.78	4
	Normally distributed?			Normally distributed?
	Shapiro-Wilk test: yes; Kolmogorov-Smirnov test: n too small			Shapiro-Wilk test: yes; Kolmogorov-Smirnov test: n too small
	FigS1-Panel G: Frequency Distribution (all vesicles with NND smaller than 40)
		RFP			CRE
	SV distance to AZ	Mean (nm)	SEM	N	Mean (nm)	SEM	N
	0	6.51984	2.35062	5	5.61697	0.890945	4
	2	8.38679	2.2059	5	6.02764	1.58292	4
	4	14.1959	4.94851	5	12.718	1.41683	4
	6	12.7561	5.00715	5	15.2396	3.66394	4
	8	12.9707	2.31977	5	16.8245	2.55048	4
	10	7.22041	0.902845	5	14.4541	0.922521	4
	12	9.75201	2.62862	5	8.92653	2.03079	4
	14	6.30157	2.69527	5	5.43416	1.05231	4
	16	2.93442	1.66559	5	3.19834	1.54671	4
	18	1.73034	0.718093	5	2.15858	0.625909	4
	20	2.4891	1.73362	5	2.10067	0.511685	4
	22	2.59486	1.01977	5	1.54596	0.890258	4
	24	1.56385	0.736823	5	0.679602	0.449965	4
	26	1.86047	1.86047	5	1.773	0.28345	4
	28	1.35576	0.921134	5	0.694777	0.348491	4
	30	1.2391	0.514039	5	0.398618	0.167691	4
	32	1.51565	0.640896	5	0.877259	0.398775	4
	34	0.697674	0.697674	5	0.694777	0.348491	4
	36	1.33597	0.819458	5	0	0	4
	38	0.870856	0.622324	5	0.443169	0.162209	4
	40	1.70862	0.855234	5	0.1937	0.112207	4
	FigS1-Panel G Inset: Median NND (all vesicles)
	RFP			CRE				Statistics	P-Value
	Mean (nm)	SEM	N	Mean (nm)	SEM	N		Unpaired t test with Welch's correction	p = 0,4827
	9.439	2.244	5	7.628	0.829	4
	Normally distributed?			Normally distributed?
	Shapiro-Wilk test: yes; Kolmogorov-Smirnov test: yes			Shapiro-Wilk test: yes; Kolmogorov-Smirnov test: n too small
	FigS1-Panel H: Frequency Distribution (vesicles within 40nm distance to the AZ) normalized to AZ area
		RFP			CRE
	SV distance to AZ	Mean (nm)	SEM	N	Mean (nm)	SEM	N
	0-5	0.650329	0.22256	5	0.596895	0.190505	4
	5-10	0.27163	0.161616	5	0.355482	0.190104	4
	10-20	0.126747	0.0463167	5	0.177499	0.0437733	4
	20-30	0.157146	0.040714	5	0.271824	0.0579693	4
	30-40	0.107347	0.0312918	5	0.293034	0.061536	4
	FigS1-Panel H Inset: AZ areas
	RFP			CRE				Statistics	P-Value
	Mean (nm2)	SEM	N	Mean (nm2)	SEM	N		Unpaired t test	p = 0,3183
	124443	13102	5	101637	17261	4
	Normally distributed?			Normally distributed?
	Shapiro-Wilk test: yes; Kolmogorov-Smirnov test: yes			Shapiro-Wilk test: yes; Kolmogorov-Smirnov test: n too small
	FigS1-Panel I: Docked vesicle density (Vesicles located within 0-2 nm distance from the AZ) normalized to AZ area
	RFP			CRE				Statistics	P-Value
	Mean (SVs/0,01 um2)	SEM	N	Mean (SVs/0,01 um2)	SEM	N		Unpaired t-test	p = 0,8314
	0.4149	0.1834	5	0.3656	0.09128	4
	Normally distributed?			Normally distributed?
	Shapiro-Wilk test: yes; Kolmogorov-Smirnov test: n too small			Shapiro-Wilk test: yes; Kolmogorov-Smirnov test: n too small
	FigS1-Panel J: NND Frequency Distribution (SVs within 40 nm distance from the AZ)
		RFP			CRE
	SV distance to AZ	Mean (nm)	SEM	N	Mean (nm)	SEM	N
	0	1.33333	1.33333	5	6.11111	3.55729	4
	2	4.14815	2.70751	5	3.33333	3.33333	4
	4	6.81481	5.1661	5	10.9028	1.48455	4
	6	16.2963	7.75482	5	14.6875	5.60922	4
	8	8.05556	3.41339	5	18.0903	6.6334	4
	10	4.72222	2.90009	5	12.3611	5.12385	4
	12	9.09259	5.62094	5	8.33333	6.3099	4
	14	4.65741	1.66484	5	10.9028	1.48455	4
	16	5.74074	4.86794	5	0	0	4
	18	0.740741	0.740741	5	0	0	4
	20	0.666667	0.666667	5	2.77778	2.77778	4
	22	0	0	5	2.77778	2.77778	4
	24	2	2	5	0	0	4
	26	0	0	5	3.05556	1.77865	4
	28	3.75	3.75	5	0	0	4
	30	0.740741	0.740741	5	0	0	4
	32	0	0	5	3.33333	3.33333	4
	34	0	0	5	0	0	4
	36	4	4	5	0	0	4
	38	2	2	5	0	0	4
	40	1.25	1.25	5	0	0	4
	FigS1-Panel J Inset: Median NND (vesicles within 40nm distance from the AZ)
	RFP			CRE				Statistics	P-Value
	Mean (nm)	SEM	N	Mean (nm)	SEM	N		Mann-Whitney test	p = 0,2857
	38.33	26.87	5	8.246	1.265	4
	Normally distributed?			Normally distributed?
	Shapiro-Wilk test: no; Kolmogorov-Smirnov test: no			Shapiro-Wilk test: yes; Kolmogorov-Smirnov test: n too small
	FigS1-Panel L: Mean vesicle diameter
	RFP			CRE				Statistics	P-Value
	Mean (nm)	SEM	N	Mean (nm)	SEM	N		Unpaired t-test	p = 0,8225
	50.6	1.891	5	51.21	1.78	4
	Normally distributed?			Normally distributed?
	Shapiro-Wilk test: yes; Kolmogorov-Smirnov test: yes			Shapiro-Wilk test: yes; Kolmogorov-Smirnov test: n too small
