# Supplementary material for: Neddylation regulates the development and function of glutamatergic neurons
Source: Commun Biol. 2025 Sep 9;8:1338. doi: 10.1038/s42003-025-08680-x (PMC12420789; doi:10.1038/s42003-025-08680-x)
Supplement: Supplementary file 9 — Supplementary data 7 [file 42003_2025_8680_MOESM9_ESM.xlsx]

## Sheet: abundances
gene_name	Nedd8Cre1-1	Nedd8Cre1-2	Nedd8Cre1-3	Nedd8Cre1-4	Nedd8Cre2-1	Nedd8Cre2-2	Nedd8Cre2-3	Nedd8Cre2-4	Nedd8Cre3-1	Nedd8Cre3-2	Nedd8Cre3-4	Nedd8RFP1-1	Nedd8RFP1-2	Nedd8RFP1-3	Nedd8RFP2-1	Nedd8RFP2-2	Nedd8RFP2-3	Nedd8RFP2-4	Nedd8RFP3-1	Nedd8RFP3-3	Nedd8RFP3-4
Gnai3	1635	1673	121	1358	1775	1731	1161	1129	1138	765	1046	1017	1092	1304	1047	809	1738	620	677	1204	838
Cdc45	7	9	18	12	0	2	1	5	13	12	63	44	19	40	53	11	16	36	7	25	31
H19	1	37	16	18	4	38	15	15	36	9	21	16	16	23	3	0	6	11	1	6	0
Scml2	23	36	0	13	15	10	3	7	20	3	30	4	15	17	64	7	46	0	8	2	13
Narf	817	875	306	922	857	1122	624	670	549	701	806	950	1291	1235	1047	723	1716	960	984	1045	872
Cav2	875	651	185	578	369	697	320	498	602	184	496	820	360	474	366	349	612	203	326	273	159
Klf6	1424	1465	223	1275	1018	1537	1411	846	1200	998	1201	709	797	913	709	569	1211	625	750	685	819
Scmh1	379	468	351	482	249	438	414	257	353	312	464	304	510	396	375	247	642	455	342	412	373
Cox5a	560	415	1002	416	397	512	391	275	233	246	180	271	624	517	286	284	435	300	246	359	288
Tbx2	60	32	77	14	29	43	15	33	40	102	51	5	0	0	1	0	6	4	23	26	11
Ngfr	23	37	42	22	24	62	2	26	93	25	80	33	23	28	18	11	70	22	38	26	56
Wnt3	7	6	0	0	18	13	0	4	6	6	2	12	10	13	11	4	4	1	4	12	9
Wnt9a	74	39	58	38	39	64	15	56	44	27	43	52	21	39	47	24	44	53	74	79	26
Fer	96	93	11	46	92	99	117	56	88	72	81	104	137	135	108	123	216	87	90	156	132
Xpo6	871	1032	926	737	747	1089	765	805	533	818	951	810	938	861	844	590	1175	932	544	913	607
Tfe3	1011	1175	828	971	845	849	929	850	626	863	720	425	578	643	531	338	564	467	336	419	396
Axin2	1312	2156	1674	1618	1038	1191	1109	1426	913	706	918	203	367	361	263	218	329	261	320	296	261
Brat1	300	356	414	328	263	352	160	402	283	272	474	303	351	477	368	278	486	360	298	400	306
Gna12	1955	1743	2248	1716	1549	1760	1556	1613	1272	1680	1432	1538	1814	2326	1743	1485	2039	1836	1226	1942	1202
Pih1d2	16	5	0	9	11	15	14	14	8	8	17	8	7	23	18	4	25	12	10	2	5
Dlat	1619	1967	544	1564	1692	1803	1875	1470	1225	1215	1273	1259	1297	1802	1668	1317	2064	976	1493	1617	1278
Sdhd	2059	2063	637	1922	1782	1949	2080	1673	1424	1178	1328	1186	1376	1352	1364	1351	1987	1167	1171	1483	1128
Fgf6	0	0	0	13	0	0	0	0	0	0	0	0	0	0	0	0	0	0	0	0	0
Ccnd2	8444	5544	1496	7561	5863	7013	5606	6492	5470	2697	6725	5507	6217	6357	5684	4840	7306	4404	3295	5017	4116
Gpr107	976	903	1006	833	863	900	971	827	796	826	929	768	939	1031	766	652	1213	826	653	636	673
Nalcn	556	314	54	450	296	518	389	409	516	258	904	880	1004	1417	905	704	1413	471	970	1193	851
Btbd17	238	322	673	302	247	247	347	311	96	203	162	232	221	257	280	170	426	331	121	252	128
Slfn4	1	0	0	2	3	3	2	22	1	2	2	0	12	0	0	0	0	0	0	0	0
Th	6	4	4	0	7	19	3	6	1	3	0	1	6	0	7	2	2	0	7	5	6
Drp2	550	598	169	675	402	497	576	487	556	358	614	553	812	595	609	380	911	684	251	640	438
Tspan32	0	1	0	0	0	0	0	0	0	0	0	0	1	0	10	0	10	0	2	0	0
Lhx2	1585	1683	2698	1447	1306	1459	1130	1366	1128	1019	1124	1481	1625	1765	1464	1079	2242	1839	1179	1726	986
Gmpr	190	291	396	225	262	251	185	226	194	151	141	191	156	225	272	124	257	193	279	183	115
Glra1	0	2	1	0	0	20	0	8	0	2	0	0	0	0	0	0	0	0	0	0	0
Mid2	897	1055	49	838	686	804	681	689	780	448	618	516	632	744	496	375	749	290	600	597	537
Trim25	526	548	238	422	326	456	218	406	296	118	303	84	52	99	49	139	35	47	111	23	13
Dgke	1008	1395	285	747	908	1020	850	976	687	772	840	1056	1289	1508	981	843	1740	800	1013	1535	1189
Scpep1	457	321	59	591	362	469	273	315	456	396	360	143	200	157	162	123	170	89	217	127	215
Mnt	972	991	1561	1267	900	908	896	916	877	904	1051	691	1560	1118	748	554	1031	839	589	834	776
Itgb2	4	21	8	2	4	3	4	2	3	15	6	8	7	4	1	1	0	0	0	10	14
Hddc2	115	129	35	105	42	53	73	79	33	49	41	51	116	58	125	128	101	36	28	54	67
Tpd52l1	397	332	211	303	285	328	318	320	120	102	128	80	69	83	103	70	155	38	77	78	33
Pemt	15	27	45	6	5	15	35	19	10	13	13	8	37	48	4	16	12	19	13	14	16
Cdh4	1523	1338	1151	1440	869	1361	999	1185	1008	834	928	893	804	986	685	547	1053	745	431	674	434
Ckmt1	1004	1013	953	1093	954	1271	982	869	691	782	722	1100	1649	1278	1460	963	2124	1657	883	973	1102
Bcl6b	22	7	2	0	2	0	6	15	19	14	15	20	8	12	25	24	36	28	10	22	26
Comt	781	768	743	1076	665	702	858	728	756	730	728	662	975	865	736	623	931	1054	545	759	604
Rtca	190	217	321	179	242	307	333	216	168	260	260	196	207	299	287	149	245	244	313	235	250
Dbt	404	320	94	355	262	540	294	361	310	197	262	469	316	473	412	458	617	319	320	361	402
Dazap2	2520	2429	417	1807	1530	1847	1896	1583	1779	975	1711	1241	1641	1638	1553	1266	1866	1170	1068	1445	861
Mcts1	105	116	11	135	54	171	105	140	103	93	111	174	184	337	249	147	273	110	215	266	206
Trappc10	1310	1306	657	1268	1095	1273	1275	1126	753	859	948	1002	1142	1421	941	1032	1519	1024	691	1126	941
Ccm2	484	400	705	452	459	407	515	402	362	428	397	368	411	560	469	374	477	465	278	480	244
Tbrg4	314	426	585	457	307	596	365	359	253	591	319	231	331	376	352	259	328	365	304	280	376
Tmprss2	6	7	0	0	0	0	3	0	29	0	0	0	6	0	0	6	0	3	0	0	0
Fap	0	0	0	0	0	0	2	0	4	1	1	0	12	31	12	7	0	0	0	0	0
Gcg	0	48	0	0	0	0	0	0	0	1	0	0	0	0	0	0	0	0	0	0	0
Ndufa9	297	464	221	409	320	585	415	424	264	254	240	215	312	386	448	283	405	342	400	358	302
Egfl6	11	2	0	5	16	9	1	4	2	4	2	0	0	0	0	0	0	0	0	3	0
Lck	14	21	30	22	42	29	8	6	27	58	54	6	30	41	6	11	16	28	13	17	10
Tssk3	0	0	0	0	1	0	0	0	0	0	0	0	0	0	0	0	14	0	0	0	0
Cttnbp2	808	780	354	575	499	697	587	687	705	639	769	711	1107	1111	849	621	1016	520	724	948	707
Galnt1	1116	859	250	1024	743	955	828	908	790	483	886	634	644	508	520	442	799	377	470	536	430
Mkrn2	390	329	251	401	340	555	472	469	371	414	383	243	296	495	199	194	432	277	300	261	324
Pparg	17	5	0	2	7	26	16	10	9	14	0	4	0	0	0	0	0	6	20	4	3
Raf1	334	503	163	270	378	436	373	381	272	320	302	238	343	322	293	220	450	501	283	420	333
Septin1	3	3	5	17	10	27	6	22	4	20	61	25	16	22	25	4	14	19	3	14	38
Pdgfb	211	257	310	189	232	291	153	179	135	267	120	531	490	647	649	398	639	486	480	560	299
Acvrl1	1	12	0	6	4	31	0	6	6	8	3	8	0	0	4	0	0	0	0	0	0
Tamalin	80	147	226	114	83	157	134	179	90	281	52	214	356	291	251	97	256	306	129	256	135
Acvr1b	1322	1195	882	1452	1185	988	1576	1166	1053	738	1151	1169	1469	1366	1557	1199	1896	1591	1191	1733	925
Tom1l2	2487	2645	2733	2621	2028	3116	2448	2162	2128	2293	2385	2030	2620	2618	2229	1842	3159	2604	1953	2175	2035
Zfp385a	1117	900	1639	1147	858	939	1114	835	847	837	965	610	832	815	764	513	1229	893	655	651	820
Itga5	157	162	98	100	84	182	159	111	170	110	267	53	49	71	20	51	8	48	36	48	24
Gabra2	3583	3281	300	2885	2538	2850	2664	2763	2700	2127	3028	5927	6263	8096	5830	4908	8111	2476	4138	6582	3567
Wdr77	943	1197	64	793	764	945	948	934	831	650	857	692	1084	1012	877	724	965	496	564	885	637
Atp5pb	2003	2034	704	1522	1484	2127	1503	1585	933	993	1114	1284	1903	2098	1754	1395	2171	882	1483	1974	1655
Sox9	1972	2065	2310	2080	1203	1537	1383	1449	1881	794	1568	983	762	1324	936	640	1450	820	458	664	800
Hnrnpd	1781	1431	218	1424	1308	1630	1537	1361	1247	714	1719	1247	1971	1794	1700	1411	2108	933	1058	1589	1228
Dynlt1c	5	3	13	1	6	0	2	0	11	9	8	7	5	0	2	6	29	1	0	2	0
C1d	764	410	42	677	406	373	466	490	420	173	703	433	384	419	592	537	723	83	531	695	443
Gm2a	2162	1929	1115	2125	1478	1362	1508	1967	1890	757	1688	1486	1930	2513	2256	1538	2662	2033	1055	1931	1417
Krit1	461	408	86	383	257	482	249	242	245	306	395	371	362	416	296	256	461	134	288	420	397
Clcn4	2903	2805	795	2838	2526	2263	2585	2703	2364	1788	2651	2815	3893	3884	3570	2984	4941	2521	2740	3631	2661
Sema4f	433	395	480	476	404	270	397	432	397	408	534	686	1006	1072	775	647	1407	929	745	1065	575
Hk2	236	326	199	176	182	322	156	255	101	321	75	207	182	169	72	76	252	140	82	91	45
Myo18a	1994	1751	2178	1752	1561	1575	1466	1650	1413	1303	1349	1669	2070	1962	1864	1462	2919	2213	1483	2044	1446
Sez6	1560	1526	2131	1962	1671	876	1857	1768	1727	717	1667	1776	2810	2932	2774	1582	4320	2812	1312	2627	1685
Abhd15	14	7	17	23	9	7	5	18	26	11	4	4	9	0	9	1	10	3	0	0	0
Loxl3	252	278	198	217	144	200	121	129	206	111	234	99	119	144	90	44	144	76	72	71	53
Kat2b	218	247	30	241	176	182	195	135	230	99	258	190	168	231	159	109	337	77	221	200	145
Rab5b	1852	1858	801	1874	1709	2060	1926	1618	1691	1252	2088	1667	1863	2156	1751	1522	2376	1682	1495	1837	1218
Dnmt3l	0	15	0	0	0	0	1	0	0	2	0	1	0	0	0	0	0	0	5	0	0
Icosl	52	61	31	52	30	52	76	68	75	6	61	9	18	18	0	6	11	18	6	10	3
Spg7	236	279	318	184	254	233	157	248	170	168	290	190	445	287	231	276	311	218	258	302	254
Rpl13	1378	1366	2902	1443	1381	1390	1473	1345	1559	1444	1757	1463	1501	2033	1666	1182	2353	1708	902	1682	892
Chmp1a	1101	1364	1471	1403	1070	1185	1172	1148	942	961	1062	1367	1411	1555	1485	1182	1969	1643	953	1422	1090
Rpa1	809	1035	442	785	526	777	547	728	575	682	529	653	772	871	847	736	1112	724	842	850	477
Serpinf1	107	64	68	49	40	354	21	34	68	91	78	101	27	106	36	65	57	63	131	85	45
Tubgcp3	459	380	245	350	299	423	226	223	479	312	349	251	561	356	680	217	436	304	277	362	355
Polr3d	472	462	363	496	345	628	462	428	247	434	375	293	334	312	366	202	731	301	378	396	220
Tcf7	86	227	103	124	120	106	101	154	155	48	61	36	21	23	23	39	22	12	62	37	4
Ddx3x	6916	7203	540	6500	5119	5160	4550	3902	4353	3172	5674	4414	5320	4791	3966	3647	6577	2176	4181	3923	4408
Slc5a5	1	0	16	10	15	44	6	8	4	27	7	8	26	3	1	3	35	15	13	2	17
Kcnn3	455	293	81	313	285	138	137	303	263	43	357	521	514	659	566	288	833	398	135	371	213
Usp32	1559	1472	146	1413	1137	1417	1461	1190	1128	764	1268	1185	1255	1507	1278	1003	1948	982	1213	1346	1036
Car4	57	159	55	152	77	84	170	131	7	26	15	4	43	3	12	3	7	27	4	0	24
Txnrd3	45	130	63	70	65	50	79	24	34	27	82	32	40	49	45	71	24	35	77	66	43
Zfp512b	1302	1800	1443	1281	1207	1539	1392	1284	1521	1708	1786	1427	1962	1752	1653	1093	1921	1787	1454	1733	1655
Dnajc5	5952	6539	2447	5920	5293	6331	6340	5894	4591	4660	5666	5983	7101	7126	6913	5142	9524	6432	5725	7314	5447
Tpd52l2	788	912	238	658	514	736	813	584	494	464	582	420	687	788	590	459	624	450	470	578	455
Fmr1	1038	1275	83	801	774	777	1054	971	912	371	1017	1011	1113	1016	1055	868	1263	227	919	894	822
Bcl11a	1055	1422	956	1114	960	1108	1025	1204	807	1083	992	1176	1878	1695	1487	1276	2292	1811	1339	1698	1276
Il4	354	191	46	260	218	201	334	307	188	166	266	152	171	253	218	198	289	128	124	178	191
Pxmp4	408	245	167	292	172	217	194	309	270	149	286	255	367	292	266	181	456	412	156	182	241
Dlg3	2260	1624	1056	1957	1867	1682	1935	1691	1451	1223	1964	1986	2515	2575	2197	1930	3094	2335	1773	2234	1901
Gnb1l	113	71	46	58	56	77	21	41	34	42	48	12	22	39	71	6	68	30	5	29	44
Dbh	0	0	0	1	0	10	0	0	0	5	0	2	6	0	5	0	0	0	5	8	0
Mmp11	36	49	53	7	44	67	13	28	50	18	47	7	11	1	4	1	34	16	21	17	9
Smarcb1	524	611	740	436	444	654	486	460	383	443	460	512	468	761	548	318	682	815	480	520	430
Hip1r	488	625	855	505	625	521	560	652	753	726	719	782	1007	910	977	681	1250	1131	552	643	952
Nsun5	129	234	173	132	116	89	255	118	177	175	191	81	147	159	60	59	133	168	44	121	147
Top1mt	20	19	33	75	33	73	46	36	30	41	74	16	41	18	30	17	38	78	27	28	20
Gm38393	273	347	6	178	183	181	218	186	188	99	156	242	266	308	266	175	311	35	275	191	220
Mmp14	1001	911	902	1003	581	860	730	956	885	447	764	326	393	353	461	329	477	457	220	296	251
Slc7a7	11	34	15	10	10	18	16	9	27	17	9	36	40	7	16	37	19	10	19	10	48
Oxa1l	1047	860	883	864	801	937	1089	855	807	819	884	723	788	880	907	632	990	1034	656	818	660
Heatr6	249	319	157	234	197	277	167	244	200	252	279	195	255	269	284	141	270	167	175	235	243
Ccl3	0	4	0	0	2	0	2	0	0	5	1	0	0	0	0	0	0	0	33	0	0
Ilf2	666	594	178	776	617	709	745	620	603	648	620	722	910	931	857	512	822	815	540	852	715
Chtop	3134	2919	511	2628	2285	2544	2574	2194	1895	1462	2223	2284	3763	2654	2631	1958	3387	1656	1871	2365	1677
Snapin	638	754	234	611	497	575	552	549	571	331	650	560	690	953	805	634	940	503	502	663	441
S100a4	8	0	0	0	0	1	0	0	17	3	1	17	3	9	5	6	2	0	0	19	0
S100a3	0	1	0	7	1	0	0	0	3	0	2	2	1	6	3	8	5	31	0	0	0
S100a6	114	147	34	81	54	123	75	60	72	28	65	49	48	51	5	52	23	10	25	39	11
Mapk7	827	890	1327	861	681	678	780	927	661	893	895	849	953	1107	810	658	1292	1180	693	1226	752
Epn2	2293	2468	1341	1945	1537	1335	2014	1823	1706	865	1975	2090	2580	2569	2262	1785	2647	1924	1426	2653	1498
B9d1	29	55	40	48	47	152	37	30	60	47	73	118	90	62	38	46	51	224	37	81	75
Sec24b	709	850	272	515	458	822	512	583	605	551	611	405	820	708	683	498	961	523	506	743	472
N4bp3	112	156	201	170	167	117	207	182	115	110	92	28	46	151	51	105	91	91	81	85	120
Rmnd5b	463	446	311	411	326	456	349	395	283	380	396	405	596	463	358	288	435	416	401	451	465
Nhp2	276	379	403	254	205	295	192	232	143	212	230	254	176	355	264	257	334	267	159	405	269
Vps9d1	435	614	591	468	408	433	502	328	441	450	526	484	850	515	511	283	689	580	348	411	429
Zfp276	219	214	340	158	147	212	145	245	217	295	385	179	185	224	285	172	180	137	126	283	156
Mfsd10	149	245	284	219	158	138	125	161	235	193	263	140	195	133	214	129	235	213	102	176	133
Luzp1	1588	2215	503	2144	1602	1856	1682	1623	1215	1182	1435	1099	1473	1385	1324	1104	1401	1257	1107	1332	1048
Kctd10	441	405	538	415	362	286	424	380	388	256	340	259	232	290	392	208	400	283	261	416	301
Poldip2	776	945	696	940	866	960	956	815	625	694	886	849	1088	1262	1038	908	1499	1161	902	991	968
Sebox	23	66	21	22	27	8	25	10	9	7	17	55	124	54	67	8	57	30	52	89	43
Ift20	295	301	121	253	156	271	142	232	281	270	319	192	371	334	324	221	398	356	348	425	210
Col6a1	89	138	83	61	81	244	30	36	284	107	109	78	124	75	41	9	170	191	54	93	145
Pcbp3	455	322	462	324	402	338	292	306	262	422	380	275	323	229	358	184	411	235	273	223	279
Lgals9	12	13	1	27	22	9	1	24	14	7	6	17	13	6	2	3	0	0	2	0	5
Araf	2062	1903	769	1757	1580	1993	1965	1571	1779	1347	1917	1715	2067	2131	2028	1563	2502	1638	2063	2179	1992
Cfp	140	98	122	127	91	76	108	76	153	108	359	60	260	48	119	51	125	49	52	128	48
Timp1	49	21	9	114	5	46	0	18	16	12	17	13	0	1	4	0	12	2	3	2	0
Uxt	46	24	0	30	37	48	36	26	15	24	12	31	21	31	56	9	33	19	19	12	32
Cnnm3	317	454	518	516	403	352	296	370	499	309	556	425	577	467	484	236	535	494	420	489	339
Lman2l	594	791	352	456	438	699	487	521	553	666	590	774	783	857	586	462	984	777	441	628	442
Mcm3ap	379	375	308	392	378	389	399	321	467	346	350	442	642	628	542	393	672	574	383	597	496
Pcnt	160	57	151	119	149	115	70	108	136	109	221	118	155	168	110	90	145	142	124	111	144
Mxd1	278	238	141	195	249	325	215	175	241	240	268	232	315	293	255	209	328	250	173	227	206
Gmcl1	243	530	124	286	211	430	389	307	181	222	210	292	269	233	333	237	460	171	213	241	239
Snrnp27	139	136	6	113	87	209	111	101	144	74	140	110	100	257	153	216	174	120	131	134	128
Oas1c	9	4	8	17	20	3	16	6	4	6	10	5	2	2	8	0	7	0	2	0	6
Ocrl	927	995	123	860	663	788	841	870	839	659	965	719	967	1066	815	767	946	581	734	836	749
Calm1	27921	25596	7020	26354	22602	22059	25207	23878	17455	13555	21305	31522	38346	40469	36150	30408	53253	30247	31425	38729	26207
Agpat3	5849	5172	5132	5805	5482	3883	6315	5192	3782	2400	4388	4918	5412	6325	5374	5154	7505	5780	3156	4707	3035
Sema6b	1151	757	1771	900	1109	520	931	837	616	645	980	1426	1821	1560	1283	1128	2045	1653	851	1477	806
Uhrf1	51	12	10	115	41	54	33	118	124	58	132	180	144	240	147	143	222	124	95	262	229
Dpp9	410	518	451	289	318	416	373	336	255	413	390	372	647	611	387	318	1153	475	369	516	341
Ramp2	316	46	68	73	94	92	56	101	150	68	158	83	50	123	100	79	110	88	30	73	100
Lsr	2	0	3	0	2	2	8	7	1	2	17	4	7	6	0	0	0	0	0	8	0
Gramd1a	1467	1181	1715	1353	1019	1264	1235	1119	1720	1272	1592	1089	1520	1616	1242	945	1613	1433	805	1191	1062
Hpn	11	8	13	11	2	12	6	27	0	8	8	0	22	3	1	0	0	2	0	7	1
Gabrg1	155	65	2	131	91	70	129	230	196	38	224	168	99	192	98	220	405	64	72	136	132
Ckb	10400	9890	20678	11040	8535	8368	10263	10103	8664	7148	10200	12343	14137	17077	14092	12141	20082	17759	10137	12717	11780
Sp1	900	853	121	888	584	864	710	740	827	490	766	663	630	557	621	525	698	343	383	543	554
Itgb7	2	0	0	0	0	5	0	0	0	15	6	0	4	8	0	6	33	20	2	7	1
Myg1	250	286	459	215	267	184	213	225	242	311	232	257	250	325	265	192	385	270	139	312	197
Rarg	119	121	193	167	68	135	85	68	182	103	156	58	73	113	56	62	120	96	75	121	56
Pfdn5	659	388	376	648	528	498	466	450	417	358	578	403	408	646	584	295	714	600	440	439	456
Efnb2	2205	1788	1110	1837	1683	1825	2032	1621	1691	1491	2019	1133	1524	1239	1124	1054	1975	1406	906	1307	1312
Rrp15	113	152	54	86	101	106	47	89	129	98	86	83	145	88	81	95	77	30	84	102	41
Rnd2	614	1122	815	716	739	1061	740	699	414	746	464	955	964	1044	1090	1067	1311	1033	721	1207	755
Srr	856	614	64	843	483	707	448	571	611	446	692	954	1453	1174	991	901	1522	954	952	897	895
Sync	0	14	10	6	13	35	5	2	8	13	11	8	0	4	1	0	10	1	3	0	0
Fndc5	240	219	99	287	182	157	260	278	195	53	183	324	445	537	527	378	638	546	442	311	372
Acp5	0	10	17	0	3	0	0	0	0	2	0	0	0	0	0	0	0	0	0	0	0
Cnn1	9	19	5	38	2	29	0	6	3	13	7	18	13	20	0	13	0	5	22	3	0
Fbxo9	593	548	403	515	498	602	633	586	423	414	513	465	702	557	462	362	650	438	397	322	258
Vps50	372	595	38	332	346	519	438	283	366	192	311	315	374	881	421	421	674	140	367	372	264
Hars	1178	1105	470	925	940	1034	1022	866	606	1138	792	881	1063	1295	915	956	1386	944	970	1057	762
Zmat2	1249	923	127	1157	919	768	908	824	764	509	870	1296	1494	1831	1678	1194	2015	1484	890	1285	899
Ube2c	59	14	33	160	18	26	14	82	101	36	76	164	156	147	165	169	171	274	136	297	138
Smg5	850	1084	1105	865	943	1025	985	821	738	930	734	845	1354	1051	962	778	1253	954	593	905	664
Cct3	1569	1168	654	1095	1193	1377	1128	960	1008	1147	950	1178	1300	1569	1262	1114	1520	1388	1160	1299	1185
Glmp	1151	866	879	899	705	681	647	662	734	651	707	334	406	431	533	334	803	487	340	516	362
Mef2d	1982	1839	1619	1928	1343	1893	1737	1655	1483	1566	1682	1707	2413	2867	2314	1877	2683	2385	1779	2775	1817
Tmem79	0	8	2	0	2	1	2	5	6	7	7	15	5	5	16	0	14	11	8	13	14
Snd1	470	597	642	535	462	647	395	440	473	545	503	524	617	866	940	572	719	572	368	546	443
Col18a1	54	86	111	147	110	139	60	195	700	160	381	234	51	220	147	32	34	14	304	151	56
Slc19a1	207	162	256	196	161	178	179	178	161	182	122	125	205	122	81	151	300	118	184	143	129
Kpnb1	3187	3532	851	3252	2777	3710	2968	2696	2457	2516	2642	2781	3237	3450	2990	2487	3577	2552	2506	3774	2739
Npepps	2239	1973	996	2261	1523	1606	1669	1661	1356	1294	1666	1404	1933	2138	1785	1460	2365	1689	1202	1744	1430
Mrpl10	611	668	330	594	565	531	590	530	394	464	456	533	574	703	642	521	974	638	562	555	480
Cyp51	3267	3530	1101	3295	2423	5308	2639	2730	1685	2810	1905	2916	3217	4440	3464	2770	4039	2315	2317	3562	2598
Tcf25	2838	3201	2424	2972	2564	3023	3089	2518	2961	3025	3214	2811	4148	3943	3203	2720	5088	4080	2658	3322	2742
Tubb6	341	364	394	357	233	350	374	385	404	376	357	110	76	154	90	140	207	123	112	123	101
Def8	850	869	470	940	711	879	999	774	578	666	707	700	1143	1088	820	587	1182	908	709	639	617
Meox1	0	0	0	1	14	1	0	11	1	2	11	4	5	1	14	3	9	17	2	4	4
Nkx2-1	22	10	32	41	12	27	7	7	36	20	36	47	7	62	29	14	35	11	46	26	24
Pax9	21	42	6	22	13	45	4	20	23	5	5	3	0	0	3	0	5	0	6	0	0
Irx2	0	2	1	4	0	32	1	15	0	16	3	17	23	27	5	21	17	11	0	121	33
Col1a1	150	571	212	258	75	683	29	194	719	398	376	306	124	293	95	103	78	10	209	187	81
Itga3	597	464	630	579	413	712	359	365	541	483	481	242	279	313	271	154	270	347	299	256	312
Sgca	11	5	31	31	16	6	4	20	12	5	37	0	0	2	21	0	0	1	3	0	0
Foxm1	141	123	78	84	114	65	82	167	179	130	206	243	365	381	305	235	217	278	177	407	362
Itfg2	189	295	154	257	245	511	192	288	179	369	296	120	169	119	176	149	158	213	111	171	129
Nrip2	57	119	7	87	43	63	101	77	50	131	47	32	76	63	39	63	117	45	62	25	16
Tulp3	625	792	444	613	385	635	325	416	503	359	486	278	376	395	222	282	414	290	234	268	237
Gtf2h4	73	73	153	79	69	80	131	64	107	96	123	131	118	163	87	99	195	135	65	191	155
Tubb5	12797	11490	15371	12908	12262	8833	13338	13163	9503	6598	11326	14536	15682	17989	16845	12844	22922	19552	10806	18000	11757
Ell2	339	262	31	259	203	419	220	185	230	207	169	183	206	223	233	202	416	144	232	195	289
Jup	690	968	1273	842	593	370	576	707	486	331	643	330	426	437	347	266	554	533	247	573	366
Fkbp10	410	354	332	276	249	392	147	311	240	184	240	92	97	300	117	104	77	96	205	132	81
Klhl10	5	4	0	0	12	15	4	7	0	1	14	6	9	0	7	0	0	0	0	1	2
Nom1	465	486	242	359	408	534	395	390	342	352	335	322	360	380	377	292	475	407	328	385	263
Ergic1	1917	1960	1078	1832	1381	1941	1509	1665	1258	1540	1274	1483	1775	1689	1693	1709	2427	1456	1600	1774	1411
Tcea3	25	9	20	51	12	16	0	12	5	8	0	9	1	0	0	0	0	0	0	0	1
Ifrd1	464	388	41	442	223	571	306	320	186	427	191	260	491	305	354	245	468	164	234	442	209
Stk38l	527	675	129	547	416	535	368	388	328	261	379	355	322	516	324	249	385	209	236	262	249
Brpf1	518	466	482	293	377	371	317	402	382	505	360	319	402	475	352	328	731	426	333	299	351
Akr1b3	216	168	56	177	96	256	120	114	106	145	82	121	114	147	168	142	162	227	190	184	134
Hoxc13	9	0	5	20	6	3	0	2	9	5	11	0	7	0	0	0	0	0	4	7	0
Gstt1	176	186	89	91	68	40	143	101	84	33	65	31	3	16	0	0	2	4	9	0	30
Gstt3	135	140	59	118	94	29	136	100	114	32	76	3	0	14	0	0	5	15	3	1	3
Ddt	210	396	714	269	264	240	251	226	135	140	143	160	84	163	137	113	116	163	112	124	91
Ddx18	167	124	44	149	127	256	74	119	127	118	186	95	118	165	107	83	97	101	66	122	93
Ubl3	2236	2050	1869	1984	1830	1489	1911	1559	1483	1277	1598	1501	1624	2105	1613	1248	2043	1218	1376	1860	1240
Gramd3	215	258	98	282	170	137	177	257	163	88	141	150	140	245	205	187	243	188	61	155	161
Eef1e1	360	405	26	422	284	400	445	229	282	205	307	341	331	424	388	332	464	167	303	428	403
Akt1	2102	2142	3871	2178	2267	1882	2684	2015	1892	1793	1898	1855	2005	2617	2329	1667	3127	2341	2015	2298	1846
Cldn15	0	0	0	0	5	2	47	1	0	5	0	0	8	0	0	1	0	0	0	0	4
Il16	83	83	58	58	49	62	18	31	44	59	62	123	106	242	179	99	143	119	169	296	174
Tcirg1	107	212	168	99	103	112	101	62	209	64	166	38	255	56	96	42	134	91	32	37	128
Naglu	122	151	130	64	126	75	73	85	142	93	109	90	107	90	176	117	75	64	112	97	62
Coasy	383	374	339	344	335	252	440	294	328	260	305	500	391	769	602	430	628	734	365	562	367
Smo	1093	1146	1672	1102	768	874	831	907	700	515	756	345	319	445	418	367	404	405	221	355	170
Tspan33	120	147	138	144	76	98	65	76	162	79	165	283	281	285	231	170	431	187	142	159	102
Crnkl1	124	168	59	129	120	204	145	190	92	106	128	180	193	141	119	102	160	160	121	105	187
Rin2	851	613	211	601	519	309	515	522	653	160	644	230	220	267	228	275	293	150	112	171	145
Folh1	147	186	19	155	70	140	78	65	67	30	56	17	62	57	119	82	224	12	38	42	17
Chordc1	1053	1246	69	810	756	1172	849	554	595	466	664	928	780	1202	717	585	1120	362	676	1095	697
Rtcb	1032	957	344	788	894	1236	1073	1001	680	721	817	723	740	1103	790	585	1066	756	768	736	805
Pwp1	257	386	112	275	300	201	195	316	183	279	172	249	264	383	285	206	349	242	218	346	171
Fbxo7	456	385	148	447	426	570	405	303	371	267	375	496	874	628	558	503	1131	615	378	693	614
Capns1	2637	3653	1872	2897	1846	3126	2117	2220	1838	2193	1700	1353	2014	2235	1893	1582	2099	1876	1751	1697	1602
Lrp3	1296	1361	2515	1173	1336	873	1249	1233	1108	1084	1179	1062	1260	1405	1426	850	1615	1583	1180	1349	957
Folr1	18	15	12	18	3	2	4	1	44	4	8	14	5	8	3	3	36	11	5	19	11
Clpb	497	657	529	682	511	796	447	515	507	659	629	507	637	783	516	543	739	612	461	618	490
Septin7	3333	2518	63	2340	1870	2268	2091	2160	2150	711	1880	2311	2794	3210	2303	2221	3304	401	1802	2635	1886
Zdhhc4	102	187	146	134	138	143	152	102	127	144	146	150	188	110	99	114	210	145	100	197	162
Rac1	4582	4410	1966	4131	3496	4133	3471	3311	3104	2222	3527	3678	4383	4916	4232	3259	4887	3659	2735	3996	2679
Nup214	327	360	320	290	261	312	198	266	298	322	302	253	295	238	237	201	416	315	195	249	199
Aif1l	24	84	24	62	7	70	49	62	115	37	156	269	245	256	196	281	425	294	129	226	157
Ltbp1	297	414	120	348	204	185	230	174	140	127	126	3	12	22	32	8	28	9	11	7	9
Ugp2	1039	943	29	826	659	902	668	637	706	603	684	682	717	869	611	667	974	320	481	657	484
Kcnh6	1	2	16	12	14	1	15	4	3	11	17	1	23	2	2	8	12	35	1	1	5
Trmt1	698	842	932	595	680	734	685	567	846	885	862	463	773	396	513	290	651	589	377	669	538
Nacc1	2004	1840	2248	1927	1434	1829	1601	1862	1492	1285	1333	1580	1774	2136	1675	1553	2306	1919	1328	1701	1345
Nfix	5108	5421	7483	5311	3989	4004	4020	4748	3238	3697	4179	6299	7648	7804	6679	5407	9718	7544	6625	8273	5854
Slc1a5	29	107	43	40	28	126	50	47	43	42	75	39	41	26	49	15	34	38	34	46	20
Uba1	5531	4991	3280	4958	4371	4678	4825	4329	3932	4452	5044	4205	5601	6316	5440	4306	7911	6258	4377	5601	4653
Siae	262	190	5	287	138	158	140	194	172	85	222	134	167	154	186	120	274	136	123	181	104
Vsig2	44	7	13	29	29	16	22	23	24	14	34	47	58	58	22	67	67	53	5	64	24
Esam	27	20	4	5	4	6	26	9	13	12	5	0	2	0	7	0	7	26	0	1	1
Spa17	5	10	0	0	5	3	1	4	5	5	6	4	0	13	3	0	31	5	3	7	6
Fam50a	279	213	144	348	199	303	196	254	240	251	230	161	279	186	258	235	568	335	183	322	242
Emd	501	609	420	591	435	781	511	616	483	621	483	444	543	579	447	315	650	358	532	522	493
Taco1	120	110	119	136	83	241	93	117	81	104	135	126	191	198	160	101	182	207	136	322	158
Grik3	678	309	242	797	952	285	859	606	881	278	1016	940	1273	1168	1309	966	1656	1323	570	1031	1007
Gria3	2888	1878	150	1818	1576	1393	1948	1793	1795	643	1769	1228	1666	1815	1671	1065	2264	1045	996	1367	1034
Npas1	53	100	84	42	77	47	44	113	75	81	182	141	154	127	158	128	139	100	69	199	100
Sipa1l2	934	950	763	943	703	1123	938	673	759	778	929	659	975	957	880	655	1479	1042	539	850	755
Ap4e1	85	224	36	90	92	145	124	100	115	115	160	92	167	122	143	101	117	79	107	122	102
Blvra	18	35	31	36	32	52	20	38	15	30	30	46	29	90	89	45	103	72	54	63	54
Pdzd4	1333	1006	1066	1254	1258	1169	1282	1447	1061	1063	1300	2063	2048	2318	1895	1518	2615	2223	1338	1693	1176
Srpk3	0	4	1	3	6	0	7	10	8	10	6	9	58	60	26	6	27	40	25	19	31
Idh3g	1911	1955	589	1966	1416	1705	1824	1408	1322	1280	1274	854	1306	1142	1375	1039	1569	1601	1309	1590	1200
Pnck	645	447	506	561	540	599	547	547	675	678	724	1095	1077	1121	1263	1103	2041	1248	803	1130	950
Ssr4	286	422	152	237	214	497	298	238	306	511	226	297	342	499	294	205	530	304	308	279	276
Bcap31	460	419	37	442	299	587	389	414	260	336	388	262	323	439	249	277	554	208	208	308	234
Fam98a	902	1103	140	830	787	1191	908	819	685	935	698	694	770	838	736	571	973	629	734	993	583
Ltbp2	18	52	12	36	16	40	28	10	16	23	5	4	3	5	5	1	7	4	40	60	16
Kmt2a	1972	2704	1232	2067	1693	2465	1586	1781	2515	2103	2912	1399	1947	1788	1530	1250	2144	1393	1411	1886	1575
Ift46	215	305	215	237	212	203	260	283	264	226	335	217	222	186	293	142	336	301	172	295	178
Tmem25	262	232	237	326	196	404	243	240	248	329	208	137	206	258	183	121	428	364	273	232	325
Trappc6a	31	24	52	34	47	61	49	52	53	67	25	33	63	99	81	35	65	21	34	95	33
Supt6	1683	1858	1388	1574	1400	1846	1462	1490	1494	1405	1858	1477	2582	2148	1791	1542	2738	2189	1574	1958	1489
Spag5	123	90	18	89	53	205	42	118	141	63	163	214	222	176	253	106	300	255	83	251	127
Unc119	645	432	463	493	429	435	592	436	434	395	575	480	579	627	460	416	782	610	357	435	395
Rab34	440	290	434	465	314	342	258	228	379	273	421	238	324	289	247	330	433	274	213	311	207
Sdf2	706	554	254	599	514	629	688	460	588	586	524	353	446	557	403	370	720	441	460	299	355
Ccne1	201	208	84	205	166	246	125	170	171	169	137	147	154	129	146	214	254	161	152	124	148
Hsf2bp	0	4	3	5	1	0	0	9	0	6	0	0	0	13	1	0	0	4	4	4	0
Bbc3	421	420	1051	371	397	307	395	393	338	420	433	224	174	154	162	158	263	185	165	219	91
Mybpc3	25	9	0	0	1	0	0	0	0	9	0	3	3	2	0	8	0	0	6	4	0
Psmc3	1396	1216	1558	1452	1425	1302	1304	1454	892	1091	966	1174	1394	1628	1239	984	1537	1562	1088	1287	1010
Acp2	1354	1270	414	1353	970	998	1119	1068	1030	836	1070	1321	1279	1454	1274	1083	1459	1168	1013	1348	1141
Rapsn	3	1	3	6	0	0	10	0	2	4	0	3	2	0	0	0	0	0	0	0	0
Slc39a13	488	541	426	458	306	430	436	358	265	341	301	181	279	257	244	180	390	239	326	251	198
Celf2	5339	6074	1548	5213	4320	4660	4657	4666	4430	2686	4876	6639	7981	8661	6745	5795	9735	5353	6700	8022	5796
Nr1h3	19	23	31	10	15	9	19	14	12	11	18	1	1	19	0	4	9	8	13	16	10
Ddb2	29	79	4	45	31	25	43	22	70	34	58	25	21	22	41	9	84	35	29	28	56
Sf3a1	1007	820	556	874	774	1036	750	809	665	678	844	583	728	1047	727	710	1230	934	504	934	672
Stat6	9	24	8	14	6	136	9	6	48	14	24	2	2	56	3	2	0	0	26	10	6
Clgn	220	130	22	192	127	162	219	182	109	150	135	194	209	193	150	106	262	110	139	119	105
Napsa	0	8	0	2	5	4	29	0	14	5	13	2	26	0	3	13	13	6	16	3	8
Vrk3	121	71	70	91	56	70	70	69	65	60	113	85	47	122	59	89	172	88	59	49	64
Smg9	140	212	400	190	129	208	173	201	113	239	224	187	254	227	183	173	294	228	149	133	190
Paxip1	319	276	314	278	288	299	201	225	208	221	240	230	350	684	368	283	469	436	245	336	368
Rmnd5a	2220	2794	440	2191	1946	2116	2321	1559	1643	1307	1872	1943	2226	2383	2020	1810	2747	1264	1617	1987	1423
Mov10	51	62	83	116	41	77	39	29	106	52	110	90	91	135	72	40	111	86	98	34	72
Ppm1j	0	2	2	12	13	0	0	5	22	7	4	2	0	1	0	1	4	0	4	0	0
Rhoc	439	444	395	493	240	253	270	404	254	117	277	185	185	298	174	114	312	207	88	151	124
Tead3	223	196	141	139	107	78	84	106	157	70	163	42	44	84	62	12	26	26	61	39	46
Ppard	402	542	681	346	296	491	410	386	276	441	234	224	366	420	319	241	340	309	247	258	284
Def6	8	43	28	49	28	51	12	9	8	15	7	11	6	27	16	0	7	0	10	17	4
Peg3	5018	5226	1143	5109	4309	6103	3914	3380	4564	4643	5160	3949	6084	5263	4020	3572	5531	3240	3635	3745	4140
Zim1	210	58	11	158	134	227	164	135	267	151	294	295	398	368	221	175	293	177	133	259	180
Metrn	1517	1621	2445	1478	1180	855	1204	1633	899	502	999	1965	1803	1994	1707	1528	2158	2391	933	1532	1105
Lmf1	83	181	176	109	128	118	68	97	76	104	65	56	150	155	118	92	211	148	56	150	88
Ciao3	481	348	381	227	205	272	199	267	263	246	230	170	453	199	149	142	241	200	233	178	170
Angptl4	16	4	2	20	11	2	4	0	31	4	26	2	6	18	0	3	10	7	0	1	1
Dbf4	81	54	21	91	59	81	63	58	110	87	38	87	122	165	152	74	107	63	49	126	124
Daxx	353	395	546	307	455	341	402	395	223	357	394	296	394	349	254	239	376	428	297	327	340
Cd320	302	212	191	246	199	173	180	205	183	153	89	149	184	170	74	121	171	104	104	169	76
Ipo4	485	502	731	605	487	452	450	565	476	714	665	462	714	662	689	431	722	553	572	527	454
Tm9sf1	467	767	424	469	450	541	407	413	353	488	373	336	488	469	357	260	467	476	431	304	374
Rec8	27	66	53	26	31	73	7	27	57	27	3	7	0	60	0	0	0	20	15	1	0
Irf9	361	314	168	314	232	215	225	213	286	159	266	105	156	254	155	151	179	133	140	121	148
Gmpr2	66	38	14	51	49	81	47	40	21	44	27	37	53	37	49	45	93	25	33	55	59
Mdp1	439	477	292	530	512	501	483	334	323	578	434	487	581	535	560	387	754	583	364	669	418
Dhrs1	1211	938	800	1078	729	676	757	1015	631	492	900	797	935	1557	914	625	1381	913	684	736	848
Ncan	5200	3579	3059	4754	4497	4128	4635	5854	5748	3270	7766	10808	13826	17183	14738	9365	18453	11982	5681	11860	7264
Tmem161a	396	420	548	418	417	322	648	342	377	374	428	340	615	426	260	230	445	670	312	317	244
Armc6	355	308	758	469	649	380	373	436	287	404	393	581	489	564	520	537	594	583	430	785	384
Borcs8	161	170	104	164	183	209	111	176	194	191	161	171	260	244	310	196	289	249	130	152	142
Slc25a42	494	584	527	322	276	461	271	333	360	539	473	197	379	428	297	168	368	356	165	283	275
Snx9	81	122	67	151	96	115	82	76	207	144	128	99	135	80	84	97	127	134	50	88	62
Ranbp3	694	658	1123	561	674	615	749	588	717	677	574	650	805	802	766	490	891	858	538	1098	455
Ndufa11	521	549	785	498	266	589	373	458	218	305	338	273	318	494	353	251	409	454	228	252	292
Nr2f6	268	199	534	197	265	235	173	219	175	175	194	459	239	355	198	421	416	317	260	260	151
Use1	592	450	567	458	387	543	390	396	531	517	532	269	304	408	219	198	663	310	269	243	212
Ocel1	294	161	191	300	177	211	225	213	187	160	228	200	282	185	164	138	190	150	144	202	180
Dyrk1b	208	141	296	186	106	121	150	128	140	152	250	145	185	185	148	152	283	252	188	171	138
Braf	1366	1518	161	1125	1122	2039	1193	1147	1039	1231	1466	1265	1642	1585	1465	1104	1995	1062	1374	1791	1182
Ndufb2	231	333	12	336	159	207	264	127	190	139	227	198	144	118	188	197	222	156	176	211	172
Hltf	424	304	77	290	164	245	164	229	258	145	242	209	173	233	147	142	325	82	200	117	94
Prpf6	604	536	209	375	380	562	545	430	571	432	535	292	402	580	400	266	493	415	221	423	448
Rgs19	263	293	221	297	256	466	223	279	197	282	166	328	450	535	544	391	484	330	349	403	233
Rgs20	459	405	87	400	353	349	343	308	444	179	389	293	318	630	326	381	474	136	168	302	184
Abhd3	160	151	84	218	110	159	162	177	155	67	145	105	169	184	166	164	297	145	139	123	70
Snrpd1	256	214	48	224	203	280	161	173	110	125	179	221	225	234	308	159	492	133	125	329	184
Tchp	62	109	110	100	51	111	109	45	119	147	102	91	130	233	61	62	176	136	81	105	54
Tiam1	1185	1279	844	1204	1046	1154	1044	1082	923	864	1246	909	1295	1237	1267	1100	1732	1428	1093	1262	1273
Tsc2	969	850	843	911	787	987	721	828	1070	1055	1247	736	1263	1407	1046	848	1380	1151	772	993	973
Nherf2	508	400	387	429	339	365	487	351	389	255	303	354	346	384	259	228	515	348	189	383	292
Puf60	1497	1736	1761	1620	1557	1528	1702	1622	1632	1772	1487	1555	1908	2128	1711	1329	2739	2054	1375	1981	1476
Golga2	1271	1195	1371	1300	1183	1295	1395	1115	1187	1391	1349	1232	1417	1689	1223	1125	1797	1716	1322	1451	1336
Uck1	411	618	628	439	454	335	470	368	390	522	507	486	497	543	390	455	705	636	312	558	284
Ikzf4	198	201	88	139	129	148	126	147	188	133	239	212	316	305	279	196	456	163	264	205	257
Mien1	499	483	274	416	406	804	469	464	415	489	471	427	622	783	695	444	859	642	490	639	492
Pon1	0	0	0	0	0	0	0	0	0	0	0	0	0	0	0	0	20	0	0	0	0
Axl	490	327	180	565	272	375	369	375	382	133	431	300	326	329	342	222	504	319	140	160	63
Tgfb1	10	9	3	3	2	27	7	0	35	16	9	0	0	9	6	0	0	0	1	3	0
Ccdc97	588	692	746	527	342	532	605	591	420	527	496	401	342	456	383	367	758	462	340	625	352
Zfp40	493	550	48	473	263	576	612	422	307	227	423	372	440	398	435	367	770	151	384	381	436
Akap8l	898	909	1072	881	976	671	914	762	1225	984	1242	633	1428	1136	850	569	1302	1359	508	947	728
Shh	24	69	113	30	49	36	79	38	22	79	43	12	16	59	42	32	32	34	39	56	62
Pdcd2l	133	77	195	148	71	136	107	61	77	113	80	57	49	79	179	102	103	141	131	108	59
Gtf2f1	532	529	502	562	470	496	515	587	474	471	434	384	490	696	707	394	717	673	475	628	313
Clpp	301	446	673	453	334	369	443	340	238	387	297	224	333	289	318	295	475	337	219	389	227
Alkbh7	137	112	201	95	117	158	83	110	96	86	104	140	102	51	77	154	184	123	102	215	104
Pspn	16	0	6	6	0	0	0	0	0	5	0	4	23	0	1	5	5	0	0	2	5
Dennd1c	3	0	0	12	0	0	0	0	0	3	0	0	2	0	0	0	7	0	0	0	0
Med6	99	151	6	90	70	180	53	102	64	66	47	83	34	156	115	101	89	47	86	57	79
Prkd1	275	267	144	207	225	325	272	196	147	95	164	103	171	134	171	137	236	108	112	170	118
Lcp2	2	7	1	1	10	0	6	15	25	2	17	4	3	44	0	19	15	14	0	5	0
Cse1l	861	805	52	571	497	827	739	667	471	450	687	638	954	682	832	712	1002	503	566	921	520
Naa20	545	686	40	459	453	481	547	473	326	342	481	348	450	473	314	255	513	249	458	414	365
Prkra	375	344	122	205	258	210	225	193	202	126	274	186	270	144	153	160	283	162	170	235	120
Fkbp7	35	18	0	10	3	60	4	2	16	22	26	6	15	21	7	4	2	6	20	4	1
Plekha3	321	386	141	323	249	430	244	127	205	132	238	216	419	395	284	176	317	99	207	325	184
Ykt6	1390	1313	802	1230	1053	1470	1286	1277	1002	1164	1235	1496	1439	1740	1650	1206	2486	1675	875	1354	1151
Baz1b	1222	1071	691	929	862	1089	978	925	984	911	1303	947	1591	1375	1068	789	1258	1059	864	972	972
Pex6	580	484	1058	454	519	473	435	507	479	456	477	531	704	791	489	445	937	782	390	483	426
Mrpl2	145	192	250	117	184	180	157	183	123	184	209	211	226	229	177	183	267	337	233	292	219
Mea1	724	633	799	845	747	860	756	533	643	778	789	720	976	823	939	628	1213	874	580	980	773
Gnmt	3	13	0	0	1	6	0	0	4	9	0	3	2	4	0	1	5	0	0	0	0
Grin2d	290	396	468	280	294	123	399	205	358	182	384	232	452	260	389	209	473	285	164	195	200
Kdelr1	1013	963	932	1146	732	780	951	878	629	663	784	856	1017	1224	1112	720	2048	1090	690	790	804
Tmem143	125	225	292	111	160	172	131	173	107	194	101	204	232	272	170	144	326	289	213	267	151
Ggct	161	144	16	123	64	80	171	77	21	109	75	140	227	240	226	103	291	124	134	145	134
Jag2	215	540	695	359	294	290	301	289	402	474	440	307	386	934	544	274	506	481	311	415	306
Btbd6	192	188	261	200	188	320	440	232	224	289	223	359	457	401	312	296	558	393	297	409	357
Nudt14	15	50	113	35	41	35	13	16	54	28	37	43	41	45	46	20	54	33	15	81	36
Epdr1	3023	2920	1878	2776	2072	2280	2213	2087	1647	1301	1876	1142	1054	1477	1111	1054	1530	988	1016	941	731
Flii	831	976	881	869	964	910	897	756	816	975	1131	458	873	739	696	628	970	1033	691	641	530
Top3a	62	51	85	91	49	25	13	71	21	69	51	45	24	35	28	25	41	43	36	17	66
Atg4d	204	396	505	269	244	251	203	337	206	274	172	207	274	245	167	216	250	310	136	290	163
Qtrt1	91	92	99	122	64	132	88	105	140	136	107	117	136	119	180	87	133	103	83	91	183
Plin4	0	0	0	0	5	0	0	6	3	6	3	2	0	46	9	0	0	0	1	0	0
Hdgfl2	768	778	1056	806	827	879	784	730	705	895	834	809	971	1174	916	747	1570	1045	600	871	674
Chaf1a	95	82	33	76	70	56	53	51	167	44	99	96	96	95	136	67	108	118	42	89	38
Adprh	919	884	1201	908	805	1059	1009	1043	766	783	892	858	955	1036	1233	1134	1691	1143	691	988	1000
Tmem39a	71	133	44	65	47	187	159	128	108	121	89	76	76	73	97	66	59	51	51	51	36
Timmdc1	145	256	130	124	118	262	103	128	139	137	99	180	191	167	161	150	157	211	163	150	172
Mcm2	135	106	124	132	97	139	104	133	188	129	164	208	204	260	237	169	235	326	167	341	271
Tpra1	290	391	408	304	205	302	258	243	329	235	296	180	218	207	126	183	415	249	103	126	154
Nab1	771	812	238	754	710	1136	747	850	612	670	752	509	475	634	602	527	668	297	577	717	464
Adgre5	151	77	73	54	78	68	94	33	122	43	49	36	22	23	16	5	1	11	8	36	3
Il17ra	116	205	111	143	120	120	31	131	77	131	55	34	71	55	40	47	20	37	45	72	39
Lamb1	482	450	238	507	363	434	205	371	704	233	542	281	440	350	365	281	372	387	325	428	221
Kcnn1	160	141	265	182	164	110	272	247	129	62	193	195	263	270	249	273	279	287	105	199	129
Arrdc2	208	210	176	217	163	133	140	118	130	119	163	195	317	196	229	195	231	206	148	182	54
Ppp1r17	21	3	0	19	17	22	0	1	0	10	20	10	14	19	11	0	5	22	2	0	6
Cd36	11	4	0	0	7	6	0	2	1	5	3	3	3	20	0	0	25	6	1	2	0
Map2k7	774	721	911	771	694	860	765	787	714	744	836	500	758	725	589	381	743	638	531	510	532
Timm44	451	484	562	450	321	440	444	338	397	459	493	309	460	391	420	271	452	478	271	408	394
Ap2a2	1990	2401	1714	2322	2063	1848	2058	2213	1750	2062	1952	2590	3743	3422	3264	2223	4460	3556	2004	3038	2044
Pnkp	198	281	360	187	205	334	176	146	202	319	194	180	269	288	174	123	237	284	154	159	225
Med25	1448	1347	2427	1316	1040	944	1225	1246	1330	1012	1334	907	1114	1323	1111	848	1389	1241	658	1071	790
Bcam	84	78	123	70	48	49	55	30	73	21	41	24	15	31	32	15	22	33	6	49	37
Clptm1	2817	2359	2808	2521	2323	2262	2458	2618	2116	2072	2501	1514	2223	2518	2018	1761	3182	2165	1405	1953	1596
Relb	33	86	112	56	80	21	57	22	112	35	32	48	31	132	99	43	119	14	14	87	38
Tomm40	492	384	961	466	470	590	505	478	369	564	484	490	524	433	441	390	699	566	353	486	365
Apoe	22095	12859	27754	21137	15036	8198	15593	17489	20896	4660	21210	17756	19807	23431	18326	15626	30547	21574	6705	13791	8551
Hbp1	170	257	56	183	150	278	227	226	228	154	166	145	253	87	152	126	125	116	132	80	117
Prkar2b	1911	1415	671	1966	1838	1204	1732	1425	1500	675	1720	1524	1384	1665	1520	1279	2488	876	1622	1884	1411
Cdkn1b	2175	1730	1293	1842	1394	1753	1527	1491	1467	973	1499	1578	1750	1746	1557	1460	2234	979	1411	1862	1251
Klf4	35	30	44	38	33	45	1	18	11	42	24	12	8	10	0	0	10	15	11	4	2
Ap1m1	638	778	746	663	658	672	623	634	676	593	558	528	689	787	689	457	989	743	478	687	574
Rab8a	641	570	664	507	378	624	573	518	399	556	452	421	394	602	673	367	538	470	332	594	274
Hmgn2	383	265	101	406	368	338	205	440	560	246	477	645	656	592	616	727	1083	627	385	746	687
Fam32a	1681	1547	706	1273	1356	1319	1440	1328	989	846	1309	1074	1330	1477	1406	1195	1848	1330	794	1381	939
Stard3nl	336	411	112	356	316	387	304	236	296	365	233	283	309	479	322	411	562	248	314	318	270
Stk11	1029	881	1845	949	927	695	912	741	900	645	903	659	862	786	782	502	798	916	707	623	560
Efna2	116	97	193	233	93	59	72	162	105	51	141	198	241	319	191	179	422	257	249	227	146
Atp5d	2358	2582	5804	2609	2615	2786	2416	2676	1453	2587	1807	1881	2458	2751	2338	1694	3159	2712	1760	2167	1844
Ppp5c	934	927	1559	848	744	929	915	651	662	767	620	708	1059	1028	751	576	1013	1349	823	917	721
Cdk12	455	449	194	525	393	656	351	324	353	390	409	280	478	372	381	270	593	335	363	383	307
Lipe	128	89	216	104	117	118	80	101	91	109	149	63	99	61	60	91	128	77	51	92	82
Pafah1b2	4037	5059	670	4258	3343	4404	3790	3473	3007	2491	3187	3210	3625	4178	3690	3560	5075	2441	3291	3943	3147
Tbc1d8	218	167	111	222	124	199	138	147	180	91	251	189	165	215	123	96	155	138	196	206	243
Cnot11	414	456	241	411	438	473	619	492	423	366	355	474	572	679	323	275	505	482	350	492	392
Slc2a3	2330	1973	741	2002	2017	2650	2263	1855	1727	2069	2051	2446	2920	2419	2378	1945	4086	2379	1934	2171	1680
Foxj2	632	691	465	422	455	633	470	487	429	586	443	464	583	488	550	346	719	583	327	546	346
Sri	1134	949	124	660	635	672	547	477	547	309	865	553	541	642	510	415	733	226	398	586	363
Dgcr2	1967	1689	1291	1514	1550	1396	1700	1590	1345	1187	1601	1633	1958	1979	1756	1378	2662	1669	1492	2001	1332
Irf3	328	111	181	154	149	144	140	160	246	140	194	226	174	201	189	165	291	244	179	292	142
Bcl2l12	25	22	27	9	13	0	5	21	19	13	24	19	17	13	19	0	6	12	10	0	1
Zfp959	106	78	3	94	62	41	54	52	46	62	78	46	57	159	105	76	159	35	104	85	101
Mpnd	614	473	765	518	462	544	526	529	371	477	497	508	708	726	708	586	669	828	605	863	564
Sh3gl1	658	512	862	651	465	561	539	464	587	533	455	732	739	958	690	559	889	810	528	864	659
Ebi3	5	9	17	0	21	6	8	8	12	10	3	15	10	22	22	24	33	16	10	14	6
Yju2	98	51	63	123	90	87	28	41	61	89	61	63	37	89	63	29	92	62	42	40	36
Ranbp2	2588	2822	120	2457	2087	2681	2252	1880	1890	1967	2020	1697	2105	2357	2055	1807	2758	1014	1942	2628	2090
Edar	2	8	0	0	2	0	0	0	0	2	13	0	1	0	0	0	0	0	0	0	0
Grk5	389	362	37	268	266	228	329	264	346	151	457	175	222	153	174	196	376	135	187	211	87
Dvl3	1313	1409	1533	1467	1227	1708	1508	1484	1242	1505	1517	1112	1596	1454	1506	1041	2050	1678	1148	1645	1248
Abcf3	901	1051	567	1013	724	1181	739	791	841	939	693	623	891	922	724	640	1148	852	675	959	802
Eif2b5	549	564	381	528	479	784	508	629	366	621	470	674	785	767	779	559	999	835	614	943	674
Cyth2	427	668	473	557	659	728	581	525	528	553	777	509	713	688	642	523	1035	726	421	873	583
Sult2b1	32	110	40	27	51	70	94	18	23	88	40	42	80	72	42	30	57	125	69	90	57
Car11	429	399	493	294	429	497	382	392	311	314	484	360	655	625	463	379	741	688	333	511	342
Dlgap1	3089	2451	1696	3119	2590	1868	2938	2689	2649	1272	3173	4131	5462	4962	4070	3486	5872	3926	3384	4296	2991
Plag1	8	91	0	11	30	22	12	12	19	50	21	16	6	1	0	3	4	19	6	17	18
Hck	1	6	1	1	8	0	0	7	4	0	0	0	0	5	0	0	1	0	7	0	15
Mrpl4	366	420	530	398	344	459	343	298	278	400	272	301	424	379	304	202	357	368	243	348	233
Keap1	552	698	1053	878	749	604	667	600	583	547	646	777	781	815	767	605	1084	879	616	845	481
Ap1m2	0	0	0	0	0	6	14	0	0	0	12	0	26	0	0	0	0	4	0	0	0
Glg1	3346	3353	1542	3054	2811	2992	2760	2595	2669	2218	2928	2267	4054	2948	2690	2152	4380	2482	2233	2702	1988
Atp8b3	0	0	2	3	0	19	0	0	1	8	0	1	0	23	0	4	0	0	0	0	0
Btbd2	667	642	1010	615	607	618	683	567	545	596	583	790	983	1137	979	607	1395	1308	653	751	606
Csnk1g2	1530	1622	3282	1708	1777	1514	1690	1584	1249	1550	1432	1734	1720	2105	1685	1203	2038	1904	1197	2193	1297
Abhd17a	1206	1094	2668	1135	1335	1155	1466	1249	847	1099	1099	1266	1347	1372	1292	1085	1894	1682	953	1426	812
Mob3a	348	457	492	502	400	502	426	556	240	466	375	293	352	292	340	350	520	318	272	385	263
Cacnb3	1862	1304	2275	1882	1891	1087	1931	1964	1335	1056	1471	1707	2126	2290	2068	1708	2891	2578	1486	2194	1578
Ccdc65	68	27	21	82	60	53	83	34	69	23	69	64	50	89	43	50	84	61	28	59	49
Fkbp11	12	55	25	7	5	25	11	5	26	76	5	6	0	10	3	1	2	29	9	0	0
Ddx23	813	653	672	789	741	790	623	755	716	840	672	731	806	1023	710	500	875	699	637	899	606
Pld3	2200	1996	3507	2475	2005	2604	2153	2237	1939	2526	2171	2149	3302	3241	2556	2027	4322	3249	2175	2195	2066
Grik5	1642	1341	2676	1398	1395	1177	1748	1517	1488	1214	1609	2219	2741	2831	2296	1779	2841	2997	1477	2016	1663
Rabac1	1384	1121	2985	1316	1178	1294	1249	1232	721	1401	889	1092	751	1185	867	737	1334	1082	751	832	648
Etv3	318	465	277	483	321	742	188	332	313	639	394	256	326	347	307	205	447	280	262	265	256
Prkcsh	1004	1038	1588	1131	915	1622	1020	988	975	1668	1002	795	1065	959	877	640	1368	1237	829	845	786
Elavl3	4017	3870	3876	4588	4151	3583	4262	4368	3622	3616	3996	3753	3912	4694	4607	3474	6237	4791	3634	5342	3954
Rab3b	1057	458	313	1080	813	867	1076	913	695	445	1036	490	774	655	547	407	1185	750	636	622	729
St8sia6	25	28	0	13	8	34	6	20	54	22	26	27	50	43	65	40	66	28	96	66	17
Fcgrt	157	55	93	145	110	81	100	114	134	26	68	26	54	42	44	28	73	32	27	80	72
Nosip	644	371	763	467	476	451	524	527	512	497	646	354	390	499	359	330	623	500	286	339	343
Pih1d1	246	254	248	213	221	217	245	250	295	189	224	257	274	354	303	150	368	341	254	366	184
Rps11	1945	1932	517	1861	1770	2356	1915	1677	1805	1505	1847	1433	1454	1828	1535	1227	2139	1704	1243	1785	1548
Supt5	2100	1635	2041	1938	1530	1797	1324	1289	1476	1735	1836	1196	1918	1690	1484	1066	2243	1678	1142	1645	1170
Dll3	13	27	14	10	8	12	1	81	89	10	101	298	214	279	284	211	306	207	41	147	77
Paf1	809	969	654	1001	803	900	746	916	695	826	946	668	779	1176	756	653	1436	927	575	806	852
Timm50	318	236	595	323	269	416	292	295	224	360	346	285	433	383	434	269	555	394	331	445	339
Med29	76	67	134	86	33	85	106	41	21	72	57	71	104	166	81	99	182	66	79	93	79
Bicd1	631	675	42	632	513	662	535	588	558	388	715	787	1015	954	967	913	1191	351	686	912	702
Ncstn	852	760	586	815	582	966	753	736	826	729	765	658	680	833	809	585	1100	851	460	743	604
Pex19	1205	1513	614	1418	1373	1326	1443	1246	1207	903	1237	1391	2042	1858	1858	1275	2340	1719	1329	1423	1189
Phyhip	976	841	1222	905	1037	1208	818	1138	870	720	1066	2429	3039	3258	2674	1951	4005	3282	1872	2860	1730
Crhr2	0	0	0	12	3	0	0	3	2	0	1	6	22	0	0	0	9	2	0	3	0
Inmt	0	11	0	8	0	0	0	3	39	0	13	0	5	0	0	1	0	0	3	0	0
Impdh1	650	820	887	686	640	781	811	791	547	748	669	721	1040	1007	723	636	1006	956	798	1102	736
Dusp3	1666	1922	1140	2123	1437	2188	1689	1617	1538	1969	1415	1645	1785	2014	1810	1446	2712	1734	1841	1679	1682
Prodh	29	51	81	20	25	14	16	31	48	9	24	69	251	86	76	87	283	72	21	94	124
Ess2	285	444	392	255	371	344	303	232	319	323	293	247	354	528	326	243	420	278	243	298	335
Slc25a1	1023	808	1151	895	821	1096	881	1060	789	894	907	1292	1500	1681	1638	885	2119	1716	991	1385	1076
Dgcr6	235	308	400	316	271	295	283	285	215	329	215	513	631	554	537	363	799	556	373	479	368
Ddr1	1811	1597	3104	1586	1033	1255	1142	1287	1308	773	1131	1176	1100	1477	1025	719	1370	1011	687	844	726
Ier3	145	192	205	124	106	197	90	81	109	128	195	40	54	28	28	31	190	12	10	3	18
Fosb	74	123	149	71	80	205	58	56	50	270	17	21	41	59	42	35	20	56	29	11	14
Klc4	315	199	347	113	164	191	143	173	246	174	220	117	154	151	130	111	175	166	172	140	127
Ercc1	117	276	139	144	106	144	114	88	72	169	133	54	137	162	79	67	96	84	81	90	72
As3mt	25	24	1	42	19	39	10	12	22	14	2	2	3	2	0	0	3	0	10	27	1
Homer3	276	331	406	331	237	418	157	278	251	262	341	248	201	272	177	230	312	204	144	346	88
Crtc1	1464	1332	1637	1390	1096	1100	1275	1537	1069	1106	1435	1617	2114	1835	1752	1249	2479	1930	1168	1863	1238
Rnf215	447	539	625	529	385	358	413	425	507	379	425	295	538	539	509	216	724	519	268	303	285
Sec14l2	272	289	343	327	279	258	247	341	132	179	191	325	393	352	380	351	546	365	262	331	168
Aven	84	110	65	90	126	72	80	59	118	70	92	53	81	69	51	85	47	81	62	71	51
Cp	1151	826	28	922	445	550	459	530	795	135	608	85	33	132	27	15	18	1	91	88	57
Crot	904	715	35	681	539	781	600	528	549	256	484	702	921	966	713	566	1018	510	359	503	421
Rps6ka1	210	226	416	244	205	238	194	229	161	174	225	135	126	193	71	164	182	84	92	168	191
Calb2	927	620	950	680	498	244	377	753	645	138	795	1796	1689	1750	1568	1986	2143	1050	1594	2513	814
Snrnp200	1308	1295	545	1287	945	1370	1207	1234	1232	981	1229	1122	1423	1683	1367	1143	1926	1464	1191	1455	1225
Ciao1	580	709	377	583	489	654	650	460	386	432	558	595	602	715	574	445	790	550	652	596	628
Has1	0	0	0	0	0	4	1	0	9	3	0	0	2	0	9	0	0	5	4	22	0
Taf6l	68	20	74	55	52	53	12	39	56	51	46	30	29	92	38	31	49	67	34	56	58
Insig2	947	924	68	834	630	912	784	668	686	627	942	407	523	594	563	383	747	323	453	421	361
Kpna6	2034	1888	692	1876	1434	1854	1963	1709	1409	1400	1698	1805	1710	2163	1861	1416	2871	1932	1545	1787	1526
Man1a	620	511	160	607	388	715	634	476	403	281	476	285	409	456	277	186	389	289	183	178	153
Itpkc	48	82	55	74	83	65	58	49	46	79	36	57	29	83	41	54	118	82	20	81	47
Coq8b	179	171	212	126	119	86	62	134	139	118	117	75	85	72	123	130	162	143	116	127	128
Brd8	531	580	166	522	477	530	489	578	617	402	641	496	514	519	602	413	627	523	358	649	510
Kif20a	107	22	7	42	32	83	41	55	65	43	115	101	76	220	324	57	82	107	89	249	195
Farsa	425	502	597	422	517	531	533	556	429	589	375	520	570	617	393	356	723	618	392	567	401
Gcdh	516	438	310	372	312	438	412	178	312	270	378	201	245	305	194	274	403	293	242	369	259
Mast2	1754	1776	1511	1646	1381	1597	1689	1204	1650	2120	1684	1236	1791	1628	1581	1198	1763	1504	1027	1668	1136
Dnase2a	115	140	88	161	89	109	124	57	127	54	93	60	63	53	89	43	71	88	49	51	30
Rad23a	412	447	449	410	383	372	343	340	252	345	425	410	652	541	495	356	511	518	394	413	459
Calr	5618	7111	3617	5920	5160	8518	5418	5357	4492	9454	4435	6016	6839	8040	7094	5682	9392	6715	5335	7116	5267
Syce2	26	39	45	115	94	51	53	56	47	22	107	135	99	41	78	22	97	56	12	54	20
Nfat5	2207	2249	224	1589	1321	1735	1529	1611	1747	1014	2178	1013	1357	1436	1080	917	1455	703	821	872	662
Nob1	290	430	321	328	222	276	181	204	220	272	284	202	191	324	205	138	413	272	328	348	296
Nqo1	1026	1970	205	1355	715	2168	659	848	457	514	429	27	22	37	7	32	79	2	63	30	33
Ppfia3	776	851	1574	807	913	873	871	906	696	975	843	1268	1806	1811	1343	1140	2731	1995	919	1398	1135
Gys1	435	719	559	498	437	1109	527	474	520	1052	434	300	491	532	330	261	1311	450	243	279	287
Ruvbl2	547	320	456	526	365	497	380	350	360	448	495	362	265	330	291	244	426	410	235	329	375
Lin7b	73	101	295	135	149	76	106	164	119	107	76	217	268	357	218	136	475	327	241	320	175
Bax	561	451	568	449	385	498	401	425	489	411	382	244	214	390	273	205	277	275	173	414	201
Tfam	519	585	344	382	412	693	438	449	441	393	546	529	450	465	460	339	671	437	403	647	271
Zfp81	567	498	11	626	399	626	488	348	485	295	562	481	578	600	524	424	733	252	606	519	382
Efnb3	2600	1759	1877	2309	2222	1727	2109	2411	2455	1031	2639	3601	3993	3627	3625	2519	4641	3805	1899	3360	1773
Mmd	2379	2414	161	2062	2247	1787	2192	2127	1872	887	1916	2889	3796	3994	3241	2663	4373	2029	2405	3361	2044
Hlf	510	391	122	354	441	212	514	410	541	125	622	346	519	477	337	422	666	505	240	313	391
Fam162a	200	122	22	176	99	167	126	148	89	80	67	160	217	202	116	68	236	145	93	112	90
Rpl8	3884	3475	7240	4167	3752	3856	3949	3610	3596	3524	3663	3327	3745	4341	3573	2534	4413	4052	2266	3740	2666
Grm3	611	312	64	521	403	305	262	378	295	103	431	220	542	426	423	183	518	358	67	155	145
Ssbp2	543	261	17	289	268	207	417	277	494	119	295	298	481	368	469	391	668	268	305	434	412
Fancl	2	47	0	124	12	51	20	13	7	11	0	12	1	3	28	39	32	8	22	4	5
Brinp2	1856	1829	1579	2114	1747	1206	1897	1825	1484	834	1612	1753	2858	2491	1887	1810	2723	2874	1773	2551	1546
Gstm5	575	559	178	633	529	676	562	468	392	393	452	659	999	877	755	941	1158	890	636	601	786
Gstm7	140	200	114	112	140	204	83	103	44	84	84	91	74	123	104	140	162	99	52	114	83
Gstm3	10	1	1	0	1	0	3	0	0	0	0	2	0	0	0	0	1	0	0	0	0
Stat3	2650	2605	1581	2387	1914	2487	1951	1716	2155	1310	1979	889	1077	1213	871	604	1398	877	1223	908	774
Stat5a	50	56	28	27	26	37	36	33	13	6	1	13	0	1	27	3	3	15	0	2	2
Cavin1	498	384	316	543	256	458	152	277	527	202	308	210	46	195	47	58	73	25	220	109	60
Map3k11	263	199	506	251	262	265	244	180	270	269	264	157	179	251	152	146	174	277	133	134	148
Akt2	1973	1925	1740	2180	1806	1147	1788	1624	1423	821	1138	851	1087	1139	818	779	1221	869	509	764	585
Dnaja3	608	691	355	532	496	555	606	506	369	464	416	603	701	632	589	566	773	686	545	628	499
Hmox2	491	394	106	349	325	435	338	328	310	292	348	428	498	375	299	395	713	415	421	576	373
Cdip1	2978	2419	1254	2531	2363	2990	2562	2247	1783	2379	2444	2188	2769	2951	2774	2199	3544	2703	2394	2535	2355
Map3k20	819	937	105	648	551	860	554	511	540	551	794	223	247	386	233	206	372	172	178	357	177
Cwc15	229	172	40	162	109	205	230	126	128	83	203	200	192	185	106	171	238	99	174	133	125
Col5a3	130	137	107	66	79	85	64	65	56	55	175	101	59	145	27	26	30	34	102	81	38
Dnmt1	565	419	603	594	414	543	559	551	614	532	765	700	995	1017	718	543	1054	914	466	680	585
Ppan	166	224	478	288	212	288	215	242	183	359	297	224	332	353	267	176	398	276	138	267	249
Angptl2	318	285	301	259	188	227	140	229	175	179	170	41	1	29	11	12	11	0	10	5	11
Cacna1e	2846	3161	528	2527	2071	1734	2258	1897	1897	1054	2651	2578	3545	3011	2544	2000	4284	1666	1810	2692	1925
Cacna1b	1236	1612	1107	1356	1232	1420	1354	1379	1270	1201	1590	1344	2205	1813	1679	1353	2302	1682	1325	1812	1307
Trmt10a	127	182	26	85	80	205	147	91	129	106	70	87	75	75	98	91	112	47	55	88	72
Etv1	278	169	0	270	176	101	243	276	315	128	437	772	827	874	678	521	1195	405	384	760	277
Kifc2	1640	2014	2634	1972	1842	1448	2036	2127	2183	1473	2375	2774	4124	3879	3289	2103	5384	3898	2331	2954	2418
Psap	24001	20236	22081	22527	18764	17506	20597	18791	16258	13333	18049	12343	15951	16465	13729	12052	21971	15076	10985	13487	11387
Ikbkg	981	719	70	770	715	867	737	644	859	485	782	545	632	663	636	503	1120	462	573	881	584
Pax2	0	3	26	10	5	5	3	0	3	15	0	19	10	50	2	4	12	0	5	5	2
Wars2	113	109	21	128	90	136	89	82	73	103	89	73	76	126	188	149	100	98	81	97	91
Atn1	375	218	153	291	178	176	201	174	272	180	274	164	311	256	221	195	372	222	154	294	240
Phb2	926	986	1340	894	843	1031	809	946	845	912	863	659	1057	909	813	525	737	1047	716	988	841
Ptpn6	0	5	16	4	2	16	3	15	0	1	0	0	1	0	0	0	2	2	6	2	0
Eno2	3711	4484	3767	3924	3914	4845	4693	3790	3329	4220	3579	3388	5207	5108	4439	3482	6224	5637	3916	4713	3635
Emg1	476	616	331	586	392	548	548	478	486	449	502	430	583	511	526	431	759	534	419	594	449
Lpcat3	454	413	239	381	258	389	297	308	251	220	283	226	292	370	362	233	656	323	352	417	319
Atp6v1f	769	794	855	750	673	1020	805	672	658	785	879	673	796	746	709	610	1137	882	608	783	606
Clcn5	692	874	70	871	633	911	740	690	632	729	681	528	506	567	472	414	605	275	773	578	547
Clcn3	3766	4083	760	3006	2523	3437	3483	2720	2936	2229	3435	3361	3909	4831	3806	3112	5067	2358	3366	4048	3143
Hif3a	46	81	15	38	35	33	42	56	45	5	10	27	69	50	90	71	86	36	17	10	9
Pde1c	458	460	55	305	311	425	308	234	229	469	264	96	69	75	103	66	155	49	156	56	180
Utp20	111	298	90	160	182	171	152	173	206	233	127	170	247	174	179	224	256	150	93	255	175
9330159F19Rik	1707	1980	224	1670	1428	1244	1220	1439	1138	809	1459	1468	1774	1887	1460	1188	1873	944	987	1667	1170
Cul3	1727	1522	322	1604	1363	2075	1598	1329	1115	1065	1204	1354	1636	1476	1516	1172	2144	633	1177	1705	1259
Sst	1001	709	506	693	666	1535	1023	648	1710	1793	1697	1061	2345	1764	1690	1143	3421	1557	3947	2189	4117
Il11	0	3	2	0	4	0	10	0	1	4	0	1	0	3	3	5	1	0	0	0	11
Large1	2101	2152	1186	2439	1886	1270	2253	2369	1674	1131	1936	2081	2889	2910	2755	1821	3564	2622	1920	2694	1644
Ddx56	275	328	483	298	304	524	233	220	249	297	203	218	475	384	257	242	446	335	228	351	274
Tmed4	1035	873	684	790	728	830	820	741	764	812	932	586	710	926	659	607	1174	720	582	671	485
Col26a1	73	85	67	87	106	71	110	84	230	66	255	238	228	316	202	115	294	205	106	151	113
Bid	322	233	122	222	174	253	162	127	195	219	160	145	225	297	239	222	290	204	277	201	189
Ralb	921	726	474	667	591	754	958	654	579	552	657	394	409	576	421	421	570	521	333	478	290
Ppp1cc	328	368	550	421	375	508	391	342	360	516	354	314	427	392	406	376	471	357	297	364	269
Dnajb11	1067	1100	467	779	607	1245	620	641	557	1089	659	525	800	665	604	667	732	664	516	716	607
Tbccd1	165	231	93	212	115	234	163	140	192	149	203	211	162	203	169	140	333	193	200	253	168
Clec11a	44	53	57	45	49	81	86	42	31	37	21	43	51	57	58	42	53	86	46	45	22
Zfp324	234	279	313	224	300	316	362	240	191	362	254	252	455	361	321	247	328	325	324	371	219
Gab2	870	716	221	729	717	1041	908	683	812	1014	1096	405	522	598	646	312	620	471	536	582	489
Coro1c	1084	1305	1447	1040	1154	1472	1039	1158	1099	1203	1177	1002	1124	1477	1237	981	1715	1187	1023	1952	1099
Tax1bp1	1760	1873	114	1616	1096	2301	1515	1104	1057	1020	1083	1031	1347	1530	1271	1208	1920	879	991	1340	1222
Ndrg2	8994	9327	3889	9629	6225	5982	6983	7744	4901	2319	5298	4364	6978	7289	6450	4850	10507	6414	1890	3885	2408
Mettl17	307	234	115	184	152	234	123	132	216	230	200	129	273	223	196	126	212	211	108	228	224
Arhgef40	1121	889	1079	850	669	756	739	884	816	578	1079	374	452	599	398	294	498	441	213	416	320
Pnpla6	432	521	391	484	403	397	545	453	567	400	689	392	618	714	570	302	606	684	328	481	419
Mcoln1	424	635	565	565	390	647	433	432	496	549	673	325	657	540	422	308	645	466	457	392	452
Arhgef18	984	839	1248	938	739	954	751	701	552	648	859	473	669	587	376	379	730	576	477	630	443
Pkn2	816	944	81	874	397	636	625	660	631	326	586	396	488	486	419	389	575	231	233	354	301
Etfb	26	36	44	19	32	42	37	46	27	14	22	13	16	33	46	47	94	35	23	13	55
Stxbp2	190	313	157	316	193	279	233	209	344	258	248	88	256	182	132	79	325	153	227	170	254
Sgce	108	193	72	157	72	174	102	119	141	75	140	114	196	133	103	33	227	42	88	96	62
Chn2	421	445	132	372	313	244	239	289	250	136	285	205	344	268	267	234	327	246	150	338	168
Wwox	531	490	96	438	462	360	436	241	333	265	501	125	132	153	167	175	254	188	257	215	178
Slbp	156	208	41	250	202	291	268	141	232	147	190	155	190	174	138	147	186	129	149	169	120
Ghrhr	1	0	0	0	2	0	0	0	0	0	0	0	0	0	22	0	0	0	0	0	0
Aqp1	3	5	6	29	3	16	7	0	2	14	1	22	9	11	4	4	49	3	2	6	4
Arid3b	62	139	74	24	47	31	71	34	65	61	30	36	34	54	20	32	62	3	73	33	41
Cnn2	358	346	294	292	210	489	247	238	350	241	307	120	26	198	53	34	52	39	227	53	55
Polr2e	390	365	643	361	324	461	399	306	290	336	323	324	241	397	435	323	678	421	265	391	308
Abca13	33	55	0	35	35	33	26	9	33	18	17	0	3	0	0	3	0	0	0	0	2
Myo9b	697	706	871	707	577	944	909	767	891	912	906	405	616	701	479	328	632	501	373	572	350
Hdac9	866	979	219	1014	868	2292	1038	809	777	1625	679	764	976	1143	887	683	1711	489	1707	1048	1423
Adgre1	7	3	0	10	3	1	5	0	0	9	7	0	0	0	0	0	1	1	2	0	6
Mtfp1	254	324	438	404	344	425	417	283	283	260	429	476	488	663	477	422	758	547	543	433	347
Rab23	564	379	230	597	424	425	417	327	535	320	467	418	568	658	501	463	650	458	406	591	433
Rab11a	2824	2290	422	2528	1734	2206	2854	2245	2079	985	2308	2121	2206	2727	2500	2121	3123	993	1858	2538	1658
Eif2b2	218	375	464	252	273	266	123	277	255	293	349	193	236	328	270	228	366	467	257	234	219
Dlst	2773	3268	1021	2382	2279	3417	2816	2438	1772	2449	1799	1528	1992	2163	1874	1575	2402	1755	1555	2183	1685
Pgf	1	8	9	4	23	37	7	13	10	8	0	19	49	26	12	28	41	37	6	31	0
Ulk2	1750	1470	515	1395	1281	1289	1364	1415	1228	809	1411	1654	2164	2130	1938	1631	2514	1281	1728	2077	1745
Ccl24	12	0	0	0	0	0	0	0	0	0	0	0	0	0	0	0	0	0	0	0	0
Dgkq	526	432	496	392	316	425	366	368	554	449	426	283	426	346	460	164	375	345	257	354	266
Chmp2b	1264	1150	374	1253	1017	1095	1166	1052	981	487	1077	927	1049	1025	1012	925	1710	461	638	986	597
Plod3	565	534	742	560	445	589	445	340	453	572	503	327	455	399	411	186	504	442	217	419	389
Ap1s1	1229	1240	1342	1292	906	1381	964	994	740	872	887	996	1329	1305	1080	863	1418	1149	753	1017	651
Mapk13	8	0	11	7	14	0	1	3	2	3	7	1	0	7	0	0	0	0	0	0	0
Srpk1	882	1052	297	918	867	953	852	697	760	727	832	600	847	852	751	540	1217	658	546	986	696
Pax3	10	0	0	0	0	0	0	0	0	0	0	0	0	0	0	0	0	0	0	0	0
Lbr	30	122	43	91	49	170	43	71	103	74	162	163	170	198	122	119	160	96	79	181	161
Nes	15367	14925	11552	14955	11548	9186	10842	12597	6659	6521	7223	1542	1490	1970	1313	1429	1593	1462	1335	1516	1253
Bcan	5149	4580	6276	5024	4281	2607	4989	5029	4488	2182	5320	4144	5898	6235	5805	3706	7637	5910	1604	3915	2953
Hapln2	0	1	3	6	0	5	3	15	11	14	0	2	2	0	1	6	9	7	1	4	2
Prcc	574	551	958	573	577	652	581	570	536	583	575	664	615	717	569	542	821	663	414	721	427
Rrnad1	272	324	243	233	257	261	184	228	317	309	231	194	308	270	178	124	371	213	182	309	225
Hdgf	2208	2201	1444	2850	1876	2546	2134	2178	1902	1837	2542	2162	2423	2736	2232	2117	3064	2602	1864	2739	2120
Slc25a18	646	384	213	476	372	224	558	351	602	126	472	709	765	690	523	557	913	608	283	290	315
Thop1	410	404	998	604	519	566	385	507	478	497	508	533	771	795	679	536	968	653	395	746	433
Apba3	332	295	673	337	264	310	218	254	290	373	259	248	418	513	351	230	483	428	196	315	173
Matk	507	500	959	500	651	383	498	668	593	508	780	1019	1209	1463	1417	746	1429	1618	876	1676	1017
Pias4	468	312	570	352	279	257	425	272	292	352	317	217	288	414	309	151	306	304	202	268	265
Map2k1	1841	1504	1052	1578	1059	1577	1121	1195	973	945	848	1218	1794	1679	1655	1050	1755	1335	1064	1167	906
Sgta	1775	1722	2395	1581	1660	1751	2070	1586	1439	1554	1552	1281	2059	1679	1625	1454	2341	1990	1416	1904	1368
Nmrk2	0	13	0	0	0	0	2	0	5	5	0	4	0	2	0	0	0	0	2	0	0
Tmem242	432	331	508	458	451	417	490	399	421	352	481	371	479	514	407	366	560	469	404	398	434
Dtx2	130	210	265	133	100	158	192	124	140	156	96	90	138	105	155	54	125	44	22	59	77
Hspb1	48	24	90	42	23	56	4	49	16	19	32	5	0	0	0	9	0	0	7	12	0
Rasa4	33	26	45	21	15	13	21	9	36	55	54	7	7	1	5	1	3	4	4	5	0
Syt5	1156	824	1367	873	814	1152	974	853	831	1157	877	813	1025	1271	858	765	1554	1516	525	663	634
Hnrnpa2b1	6646	6384	1216	5918	4983	5136	5721	5222	5614	2906	6256	6852	8480	8439	6970	5891	9398	4036	4940	7744	6036
Fxyd4	0	0	0	0	0	17	0	2	1	2	0	4	0	1	0	0	0	0	4	4	0
Ccdc130	73	116	83	114	62	126	67	129	85	151	151	46	126	150	134	68	188	110	59	106	112
Mri1	165	137	152	72	56	128	130	88	159	144	158	135	191	167	163	107	262	137	164	155	116
Prkacb	4531	4103	1246	4246	3485	4417	4240	3647	4256	2887	4384	4648	5507	4916	4524	4627	8989	4047	3887	4772	4164
Sgsh	151	111	153	135	88	111	31	150	116	54	72	85	102	167	82	62	166	125	82	55	39
Chd5	1534	1435	1638	1480	1514	1391	1489	1602	1886	1285	1888	2009	2786	2854	2531	1853	3595	2782	1989	2987	2291
Cstb	417	281	100	284	208	451	238	290	196	271	232	166	150	148	181	111	224	111	73	248	139
Sh2b2	110	65	144	106	152	130	153	101	126	173	141	122	169	140	80	110	106	139	80	145	135
Pex5	1538	1511	1393	1558	1527	2056	1555	1246	1384	1746	1274	901	1134	1328	930	951	1586	1311	947	1057	899
Jkamp	500	700	142	713	419	435	432	483	446	316	386	477	609	580	774	349	787	482	329	570	512
Cd44	754	449	48	392	314	483	274	354	524	243	270	103	117	185	100	82	183	81	124	109	90
Slc1a2	19114	23227	3584	19914	14613	16134	15555	18062	11035	5975	13473	22493	31742	34185	28280	24469	41958	22076	14204	22614	14170
Eif2ak4	148	144	170	110	174	187	181	148	297	183	176	102	78	146	142	89	220	134	111	125	89
Wdr1	3865	3314	1859	3552	2808	3430	2909	3115	2291	2571	2394	2242	2589	3117	2769	2001	3498	2763	1956	2942	2142
Slc2a9	23	0	3	12	37	22	5	19	79	27	26	3	19	17	12	3	10	7	9	12	3
Ccn4	36	26	31	23	31	34	20	21	11	35	4	29	1	14	18	9	44	17	21	14	16
Ndrg1	728	566	191	626	576	640	415	752	515	452	485	293	686	508	342	232	761	497	161	344	202
4930550C14Rik	8	4	0	3	0	0	2	9	3	2	0	0	10	0	0	0	0	0	0	0	0
Man2b1	484	489	433	432	408	469	350	400	492	476	431	305	529	582	334	213	962	486	178	370	315
Klf5	149	161	24	91	75	200	196	98	161	161	127	80	169	73	97	133	278	151	51	89	132
Wdr83	200	203	161	165	204	200	314	227	187	232	159	205	232	470	389	261	465	311	162	356	170
Prdx2	2827	2808	1321	2283	2197	2642	2456	2095	1598	1755	1880	2119	2616	2706	2292	1958	3165	2788	1942	2565	1956
Polr2a	1636	1895	873	1567	1312	1767	1192	1499	1673	1392	1853	1519	1979	2294	1574	1412	2404	1758	1238	1882	1325
Senp3	978	1115	1035	1019	860	1272	1076	936	968	1045	983	887	1284	1048	1028	735	1420	1054	868	943	954
Plekha8	290	393	89	226	196	266	234	274	261	227	340	154	332	207	226	177	370	198	241	184	160
Spc25	152	35	46	60	74	55	57	63	96	26	76	91	84	75	105	39	75	24	131	119	70
Dnah2	13	31	17	25	12	21	8	44	65	19	42	48	68	52	57	19	9	34	27	26	73
Ripk4	0	21	18	18	9	21	11	26	0	9	0	5	11	3	16	0	0	7	6	0	2
Ufd1	561	639	200	505	275	542	450	394	463	462	450	445	619	619	458	394	842	517	422	588	464
Zfp287	461	426	88	262	227	306	333	273	351	329	330	228	274	262	215	222	373	137	226	303	318
Prlr	15	9	0	0	15	28	5	5	1	7	4	14	0	22	0	9	12	1	5	22	10
Letm1	566	596	1004	561	544	555	627	519	359	540	374	656	763	695	741	661	1085	704	661	792	593
Ubqln1	2816	3553	1451	3143	2482	3172	2728	2336	2137	2134	2273	2639	3025	3478	3005	2524	4047	2072	2158	3004	2405
Fgfr4	11	18	17	24	7	0	27	4	16	20	17	0	0	1	0	0	0	0	2	0	0
Cadm3	3253	2218	2456	3331	3401	1962	3577	3318	3380	2232	3991	4296	5978	4848	4012	3405	7314	5668	2923	4237	3075
Txn2	1009	1116	1287	1104	774	1261	955	937	583	1035	921	637	919	892	928	768	1541	816	1028	753	675
Casp14	0	0	0	0	0	0	0	0	0	0	0	0	0	0	48	0	4	0	0	0	0
Slc1a6	70	57	102	39	56	70	51	42	57	77	43	20	33	33	33	28	79	35	25	31	35
Slc1a3	19220	14940	2438	15544	10714	11003	12626	12309	15478	3901	15600	12614	16177	18427	13912	11220	23319	9696	7579	11257	8714
Crbn	626	715	49	785	456	494	482	499	576	331	497	371	502	473	430	398	729	245	398	554	386
Msh6	677	720	270	586	506	639	472	499	725	457	595	410	451	762	520	368	629	507	324	380	396
Fbxo11	2170	2336	207	1672	1515	1719	1514	1451	1229	1001	1622	1607	1836	2339	1677	1488	2414	1087	1690	2078	1461
Mlxipl	2	0	7	10	1	1	2	0	0	0	0	0	0	0	0	3	3	5	0	0	8
Tbl2	430	491	186	368	273	377	240	301	271	358	382	424	487	425	393	203	703	360	264	377	320
Bud23	160	197	243	194	164	229	174	133	198	187	148	174	228	179	176	118	176	205	145	225	172
Nid1	400	388	70	474	175	490	139	292	1556	140	911	352	81	322	104	92	97	9	189	213	59
Mcm5	132	61	61	60	36	39	63	53	81	59	192	128	122	197	97	144	123	201	90	223	134
Hmox1	5023	4444	4544	4342	2649	3433	2976	3293	1836	1776	1905	382	411	670	603	505	698	472	238	296	329
Mprip	3439	3318	2506	3387	2921	3117	2884	3170	2809	3036	2833	2805	3099	3375	2746	2457	4295	2944	2423	2951	2243
Cic	2567	3436	5361	2706	2601	3034	2920	2970	2593	3255	3079	3188	4502	4978	3929	3015	5639	4853	2981	4198	3054
Pafah1b3	181	245	439	219	263	347	266	268	221	408	307	190	297	238	180	213	305	357	271	375	213
Il27ra	6	7	0	5	2	0	6	0	17	1	5	4	16	0	1	0	0	1	0	0	0
Prkaca	3091	2574	1830	2704	2797	2551	2726	2708	2575	2060	2713	2572	3816	3648	2938	2138	4477	3584	2638	3107	2316
Asf1b	21	15	1	48	43	30	40	38	32	29	41	44	47	12	46	10	26	38	16	37	35
Ddx39a	357	474	258	324	241	269	273	212	252	310	229	188	293	269	278	204	284	345	233	369	239
Dnajb1	817	1146	754	777	819	1003	733	804	616	845	713	628	781	845	761	666	1281	767	813	660	663
Msh4	0	0	2	0	0	0	0	0	0	1	0	1	5	0	0	0	10	0	0	1	0
Usp40	228	269	54	262	195	192	134	205	286	186	394	159	231	287	223	112	308	150	99	213	125
Kbtbd4	110	142	107	192	108	145	99	90	96	95	98	75	129	123	92	108	186	146	86	122	113
Celf1	3661	3705	672	3014	2758	2564	2528	2712	2592	1755	3301	2648	3419	3386	2899	2607	4178	2335	2526	3187	2482
Ndufs3	719	450	231	506	528	457	429	458	331	387	432	277	631	551	488	392	485	390	368	511	489
Por	691	1208	1755	1114	889	992	896	890	588	881	675	716	1341	1008	841	605	1357	1117	553	887	609
Igf1r	1069	1094	507	1151	855	804	908	723	1113	410	1156	389	605	542	308	431	438	355	337	375	351
Insr	1010	1055	190	974	739	1056	1312	798	900	704	961	694	604	915	565	542	872	526	748	829	759
Fcer2a	0	11	6	0	5	5	0	5	1	12	0	4	0	5	1	7	4	0	10	23	17
Atp4a	0	5	0	6	0	10	10	6	0	19	1	13	14	8	0	6	6	7	0	4	1
Trim28	1737	1766	1994	1876	1615	1863	1892	1864	2012	1848	1990	2371	2328	2917	2592	1882	3454	2741	1823	3010	2201
Ube2m	1292	1641	2088	1570	1729	1813	1733	1408	1331	1833	1537	1778	2065	1990	2105	1290	2378	2212	1637	1894	1400
Adcy9	260	298	320	270	329	394	309	370	204	242	320	320	397	305	398	246	443	378	397	313	288
Mef2c	2219	1906	153	2075	1778	2444	3283	1849	2075	1288	2488	1885	2988	1992	2063	2850	6629	2918	2949	2212	2845
Ctr9	1077	1101	743	1074	1106	1121	1054	881	883	784	1000	924	879	1117	911	815	1200	800	855	1190	911
Eif4g2	17046	17524	1958	14995	12165	16956	14995	12841	11405	10393	13179	15815	18656	21684	18973	15231	23957	11873	16288	21262	15827
Irag1	19	33	5	26	39	26	20	37	26	10	22	13	1	30	8	0	2	0	4	5	0
Pcyt1a	1200	1435	261	1252	923	1211	1217	1181	860	827	935	622	716	899	685	694	1049	678	643	618	659
Zfp592	580	996	552	809	573	822	543	693	643	708	746	498	686	989	571	673	902	735	640	686	529
Psmd4	769	816	855	816	772	1015	670	915	658	860	848	678	1030	817	787	612	1036	861	726	1146	599
Tmod4	4	4	2	4	1	2	15	2	2	1	1	0	3	7	2	0	14	0	0	1	2
Snx6	507	743	222	579	443	790	489	387	428	305	538	380	382	384	292	334	473	295	336	272	354
Mthfd2	217	300	146	283	210	491	210	237	152	503	109	246	296	370	261	188	327	210	297	294	229
Kit	396	497	104	478	491	449	658	422	625	779	782	493	789	644	650	544	1054	676	638	765	828
Tomm40l	212	188	314	235	258	207	133	235	151	184	143	222	255	394	188	198	220	284	191	249	176
Nr1i3	11	2	1	1	3	9	0	0	0	4	11	0	0	10	0	9	0	4	4	0	0
Apoa2	31	11	13	7	12	11	0	4	16	13	6	11	11	1	34	7	24	2	22	5	10
Pan2	176	219	143	166	181	226	249	136	234	202	424	184	288	269	241	155	345	234	169	205	258
Cs	6965	7724	2932	6348	6284	7746	6959	5570	3853	4870	4575	3806	5631	6159	5020	4061	7343	5094	3945	5340	4336
Ampd3	792	706	282	740	468	578	305	507	519	250	422	135	194	164	140	65	129	92	54	84	67
Bcas2	344	675	515	476	383	612	391	378	428	508	520	395	532	512	378	369	681	406	273	375	443
Ctcf	694	847	359	884	605	778	723	652	766	515	860	775	1054	1194	861	607	1253	806	589	863	717
Pard6a	279	288	664	243	350	362	290	303	271	399	251	292	320	415	389	300	367	506	277	428	235
Agrp	0	0	2	23	1	1	1	10	5	2	3	6	1	12	0	8	1	4	10	6	6
Pvalb	70	144	31	88	42	123	45	41	17	39	16	4	6	0	0	2	5	9	66	31	6
Tfap4	58	27	51	57	64	38	33	29	48	33	71	50	26	89	49	24	54	35	28	48	61
Ranbp1	266	372	188	373	260	297	316	257	255	199	205	258	367	349	266	381	544	121	236	304	232
Cd247	0	0	8	0	0	0	1	0	0	0	5	0	10	0	0	0	0	6	0	0	0
Rfx5	156	203	136	183	147	302	221	126	189	211	267	165	230	216	274	146	210	136	144	202	181
Psmb4	1621	1684	1291	1391	1699	1742	1593	1364	1196	1406	1241	1374	1435	1754	1619	1170	2094	1718	1044	1738	1287
Slc30a4	1618	1713	211	1494	1147	2124	1290	1243	1029	1144	1101	875	1060	1093	916	763	1331	550	871	1074	746
Sqor	137	183	98	136	106	155	111	98	66	48	50	18	11	9	4	14	34	13	8	3	18
Bloc1s6	583	764	110	438	387	735	421	455	375	471	465	636	576	668	597	562	1244	521	659	629	605
Metap1	824	792	210	599	494	607	520	444	526	438	421	554	553	897	574	423	896	424	510	646	483
Gpr108	257	293	161	190	128	269	197	64	131	191	205	86	145	171	125	95	126	136	99	126	91
Gata6	0	14	0	0	0	2	0	0	10	3	2	0	0	0	0	0	0	0	0	0	0
Rsl1d1	649	1002	195	604	681	993	710	674	696	580	620	695	654	949	726	709	854	767	592	724	728
Apc	8607	7741	1118	7908	6929	6840	8188	7076	6165	4520	7368	13463	15986	16204	14965	13540	19840	10878	9132	15784	8395
Reep5	7135	6989	1998	6432	5892	6096	7800	5972	5720	4869	6110	6756	8101	8695	8129	6871	11006	6514	6858	8329	6576
Ergic3	1095	950	973	1176	942	905	994	928	906	800	910	646	892	879	990	743	1354	976	663	851	704
Uqcc1	572	661	396	755	648	766	799	535	383	656	628	402	375	585	538	398	797	432	371	487	330
Spo11	1	3	0	4	0	0	13	0	4	0	5	0	0	0	0	0	0	0	0	0	0
Ncoa2	1236	1584	708	1268	1177	1178	1371	1090	1404	941	1450	1225	1323	1583	1351	1040	1899	1029	1298	1495	1204
Trh	0	5	0	1	2	3	0	0	7	14	6	0	0	0	0	0	2	0	0	0	0
Nr2c2	696	714	218	645	561	581	693	482	597	401	605	474	603	694	647	564	956	411	537	602	533
Nr2c1	83	119	15	73	76	125	98	39	46	56	37	131	138	108	57	142	119	70	65	104	176
Smpd4	337	484	205	367	301	452	368	274	626	411	550	248	592	407	348	258	610	405	281	371	277
Pex1	163	171	38	181	139	134	165	143	191	131	207	174	257	224	190	122	217	170	92	177	108
Otx1	300	354	330	326	183	277	312	207	281	113	320	68	197	95	94	47	95	68	39	127	76
Kctd20	1669	1737	742	1591	1450	1680	1260	1224	1361	1333	1565	1407	1682	1767	1691	1454	2111	1452	1054	1765	1307
Itgae	0	16	6	17	0	0	0	7	3	1	3	6	7	14	1	6	7	4	1	0	4
Ctns	268	240	109	227	204	283	163	157	237	230	234	156	191	246	188	88	300	209	117	173	156
P2rx5	40	9	11	24	18	11	14	34	15	31	13	14	18	87	10	21	32	31	62	43	20
Shpk	52	42	4	42	23	48	30	30	30	37	53	50	75	34	46	7	46	49	10	33	10
Trpv1	0	0	10	0	0	0	0	0	0	0	0	3	0	0	2	4	4	1	0	0	0
Ephb3	112	105	120	131	77	85	175	144	253	100	239	201	324	254	229	150	390	249	142	179	127
Tuft1	58	37	1	72	32	82	30	70	89	43	25	24	10	2	10	15	3	0	16	9	4
Rcn1	1155	763	245	714	592	566	500	603	959	382	748	510	413	655	531	322	920	482	249	677	403
Dnase1	100	104	38	183	108	110	190	122	108	107	122	61	90	79	128	99	113	120	58	93	96
Trap1	368	515	298	264	339	431	315	342	222	283	347	226	621	464	322	274	456	400	362	238	272
Naa60	632	715	610	708	604	702	620	763	685	564	652	861	1248	1134	898	883	1678	874	874	1090	782
1700037C18Rik	23	11	28	12	19	13	64	13	4	24	17	36	35	39	19	32	40	42	29	39	35
Ankrd13d	530	447	681	492	465	602	460	401	432	495	497	534	737	634	642	452	993	735	434	644	432
Tyrp1	0	17	0	21	8	0	1	9	5	0	0	8	0	1	49	3	2	2	1	0	2
Tpr	1187	1022	248	1178	911	959	945	726	800	771	1127	666	1134	1261	1121	941	1353	660	800	1258	875
Odr4	778	362	55	548	438	446	592	407	576	371	611	554	667	479	483	491	817	322	593	553	450
Prg4	6	19	0	8	1	0	3	18	29	2	5	3	3	5	17	12	12	6	9	7	25
Dhx34	108	142	138	104	92	61	86	55	130	98	98	101	83	106	101	53	179	154	51	127	72
Kptn	69	85	71	59	110	83	47	80	124	97	79	89	115	166	125	144	219	139	120	183	103
Napa	1774	1724	1187	1516	1379	1948	1492	1480	1142	1675	1257	1211	1807	1303	1215	1033	1764	1342	1324	1552	1320
Sra1	309	382	98	301	254	347	268	228	225	234	283	178	250	286	247	192	278	255	266	257	271
Atp5g1	1058	1438	1483	1311	1249	1382	1365	1116	596	1194	824	953	1422	1369	1157	1116	1533	1159	1040	1130	951
Snf8	191	239	122	146	146	196	96	102	206	165	141	78	191	322	75	114	196	169	92	185	141
Tbcb	498	575	848	583	463	609	476	566	506	585	393	546	548	667	453	419	1190	919	416	514	346
Inpp5k	510	429	288	570	453	392	657	473	421	268	614	437	608	578	491	335	692	611	619	705	490
Crkl	1497	1932	785	1677	1420	2031	1468	1279	1309	1226	1546	1144	1178	1308	1155	920	1525	1025	739	1326	902
Eps8l1	156	53	65	100	85	28	131	64	54	44	63	82	168	78	74	90	195	138	59	73	111
Clint1	712	722	612	686	650	712	635	614	668	634	624	723	815	684	602	622	779	648	446	595	553
Prss16	5	0	2	0	1	1	1	6	0	8	0	16	0	0	0	8	0	0	0	0	1
Cdkal1	101	59	15	41	74	187	72	33	80	61	88	77	80	96	36	41	117	86	142	110	67
Cdcp3	0	7	0	0	3	10	0	0	0	7	3	0	0	7	0	0	21	0	2	0	0
Htra1	1389	1262	1371	1253	927	776	935	1074	517	342	404	480	990	715	868	985	1510	1111	170	595	233
Zbtb17	255	299	608	344	319	353	322	265	252	422	355	288	362	344	365	302	405	359	188	271	318
Fam131c	46	42	104	33	117	92	184	23	47	82	57	50	39	67	57	32	123	55	67	41	71
Fblim1	120	125	77	116	80	102	46	99	55	52	112	30	19	28	8	14	20	24	32	21	22
Hspb7	5	1	0	1	3	17	0	4	0	19	0	0	0	0	1	1	0	0	6	12	0
Epor	14	3	5	16	9	2	1	7	4	17	8	2	17	7	5	1	13	15	29	6	0
Ccdc159	60	62	22	44	37	70	20	93	32	37	68	45	71	48	60	16	106	52	39	67	80
Mob1b	1513	1666	153	1345	936	1258	1406	1033	1055	625	996	1030	1007	1065	1056	855	1320	401	854	1041	844
Atp6v1b1	6	0	8	12	5	9	0	3	1	0	0	0	0	3	1	0	16	0	0	0	4
Vax1	7	24	102	15	28	10	14	22	27	10	39	18	31	0	3	0	9	17	8	23	12
Atp6v1b2	7374	7009	2803	6491	6267	7215	7304	5350	5478	5645	5370	4781	6401	6942	5816	4840	8730	5963	5206	5833	5168
Eps15l1	486	504	540	397	302	445	354	368	454	357	472	300	416	418	394	363	539	235	215	397	463
Tep1	20	56	12	34	17	35	24	11	28	17	12	5	0	11	0	0	0	4	3	10	4
Ttc5	408	427	199	351	298	437	268	371	411	318	492	391	575	472	352	404	374	528	345	363	293
Osgep	265	273	242	356	283	188	254	229	191	193	259	195	298	210	282	243	241	211	175	326	285
Aamp	1904	2048	2477	1873	1583	1761	1591	1453	1437	1520	1603	1421	1616	2088	1510	1198	1959	1872	1100	1783	1219
Tmbim1	259	179	86	109	120	108	120	106	195	81	171	56	43	198	116	53	157	30	67	45	31
Arpc2	1509	1167	1125	1713	1080	1328	1276	1175	985	830	1224	995	1355	1710	1145	991	1714	988	1021	1449	1025
Kmt2b	889	889	1169	967	823	875	804	705	933	1010	1066	825	1048	1248	1033	704	1281	1014	804	1184	883
Zbtb32	19	36	51	22	5	25	0	14	4	13	6	22	15	23	5	16	14	8	23	7	33
Tmem147	726	1079	736	723	628	1265	756	747	599	881	569	637	939	962	798	756	1083	995	746	831	826
Rps9	2006	2203	3995	2184	2003	1825	2098	1806	1760	1565	1795	1463	1557	1898	1668	1602	2517	2453	958	1648	1347
Tfpt	178	223	336	172	214	192	182	218	133	233	179	95	133	238	176	217	151	195	130	177	129
Susd2	21	1	11	5	22	8	45	5	18	17	17	7	4	18	36	6	19	38	26	11	12
Ggt5	40	33	17	15	18	8	33	32	82	15	55	8	12	19	0	0	0	0	5	23	0
Ggt1	13	19	15	35	29	6	5	2	14	7	26	0	2	30	3	3	16	17	0	8	4
Crip2	1416	1169	2045	1334	1065	1135	870	1276	1158	807	1055	1099	1003	1253	1162	993	1890	1591	1020	1584	922
Crip1	23	4	17	2	0	8	0	2	6	2	0	1	4	0	0	0	0	0	1	7	3
Cbfa2t3	219	198	206	309	197	168	275	261	238	126	258	289	668	504	409	309	727	441	387	573	413
Fbln1	105	155	260	124	153	191	76	108	121	108	151	68	38	76	78	50	58	63	22	20	89
Pgrmc1	6659	6639	3190	5350	5090	6862	5295	4965	4524	3564	4687	4637	5754	5161	5002	4062	7176	2768	3967	5401	3770
Gcat	9	31	17	45	33	53	9	7	12	62	29	32	62	16	19	32	43	8	21	45	24
Elovl1	375	394	213	258	176	208	184	225	218	168	191	167	154	213	244	133	244	138	110	114	115
Med8	235	314	113	215	220	304	265	209	99	236	226	185	371	249	224	171	258	147	200	252	127
Hyi	61	136	65	58	61	65	166	36	87	90	141	67	48	124	87	35	128	67	104	106	88
Cdc20	59	24	22	65	44	35	67	104	105	54	128	128	204	160	177	205	110	175	171	250	220
Adamts4	119	151	113	143	82	100	29	70	77	102	46	54	33	66	157	74	162	47	19	21	35
Nectin4	73	57	66	67	116	35	46	43	21	49	36	21	41	7	20	20	22	8	32	1	1
Pfdn2	606	596	339	487	478	495	656	559	383	500	441	458	566	507	525	447	676	559	347	489	431
Rnf114	413	698	578	659	437	837	381	494	520	706	479	429	440	575	603	434	704	581	529	502	342
Steep1	903	819	94	808	545	653	573	535	585	392	615	525	690	599	566	506	611	294	487	650	451
Neurl1a	664	728	815	705	672	397	510	595	692	336	832	1229	1197	1304	1120	883	1930	1382	636	921	609
Srm	915	1101	1940	856	729	1061	835	840	625	1300	546	751	831	1059	881	613	1221	940	939	1073	771
Epha2	32	44	52	19	18	46	0	17	18	26	29	7	8	21	2	0	6	5	20	1	3
Rbm14	309	390	371	359	337	351	364	390	322	373	335	363	415	388	414	250	714	351	315	595	326
Actn3	13	18	24	5	6	21	26	7	29	23	2	19	8	2	13	12	9	0	21	43	14
A530013C23Rik	13	0	0	0	1	0	0	0	10	0	0	0	0	0	0	0	0	0	0	0	0
Zdhhc24	309	327	309	398	270	436	289	259	278	362	347	278	352	297	375	218	400	324	189	341	260
Bbs1	443	388	319	440	395	339	333	284	436	309	501	548	885	632	547	412	1056	687	480	640	468
Slc34a3	0	0	2	0	0	14	0	0	0	0	0	0	0	0	0	0	0	0	0	0	0
Ndor1	189	146	96	138	116	151	57	135	146	213	178	83	109	195	70	112	125	129	42	110	91
Nsmf	4491	3157	5288	3727	3804	3194	3760	4158	3097	3021	3517	7869	8898	9492	7763	5578	10345	8462	5245	7132	4515
Pdk1	1040	687	314	688	729	807	637	839	537	579	740	1005	1585	1176	851	622	1987	845	775	973	711
Ptbp1	863	1044	811	793	535	892	657	646	874	516	749	496	730	491	444	414	498	443	321	435	469
Mvd	314	504	768	469	327	585	479	354	252	546	425	840	1194	1395	1395	761	1546	1356	503	1255	645
Cyba	9	12	30	3	6	3	7	6	17	8	5	0	0	0	0	0	9	0	2	0	0
Itih3	49	57	11	37	23	28	20	26	28	7	30	25	12	41	14	56	14	30	6	14	11
Stimate	136	177	188	171	185	182	157	177	261	160	177	199	233	304	184	143	383	190	153	145	173
Sfmbt1	408	497	98	416	285	551	334	317	440	473	359	360	249	371	216	250	257	207	437	266	260
Ihh	0	0	2	0	0	2	3	0	1	9	0	0	0	25	0	0	4	2	1	3	0
Atp7b	188	108	94	117	73	128	91	70	137	64	107	39	141	44	40	38	80	88	30	51	32
Rundc3a	2547	2408	3737	2754	2692	2657	2964	2488	2252	2609	2648	2642	3125	3390	2747	2436	4293	3832	2478	3334	2194
Slc4a3	1217	1137	1996	1252	1253	1352	1394	1264	1277	1221	1420	1322	2085	1892	1849	1236	2544	2142	1413	1676	1475
Cdt1	116	75	242	51	67	92	78	99	97	139	113	72	77	124	115	91	75	114	49	59	74
Runx1t1	474	530	135	420	483	478	557	480	284	170	473	451	699	599	483	384	799	382	264	555	455
Aprt	657	403	854	451	397	678	439	573	311	622	424	502	443	514	470	371	693	546	415	409	385
Gtf2h1	449	379	134	367	515	562	369	381	379	394	301	372	361	494	287	375	668	291	448	380	262
Hfe	292	378	194	246	187	286	150	270	95	95	101	29	2	23	27	10	26	2	137	0	11
Abhd1	1	1	0	16	12	0	0	16	0	1	5	0	0	8	1	0	1	3	11	0	0
Slc5a6	244	239	129	257	179	378	316	211	253	336	378	196	213	187	182	258	247	318	198	282	281
Nphs1	1	0	1	0	0	0	3	0	0	0	0	5	2	2	9	2	10	0	4	6	0
Aplp1	4904	3909	5286	4204	4061	3766	4594	4807	4183	4825	5029	6862	9055	9478	8360	6522	12069	9112	5687	7712	5684
Qrich1	1372	1659	622	1504	1026	1564	1166	1299	1249	1041	1169	998	1304	1411	1230	989	1721	1131	1096	1130	1091
P4htm	464	374	540	334	284	340	333	290	342	461	414	263	434	372	364	353	475	511	302	381	456
Usp19	1361	1696	2243	1549	1395	1568	1649	1727	1689	1606	1933	1226	1836	1840	1759	1043	2517	1646	1005	1643	1166
Pola1	221	129	3	136	53	141	107	90	176	52	116	68	115	73	104	26	48	27	75	36	93
Cdc42	6657	6111	337	6074	4451	5661	4966	4659	3844	2692	3870	4756	5451	6059	5041	4147	7347	3125	3996	5810	3978
Pknox1	245	263	93	199	202	223	220	190	149	167	138	276	204	276	242	269	350	283	243	341	161
D130043K22Rik	269	282	134	275	379	204	314	267	244	226	358	307	503	498	355	343	470	469	301	564	271
Gmnn	44	28	0	58	27	46	36	27	38	13	14	25	17	12	8	3	31	12	17	4	36
Acot13	400	517	376	389	354	323	313	322	198	215	311	271	208	295	285	305	401	301	359	398	231
Zfp184	12	46	9	32	34	91	37	26	40	90	69	47	71	33	54	35	95	54	55	55	76
Cyp27b1	3	34	7	4	11	18	4	0	4	57	11	5	8	13	1	5	9	3	7	14	7
Cdk4	943	998	761	964	725	1047	771	895	823	797	1136	1124	1069	1262	1335	948	1547	1495	690	1215	1035
B4galnt1	508	605	1206	674	730	480	665	469	528	593	539	711	917	651	751	569	861	800	602	885	669
Mettl1	187	215	73	204	130	249	270	188	164	318	101	98	98	229	174	108	179	185	162	221	182
Tspan31	810	885	299	704	536	949	541	659	525	697	503	497	793	728	541	450	766	698	496	552	506
Kif5b	2827	2911	837	2582	1784	2635	2034	1977	1578	1537	1531	1901	2091	2670	2303	1648	2773	1381	1754	2140	1524
Saal1	107	114	84	70	119	109	104	88	232	96	172	106	181	168	181	169	168	165	130	225	172
Tph2	28	32	10	40	46	19	24	6	15	15	23	3	17	1	1	0	12	2	5	7	4
Cnp	537	384	515	433	383	292	399	463	573	152	673	976	799	1188	1393	959	1484	1116	304	529	529
Odad4	0	0	5	9	15	10	2	0	22	11	5	9	26	4	11	0	6	2	2	5	1
Sulf2	1444	1350	1202	1271	877	1288	732	1356	1268	838	1539	1272	1718	1821	1714	980	1833	1127	963	1531	985
Sod2	2681	2700	1161	2631	2496	2330	2932	2360	1921	1389	2212	2314	2911	3026	2655	2324	3538	2150	2018	2969	2087
Tmco6	100	60	76	49	49	37	57	50	94	67	117	62	91	74	52	117	190	122	74	120	61
Stambp	283	474	85	278	278	337	229	301	244	256	232	249	455	365	248	227	346	201	299	233	237
Ezh1	285	337	175	381	273	355	321	262	347	252	482	292	401	332	278	176	426	389	174	374	244
Hap1	855	452	506	624	559	488	424	509	1387	404	1210	1899	2464	1987	1850	1176	3787	1879	671	1489	887
P3h4	103	88	175	137	115	68	113	120	118	106	160	165	88	184	113	104	167	89	95	97	73
Ctnnb1	9836	9044	4103	9047	7405	6942	6914	7957	7524	4166	6990	7219	8080	9586	7482	6586	10516	7111	6415	8020	5510
Eif1b	951	959	499	914	819	646	942	900	825	602	852	1043	1089	1510	1198	1021	1681	1412	1349	1966	1363
Chrd	108	203	183	87	102	136	103	159	157	166	135	125	319	240	214	165	221	332	179	298	213
Psmd2	3509	3908	2285	3533	2957	3736	2746	3241	2544	3160	2655	3159	3470	3738	3548	2889	5067	3724	2689	3894	3215
Syngr3	2705	3483	3339	3461	3052	2878	3341	2891	2711	2844	3077	3052	3635	4397	3173	2686	5048	3589	2666	3166	2525
Vars	689	743	1017	691	634	895	576	766	708	1103	803	801	956	1105	1005	608	1239	985	628	1028	820
Vwa7	133	88	115	61	38	50	33	27	42	34	44	19	9	12	1	22	11	3	16	17	11
Hspa1l	35	19	3	7	12	34	42	28	17	6	60	22	15	12	23	15	15	11	37	39	25
Msh5	2	8	1	7	1	13	13	0	14	2	7	0	3	23	1	0	23	14	3	7	2
Abhd16a	441	849	799	430	482	422	407	447	439	527	446	442	538	490	519	312	619	621	281	378	500
Neu1	478	553	704	767	505	594	519	497	527	644	407	564	599	690	543	445	782	604	605	519	492
Ddah2	773	562	1132	668	635	516	555	588	741	406	610	506	452	502	436	387	727	522	310	552	351
Clic1	608	374	563	557	266	410	303	366	412	240	362	49	140	179	60	42	109	86	91	64	67
Lsm2	88	253	187	189	118	158	109	168	104	124	97	120	166	169	161	139	106	88	62	138	150
Pole	62	12	9	14	27	16	28	28	59	35	90	83	185	80	69	54	71	89	35	66	155
Atp1a2	13792	14963	7413	13832	9526	7164	13563	11401	7227	2571	8105	6906	10354	11298	9569	8705	12961	9763	3782	6772	5223
Atp1a4	10	3	1	0	0	2	0	0	0	3	0	0	0	1	0	0	0	1	0	0	0
Casq1	9	9	4	34	6	23	13	16	11	11	9	11	4	18	9	2	6	4	3	26	0
Stx1a	509	700	875	469	621	478	596	626	508	767	591	1097	1582	1586	1467	1116	1759	1671	978	1548	966
Zfp775	110	98	141	93	75	69	118	101	39	135	96	142	63	97	126	42	184	102	66	62	48
Scube2	4	8	0	1	2	5	11	2	6	2	10	8	13	0	5	0	1	0	13	2	4
Mrpl49	576	543	178	662	472	735	453	467	517	482	409	438	578	589	533	357	814	503	440	564	372
Dennd2c	56	50	2	6	10	141	25	14	55	93	34	6	0	2	19	0	0	35	3	0	8
Mark3	1386	1633	1201	1511	1225	1369	1417	1292	1221	1022	1427	1173	1412	1290	1655	1029	1706	1194	981	1388	1055
Gatad1	1108	1060	565	978	1039	1059	925	1272	894	767	867	894	1020	1258	861	810	1338	712	699	1005	677
Pcdha10	21	53	8	103	31	7	33	55	15	46	7	38	93	57	37	34	71	83	36	29	49
M6pr	1541	1539	600	1437	945	1550	1116	1308	1235	952	1103	663	735	947	877	630	1098	649	674	648	538
Lrrc8a	303	409	177	324	311	349	351	288	321	322	392	277	452	503	327	262	622	314	235	313	254
Mc5r	35	69	4	54	39	45	18	93	63	19	33	66	69	139	83	58	45	71	51	88	86
Ppp2r1a	3973	3935	3427	4217	2963	3650	4169	3961	3312	2765	3526	3417	4939	5503	4672	3279	6676	4767	2721	3887	2931
Fance	115	138	137	142	121	75	136	96	95	121	207	133	115	204	176	119	237	310	96	156	136
Tinf2	189	210	143	197	180	241	107	84	214	270	135	171	209	203	190	115	198	266	133	131	194
Tssk4	0	0	0	5	18	1	1	0	4	1	0	0	2	11	0	2	4	2	0	3	2
Hapln4	47	168	68	52	91	210	88	48	26	161	32	127	233	182	169	96	211	168	165	88	94
Dus3l	795	1136	1546	993	948	980	964	770	1068	1150	1150	574	768	932	743	388	1036	994	435	736	577
Gtpbp3	276	258	331	196	190	234	335	254	144	236	236	218	213	249	141	174	274	269	150	175	164
Tgfbr1	453	455	19	260	241	360	190	307	275	129	249	296	224	449	388	221	398	109	173	296	118
Homer1	1186	1078	260	1103	836	1102	1025	857	762	742	782	1196	1410	1581	1386	1249	1733	680	1035	1637	793
Rad51c	11	8	8	25	26	54	3	22	6	25	18	29	61	93	51	46	83	39	34	70	37
Gabrb2	1213	1157	74	1207	1026	1191	1322	1012	1190	735	1462	1251	1728	1657	1896	1456	2696	1078	1435	1599	1641
Cav1	407	246	49	316	177	434	148	208	312	103	197	264	109	214	95	115	272	128	139	138	151
Arpp19	2341	2076	169	1867	1412	1600	1862	1475	1359	950	1895	1446	1873	2055	1654	1617	2761	1067	1474	1904	1338
Bcl2l1	1655	1519	1839	1699	1385	1558	1338	1308	1066	1271	1269	1406	1513	1651	1379	1091	1814	1447	1234	1773	1090
Khsrp	1486	1818	2076	1448	1334	1444	1309	1255	1620	1457	1904	1393	1680	2001	1672	1087	2136	1774	1198	1269	1268
Dio2	6358	5203	664	6280	5085	2919	5510	5440	2174	1386	2269	989	1673	1609	2078	1673	2479	1324	799	1173	1126
Ccdc124	419	368	864	435	408	448	471	554	246	446	334	603	684	788	592	541	1021	720	383	802	595
Cct4	2024	2148	748	1797	1530	2164	1828	1930	1378	1493	1615	1184	1468	1649	1155	1285	1904	1197	1218	1788	1152
0610009B22Rik	204	275	84	188	247	131	137	146	202	118	173	213	156	294	321	191	356	104	138	183	203
Cpt1c	662	708	724	688	640	690	527	555	895	590	857	581	991	807	774	575	1137	685	440	826	587
Twist2	0	0	0	0	0	0	0	0	1	0	0	3	12	0	0	8	5	5	1	0	0
Zfp655	1053	1424	25	982	902	989	912	657	599	646	726	461	513	704	478	485	878	256	746	406	372
Rhoa	2135	1988	778	1862	1233	1450	1428	1532	1281	814	1184	1249	1219	1491	1261	1004	1912	949	868	1357	1197
Zmiz1	2663	2831	2821	2268	1725	2476	1436	2244	2001	1796	2569	2247	2331	2796	2265	1887	3255	2560	1327	1980	1915
Ankrd26	205	134	26	161	118	171	158	115	124	118	128	192	166	295	202	162	239	163	123	169	170
Aldh16a1	228	83	136	101	59	69	88	84	83	77	78	41	100	56	81	25	94	91	35	71	39
Hnrnpa0	2399	2070	4122	2455	2634	2369	2596	2318	2245	1729	2302	3527	3249	3599	2830	2452	4262	3124	1928	3306	2040
Prrg2	109	126	140	115	82	67	70	74	82	59	101	70	86	74	81	46	67	77	23	52	58
Hnrnph1	3596	3035	586	2424	2008	2982	2185	2116	2569	1630	2297	2152	2457	2753	2335	1905	3560	1396	1915	2858	2422
Ift43	29	84	17	38	45	66	54	44	44	34	33	32	37	54	35	11	33	13	45	26	20
Id3	297	269	421	364	212	456	144	295	498	139	536	749	341	829	673	449	453	302	123	416	243
Tcap	27	0	0	0	2	13	1	0	9	82	11	31	9	20	29	36	60	31	65	35	96
Arid1a	1702	1650	1707	1591	1569	1540	1455	1652	1750	1476	1800	1543	2203	2289	1793	1504	2645	2012	1483	2121	1590
Crlf1	203	141	326	127	105	128	113	151	138	92	62	243	404	341	329	334	526	365	211	407	258
Ctsd	5741	6216	7585	5747	4367	5781	4035	4254	3533	3399	3831	1860	1819	2751	2087	1729	3007	1972	1976	1958	1474
Rplp1	3375	3355	6834	3342	3119	3661	3680	3516	2743	3048	3023	3569	3583	4632	4280	3233	6001	4952	2708	4017	3006
Hmgcll1	429	264	12	160	226	268	167	159	224	152	228	212	386	272	250	207	263	125	182	226	233
Ttc9b	320	231	926	843	446	273	446	333	259	399	356	780	800	1055	964	710	1214	1224	555	881	622
Phox2a	2	0	16	0	1	0	1	0	0	2	0	1	0	0	0	0	0	0	0	0	0
Abhd8	1500	1327	3367	1558	1606	1346	1886	1573	1243	1426	1353	1850	2225	1889	1869	1490	2660	2506	1420	1966	1565
Ift22	462	519	231	493	368	454	323	380	383	368	339	361	506	536	396	275	569	431	332	404	356
Fzd3	3174	3587	135	3026	2497	2981	2568	2448	2482	1651	2909	2810	3192	3491	2754	2580	4319	1702	2350	2882	2694
1700008O03Rik	8	4	4	24	1	9	41	3	17	18	29	3	3	41	6	32	8	39	26	24	27
Mid1ip1	1406	1301	1748	1394	1065	935	1271	1065	1018	683	1070	1373	1316	1643	1228	1126	2161	1541	613	1101	688
Ap2s1	881	862	1603	1055	728	868	854	1235	619	751	738	842	1021	1323	1220	872	1513	1338	673	1204	729
Fgfrl1	1556	1304	1576	1257	831	853	799	1024	893	335	1013	715	861	1244	889	719	1063	708	499	696	620
Brme1	7	2	3	21	5	3	5	3	10	6	13	12	11	12	25	13	24	27	4	20	26
Fhl2	32	83	114	113	84	200	49	58	91	102	122	149	127	129	145	108	136	166	275	244	210
Emc10	2168	2253	3546	2260	1914	2070	2370	2196	1866	2332	1964	1861	2091	2496	2174	1616	3323	2563	1751	2196	1623
Clstn3	3529	2684	3627	3667	3825	3522	4829	3596	3760	3371	4441	2751	4270	4343	4262	3021	6443	4563	2716	3297	3926
Fbxw9	305	343	443	337	363	465	270	359	497	417	435	317	559	425	303	233	573	404	282	450	196
Fnbp4	578	837	257	544	523	783	550	505	667	628	810	373	559	711	421	400	862	490	459	722	496
Cers4	577	663	158	674	443	765	397	530	580	485	555	437	787	645	443	444	714	422	317	507	332
Scrn3	270	347	36	248	204	279	195	134	214	104	364	284	363	380	281	313	240	132	333	261	170
Phax	510	530	266	583	588	637	403	474	522	380	610	437	576	683	492	487	792	577	427	693	397
Tle1	920	933	836	783	748	554	754	561	574	571	616	470	783	695	545	341	567	443	448	634	498
1700109H08Rik	29	24	2	9	6	5	0	12	24	22	21	11	15	39	20	6	2	0	6	29	48
Relt	56	77	83	62	52	116	49	55	50	159	34	62	42	99	39	37	82	77	69	46	30
Snrpb2	222	323	21	258	174	336	233	214	224	176	226	232	370	294	195	233	343	137	172	193	282
Ubc	839	864	167	771	634	1048	800	586	482	651	600	710	896	850	762	610	1179	883	582	905	599
Prpf31	273	371	153	292	385	437	313	239	305	339	345	319	378	422	370	303	533	342	251	515	207
Sertad1	69	58	124	84	32	108	65	30	77	108	45	31	65	48	18	6	68	40	24	16	20
Carhsp1	543	340	205	398	344	463	343	327	526	285	507	451	429	424	408	443	657	455	361	383	299
Elk3	490	321	151	286	257	379	264	247	366	214	502	144	210	320	206	162	256	116	130	241	85
Herpud2	1468	1306	812	987	858	1173	1210	871	703	665	1006	742	798	784	844	576	948	418	636	862	545
Rdh13	363	762	183	555	424	832	446	380	412	652	388	300	398	456	457	248	528	383	290	328	316
Adam21	0	0	0	3	1	9	2	0	12	4	18	10	24	0	0	2	10	16	0	13	6
Nutf2	113	71	40	175	44	101	69	50	42	66	75	90	67	114	70	110	71	36	79	55	105
Arpc5	2348	2491	829	2098	1820	1787	2184	2388	1399	1450	1619	2618	2502	2780	2790	2144	3726	2162	2060	3057	1807
Elavl2	1887	1932	103	1714	1830	1465	2364	1411	1773	816	1983	1407	1342	1687	1562	1502	1982	916	1780	2333	1748
Pou2f2	80	90	90	38	88	107	62	61	47	68	79	89	135	102	85	42	162	121	44	99	79
Mgst1	2698	3828	263	2520	1715	2018	2063	1718	893	416	921	201	163	292	222	178	266	139	123	156	143
Nfib	6323	6586	1284	5975	4644	4978	3945	4445	4056	3425	4997	4819	4964	5896	4295	4353	5858	2418	4841	6106	3793
Ubqln4	2078	1841	1346	1423	1502	1854	1421	1405	1629	1476	1677	998	1351	1473	1306	1153	1718	1412	1033	1084	977
Rbfox1	922	1083	312	1030	833	971	988	1059	741	544	817	1314	1708	2069	1408	1152	1640	1186	1629	1769	863
Rps18	1966	1801	2460	1947	1860	2007	1816	1700	1772	1778	1807	1626	1533	2020	1793	1665	2433	2228	1297	1684	1255
Rpl10	1369	1433	883	1366	1113	2034	1363	1471	1699	1730	1547	1132	1310	1647	1167	1020	1706	1172	1115	1588	1016
Rps15a	1953	1854	164	1988	1641	1837	1778	1698	1868	983	1972	1139	1222	1601	1334	1068	1827	1114	1165	1800	1233
Ncaph2	806	824	790	849	717	743	730	731	816	737	846	854	1032	863	906	631	1419	1111	732	890	902
Hipk1	2370	2828	635	2296	1600	2341	1656	1404	1751	1544	1870	1319	1456	1360	983	1279	1945	894	1305	1082	1069
Gprc5b	2170	3131	2063	2481	1680	1761	1832	2395	1802	802	1809	1170	1630	1615	1358	1125	2154	1469	659	1006	772
Man1a2	2438	2758	522	2200	1986	1945	2246	1829	1762	1132	2112	1706	1693	2021	1790	1679	2118	1343	1396	1688	1594
Acyp1	101	124	99	78	105	90	85	102	78	92	147	133	71	145	79	82	409	98	107	80	128
Cd163	0	0	0	13	0	0	2	1	0	2	1	2	0	0	0	0	0	0	0	0	0
Hdac5	1922	2063	3868	2055	1822	2328	2101	1808	1883	2531	2224	1051	1146	1348	1404	874	1790	1330	1552	1296	1431
Rala	2122	1933	233	1934	1594	1700	1557	1707	1212	710	1325	1652	1832	1646	1799	1237	2181	784	1168	1963	1197
Vdac3	954	1223	66	805	873	1196	969	821	546	591	574	645	725	883	821	603	843	494	633	814	682
Slc1a7	4	8	3	0	0	0	0	0	3	13	0	0	6	14	0	1	0	0	8	0	0
Vps72	533	324	668	397	371	459	325	330	240	342	346	243	365	414	300	300	540	336	177	361	385
Gabpa	657	548	144	546	328	463	536	483	511	223	450	430	416	500	555	433	500	355	314	550	389
Bmp7	85	88	67	114	60	33	70	67	161	26	161	216	134	180	237	163	174	136	48	236	83
Dynll1	1627	1571	1281	1437	1390	1362	1121	1673	1221	1036	1182	2740	3193	3337	3011	2390	3744	2615	2537	3860	1950
Pdcl	813	703	98	497	479	642	482	411	471	369	376	415	472	599	491	332	522	185	509	469	368
Tmem184b	1275	1179	1704	1069	876	1487	910	834	922	1401	866	645	924	942	803	597	1007	899	745	793	727
Rsph14	0	0	4	0	0	0	0	0	0	0	0	0	0	0	0	0	0	10	0	0	4
Nf2	1522	1569	1279	1478	1282	1424	1394	1581	1147	1094	1274	2183	2618	2485	2349	1910	2856	2192	1488	2576	1392
Cabp7	102	159	165	172	193	75	110	163	82	11	162	525	703	763	460	403	733	566	385	736	263
Zmat5	11	11	6	10	15	73	25	13	19	9	28	15	2	34	24	28	33	27	15	30	28
Ewsr1	1556	2002	1150	1473	1340	1241	1351	1260	1596	1178	1968	1378	2150	1975	1716	1376	2387	1533	1199	1982	1591
Ap1b1	652	954	1024	1003	929	1081	1012	825	837	845	832	847	1245	1050	777	766	1439	1348	914	1098	938
Derl3	31	57	78	11	30	144	12	27	16	181	17	19	21	10	41	18	34	49	45	41	46
Gnat2	0	4	0	5	15	0	0	0	6	3	2	0	1	0	0	7	0	5	2	1	0
Bcl2l13	1276	1147	698	1207	899	964	975	981	843	811	919	1082	1022	1263	1037	917	1567	1093	772	917	826
Dqx1	8	1	0	0	0	6	0	0	5	5	4	2	0	3	0	0	0	11	6	0	0
Ccl8	8	11	0	11	13	9	12	6	37	1	12	0	0	0	0	0	0	0	0	0	0
Lnpk	485	555	48	418	326	537	347	415	282	246	357	505	515	525	419	388	803	187	508	541	383
Mymk	7	2	13	0	0	10	1	2	0	1	0	0	34	0	0	0	9	14	0	0	0
Fam163b	797	667	762	751	571	720	655	806	352	296	492	926	1080	1421	1113	804	1578	1396	1484	1419	1377
Trpm5	27	29	109	45	25	41	18	25	7	16	14	10	8	21	4	5	4	6	0	9	0
Ascl2	19	5	52	17	15	21	15	3	11	10	3	0	5	0	5	0	4	0	11	0	0
Rarres2	63	35	14	21	26	5	7	21	27	3	16	12	3	4	10	10	1	13	0	10	0
Pttg1ip	1519	1546	1067	1691	1154	1186	1273	1089	1112	672	1238	569	779	1047	592	506	805	686	451	573	365
Trpm2	50	40	13	52	35	11	73	20	43	30	94	81	241	137	142	56	147	220	113	146	112
Ube2g2	670	626	762	585	573	821	550	607	419	827	530	507	541	715	510	515	720	535	346	845	243
Mpo	2	0	0	0	0	0	0	0	0	0	0	19	6	0	8	0	4	0	0	0	0
Lpo	302	353	262	278	173	130	378	345	77	73	38	8	6	45	21	23	7	17	38	34	22
Met	471	255	62	293	245	423	615	265	456	83	442	133	200	183	235	172	447	257	110	133	140
Slc16a12	30	25	0	70	33	43	13	38	70	14	79	33	3	41	1	8	22	16	22	19	1
Syn2	7564	5470	2945	6745	6432	3733	6784	6289	4761	1998	5770	8321	11187	11142	9513	7580	13278	8086	6420	9952	5478
Elk1	745	625	433	658	558	469	522	713	547	337	915	821	731	975	888	854	1271	850	655	997	728
Nav1	4615	4836	1636	4601	4356	3902	4445	4761	3958	2936	5380	5856	7979	7770	6735	5634	9680	6323	4382	8136	5128
Tnpo1	2671	3028	89	2163	1524	2906	1747	1963	1511	1168	1800	1559	1957	1993	1450	1512	2162	756	1163	1536	1422
Myod1	10	15	18	54	3	0	12	7	29	5	5	0	0	0	0	0	0	0	0	0	0
Rnmt	762	971	162	946	782	1192	983	845	592	726	723	692	1080	1001	849	751	1137	644	926	1078	872
Kcnq1	0	9	14	0	3	5	0	3	0	1	6	2	13	0	0	0	0	0	0	19	0
Srp14	628	487	281	496	518	612	658	564	439	442	439	606	664	688	567	406	1082	587	668	648	538
6330409D20Rik	12	13	28	13	20	20	18	2	4	13	9	39	46	20	29	14	65	39	40	16	17
Cdk9	705	597	711	591	659	445	636	511	580	544	553	667	663	778	558	437	792	891	383	619	501
Tor2a	257	273	281	269	190	218	161	178	132	182	177	146	208	238	200	201	277	277	210	272	109
Fpgs	114	138	179	70	136	123	99	149	135	152	138	87	83	142	150	53	189	111	72	122	62
Mrtfb	2209	2324	923	2010	1562	2012	1402	1850	1506	1628	1551	1657	2579	2244	2069	1388	3234	2058	1248	1883	1327
Cbx5	4960	4787	395	4274	3715	4123	3321	3751	3678	2331	4450	4572	5266	5723	5264	4226	6381	3432	3597	5824	3987
Odam	0	0	0	0	0	0	13	0	0	0	0	0	0	0	0	0	0	0	0	0	0
Apobec3	102	116	35	153	67	57	86	38	48	40	104	35	18	39	5	20	27	3	16	23	13
Taf7l	16	30	0	1	12	17	1	23	5	25	10	0	5	0	0	3	0	0	12	4	43
Sardh	103	94	169	144	87	102	192	121	142	78	207	137	195	163	194	113	246	145	89	102	71
Vav2	474	695	607	439	370	379	442	369	264	278	454	438	366	333	474	365	515	388	222	675	257
Tex15	207	205	0	174	112	97	107	154	92	55	108	45	69	82	85	70	185	32	48	88	67
Ppp2cb	838	882	547	852	860	992	1001	709	782	593	734	927	1058	887	681	647	1271	1097	584	1137	627
G0s2	19	31	31	27	23	10	55	12	29	36	42	59	48	53	81	50	126	53	39	67	36
Dmap1	284	333	339	231	333	472	283	368	269	298	408	183	307	418	232	229	413	279	244	220	238
Mcu	569	641	311	606	433	424	478	461	457	337	377	687	664	798	540	423	949	469	409	832	375
Oit3	0	8	7	11	3	22	14	10	5	4	0	23	0	2	0	6	0	0	10	0	0
Tex11	0	0	0	0	0	0	0	0	0	0	0	0	15	2	0	0	0	4	0	0	0
Bcr	1538	1466	1734	1519	1470	1579	1181	1118	1304	1268	1616	1094	1279	1460	1038	1059	1736	1485	1077	1246	1064
Fxyd5	2	0	1	2	0	2	7	6	6	3	24	4	4	6	13	0	0	10	1	3	7
Kcnd1	277	152	118	254	239	126	239	273	290	190	278	174	295	272	218	148	273	250	128	288	188
Tfcp2	160	220	152	285	253	163	150	168	337	192	354	182	205	284	205	61	267	153	199	367	219
Pou6f2	20	18	7	0	14	8	1	1	25	25	3	3	5	0	7	9	15	9	19	9	3
Pou6f1	1611	1771	1761	1539	1383	1716	1658	1448	1350	1589	1765	1158	1479	1412	1273	898	1584	1567	1248	1110	1084
Ubp1	1132	1178	595	1160	844	1157	814	816	1103	974	1332	741	989	992	864	732	1068	742	745	1016	901
Nuak2	48	92	91	106	53	124	27	49	73	56	41	65	44	63	51	16	24	26	54	83	15
Cilk1	531	529	484	465	389	420	427	496	503	350	519	639	611	875	867	541	805	439	613	603	594
Sdhb	260	188	67	293	267	426	230	400	196	197	165	151	209	228	218	240	368	307	215	390	280
Cox4i2	0	3	14	0	0	0	0	0	0	1	9	0	2	0	1	0	0	0	0	0	0
Snap47	2781	2992	1526	2902	2676	2944	2901	2342	2308	2467	2602	3314	4948	5229	4484	3459	5810	4713	3828	4949	3557
Kdsr	715	655	154	618	613	450	444	385	454	264	538	279	423	241	338	199	593	170	248	285	260
Vps4b	935	1012	124	680	553	851	530	597	669	436	722	448	473	510	419	466	849	215	411	596	348
Rps25	769	694	222	701	558	826	703	466	513	509	522	535	692	694	399	575	717	720	435	690	574
Nxf2	0	0	0	0	0	8	2	0	0	1	9	0	0	11	19	0	0	9	0	0	0
Tafazzin	358	525	212	395	322	364	322	291	567	330	435	270	451	284	278	213	431	240	377	289	242
Kif19a	3	28	20	4	21	19	26	18	12	4	0	17	14	15	2	27	19	22	7	5	9
Aldh3a2	669	878	443	834	670	935	595	634	541	615	701	594	865	805	627	550	1089	534	522	507	437
Zmynd10	9	7	3	5	4	14	11	6	27	6	18	40	13	4	6	5	16	16	8	0	21
Tmem115	760	539	1358	646	492	586	526	550	632	592	537	458	399	618	494	373	670	628	374	550	359
Hyal2	339	306	415	291	219	231	310	195	258	203	215	147	134	250	179	141	325	251	115	217	91
Ifrd2	50	113	114	69	50	88	45	22	57	66	70	49	91	41	112	46	93	42	57	65	137
Hyal1	93	45	26	103	75	100	80	63	93	39	122	38	52	54	30	30	56	63	44	40	27
Tusc2	660	560	370	692	579	711	695	636	631	498	656	714	777	771	813	770	1243	966	725	944	650
Nprl2	238	305	272	279	362	381	330	296	295	309	295	256	351	435	370	337	525	426	322	322	290
Slc38a3	2508	3142	2664	2602	1677	1862	1975	2339	1006	825	1056	1279	1571	2068	1828	1379	2241	1729	750	1247	1044
Cacna2d2	537	650	636	617	661	794	758	421	406	243	523	430	685	636	562	519	875	662	528	579	673
Rassf1	71	16	71	53	38	74	43	37	209	127	68	51	49	39	69	12	126	23	58	58	25
Rnf112	2070	1809	1852	1760	1631	910	1495	1758	1481	883	1592	2641	3727	3737	3471	2289	3808	3713	2690	3908	2062
Slc3a2	4311	4293	3735	4079	3360	5290	3684	3235	3001	4580	3025	2227	3109	3217	2662	1836	4183	2391	1818	2673	1849
Nxf1	798	1045	409	702	628	877	644	707	957	796	932	769	981	1303	777	748	945	796	731	909	844
Stx5a	414	630	282	357	305	502	385	259	399	578	517	188	286	356	236	140	293	231	216	283	249
Slc47a1	0	0	0	10	3	0	19	0	0	1	0	0	3	0	0	0	0	0	0	0	1
Pifo	0	0	0	0	0	1	0	0	6	0	0	4	0	0	0	0	0	0	0	14	0
Tnfrsf13b	0	4	0	0	4	13	0	0	11	0	0	0	0	0	0	0	1	0	0	0	0
Spire2	122	129	222	118	109	114	120	111	52	166	74	100	108	178	154	85	90	167	98	116	85
Prox1	1239	1389	270	983	848	1454	645	912	927	474	883	1484	1658	1975	1338	1278	1923	1013	1138	1767	881
Bltp2	5124	4879	2399	4704	3996	4616	4078	4428	3191	3193	3839	3692	5361	5373	4449	3761	5858	4500	4094	4258	3470
AI597479	539	487	56	597	493	683	533	348	496	345	589	573	699	687	768	462	971	367	475	716	433
Tmem86a	80	196	174	118	143	187	120	148	136	197	166	69	100	120	123	78	205	173	107	75	152
Optc	16	3	1	10	6	9	2	4	40	5	29	26	7	14	8	12	7	4	15	0	2
Tex14	9	14	0	14	6	18	6	2	3	7	16	0	3	0	0	0	12	0	0	10	0
Ifi35	51	81	41	46	25	36	22	34	34	22	10	2	13	1	12	2	7	24	24	2	6
Rdm1	22	7	33	20	26	12	11	28	32	4	12	7	19	29	16	8	35	36	2	2	8
Nedd8	78	152	89	163	75	109	126	135	195	124	180	479	812	865	702	654	754	837	669	802	677
Gosr1	1118	1078	515	987	878	1088	805	704	790	609	874	831	861	1072	832	719	1398	712	692	902	795
Mrpl52	136	136	192	85	82	141	108	64	162	95	128	45	76	104	106	56	94	59	28	77	85
Kansl3	1180	1369	815	1149	1215	1392	1036	1151	1130	1173	1252	761	979	850	858	737	1386	970	835	842	880
Eya4	149	278	12	170	110	240	147	148	125	48	104	79	57	57	75	91	80	34	60	92	43
Ebf3	10	8	3	28	13	1	11	8	48	5	13	6	23	9	3	0	9	3	3	16	0
Uckl1os	12	3	0	2	0	2	7	1	0	3	10	3	0	1	3	0	0	11	0	1	35
Myt1	158	209	40	171	112	90	219	256	273	138	331	351	370	408	366	292	377	329	186	405	330
Faf1	454	524	260	302	246	297	188	209	272	310	191	215	213	227	193	159	363	158	221	347	201
Gm266	13	0	8	18	9	4	0	3	12	9	8	15	0	33	2	0	17	0	6	0	1
Tsacc	0	1	0	1	5	1	4	0	0	2	0	2	14	16	6	1	2	5	10	0	1
Mettl16	855	709	223	599	657	991	704	497	487	608	661	513	618	593	544	429	886	438	570	586	618
Dazl	13	18	1	1	16	3	86	19	31	3	4	7	18	14	23	6	28	1	6	15	7
Pigyl	298	273	367	253	229	214	191	214	212	190	150	195	243	362	145	229	280	336	176	172	196
Rbm25	1420	1440	100	1316	937	1165	969	951	1195	725	1372	1198	1554	1939	1504	1210	1448	748	1014	1618	1311
Psen2	251	167	174	184	104	209	129	165	184	123	215	112	155	211	108	62	229	172	112	102	102
Acaa1b	1	0	12	6	6	3	0	4	1	8	5	0	1	0	3	0	16	1	0	0	1
Plcd1	284	279	359	253	178	188	198	219	242	136	227	104	125	104	98	89	144	152	72	73	64
Fads1	4117	4481	2089	4226	3133	4298	3591	3823	3426	3712	3996	5325	6569	8328	5985	5293	9420	5958	4114	5434	3847
Lmbr1	406	400	121	409	408	427	458	419	497	288	540	496	576	578	454	516	760	332	510	507	391
Tnfrsf22	43	37	25	28	32	20	53	33	50	33	64	49	57	50	45	29	98	37	26	54	40
Cars	484	727	394	501	362	643	537	367	372	591	319	278	483	436	336	249	498	294	346	394	396
Wnt2	0	17	0	18	5	4	6	9	6	7	4	38	6	4	34	17	19	13	17	9	1
Gabra1	1567	942	25	1013	941	1070	1479	1148	1273	739	1180	1489	2361	2014	1738	1554	3753	1186	1426	1353	1187
Grid2ip	1	0	6	0	2	14	0	4	5	4	3	11	22	20	35	10	16	5	0	12	9
Kdelr3	42	110	48	46	18	90	6	28	44	75	64	5	2	18	10	0	13	1	20	0	9
Apip	57	94	23	84	60	102	51	49	29	52	70	24	92	34	40	51	71	24	83	90	44
Pdhx	737	843	253	708	657	796	738	487	483	444	455	725	582	734	705	552	909	519	496	724	558
Vac14	309	495	385	389	323	300	344	312	292	379	224	313	365	469	326	221	434	365	303	375	271
Slc5a1	1	0	0	0	10	1	0	0	0	0	0	5	0	0	0	0	1	0	0	5	0
Akt1s1	646	749	1741	875	815	842	785	721	541	914	621	613	834	810	689	547	1122	825	557	647	511
Tbrg1	266	284	257	342	183	344	243	233	161	312	240	168	282	269	243	136	298	224	219	260	112
Adssl1	0	36	36	105	19	65	26	21	9	17	13	15	3	22	0	0	51	20	16	2	35
Cfap161	11	0	16	4	0	0	0	21	7	1	0	22	4	8	3	4	1	0	7	5	1
Brf1	239	193	117	151	131	158	230	127	214	157	252	192	187	174	139	233	299	155	175	198	138
Vipr2	53	20	8	52	16	19	41	33	36	14	24	23	23	10	14	1	28	12	2	12	4
Odc1	1760	2142	661	1283	1066	1664	1181	1336	844	1145	891	888	668	1110	807	910	1192	863	942	1185	732
Thg1l	118	80	60	33	98	88	78	75	81	66	80	74	66	92	52	128	79	82	59	61	79
Adam19	684	601	338	683	595	391	740	603	529	386	709	352	497	652	607	383	636	433	409	782	439
Pabpc4	363	417	475	288	334	502	428	332	332	464	190	299	383	349	281	287	397	373	347	339	274
Exoc3l2	9	1	12	14	3	7	7	0	3	8	11	5	16	24	19	10	4	5	0	0	0
Zfp296	7	1	2	2	0	0	10	0	5	18	0	7	0	1	0	3	22	4	1	7	2
Plin5	3	0	5	8	2	1	16	0	4	7	4	5	2	10	7	2	16	2	2	6	0
Sugp1	244	430	374	290	319	251	404	323	290	370	398	362	478	446	425	305	465	366	315	315	331
Dhdh	93	32	2	21	23	41	54	65	33	16	34	1	17	8	10	8	7	0	33	18	13
Zfp790	198	322	108	288	227	372	257	283	281	278	300	224	294	258	162	355	408	227	250	300	273
Fsd1	462	452	1034	471	456	650	431	420	335	636	443	489	700	541	612	485	825	749	540	663	419
Fuz	117	132	94	144	89	89	62	55	222	104	243	69	142	116	133	53	112	138	54	83	81
Sptbn4	759	746	1576	673	798	594	800	693	873	973	1070	986	1482	1431	870	760	1417	1347	679	1218	809
Pgam1	509	720	324	562	559	765	631	525	321	417	548	472	640	613	441	360	738	564	389	384	375
Evi5	1288	1321	120	1109	898	1290	1129	790	979	673	974	925	1129	1226	966	947	1354	577	592	1051	844
Evi5l	1224	966	1202	1259	1164	917	1335	1106	1371	1034	1373	1289	1607	1498	1371	1075	2132	1716	848	1573	995
Snapc2	536	589	718	411	394	628	494	384	398	422	505	392	321	506	429	291	433	390	316	365	263
Git1	2258	1873	3168	2189	1919	1931	2301	1865	2284	2324	2428	1752	2318	2613	2092	1514	2949	2354	1775	2089	1533
Gltp	401	244	325	309	336	277	309	323	373	163	386	333	364	517	421	357	591	522	181	252	196
Bnip2	503	576	122	376	303	309	328	277	363	233	407	232	278	240	249	269	303	143	206	228	245
Ccnt1	1100	896	191	825	714	798	734	809	578	615	809	708	919	1086	708	666	1298	636	657	942	658
Scarf2	52	91	73	34	12	80	7	80	170	86	60	18	12	24	1	2	8	0	40	19	13
Brms1l	606	497	104	572	601	670	581	705	513	408	393	526	567	609	515	501	882	667	571	669	400
Med15	648	669	857	628	508	736	706	573	560	651	534	439	733	691	574	417	864	693	512	731	499
Dhdds	824	632	453	742	613	977	673	748	603	783	697	632	956	1069	696	538	799	840	578	763	801
Crybg2	1	7	12	1	2	0	0	4	8	2	1	1	1	0	0	0	0	2	0	0	2
Ubxn11	34	64	9	33	5	18	5	13	24	28	31	28	31	39	45	2	31	15	32	5	36
Mogat1	0	16	0	0	0	0	0	0	0	0	0	0	0	0	0	0	0	0	0	0	0
Tjap1	385	331	674	320	249	411	280	273	360	394	482	192	365	327	174	199	229	233	163	264	154
Ehf	0	146	0	0	2	0	0	1	0	1	0	1	6	0	0	0	0	0	0	0	0
Rpl15	1972	1854	504	1722	1631	1784	2175	1402	1361	1070	1516	1418	1443	1827	1690	1433	2387	1100	1471	1879	1426
Tmem167	1166	1583	55	1114	983	1331	931	1113	759	657	802	1166	1113	1360	1043	1118	1704	522	1078	1111	1146
Steap4	11	59	15	61	10	26	44	4	6	3	10	0	0	8	0	0	0	0	12	0	0
Mplkip	305	245	140	165	199	207	228	127	164	92	167	234	226	164	253	173	240	78	96	117	134
Kif11	186	37	10	135	47	57	60	156	181	81	219	244	315	428	338	241	239	160	86	314	296
Rpa3	109	152	20	35	55	125	33	62	55	46	28	56	24	67	89	87	33	63	51	34	47
Mlkl	31	15	18	39	5	34	23	32	12	15	4	0	0	0	0	12	0	0	0	0	0
Tnpo3	828	1136	359	710	611	790	730	651	578	559	659	587	734	887	722	763	756	726	806	764	580
Ttll5	182	192	265	198	168	214	172	147	188	139	101	174	188	106	110	148	208	216	158	182	107
Zfp715	394	633	31	479	402	611	731	469	508	540	511	399	523	495	569	451	487	220	513	595	524
Retn	4	0	0	1	0	0	0	3	0	0	2	0	0	0	0	1	0	2	32	1	0
Cdh23	17	8	11	12	3	12	22	5	23	27	23	6	34	30	2	7	9	17	5	12	21
Rps5	1647	1789	1187	1523	1165	1483	1588	1467	1469	1400	1498	1028	1141	2045	1537	1069	2056	1450	1032	1191	1089
Podnl1	0	10	2	5	0	0	0	2	0	0	0	0	0	0	0	0	0	0	0	0	0
Adgrl1	5777	5412	7317	6147	5174	4070	5513	5764	5299	4048	5262	6696	8107	9140	7911	6015	9830	8473	5833	8070	5203
Amotl1	2467	2098	689	2170	1532	1670	1735	1479	1514	1069	1825	623	543	740	658	534	749	523	574	582	455
Etv5	1123	1042	668	916	1000	1237	903	744	1317	1040	1262	1124	1267	1676	1359	1051	1830	1204	725	1020	965
Tmem190	0	17	3	0	6	6	5	0	0	6	0	1	1	1	1	0	8	0	10	7	4
Gfod2	482	394	534	570	475	322	456	519	361	370	485	398	490	503	488	383	693	615	304	491	428
Enkd1	59	78	112	100	74	78	88	80	45	77	86	153	142	67	129	53	125	118	64	74	77
4933405L10Rik	0	4	7	0	0	0	1	7	5	4	3	2	14	0	0	0	14	0	14	18	13
Atp6v0d1	2959	3028	2825	2769	2879	3021	2994	2579	2163	2440	2651	2865	3315	3969	3401	2636	4305	3913	2624	3997	2514
Ptprs	6351	7105	10611	5747	5450	5191	5538	5813	5537	4636	5710	5771	7653	7963	6831	4551	9542	7823	4115	5932	4735
Slc41a1	2217	2109	1415	2121	1395	1226	1732	1653	1206	772	1400	1115	1307	1600	1215	1129	1546	1172	980	1080	753
Iglon5	511	383	635	524	462	404	566	382	497	542	516	553	891	943	783	563	1151	872	742	746	821
Igf2bp1	63	78	10	27	29	64	28	44	73	29	23	3	8	0	3	9	1	3	15	0	11
Zfp651	1400	996	1784	1082	1154	1143	1030	1061	972	1259	1402	1515	1875	2198	1691	1569	2365	2039	1245	1621	1197
Nelfb	732	631	543	641	594	583	478	546	511	551	650	433	472	556	545	362	760	674	379	467	445
Tmem175	365	319	192	379	221	230	287	228	281	230	302	252	458	387	248	281	485	373	286	256	202
Bcas1	15	4	1	14	4	12	4	248	167	0	147	685	656	961	1169	674	1181	778	47	326	366
Tango2	660	544	338	483	514	334	466	524	372	280	416	412	562	596	590	345	580	511	374	451	251
Aldh1a2	11	11	7	18	3	16	0	6	41	5	15	14	14	48	0	5	2	0	10	20	0
Ndufs2	2830	2346	1463	2166	1864	2355	2198	1963	1523	1359	1692	1166	1682	1685	1410	1277	2101	1762	1474	1652	1277
Snx31	3	8	0	0	3	11	2	2	0	2	0	0	18	3	0	0	3	4	1	21	2
Atraid	463	365	321	347	364	359	344	282	333	319	493	460	641	664	433	390	752	595	411	502	573
Cad	405	523	699	462	459	552	382	481	562	646	566	314	339	398	485	320	537	503	457	489	413
Sh3bp5l	793	753	977	775	760	574	722	644	661	553	617	645	574	621	669	483	967	608	571	606	498
Atad1	2497	2757	66	2142	1995	2267	2096	1972	1372	1209	1564	1545	1773	1916	2036	1722	2963	1144	1637	2105	1508
Pten	3065	3449	550	2609	2476	2745	2659	2554	2022	1861	2438	2538	2954	2946	2533	2099	3837	1254	2152	2780	2327
Pea15a	17464	12701	4188	16487	10862	9956	12734	13260	10671	5235	12149	11447	13384	16323	12424	11106	17949	11600	8561	11412	8460
Timm23	127	134	188	124	112	187	202	132	51	93	86	136	171	164	103	106	144	104	82	68	97
Tnfaip8l2	12	3	0	3	0	0	2	4	12	4	0	0	2	0	1	5	0	8	0	0	0
Trnt1	733	842	59	652	530	837	637	576	535	442	546	447	601	597	403	398	766	314	499	483	539
Ly6g6e	1	0	0	0	6	0	10	2	0	0	3	0	2	15	0	5	47	8	3	1	0
Ehmt2	1620	1576	2534	1577	1527	1471	1433	1455	1832	1552	1886	1783	2533	2640	2308	1670	2787	2395	1147	2172	1426
Elof1	511	354	482	406	379	658	328	423	374	426	441	466	405	506	542	286	612	436	334	496	423
Med16	365	315	561	338	280	230	360	310	326	228	272	524	427	408	347	349	587	492	251	407	329
St3gal1	697	638	317	835	668	284	545	481	363	264	500	188	370	243	281	347	470	695	115	273	287
Tmem259	1895	1748	3485	1801	1791	1523	1569	1708	1609	1842	1621	1775	1812	1991	1665	1416	2563	2490	1314	2037	1607
Rnf170	186	294	24	185	219	268	195	147	217	157	248	250	269	280	272	308	312	168	281	251	280
Clip3	7689	7464	5178	7271	6169	7221	6638	6428	6162	5617	7779	6269	9369	10003	8353	6974	10999	8461	6643	8333	7143
1700020L13Rik	0	1	0	10	19	8	0	0	1	1	9	1	0	6	0	0	0	3	0	4	0
Dedd	82	116	63	10	48	75	92	79	66	61	44	42	33	58	34	13	81	90	32	99	37
Mcemp1	0	0	0	5	0	2	0	0	4	1	3	1	17	0	0	1	6	1	3	4	1
Nit1	345	321	125	339	237	289	288	242	386	285	429	442	535	540	539	412	565	473	443	435	475
Pax5	3	6	1	0	5	2	37	12	4	15	0	5	0	16	9	0	0	0	26	7	2
Prdm15	188	294	119	218	197	202	216	237	192	189	245	193	267	254	168	155	326	141	125	150	192
Rnf168	550	592	99	675	592	531	568	533	526	404	539	538	669	791	611	546	809	466	602	639	422
Dynlt2b	39	49	64	53	22	92	46	42	35	62	68	68	91	44	44	16	73	42	64	20	56
Chp1	2411	2343	298	2047	1544	2117	1845	1748	1319	1304	1515	1369	1798	2107	1679	1332	2194	1441	1391	1726	1355
Trpv4	0	4	0	0	0	1	5	0	3	2	0	9	2	13	4	0	1	0	0	0	0
Klhl3	570	471	264	637	363	495	409	502	468	409	478	738	958	958	855	674	1007	748	580	786	478
Tvp23b	262	212	21	151	247	339	174	149	187	144	209	235	395	377	208	185	298	69	249	241	191
Dnajc7	1026	1179	289	1124	996	955	1289	977	1041	798	958	971	1430	1465	969	1010	1707	1203	1044	1213	1009
Cacybp	1617	1310	129	1415	1090	1541	1369	1036	853	751	983	1130	1121	1372	1419	1217	1922	606	1201	1603	995
Cluap1	114	81	7	53	58	64	104	68	118	71	105	70	84	114	88	88	177	92	61	50	81
Zswim7	39	53	45	46	25	35	61	36	19	42	36	46	41	45	87	46	69	86	39	34	16
Pigl	64	90	44	70	51	168	101	59	52	75	86	71	123	118	91	104	105	62	79	97	82
Ndufa2	495	457	1009	636	465	552	544	445	381	432	469	364	545	469	474	342	637	575	405	564	325
Pam16	122	234	67	108	97	159	125	104	55	118	131	98	189	111	148	121	116	129	98	154	102
Glis2	353	347	527	341	229	382	237	378	410	247	298	197	312	328	263	175	300	266	213	279	295
Cox6c	658	448	474	604	545	538	536	435	432	305	544	310	545	548	422	449	703	352	499	565	315
Bicc1	121	187	40	121	85	88	79	106	198	43	134	45	19	80	37	46	101	63	46	47	47
Ube2z	1905	1907	947	1838	1814	1790	1852	1553	1430	1602	1736	1189	1600	1728	1672	1315	2086	1830	1134	1828	1182
Tmem87b	765	875	113	814	597	744	636	532	671	520	697	472	460	551	596	448	597	401	328	619	515
Anapc1	962	1400	258	953	796	1135	938	988	1103	845	1012	895	1140	1377	1013	851	1431	899	700	1009	794
Mertk	189	217	35	127	105	72	136	127	158	41	61	61	191	134	99	89	217	105	23	105	47
Tsg101	568	360	30	389	280	511	272	279	250	212	269	216	447	466	218	323	451	122	282	271	402
Hps5	138	287	80	171	158	305	135	133	232	192	157	161	193	275	154	134	296	86	117	162	158
Map3k4	257	321	251	232	236	247	342	244	218	244	306	242	531	349	411	256	647	293	203	331	294
Piezo1	425	189	269	247	162	240	92	153	200	158	300	47	81	91	49	25	222	22	73	86	32
Rnf166	219	296	376	192	129	292	158	110	166	229	209	170	149	192	171	127	243	161	190	182	121
Ankrd28	1165	1097	72	846	777	1046	845	835	840	659	1014	914	772	894	792	645	1039	536	422	970	659
Ankrd52	1160	1545	1150	1455	1110	1673	1351	1124	1211	1869	1383	1424	1655	1986	1587	1503	2040	1703	1274	1669	1402
Pkd2l2	383	363	90	266	286	295	295	305	366	224	350	139	266	157	196	128	308	126	220	193	151
Srp19	729	530	203	597	359	497	488	479	366	342	340	349	456	437	456	316	620	327	375	531	325
Tmbim7	0	0	0	0	0	0	0	5	0	0	0	0	0	10	0	0	0	0	0	0	0
Wdfy2	639	696	212	579	640	849	497	646	572	632	513	389	571	468	400	380	555	357	364	403	491
Rbsn	898	743	362	678	611	949	674	619	699	885	766	670	923	908	846	709	1124	637	625	712	860
Mrps25	261	304	101	312	278	170	275	284	181	127	324	260	313	309	352	246	406	394	241	251	325
Dguok	105	102	30	67	60	90	89	73	66	76	124	77	103	75	56	127	74	70	113	143	118
Camta1	3546	3253	1028	2973	2750	2225	2958	2768	3338	1387	3799	4118	5069	5537	4471	3636	5439	3212	3866	5637	3048
Csf1	1492	1396	801	1045	720	883	816	864	764	416	699	316	228	415	195	210	228	172	339	295	233
Strip1	839	968	1101	861	840	889	785	1009	813	877	960	912	1305	1270	1164	777	1419	1394	762	1122	776
Kif1a	11256	11262	8916	11894	11067	10753	11448	10174	9872	10843	12626	11840	16450	16281	13718	10756	19563	14743	10469	14191	11414
Alx3	0	0	0	0	0	6	5	0	50	2	13	3	0	0	6	0	0	0	1	8	0
Slc25a11	1381	1212	720	1436	1101	1724	1351	1102	771	896	989	1204	1392	1683	1348	1329	2722	1428	1831	1765	1244
Cmc2	88	81	40	126	73	99	78	64	120	59	74	110	100	136	83	111	161	84	81	130	132
Chfr	428	406	190	286	339	448	311	319	318	299	265	422	498	543	432	411	562	437	485	684	447
Ceacam16	3	0	20	33	6	3	2	5	3	4	6	23	11	0	6	8	1	29	6	2	0
Ankrd53	4	16	0	2	0	9	1	7	0	6	13	10	16	9	8	8	0	16	40	2	1
Tex261	1123	1114	907	926	698	925	741	692	636	807	748	611	677	1035	570	466	1012	668	472	665	598
Fam120b	731	610	314	755	638	786	721	704	694	628	744	642	813	707	697	553	1551	672	778	867	662
Tbp	261	397	84	265	202	279	254	169	240	214	262	289	301	257	287	174	511	100	227	311	195
Psmb1	957	1043	369	850	575	786	719	647	473	564	670	673	1000	922	783	716	1237	917	706	836	551
Dll1	130	191	172	154	112	232	118	94	130	152	162	156	259	185	187	245	442	293	177	196	168
Nol3	100	111	188	101	78	104	123	130	66	153	103	114	184	95	112	72	124	128	143	179	102
Fhod1	80	53	63	82	29	103	29	61	108	47	124	18	22	20	12	20	59	24	51	23	22
Plekhg4	21	10	22	11	11	15	12	0	31	33	41	14	31	9	23	1	46	39	18	25	31
Slc9a5	185	337	244	187	242	289	178	209	280	270	321	151	168	158	185	77	268	134	118	84	187
Elmo3	47	55	47	23	34	16	29	4	70	42	60	38	72	32	34	12	36	36	26	13	18
Stc1	152	269	37	218	224	307	313	213	127	202	131	227	214	237	135	167	311	94	198	154	116
Matcap1	316	455	499	420	345	376	335	298	218	334	480	468	487	714	619	409	628	573	367	693	419
Tppp3	95	92	258	218	45	56	45	40	77	54	56	112	121	136	63	52	79	75	39	76	48
Msh3	99	173	2	142	111	100	122	91	107	55	119	156	217	206	154	147	174	111	173	144	169
Adamts13	3	0	3	5	19	22	2	18	2	15	1	14	63	21	17	56	17	9	5	56	16
Tmem208	304	348	349	321	197	236	333	274	197	270	189	187	208	200	303	224	378	218	211	244	117
E2f4	448	562	512	485	322	351	420	345	280	329	347	268	415	421	392	252	446	408	301	337	331
Surf4	1843	2215	1806	1759	1446	2601	1441	1439	1302	2511	1149	1422	1524	1798	1327	1149	2167	1447	1209	1719	1343
Surf2	372	301	217	296	256	288	385	345	319	346	448	209	279	360	593	195	276	338	262	375	208
Dnajb9	1302	1792	193	1347	1041	2453	958	929	806	1659	835	574	619	561	633	507	825	318	619	380	583
Naf1	339	296	144	442	227	369	218	213	298	214	177	214	202	387	293	190	427	128	233	229	156
Yes1	470	385	12	336	269	306	328	268	266	163	387	244	220	237	207	208	314	95	157	175	218
Ppp1cb	4922	4938	272	3913	3314	5075	4243	3529	3148	1695	3055	3773	3685	4675	3708	3556	6099	1035	4153	5348	3699
Gorasp2	1139	1462	846	1213	948	1765	1248	897	887	1368	1081	974	1367	1435	1315	1056	1616	1091	1082	1206	993
Tsen15	179	155	99	162	121	143	109	85	138	123	124	149	276	150	91	131	181	82	93	85	88
Efr3a	1508	1585	190	1490	1044	1764	1226	1383	970	1057	1103	999	1292	960	818	735	1278	718	774	954	700
Trappc2l	34	98	41	75	90	92	156	103	65	85	96	130	180	143	152	130	194	202	134	127	132
Acsf3	141	92	172	84	150	208	104	104	125	103	155	89	210	73	101	361	117	99	109	214	64
Ddx19a	313	219	104	312	236	362	250	221	256	252	246	302	263	301	180	217	306	226	157	262	216
Galns	76	83	76	78	70	66	37	111	60	74	54	110	33	83	75	62	85	87	87	95	69
Gata2	1	0	3	0	0	13	0	1	0	0	4	3	4	0	0	0	4	0	0	0	0
C8g	27	46	38	65	19	15	21	28	19	22	42	25	28	74	58	8	20	20	15	16	39
Entpd2	9	0	6	4	15	22	10	19	24	10	38	31	22	14	17	11	28	22	1	10	11
Rabl6	948	884	1207	916	777	950	924	790	728	958	942	882	1319	1165	1340	838	1492	1149	691	1070	834
Ptgds	37	26	16	13	21	34	26	5	103	8	28	33	59	63	84	37	64	66	7	23	22
Edf1	622	521	1472	587	672	800	698	557	427	657	582	734	604	697	685	476	977	768	606	890	701
Clic3	9	2	16	0	3	2	23	1	2	29	18	9	42	10	10	9	21	3	15	7	11
Npdc1	2358	2399	3465	2191	1747	2311	1947	2165	2052	2888	2263	2062	3056	2667	2538	1778	3253	2997	1892	3025	1949
Fbxw5	950	1271	1531	988	969	909	843	1100	835	1134	1139	1125	1391	1396	1438	1008	2380	1467	1226	1324	1209
Slc25a13	45	34	25	39	14	84	17	43	41	19	21	7	12	5	10	5	56	18	0	10	14
Ube2i	454	426	305	505	329	439	364	359	509	405	580	340	494	438	365	302	650	372	297	396	279
Tsr3	236	313	324	399	348	469	267	296	237	434	325	184	262	262	209	177	340	351	241	250	270
Unkl	52	73	170	93	72	48	110	107	95	73	107	89	63	58	91	46	147	157	76	117	48
Lrrk1	161	192	125	184	124	124	97	82	131	55	227	39	1	100	7	26	29	12	41	31	15
Aldh1a3	0	6	0	4	0	6	0	0	0	7	18	1	2	8	2	14	10	54	15	0	5
Actn1	345	486	228	334	294	437	223	264	341	391	453	433	520	662	508	307	750	395	481	544	372
Sirt2	1325	1151	1029	1214	1026	1015	1219	1148	1345	861	1316	1131	1524	1623	1804	1144	2061	1806	693	1033	781
Hnrnpl	2431	2500	1417	2351	1776	2076	2258	2104	2297	1839	2266	1858	2764	2688	2334	1538	3301	2516	1690	2508	2057
Nolc1	869	1009	504	923	829	968	787	837	578	949	769	899	882	1119	984	884	1434	1022	790	1293	761
Casd1	477	211	44	301	277	320	291	254	348	156	366	558	621	934	512	475	945	296	457	632	436
Cnksr3	125	92	63	100	107	73	126	93	63	36	49	32	2	87	29	1	62	21	28	9	18
Mtmr1	337	745	190	393	307	484	307	407	414	282	520	455	590	588	519	490	805	455	429	618	379
Hmgb3	232	137	204	182	234	242	294	197	239	153	355	246	336	275	345	213	558	236	138	274	333
Map2	17987	15579	2073	16613	14333	12137	16026	15239	14664	8741	17649	21638	25550	26690	22935	19219	32809	14485	15964	25986	16036
Cyp2j9	193	69	18	130	74	96	156	116	161	25	107	70	138	155	136	124	174	123	72	89	52
Abca1	1265	1287	224	1064	772	933	1003	847	1284	409	1110	732	625	928	707	561	1101	278	870	847	514
Nipsnap3b	401	336	81	297	276	324	272	363	277	174	289	167	177	203	144	124	183	126	117	132	119
Lage3	226	302	71	190	208	187	133	189	259	131	171	211	243	268	218	132	297	229	181	369	182
Ubl4a	1282	1144	458	1166	838	1628	1093	941	795	1269	1043	1074	1168	1115	1015	880	1808	1016	903	1074	1004
Gdi1	6569	5745	1807	6290	5321	5826	6345	5567	5845	4656	6094	7084	9696	9067	8753	6857	12126	8800	6626	9160	6727
Sash1	3632	3386	2371	3258	2376	2667	2801	2641	1898	995	1965	1085	1138	1430	1237	1217	1567	1114	457	930	771
Gadd45b	131	162	211	153	142	129	270	78	74	134	57	88	136	146	80	78	68	67	72	117	56
Slamf1	1	0	1	0	5	8	1	1	0	1	0	0	10	15	0	2	0	0	0	2	3
Zdhhc12	58	63	77	42	33	80	104	65	92	73	41	88	79	88	123	69	128	136	57	98	61
Endog	22	45	167	32	59	13	90	61	16	79	71	55	82	83	31	31	102	77	39	39	47
Cybb	2	0	0	2	0	27	0	0	5	0	6	0	0	9	0	0	0	0	10	6	1
Golga7	1075	1087	315	924	726	1100	902	778	831	708	868	675	938	1139	787	767	1316	546	587	815	724
Xk	351	263	70	289	295	247	311	301	363	170	408	272	371	325	318	370	499	120	267	424	260
Pcolce2	7	59	35	43	46	43	38	53	46	28	7	10	19	22	49	15	29	16	14	39	10
Clpx	276	285	92	250	217	257	188	151	231	185	225	161	220	282	237	153	314	112	133	221	239
Trabd	474	540	818	388	465	399	362	363	344	468	405	316	373	423	235	263	570	321	168	487	291
Dennd6b	302	391	398	335	333	286	299	223	553	436	455	174	552	297	303	158	563	388	267	318	266
Cd83	19	14	8	27	10	34	0	8	24	19	9	18	37	6	13	13	24	10	2	1	0
C4a	6	19	15	6	3	10	2	4	23	21	24	11	30	40	6	35	12	23	32	26	3
Ager	2	15	0	0	0	2	0	0	3	5	7	1	8	2	2	1	13	2	12	2	0
Atf6b	952	786	1303	874	803	977	903	855	790	941	661	897	1073	1345	1086	969	1425	1187	845	1087	900
Notch4	7	13	28	13	20	33	3	19	31	24	18	55	19	22	13	17	9	5	6	33	25
Ppt2	264	303	368	305	205	425	204	250	231	291	310	142	276	282	125	158	196	189	198	176	153
Prrt1	1616	1490	2166	1182	907	833	1067	1361	1376	1103	1216	1931	2561	2788	2324	1435	2791	2532	1531	2513	1304
Rnf5	429	525	755	633	525	337	433	495	416	378	576	636	509	533	590	432	713	716	390	501	389
Fam163a	278	254	119	203	186	131	107	286	164	84	125	166	157	173	190	179	177	183	188	170	120
Cacfd1	748	894	515	840	791	973	845	837	628	964	903	837	856	896	722	597	1161	843	671	831	579
Hivep2	3105	3473	1228	2797	2647	2078	2710	2883	2463	2098	2765	3831	4611	4994	4074	3528	4667	4510	2879	4746	2674
Arnt	376	423	84	211	235	317	249	176	349	210	365	269	320	284	230	140	394	284	243	296	201
Itga2	42	22	0	22	10	9	4	1	13	18	24	1	6	15	6	3	8	8	29	10	34
Mocs2	397	369	26	363	266	335	346	347	240	268	428	409	576	481	401	341	558	366	319	346	269
Nat9	83	79	87	132	80	32	45	89	75	69	54	147	70	113	115	77	161	119	88	51	58
Lpl	661	792	43	504	387	771	705	487	534	337	518	1045	1521	1566	1245	906	1579	664	422	1212	431
Atp6v0e	375	311	175	333	228	330	207	219	219	199	321	197	170	280	253	235	233	166	117	184	166
Zfp318	1143	1290	216	1214	991	1149	1324	1027	1232	962	1236	888	1465	1156	1322	1062	1501	983	1158	1701	1394
Ttbk1	1947	2232	3179	2069	2136	2754	2619	2024	1895	3680	2364	2368	3042	3009	2551	2119	4092	3399	2425	2979	2171
Srf	340	414	1007	387	263	273	384	352	334	424	312	390	465	433	458	371	445	497	371	368	287
Gata3	1	14	2	3	0	0	0	3	0	4	6	0	0	0	0	0	0	0	0	0	0
Lama5	275	305	397	298	195	245	132	312	322	151	343	186	224	200	106	91	146	96	232	93	161
Steap1	9	17	0	32	9	50	17	5	45	23	0	0	18	0	0	0	2	0	0	0	7
Steap2	400	455	40	406	357	441	489	331	394	252	315	171	133	188	158	187	151	138	119	173	124
Hspa8	15689	15097	3651	16461	13116	17865	16989	13291	12302	13472	13491	13963	16885	18121	16260	14401	22414	17166	14451	18367	13595
Serac1	107	177	62	299	129	191	159	76	150	148	272	119	222	163	160	161	272	140	194	153	176
Pdzd11	508	365	69	432	251	390	255	269	146	296	406	323	318	284	344	203	530	302	258	386	404
Psma2	573	586	29	660	456	600	588	514	357	386	526	453	498	492	493	423	801	409	479	560	365
Mrpl32	353	290	31	249	225	373	252	284	253	212	260	263	331	368	310	263	378	146	338	309	236
Setdb1	644	682	179	750	543	715	643	621	633	579	778	559	769	795	852	629	1137	608	645	806	725
Anxa9	0	8	1	6	0	5	2	8	2	8	23	19	24	0	10	5	14	3	0	1	4
Arnt2	3503	3043	1465	3204	2902	4048	3330	2660	3252	3174	3664	2811	4219	4485	3971	2895	4987	3352	3651	3577	3517
Prune1	611	508	328	668	659	660	654	562	492	453	607	436	426	503	494	293	570	396	492	374	383
Cers2	884	1068	233	815	650	974	700	728	794	607	629	531	568	900	687	521	959	627	459	730	631
Nlrp5	0	2	0	0	0	0	0	0	0	0	0	0	0	0	0	0	252	0	0	0	0
Capza2	2992	2612	159	2777	2148	2604	2391	2209	1820	1267	1957	2707	3023	3605	2967	2887	3857	1458	2552	3207	1961
Plekho1	444	326	720	413	422	590	505	276	334	568	514	233	370	425	447	171	437	404	306	246	457
Vps45	152	190	85	232	134	190	147	216	126	111	185	148	206	171	215	149	340	187	175	269	211
Prpf3	135	138	137	137	125	164	146	180	190	168	161	114	119	159	146	114	168	172	155	162	90
Anp32e	2037	1989	593	2041	1492	1875	1803	1539	1794	1100	1691	2097	1844	2432	2074	1543	2566	1275	1520	1944	1449
Aph1a	323	256	294	335	313	364	297	379	357	208	378	242	276	242	287	163	456	296	136	305	202
Tab2	1570	1436	354	1418	1316	1587	1220	1259	1419	1274	1552	1184	1376	1580	1214	1191	1658	1328	1027	1452	973
Ppil4	437	381	93	336	298	512	364	334	373	307	374	384	530	503	352	433	698	255	462	567	330
Cnih1	1243	1054	20	1007	726	1215	730	801	662	755	852	691	585	861	660	699	904	455	636	787	560
Eps8	919	992	360	832	604	1107	639	570	801	725	619	588	700	799	537	510	901	360	649	576	800
Med22	711	586	495	461	379	453	555	558	389	436	449	342	351	346	361	235	409	416	314	380	384
Surf1	687	527	389	601	534	539	497	506	447	552	473	329	503	482	329	302	511	469	419	457	362
Med28	549	430	375	419	373	409	328	410	256	346	306	364	380	722	341	327	611	412	337	408	322
Qdpr	526	610	111	691	504	726	600	481	449	436	473	297	403	492	388	519	770	316	430	475	439
Gnrh1	4	20	0	0	0	3	0	0	0	3	2	2	1	0	17	0	0	0	2	0	0
Tnr	2031	2132	189	2246	1568	1763	2043	2194	2061	1010	2803	3228	4312	4698	4588	3364	5468	3227	2040	3506	2949
Sqstm1	7478	7350	5955	6781	5904	6558	6349	5605	4900	5408	5931	3631	4284	4526	3986	3223	5965	4424	3383	4231	2923
Nfe2l2	1138	941	211	808	556	765	576	629	737	323	771	393	383	699	205	261	435	447	294	260	239
Rxrg	15	51	10	37	12	28	30	20	49	32	45	19	80	65	27	22	69	55	72	40	9
Rxra	513	636	830	599	652	559	515	556	514	265	706	440	629	382	403	401	595	461	266	392	260
Adamtsl4	42	32	67	35	27	17	37	37	71	10	29	13	20	5	15	11	5	1	3	10	1
Fcrls	0	0	0	0	0	0	0	0	10	15	1	0	0	0	0	0	0	3	2	2	1
Cd5l	6	3	0	0	2	4	0	9	0	21	3	0	0	6	2	0	0	0	4	3	3
Prpsap1	406	558	671	541	455	465	409	359	498	426	527	317	474	537	416	381	655	296	316	332	327
Fam184b	166	118	53	163	178	172	172	184	150	109	134	174	178	124	200	89	217	163	113	143	60
Ncapg	8	14	0	41	18	24	23	32	52	16	34	47	30	109	90	42	39	42	74	67	65
Lcorl	537	526	23	435	418	671	704	379	606	360	596	770	818	747	884	681	1006	237	702	844	862
Lta4h	270	212	120	97	168	137	172	118	242	128	184	89	184	170	120	79	177	84	212	107	165
Amdhd1	3	0	0	6	2	7	0	3	0	0	16	0	0	10	6	0	6	3	0	0	0
Dstn	4383	4835	606	4101	3788	4313	4161	3245	2878	2588	3219	2753	2727	3515	3041	2593	4797	1737	2285	3660	2729
Macroh2a1	823	684	609	790	662	569	700	653	585	477	692	725	749	931	909	660	975	851	605	627	707
Gtf2ird2	82	150	149	157	139	133	116	164	232	197	232	97	202	185	164	111	121	144	101	146	73
Bola1	157	105	195	87	119	97	113	139	108	111	75	131	180	132	162	150	211	181	91	122	144
Castor2	4160	3761	3083	4368	3634	2762	3866	3446	3433	2110	4117	2826	3253	3393	3155	2496	4153	3638	2558	3127	2442
Ncf1	0	0	0	3	0	1	0	0	1	2	0	14	0	0	0	0	0	5	0	1	9
Adss	714	721	413	652	569	848	639	667	509	391	515	331	496	460	298	349	817	313	492	516	374
1700016C15Rik	0	22	0	1	3	8	0	0	0	0	6	2	0	0	0	1	2	0	3	0	2
Il17rb	7	0	0	11	6	7	0	0	9	8	10	22	5	0	14	0	0	4	13	1	1
Cacna1d	347	393	212	472	355	414	292	317	310	238	441	447	426	509	298	241	505	255	265	549	327
Chdh	23	8	5	1	4	13	2	1	7	14	28	21	8	0	3	0	12	0	13	12	2
Actr8	363	282	170	253	255	328	289	257	271	285	314	226	317	284	311	281	400	367	145	256	281
Lrrc27	26	49	46	62	42	50	39	29	26	54	21	52	76	60	32	39	75	42	38	50	20
Stk32c	200	123	266	144	203	128	121	195	131	162	230	360	479	358	380	332	350	330	355	419	421
Fnta	464	627	225	537	490	535	541	544	514	544	628	298	438	582	472	387	542	433	457	412	371
Mtrex	279	308	36	219	132	206	190	100	197	126	250	187	297	192	230	131	276	126	185	256	165
Lbp	6	7	0	2	2	9	0	8	14	2	1	7	0	3	0	0	0	0	26	5	8
Celsr1	106	153	224	38	44	97	66	60	158	70	106	187	106	158	106	108	254	130	89	228	201
Fli1	7	19	0	2	0	5	0	0	5	5	5	0	9	3	0	0	4	0	0	7	0
Stard13	259	237	129	170	143	239	145	111	189	86	174	138	66	99	136	102	56	165	55	53	77
Tenm1	776	553	45	604	626	405	698	647	1022	400	1251	791	850	657	688	755	1136	441	728	843	635
Camk1g	184	239	328	269	181	458	232	204	306	380	398	201	346	320	329	212	496	274	321	313	260
Utp25	222	220	101	225	175	184	142	128	215	199	217	188	199	167	297	285	310	205	147	192	193
Hsd11b1	134	90	32	29	37	94	52	38	38	30	54	76	116	63	27	64	82	66	35	30	24
Syt14	372	566	45	528	346	563	426	326	380	394	421	417	464	354	413	246	510	182	354	496	387
H2-M3	140	41	30	36	64	147	11	21	10	104	23	7	13	7	0	2	14	11	13	0	12
Lonrf3	168	94	84	117	106	124	82	87	65	138	142	68	71	111	42	36	112	42	49	39	47
Atp5e	324	316	626	195	169	257	271	386	177	157	173	272	475	375	158	271	573	453	253	212	379
Nelfcd	586	415	389	276	391	433	352	259	363	226	292	393	505	522	438	369	509	821	374	378	474
Ctsz	246	181	148	235	125	102	158	137	148	70	104	65	35	88	111	77	33	40	43	63	19
Prelid3b	426	561	388	386	409	693	488	446	285	301	285	458	570	572	462	365	634	402	477	439	373
Sertad4	204	278	139	208	138	285	250	289	253	133	253	232	322	519	279	246	370	359	359	412	280
Ube2a	992	1060	481	801	670	947	763	753	459	371	561	650	657	789	626	570	1029	432	582	681	631
Slc25a5	4095	4445	1800	3830	2697	3418	3738	3591	1930	2017	2190	2135	2821	3056	2574	2223	3188	2143	2190	2692	2275
Ppdpf	534	460	963	517	400	461	526	431	439	473	417	792	889	1047	821	625	1246	848	644	967	688
Kcnq2	4074	3836	2766	3521	3433	3308	3960	4256	2973	3311	3601	4839	6349	6552	5052	4210	6719	5142	3509	5703	3382
Eef1a2	2696	2725	5679	2812	2874	2948	2969	2334	2144	3166	2784	2704	3554	4015	3324	2539	4605	4943	3107	3627	2681
Col20a1	4	35	0	5	14	2	2	6	7	29	9	12	16	14	10	15	23	19	3	14	20
Pls3	2289	1686	85	1903	1512	1604	1687	1496	1594	843	1445	1410	1560	1733	1437	1351	2411	885	1309	1318	1219
Mpped2	381	364	155	306	360	472	368	317	437	254	386	371	348	655	382	352	624	387	276	471	274
Nkap	324	406	73	307	219	300	340	255	251	208	381	295	217	320	276	287	341	121	231	302	198
Ndufa1	276	355	485	425	454	397	389	320	282	263	242	283	208	284	235	163	523	310	340	301	283
Wt1	26	12	11	14	31	48	9	4	5	16	23	3	5	25	10	0	11	4	8	0	2
E2f3	857	885	380	869	787	687	1126	866	783	581	777	636	742	622	560	679	617	521	482	1105	497
Cr1l	423	243	43	210	260	190	266	176	215	136	331	89	116	128	99	75	177	66	45	70	64
Ppfibp1	262	277	53	273	169	298	178	374	571	148	411	362	416	547	501	331	633	275	206	403	261
Cd46	34	12	0	21	9	36	12	9	26	20	54	12	59	15	8	4	49	19	14	39	15
Cd34	34	45	16	27	26	31	21	13	26	21	23	19	10	66	8	56	2	50	121	6	69
Plgrkt	85	119	43	139	84	144	55	121	115	56	111	123	96	117	93	79	117	90	141	169	129
Cd274	43	85	12	78	30	57	33	47	30	17	46	5	1	37	21	23	25	1	8	13	16
Gtf3a	31	27	75	62	50	40	29	29	99	68	47	71	48	59	34	31	52	84	32	35	40
Mtif3	216	217	89	131	150	266	158	177	109	143	138	97	202	169	150	85	205	135	134	130	134
Lnx2	82	68	67	116	89	64	100	84	169	140	111	93	89	144	103	101	121	61	134	124	51
Dyrk3	150	204	166	262	151	225	59	89	64	165	107	159	202	198	221	142	220	203	114	166	176
Mapkapk2	553	695	917	601	574	668	719	528	457	499	484	422	350	486	467	361	828	430	386	502	269
Lamp2	3253	2651	301	2507	1653	2288	1683	1710	2088	817	2003	1293	1273	1540	1075	1106	1610	399	1318	1390	1054
Atxn10	2111	1763	933	1805	1518	1939	1934	1496	1435	1219	1563	1709	2495	2439	2346	1569	3075	1582	1889	2243	1852
Foxred2	349	332	178	221	226	379	301	250	225	326	258	228	298	222	266	237	385	267	227	365	313
Eif3d	353	461	475	468	368	505	385	371	418	455	384	367	394	490	361	327	546	477	445	354	438
H3f3b	2231	2325	1716	2098	1678	2434	1774	1929	2220	1593	2296	3432	3645	4282	3636	3231	5002	2798	3264	4248	3081
Nup50	751	800	472	571	645	905	679	682	477	620	549	693	559	734	571	581	1030	614	389	629	695
Phf21b	65	114	174	96	87	210	135	76	89	163	55	80	149	153	149	56	142	136	58	99	149
Ift27	153	342	269	163	128	175	161	111	136	113	159	98	76	110	117	67	132	117	59	91	87
Pacsin2	1447	1537	718	1244	860	1170	955	972	747	746	850	520	509	911	482	336	794	462	360	707	394
Cmah	4	0	0	0	0	4	1	1	4	0	0	0	2	0	15	0	0	0	0	2	0
Ttll12	629	841	677	662	566	722	528	618	308	556	415	349	462	669	534	342	632	751	404	500	383
Scube1	35	97	57	96	71	26	60	78	88	39	103	131	224	201	81	104	216	175	73	187	149
Tox4	1381	1737	406	1098	1083	1379	1198	1026	1198	1120	1007	922	1408	1438	1174	694	1614	1090	932	1292	882
Mrps18c	30	40	6	35	12	40	43	101	31	37	30	30	34	28	60	25	19	3	7	27	40
Sulf1	83	200	15	141	34	167	57	62	196	52	93	36	30	55	4	46	35	3	100	55	27
Srsf6	1805	2313	861	1560	1443	1934	1469	1534	2092	1435	1837	1909	2678	2544	2212	1783	2912	1773	1747	2626	1868
Plcg1	1320	1312	898	1789	1238	1165	1352	1304	1602	1124	2035	1110	1335	1415	1228	1066	1721	1336	1038	1303	1051
Kctd2	313	250	442	304	287	192	367	291	219	213	353	412	441	454	431	414	588	516	406	310	316
Tmprss6	0	0	12	0	3	6	0	26	15	0	11	0	0	0	2	5	0	0	0	0	0
Kctd5	411	644	303	457	345	562	487	439	415	323	460	579	527	766	620	529	862	681	309	494	441
Etaa1	186	272	29	184	158	278	179	130	194	129	241	129	102	119	163	142	185	101	108	134	147
Matn4	51	79	115	38	17	104	4	35	53	26	57	5	25	52	50	2	16	34	7	21	1
Rbpjl	6	0	1	1	5	0	0	1	0	2	16	0	11	6	2	0	2	0	0	2	0
Sdc4	1884	1320	1002	1410	965	979	817	1001	727	361	819	527	543	671	490	350	705	408	328	408	220
Il13ra1	120	114	0	126	93	76	82	76	135	32	128	29	17	48	21	47	12	15	51	77	36
Nbr1	2758	2537	650	2332	2003	2386	2231	2074	1917	1908	2119	1566	2007	1924	1838	1556	2240	1681	1637	1875	1357
Cyth1	661	714	928	909	690	496	741	685	881	583	847	636	940	779	749	556	1028	823	486	713	642
Rnd3	688	542	71	594	486	454	392	445	783	246	731	261	321	448	290	270	409	214	320	498	262
Brca1	87	53	3	67	38	65	33	42	86	59	71	123	162	99	49	96	142	112	78	57	72
Cntnap1	1194	1056	1026	1129	1058	1135	988	953	773	1300	985	1131	1735	1530	1443	1348	2363	1720	1444	1264	1571
Nt5c3b	273	337	388	248	338	296	335	361	316	255	388	242	411	279	278	271	408	266	228	271	256
Coa3	725	691	604	696	562	633	611	567	436	531	509	871	737	1046	807	668	1225	937	705	740	618
Med24	766	916	870	714	671	674	596	640	924	729	917	687	1066	907	764	600	1322	1053	564	926	659
Psmd3	1058	1122	1669	1285	1182	1248	1429	1338	982	1259	1140	1397	1543	1674	1387	945	1914	1632	1013	1650	1348
Exosc10	257	166	285	286	181	306	260	213	328	287	340	274	492	465	308	347	611	294	255	438	298
Glod4	249	316	91	192	196	301	279	169	257	188	234	236	426	347	433	218	418	195	365	349	242
Vps53	206	307	232	195	245	304	301	281	250	233	251	236	318	415	350	189	234	329	242	282	279
Taok1	4193	4541	343	4253	2940	3595	3552	3128	3100	1886	3435	3115	3570	3759	3375	3185	4615	1630	2651	3710	2666
Dnttip1	74	107	167	124	52	86	87	67	101	112	119	84	55	117	100	22	110	102	47	77	116
Acot8	75	79	122	107	74	88	80	40	65	93	82	69	60	80	92	44	59	93	51	104	62
Mpp2	1154	1124	1233	1164	1155	1304	790	1111	864	1023	1109	1437	2348	2389	1817	1210	2764	1936	1180	1513	1157
Vtn	20	19	2	46	19	7	1	41	179	4	18	60	10	98	18	0	8	11	20	31	5
Nlk	837	936	304	902	654	1015	814	670	666	618	839	808	954	975	988	765	1389	808	756	918	837
Traf4	770	622	1034	587	545	561	714	722	840	498	897	1507	1586	1725	1753	988	2271	1748	606	1746	1139
Aldoc	10851	13784	12717	11931	6966	7700	7671	11212	5620	2260	6388	13212	17703	23061	16774	13317	26165	17329	6019	10745	6018
Stac2	254	305	298	416	378	405	620	259	179	226	271	129	234	292	204	140	349	261	254	165	214
Rpl19	1563	1439	1834	1613	1261	1499	1176	1278	1209	1186	1462	1000	1164	1292	1144	1032	1688	1550	918	1156	926
Nek8	108	104	110	111	89	74	158	179	165	61	107	85	71	125	69	85	103	89	70	61	63
Cacnb4	1193	1288	188	1067	1058	1622	1565	928	1228	790	1368	995	1004	1010	1098	1010	1856	593	1331	1006	944
Plxdc1	9	21	50	48	81	33	15	15	12	8	23	3	5	5	0	4	8	14	6	3	0
Arl5b	990	1407	111	969	744	1505	1032	862	652	682	963	779	952	749	780	852	890	377	741	862	677
Zfp207	1431	1839	293	1307	980	1465	1228	1064	1197	790	1290	1285	1860	1529	1550	1269	1761	1024	1060	1545	1272
Psmd11	1152	1372	842	1144	768	1233	903	945	885	861	782	615	749	759	687	695	1194	683	576	877	638
C1qtnf1	10	33	7	26	47	47	12	16	4	23	11	17	20	20	21	8	38	16	0	26	11
Pipox	28	13	3	33	19	43	5	2	31	11	15	26	58	40	23	34	21	0	62	29	24
Timp2	7971	5091	3654	6522	5487	3423	5229	6428	6468	2119	6860	8558	10527	11106	9600	6878	13987	7904	4263	7425	4417
Zc3h18	455	419	547	466	370	543	428	579	334	470	413	504	586	409	429	319	606	512	275	402	369
Top2b	1778	1746	361	1555	1363	1598	1517	1410	1335	757	1491	1148	1499	1510	1534	1234	1924	631	989	1624	1460
Rarb	46	67	18	33	36	28	49	27	64	15	48	21	53	41	31	14	28	56	25	56	47
Igfbp4	10113	7502	6625	9709	8461	4527	8488	7691	5270	2293	5914	1224	1781	1519	1460	1404	1945	1493	799	1654	830
Cdc6	39	7	1	11	5	19	19	27	46	9	18	33	38	31	17	18	66	51	23	12	29
Suz12	640	731	87	730	427	604	576	473	545	402	577	629	624	566	601	542	712	169	502	598	416
Atad5	90	49	2	143	60	81	68	53	96	56	120	121	148	128	120	144	188	97	80	119	107
Crlf3	332	401	184	284	199	238	231	180	208	207	204	81	135	157	55	74	150	73	83	74	53
Tns4	3	6	2	9	7	0	0	7	0	3	0	0	0	1	3	1	6	2	10	0	2
Tnfaip1	2170	1874	713	1835	1450	2197	1814	1338	1665	1767	1662	1058	1221	1249	1116	918	1364	923	1166	1070	887
Abr	3897	5515	3408	4233	4075	4109	4194	4071	2796	2745	3272	3585	4843	5142	4199	3386	6401	4482	3561	3879	3113
Rab11fip4	2073	2477	1960	2090	1907	2245	2373	2410	1850	2015	2312	2739	3323	3560	3025	2483	4356	3832	2481	3247	2301
Slc35c2	424	528	597	361	385	516	357	513	369	582	467	342	464	624	350	356	491	394	440	489	440
Zfp334	622	680	335	483	485	760	586	475	576	557	609	481	712	595	405	403	580	520	427	513	509
Elmo2	1868	2331	2080	1725	1576	1364	1660	1638	1132	929	1023	1180	1555	1467	1178	1048	1669	1366	1196	1608	867
Wsb1	1389	1401	264	1194	959	1614	1077	917	1742	1072	1759	820	1224	867	838	484	1473	575	705	918	1003
Ttpal	766	966	148	771	522	894	450	632	465	727	679	808	1247	993	803	679	1449	882	896	1009	837
Rhot1	834	1350	356	887	775	983	756	717	570	564	754	658	822	930	894	551	1205	641	680	816	606
Rhbdl3	180	82	93	222	166	60	159	132	90	47	174	101	129	211	146	93	164	72	109	95	91
Ada	2	2	6	9	15	11	3	3	8	9	6	19	4	4	4	1	25	13	2	7	2
Serinc3	3095	2999	171	2773	2110	2732	2365	2098	2103	1484	2201	1837	2030	2317	2163	1688	2667	1330	1845	2199	1512
Tha1	27	27	32	16	36	12	7	4	13	22	27	32	5	32	14	11	14	47	16	5	6
Pgs1	671	641	933	622	549	528	468	528	405	450	498	376	547	569	590	357	637	469	355	546	296
Birc5	46	34	17	21	30	43	9	43	85	38	122	61	263	114	83	113	140	80	47	149	88
Afmid	0	7	6	0	21	34	14	1	18	18	14	7	1	0	5	0	12	14	1	7	13
Pigt	1112	1194	1523	1110	1004	959	1080	851	957	1084	1030	775	1023	877	898	647	1197	1072	815	873	774
Wfdc2	0	7	16	8	0	42	0	1	0	0	0	0	0	0	0	0	0	0	0	0	0
Etv4	205	234	251	232	193	102	239	183	314	114	301	300	307	372	386	223	432	279	150	215	214
Dbndd2	434	349	119	464	420	235	439	380	447	225	346	420	429	715	541	316	571	432	353	551	297
Mmp9	0	14	22	9	5	8	33	6	16	18	20	10	20	8	17	8	25	35	9	17	21
Slc12a5	2691	2125	3037	2613	2671	1358	2995	2968	2461	1303	3087	3201	4245	3656	3309	2540	5571	3886	2356	3341	2321
Ghdc	110	97	143	109	118	111	65	134	132	94	99	68	104	71	42	36	151	120	35	75	54
Pltp	139	90	128	187	66	97	125	34	96	40	134	41	22	30	3	15	33	9	75	5	6
Slc12a7	210	155	181	145	227	155	69	117	203	72	190	42	61	35	22	40	60	55	20	42	34
Ctsa	1464	1235	1132	1453	1175	1350	1020	978	1086	1021	1097	560	871	1039	644	738	1236	867	816	1022	876
Zswim1	317	379	382	260	315	358	231	265	203	339	136	257	296	340	263	201	515	353	293	271	207
Slc12a4	574	577	700	526	303	467	291	449	359	347	413	376	322	466	409	220	604	499	205	296	251
Myo1c	378	411	331	392	326	394	255	228	376	434	330	272	272	375	260	225	317	266	354	405	288
Crk	3862	3943	528	3447	2834	3333	3199	3118	2353	1961	2638	3035	3689	4193	3703	3221	4419	2265	2499	3603	2274
Cox7c	99	156	308	111	257	124	166	99	105	150	51	182	151	183	107	64	179	177	94	79	82
Pitpna	4162	4523	1750	4325	3684	4837	4746	3865	2834	3220	3617	3446	4328	4380	4020	3224	6603	4007	4681	4624	3416
Mlx	232	478	164	361	274	516	296	347	279	377	229	268	479	621	361	232	511	279	282	395	277
Retreg3	1739	1265	727	1520	1294	1093	1644	1196	1229	764	1446	1045	944	1178	1055	797	1443	1191	885	1160	973
Jph2	80	134	62	54	55	32	44	51	40	39	22	0	0	2	0	1	0	0	0	0	0
Dhx58	11	21	6	12	6	10	1	0	37	7	2	4	3	0	6	0	0	12	0	1	35
Rab5a	1619	1426	374	1094	1128	1138	1320	1233	970	676	1018	1253	1080	1114	1171	941	1736	757	865	1131	841
Nkiras2	272	331	319	325	321	478	346	375	322	483	206	306	439	375	398	245	474	535	464	326	276
Ppp2r5c	2014	2108	799	1843	1647	1598	1594	1662	1561	1405	1662	1620	2118	2010	1928	1478	2413	1645	1650	1922	1292
Ift52	286	287	36	169	147	291	151	227	132	164	174	95	287	181	150	88	214	96	135	174	89
Mybl2	19	27	5	2	4	2	10	20	4	18	19	23	14	56	34	11	22	38	59	23	18
Eya2	10	4	10	8	6	1	0	19	19	3	16	10	18	14	66	6	8	26	10	13	0
B4galt5	1153	724	1012	1088	769	655	1023	910	751	400	1029	713	776	1006	917	663	1105	861	698	922	578
Gdap1l1	1155	1144	1496	1328	1403	1319	1501	1123	1197	976	1188	1080	1509	1368	1271	836	1617	1362	1054	1317	1227
Ptgis	24	13	10	1	27	19	19	10	13	1	29	3	0	2	7	35	25	13	0	25	5
Cadps2	142	121	18	74	168	182	205	203	249	95	353	346	399	385	422	266	516	213	309	479	435
Ddx27	376	321	191	302	331	405	352	283	242	370	253	192	326	347	164	211	266	260	269	310	196
Cyth3	762	679	517	785	602	731	797	753	798	489	759	544	662	723	541	458	917	675	757	573	567
Cyth4	3	9	16	6	11	8	4	2	3	23	15	20	15	41	14	1	25	8	9	29	10
Rac3	608	678	966	871	682	528	844	936	596	533	651	811	888	963	980	787	1483	1019	624	1498	798
Rrp7a	478	552	630	429	501	553	657	507	359	670	531	548	593	621	607	386	652	838	486	773	544
Cyb5r3	1547	1497	1859	1501	1154	1307	1201	1404	1203	981	1651	1285	1357	1990	1552	1190	1547	1154	666	950	853
Ints2	290	367	55	176	142	375	149	265	224	200	248	261	392	391	294	276	424	235	241	277	311
Med13l	1027	1033	654	740	809	916	961	757	776	641	1385	824	1031	1053	823	867	1123	869	639	795	797
H2bc4	867	1077	900	1050	737	783	960	712	436	451	380	506	359	553	462	297	413	225	257	376	230
Baiap2l2	40	25	101	48	48	200	50	18	18	223	54	33	76	87	81	34	85	74	153	51	156
Mafk	377	314	265	178	197	252	170	220	265	245	165	123	120	212	132	73	124	63	100	135	72
Med1	783	907	231	878	734	1046	711	634	783	848	898	661	921	894	594	617	1095	920	782	733	641
Erbb3	2	12	1	0	0	3	0	2	13	11	11	7	7	22	15	11	28	19	8	0	0
Stard3	306	254	338	246	209	233	166	222	198	175	345	198	127	186	157	207	252	197	142	162	98
Mfng	6	0	1	0	1	0	3	0	8	0	0	1	14	24	38	3	3	1	0	0	3
Vmp1	787	1082	52	952	626	964	960	621	583	593	508	444	750	636	637	459	829	347	678	495	569
Uchl5	140	167	39	149	132	324	124	85	157	134	249	186	166	234	115	95	298	69	182	122	148
Glrx2	595	833	147	747	634	764	759	670	710	556	612	885	854	930	686	725	1356	768	746	807	790
Ro60	2323	2114	134	1607	1293	1848	1566	1507	1530	837	1660	1642	1553	1811	1702	1519	2584	662	1459	1968	1331
Stk4	856	845	278	964	686	816	725	668	884	529	744	813	812	987	771	797	1158	665	749	1073	725
Pmp22	1180	924	348	1065	695	562	854	798	549	245	600	637	476	655	614	501	663	407	370	404	335
Gdf9	70	22	14	24	8	15	13	12	12	13	4	21	8	4	47	11	46	27	6	12	8
Zcchc10	69	116	20	46	37	108	69	80	163	32	74	62	134	77	129	53	105	46	77	66	55
Psmb6	1005	1116	1595	1065	923	1225	1077	971	757	946	905	826	1135	1204	1093	867	1602	1135	976	1464	977
Spag7	507	421	378	587	415	417	493	457	425	502	413	554	509	597	581	367	625	478	405	529	482
Pfn1	1663	1954	2550	1692	1308	1652	1541	1468	1317	1239	1305	1332	1554	1930	1576	1225	2265	1713	1081	1632	1301
Tomm34	367	400	309	390	295	415	326	402	304	328	363	316	434	481	467	284	672	277	232	328	224
Ywhab	11190	10249	1855	9940	9098	9113	9689	8840	6892	5987	7710	9097	11827	13365	11144	8905	14597	9257	9277	12865	8123
Ksr1	752	830	805	905	592	606	777	718	585	433	710	848	1426	1145	879	659	1053	1009	651	1168	605
Gpx3	107	127	93	91	77	151	121	84	196	156	152	34	71	83	84	40	97	95	100	90	127
Anxa6	821	594	684	580	573	451	512	639	490	331	534	298	348	349	301	310	388	415	296	434	249
Zkscan6	141	98	119	147	174	142	173	89	153	123	115	130	116	103	200	95	215	120	94	257	387
Kpna2	272	361	44	259	165	280	234	282	243	216	159	334	508	369	350	234	606	504	327	610	326
Smurf2	789	685	154	680	532	839	699	541	608	380	551	570	407	545	471	371	1047	286	368	577	307
Cep95	86	66	34	102	39	37	55	41	108	50	88	63	51	76	83	74	127	61	35	43	55
Vezf1	784	1172	196	1049	741	781	939	699	863	555	918	737	883	893	747	589	1123	715	504	790	512
Cuedc1	411	427	712	453	522	361	441	431	397	359	547	429	599	563	698	312	656	521	232	489	432
Srsf1	3311	3574	586	3061	2319	3018	3191	2844	2731	1606	2669	3060	3395	4231	3642	2909	4608	1788	2833	4199	3017
Shroom1	1	1	11	15	7	19	5	11	0	6	3	13	11	0	19	9	24	8	25	34	5
Kif3a	2125	1987	589	2075	1948	1643	1824	1954	1760	1396	2204	1564	1906	2006	1670	1493	2744	1831	1741	1978	1473
Septin8	3460	3318	1715	3116	2213	2895	2395	2803	2313	2126	2557	2818	3602	3733	3071	2446	4182	3063	1702	2439	2045
Mtmr4	1724	1892	704	1554	1640	1922	1795	1553	1229	1725	1363	1456	1941	1916	1744	1298	2440	1742	1578	2302	1422
Mrm1	317	377	160	330	274	462	211	273	242	454	244	94	103	231	130	143	117	117	102	113	44
Mapt	10859	9032	6193	10694	9775	7585	11714	10668	8726	6940	11142	8896	9711	12163	10856	8205	13758	10739	9086	13551	9790
Kansl1	1485	1503	776	1807	1161	1432	1642	1188	1258	1235	1366	933	1158	1422	1108	955	1557	1160	1041	1056	863
Gid4	1086	1149	470	1167	775	1151	1068	900	990	822	1170	707	814	870	772	607	1176	717	783	684	765
Myo1b	61	91	12	57	58	151	47	30	137	80	96	58	116	106	60	79	154	27	69	60	86
Dhx40	444	464	87	690	387	525	502	376	356	371	474	205	235	307	181	103	335	183	283	471	218
Ypel2	331	379	127	219	265	387	305	229	357	175	614	409	501	441	510	362	738	331	271	307	421
Akap1	1096	1072	836	879	1005	1138	922	721	792	777	728	561	627	793	691	505	953	646	564	726	727
Nol11	125	188	24	231	149	252	197	220	185	134	248	174	270	204	189	130	357	185	117	204	212
Derl2	497	875	174	561	521	713	531	550	493	636	418	400	414	496	370	380	458	294	337	477	321
C1qbp	1192	982	617	1036	853	1048	1109	824	543	680	637	699	901	909	707	661	929	924	819	881	807
Rpain	143	196	73	100	96	147	57	66	187	92	90	61	87	109	73	36	74	48	50	95	70
6330403K07Rik	358	394	217	408	243	360	269	340	448	277	617	729	1225	1051	948	802	1143	848	669	734	699
Slc13a3	147	181	191	200	141	155	62	140	148	50	70	227	228	417	277	276	305	230	121	224	133
Kcnab3	56	223	105	111	81	143	134	62	54	86	48	88	113	58	122	135	135	120	132	101	84
Chd3	3780	2533	3164	3419	3396	2239	3998	3719	4381	2153	5441	6748	7893	8243	6897	5374	10336	8508	5878	7628	5581
Kdm6b	766	1259	1980	1227	842	924	961	1049	922	1036	1031	772	1266	1086	999	587	1480	1001	734	925	774
Appbp2	3136	2667	516	2435	2087	2785	2426	2407	1757	1566	2355	2041	2304	2462	2178	1917	3159	1497	2047	2397	1899
Wnt9b	1	0	0	0	0	1	0	0	0	1	0	10	4	2	7	4	14	0	0	0	7
Adora2b	38	54	55	56	35	34	30	74	39	22	35	31	39	75	42	10	37	11	16	49	22
Ncor1	2509	2240	801	2071	1579	1761	1712	1901	1728	1428	2330	1997	2570	2867	2811	2202	3667	2201	1951	2908	2214
Trpv2	64	91	48	107	64	31	63	47	51	63	60	87	47	72	147	120	110	110	62	86	63
Cenpv	100	160	131	153	131	100	141	181	120	129	112	142	234	262	225	82	198	196	124	111	119
Pcgf2	432	408	515	412	320	399	397	304	441	397	559	209	390	323	366	190	418	337	201	398	341
Cwc25	486	476	156	303	256	345	318	312	213	294	351	251	267	225	282	162	513	334	167	237	295
Pip4k2b	3470	3331	2853	3156	3243	2944	3069	3180	2849	2718	3126	3488	4150	4145	3826	3217	5423	4070	2880	4548	2719
Trim37	3474	3338	857	3136	2557	3287	2820	2729	2360	2033	2343	2807	2996	3349	2583	2248	4000	2109	2830	2900	2455
Ybx2	14	39	17	48	25	6	9	16	70	25	51	55	61	78	127	27	102	56	26	50	33
Ctdnep1	742	930	930	782	644	641	636	677	595	608	576	680	915	855	786	576	1109	915	634	641	586
Elp5	415	668	305	482	482	770	467	454	321	516	472	484	530	616	520	450	772	587	435	810	532
Slc2a4	9	18	4	6	2	21	7	0	24	8	25	3	1	3	4	0	3	9	33	5	29
Gabarap	1967	1738	712	2041	1416	2182	1374	1611	1402	1277	1504	1653	1990	2048	1873	1627	2472	1754	1665	2146	1749
2810408A11Rik	1	5	1	27	5	4	0	11	15	11	17	6	7	24	10	43	19	2	2	10	19
Phf23	1054	944	766	838	722	699	913	778	806	746	683	663	916	825	609	603	893	813	583	852	635
Acadvl	487	453	422	450	478	446	436	447	372	331	300	334	507	453	444	371	593	449	363	295	314
Dnah11	3	6	0	2	0	1	1	0	63	4	0	1	3	1	0	5	0	0	2	1	0
G3bp1	1283	1407	735	1259	1016	1392	1286	1133	882	1058	1133	973	1236	1475	1213	1086	1589	1208	1002	1388	1258
Atox1	84	138	223	163	96	116	135	131	73	80	54	76	112	217	164	84	281	172	136	100	165
Glra2	733	325	18	568	502	374	450	505	803	380	711	549	647	684	559	683	816	319	559	794	499
Sparc	9241	7863	2466	7662	4261	5400	4217	4742	4904	1986	4084	1874	497	3474	603	999	731	610	2981	1353	769
Mief2	296	337	461	307	345	188	267	310	201	315	247	244	219	319	245	198	333	363	212	302	159
Tbx3	5	6	1	17	2	2	0	1	2	3	33	0	0	0	0	0	0	0	1	0	12
Crhr1	72	194	360	145	139	186	139	153	42	115	64	88	79	91	99	57	127	84	75	95	104
Dusp14	154	234	212	172	178	296	185	184	129	249	161	226	200	150	168	197	347	277	279	272	216
Tada2a	197	192	35	94	143	114	151	93	157	145	158	140	207	281	161	113	262	133	127	141	211
Ikzf1	0	0	0	4	0	0	0	2	0	0	2	0	0	10	14	0	3	0	0	0	0
Pnpo	240	322	194	293	264	735	454	274	245	550	347	263	293	367	266	222	558	366	332	309	258
Cog1	288	301	353	248	238	284	282	253	299	361	324	344	476	494	483	207	691	464	263	403	432
Cbx1	627	593	143	648	460	778	594	565	547	314	660	455	722	837	760	567	855	518	569	711	560
Cdk5rap3	278	538	278	185	243	236	250	178	277	295	233	241	377	320	224	257	375	259	203	367	228
Copz2	28	26	25	36	9	111	6	26	22	11	30	1	11	75	16	4	24	19	7	1	3
Slc25a39	1535	1626	2251	1502	1478	1730	1603	1565	939	1324	1203	1016	1245	1568	1279	802	1581	1263	798	1087	850
Sp2	222	183	196	203	105	191	202	165	162	179	150	124	144	145	73	160	242	92	117	185	136
Aatf	152	144	35	91	110	87	89	62	111	107	91	77	125	76	60	64	100	67	84	153	30
Lhx1	7	0	2	14	8	4	5	12	47	2	7	12	16	3	16	19	46	4	0	2	5
Dync1h1	7634	7337	6793	7752	7241	6988	6782	6732	6200	7970	8683	6200	9639	9701	7744	5413	10760	8498	5855	9086	7099
Cpsf4l	6	4	7	25	12	15	12	5	8	14	20	2	7	16	15	0	6	16	6	16	6
Pex12	246	158	67	280	122	202	167	141	210	151	198	184	224	213	180	208	218	203	133	207	133
Ndel1	851	962	871	893	839	1195	876	788	655	1108	859	749	854	863	738	557	964	723	744	895	686
Slc25a35	22	43	37	31	46	75	36	37	15	41	6	26	43	64	58	35	94	83	27	44	45
Zbtb4	1372	1596	919	1379	1140	1218	1254	1308	1292	1171	1374	1306	1791	1824	1417	1359	2356	1393	1281	1466	1357
Mpdu1	438	457	407	575	501	513	492	411	382	405	393	341	416	438	402	381	612	505	415	422	419
Fxr2	1422	1277	1995	1295	1280	1392	1309	1284	1197	1421	1340	1109	1450	1573	1246	889	1594	1427	883	1237	995
Atp5g3	3796	3921	3422	3055	2782	3634	3584	2674	1828	1772	2029	1684	2767	2568	2491	2252	3042	2195	1848	2665	2353
Cd68	54	79	119	32	49	181	61	40	46	261	64	15	31	52	21	37	54	33	39	24	18
Slc35g3	3	0	0	2	1	0	0	10	11	2	0	11	0	0	1	6	5	3	4	6	7
Acsl1	692	616	275	573	693	629	609	528	450	470	574	435	498	574	433	482	696	472	656	662	429
Abca5	493	444	68	475	402	626	383	388	528	507	452	332	412	441	349	309	563	207	481	426	462
Smyd4	83	152	123	158	92	184	92	312	40	224	74	139	157	103	151	138	136	68	118	159	101
Lsp1	144	221	102	103	63	295	146	74	105	294	52	59	117	58	86	114	74	111	312	193	198
Zfyve27	1022	814	714	781	746	762	873	731	884	772	1183	699	1083	967	1023	619	1302	879	569	896	664
Avpi1	113	88	120	85	75	72	86	82	66	90	74	75	96	87	113	53	236	85	57	58	55
Myh11	0	3	12	7	12	4	4	8	19	12	24	7	0	7	1	6	0	0	2	7	2
Rad51d	145	128	123	121	133	140	121	68	118	137	192	105	114	94	113	82	254	142	33	61	86
Fndc8	5	19	0	2	6	12	2	7	25	13	12	12	48	34	39	6	13	3	2	59	23
Unc45b	6	22	14	6	17	41	1	0	32	2	9	1	1	3	2	0	0	1	0	0	0
Pank3	2859	3004	260	2433	2059	2597	2264	2038	2213	1268	2086	2515	2703	3597	3140	2643	4050	1543	2222	3251	2128
Rars	593	753	103	506	346	662	467	427	292	573	346	325	470	490	437	267	304	431	289	560	353
Wwc1	1854	1739	2509	1902	1361	1084	1591	1381	885	564	1057	903	890	1061	865	685	953	862	566	902	474
Mrpl58	232	522	222	221	186	322	325	223	209	336	213	226	327	498	225	231	408	284	216	314	320
Fdxr	142	154	295	144	112	97	116	123	171	170	182	126	152	88	133	77	166	105	61	96	82
Otop3	0	0	3	0	2	0	0	0	3	3	0	0	2	0	3	0	14	5	5	0	0
Sult4a1	3227	3166	3989	3867	3810	2842	4356	3136	2524	3024	2707	3421	4123	4374	4001	3132	4873	4411	3120	3689	2652
Mrpl45	368	340	340	363	382	423	381	339	283	271	371	232	363	244	255	245	500	289	247	273	193
Mb	10	0	15	3	10	0	0	7	9	12	7	3	0	15	0	0	0	0	0	4	0
Irf1	92	21	13	40	76	55	38	83	109	39	55	76	38	64	56	16	59	64	30	32	34
Slc22a5	326	278	154	256	194	195	249	263	175	198	137	76	227	130	174	93	212	84	93	115	105
P4ha2	90	158	57	57	58	82	47	71	51	78	39	86	182	87	96	52	86	88	41	16	59
Arrb1	3162	2765	1917	3099	2772	2723	2952	2629	2891	2596	3572	2973	3754	3685	3770	2948	5560	4512	3606	3748	2823
Tm4sf5	3	5	0	3	3	2	12	0	0	1	0	0	0	0	0	0	2	5	3	0	0
Cxcl16	11	8	9	10	13	22	12	6	19	11	18	4	6	13	16	49	12	0	12	13	31
Pelp1	558	494	701	519	503	575	610	546	555	550	609	482	464	670	621	446	733	619	348	566	384
Med11	165	179	104	95	147	175	176	135	163	120	101	91	94	150	83	56	137	94	83	105	60
Ccl6	0	0	0	10	0	2	0	0	4	0	0	0	0	0	0	0	0	0	0	0	0
Natd1	615	604	477	493	383	393	361	461	459	328	450	418	505	519	383	361	662	627	314	407	516
Map2k3	145	315	309	196	123	213	124	171	159	224	150	102	174	197	167	93	242	134	83	176	150
Ywhah	4389	3846	1386	4506	4664	3468	4726	4398	3214	2531	3977	7668	8962	9674	7895	6991	10536	7853	6462	9496	5399
Sart3	379	367	524	296	328	441	290	298	354	370	440	324	431	381	404	189	414	401	239	407	344
E2f2	7	6	13	3	13	26	11	15	24	13	5	50	19	43	46	37	23	46	28	44	8
Nars2	125	166	3	130	117	233	155	75	35	139	70	101	110	121	153	81	175	69	125	103	121
Slc35b4	799	772	245	717	604	1039	712	596	675	743	571	542	749	828	581	618	818	702	556	814	672
Dnah1	81	132	69	72	79	70	55	40	73	59	129	62	90	52	36	33	81	76	34	56	66
Dalrd3	632	560	903	582	537	402	336	531	673	537	667	471	648	594	512	362	699	601	495	741	594
Fis1	835	808	1113	766	599	799	695	669	492	681	707	531	786	866	565	569	875	899	537	526	563
Plod1	177	247	180	151	175	118	222	127	243	106	270	149	121	233	161	175	189	243	80	178	124
Rab3d	451	537	375	359	440	414	371	441	340	415	409	554	646	850	726	543	810	653	561	893	503
Mfsd3	107	23	107	46	46	62	51	39	59	57	63	55	55	95	64	58	96	156	55	67	30
Slc25a22	1631	1644	2384	1767	1644	2146	1722	1603	1381	2091	1539	2899	3930	3635	3722	2508	5208	3619	2224	3225	2345
Atp6ap1	5589	4851	1728	5373	4208	5088	4856	4293	3711	3924	4452	3755	5601	5566	4392	3853	6335	4644	4012	4814	4020
Dnase1l1	14	11	5	15	4	8	0	4	47	6	3	6	0	2	13	7	10	0	0	19	5
Aldh3a1	48	20	4	31	20	14	5	12	14	23	15	1	5	3	7	7	18	5	0	9	5
Scrn1	5566	5069	2050	5146	4843	4255	6190	4874	4256	3083	4879	3969	4347	4713	4462	4128	6418	4813	5006	5383	4903
BC005537	5396	6675	2243	6139	5093	5474	5228	4569	4006	3771	4650	3590	4872	4507	3995	3101	5239	2726	3667	4298	3024
Isyna1	32	51	86	21	76	79	38	13	100	76	29	77	46	145	112	106	117	195	109	74	128
Hars2	476	645	99	443	379	615	374	378	384	370	436	254	420	460	322	210	532	278	359	358	423
Cacng2	1877	1720	1424	2010	2002	1408	2388	1457	1737	1315	1991	855	1115	995	1010	1132	1254	1186	1136	1370	1127
Tmem160	201	203	517	304	225	186	352	284	123	251	279	190	184	371	205	149	292	221	212	228	135
Rab5c	1951	1613	1947	1875	1580	1868	1726	1412	1415	1070	1365	1359	1774	2506	1618	1427	2130	1820	1350	1614	1144
Styxl1	0	0	0	0	0	0	0	17	2	0	0	0	0	0	1	0	15	0	34	0	0
Mdh2	3290	3717	2709	3131	2927	3442	3328	2728	1760	2546	2271	2015	2648	2720	2883	2331	3766	3042	2646	2817	2577
H13	1364	1404	1639	1190	1277	1617	1253	1431	1285	1803	1389	1027	1058	1311	975	722	1458	1000	769	1040	723
Rnf145	1444	1042	669	1175	1130	605	1290	1061	1072	497	895	1139	1471	1361	1114	884	1870	1083	716	1000	779
Scn1b	1353	1222	2283	1348	1453	1555	1442	1242	1065	1516	1142	1198	1511	1439	1383	854	1849	1664	926	1117	988
Atp6v1e1	1818	1449	1224	1606	1599	1503	1613	1271	1053	1039	1285	1061	1184	1544	1151	1099	2059	1189	1151	1270	1004
Chtf18	56	25	32	11	10	30	15	23	22	25	57	51	49	54	81	21	43	53	18	63	28
Lhx9	136	286	33	213	165	146	76	100	206	87	174	171	136	123	110	65	185	49	155	151	98
Etnppl	9	54	9	40	6	3	11	6	13	1	0	6	0	18	0	40	1	0	1	5	0
Rps6kl1	154	191	196	191	137	127	116	136	156	253	205	428	578	611	548	307	521	713	317	547	307
Ppp1r12c	1002	1033	1477	984	1038	937	1006	895	1028	1228	1136	820	1114	924	838	703	1288	1223	683	926	601
Ahr	461	387	57	285	294	205	351	300	391	166	530	234	198	272	208	158	214	81	183	228	183
Map1s	543	785	1704	731	562	588	556	716	690	787	807	466	1097	658	758	396	1031	704	453	749	521
Dpep1	3	8	5	12	0	16	0	5	17	5	7	1	0	11	1	0	0	0	10	5	6
Tmem129	590	552	423	583	419	636	361	454	379	548	355	371	409	360	387	299	671	433	278	362	299
Nop9	259	178	222	215	241	277	131	147	123	169	221	171	257	221	171	141	327	267	164	191	244
Hsd17b1	10	1	13	12	2	22	1	4	2	31	9	5	5	8	24	11	1	17	0	0	4
Atp6v0a1	4214	4169	4449	4154	3552	4162	4057	3541	3061	4439	3526	3922	5818	6042	4735	3649	6576	5145	3839	4633	4101
Psmc3ip	59	60	84	78	85	41	17	27	32	25	78	59	25	80	34	59	46	26	16	65	28
Grb7	0	0	0	0	5	0	6	3	0	1	0	0	0	0	0	3	15	2	0	0	0
Noxo1	23	12	78	13	5	16	6	25	7	20	6	7	11	10	3	7	30	15	4	14	10
Zfp687	658	655	660	552	598	461	488	530	497	531	654	486	564	619	590	463	682	503	339	531	481
Gdpd2	448	482	372	494	332	336	395	241	285	156	362	123	150	196	108	93	116	73	94	140	124
D8Ertd738e	712	622	925	668	501	628	535	641	429	580	395	547	652	545	601	398	826	644	369	459	488
Sec14l4	17	0	0	0	1	0	0	14	14	0	0	3	0	0	3	0	0	10	0	0	0
Calm3	16488	13105	15805	16619	16038	13148	18625	17260	12815	10997	14381	21386	26078	28332	24235	18988	34718	27949	15958	21580	14944
Cops3	284	163	29	158	173	287	145	112	104	124	143	105	174	240	206	151	197	86	180	324	129
Fkbp8	2163	1893	3281	2139	1705	1372	1704	1574	1678	1464	1688	2104	2799	2919	2331	1949	3414	2782	1512	2107	1837
Ddx39b	1318	1849	1902	1460	1295	1706	1342	1296	1588	1698	1685	1659	1897	1868	1584	1071	2528	2148	1173	1743	1781
Gipc1	895	724	1368	702	665	712	616	700	507	733	630	549	759	793	756	595	887	774	495	760	505
Tlcd1	420	359	309	395	363	127	355	358	347	79	332	374	460	605	384	350	802	358	144	436	368
Plscr3	219	359	353	332	194	297	165	226	227	230	228	160	276	280	266	189	379	318	314	288	184
Ptger1	41	14	30	2	3	12	11	1	12	28	28	12	11	34	1	2	22	6	5	15	9
Arhgef25	846	507	703	494	541	502	462	642	758	458	855	1067	1485	1789	1263	1139	1644	1653	952	1527	969
Xab2	388	374	722	537	370	387	632	453	408	396	494	346	401	474	562	272	552	419	318	595	346
Cdc37	1657	1451	1751	1389	1207	1482	1430	1439	1359	1213	1318	922	1380	1236	1276	1007	1802	1482	856	1122	992
Rab4a	310	402	324	402	269	393	395	278	206	295	218	355	391	329	489	187	628	409	278	319	325
Trip10	66	114	118	37	50	149	34	67	68	191	100	29	70	34	56	33	26	100	53	24	42
Cd70	0	1	22	13	3	0	2	5	0	2	0	0	0	0	0	0	0	0	0	0	0
Cops6	1361	1361	790	1293	1027	1425	1230	1045	1068	1009	962	1231	1407	1408	1237	1179	1581	1164	1332	1513	1064
Ubb	2992	2666	2601	3034	2912	2579	3006	2544	2431	3226	2699	3233	3500	3471	3083	2931	4354	3257	2565	3373	2492
Ap4m1	282	223	112	272	188	241	177	209	322	190	261	184	293	214	226	117	197	246	137	193	149
Gyg	618	672	87	716	422	576	608	512	561	426	458	536	681	801	726	487	985	556	523	589	528
Rcn3	95	92	135	117	41	73	29	119	158	44	100	18	56	57	20	37	18	26	27	68	33
Slc6a8	2365	2948	2861	2498	1902	2598	2163	1867	1420	2630	1480	1489	2212	1802	1585	1304	2367	1722	1501	1614	1631
Arid3a	75	229	147	134	107	155	96	70	135	170	127	81	170	83	42	116	120	74	107	90	102
Pdk4	355	394	87	358	226	158	262	193	268	35	178	16	25	48	66	25	24	72	16	16	12
Ubxn6	120	123	306	165	154	98	84	76	166	129	109	92	182	111	108	117	239	185	94	194	149
Mydgf	348	541	461	337	372	418	476	438	327	513	348	331	436	379	516	274	563	347	346	538	400
Cyb561	481	557	493	670	518	598	500	542	342	763	343	338	409	340	441	272	681	386	331	326	345
Sema6a	1690	1735	1086	2075	1390	1507	1441	1492	1334	1008	1610	743	806	1183	771	552	1152	589	594	957	608
Ccdc12	188	254	245	166	100	185	180	114	98	98	128	73	153	141	99	68	142	164	65	107	80
Fmc1	210	215	337	204	154	275	130	189	149	160	143	102	103	200	192	82	111	197	114	169	74
Akt3	2513	2073	490	2060	1936	1365	2236	2109	1838	862	2221	2590	3585	3535	3180	2174	4127	2467	1866	3162	1675
Mrpl24	237	222	111	188	246	267	220	206	268	237	211	159	238	251	208	392	449	209	176	177	117
Gle1	628	621	301	484	460	449	365	421	492	374	507	480	520	526	473	340	703	624	378	523	462
L3hypdh	230	136	123	352	260	48	365	209	185	32	194	35	25	19	34	13	22	6	11	37	20
Lyst	558	528	140	485	350	607	422	400	410	529	440	528	561	741	474	497	527	515	504	602	535
Slc35e1	1112	1060	612	1126	899	1389	1023	1053	866	1052	873	1012	1289	1332	1048	743	1295	1125	1056	1065	948
Calr3	201	237	15	128	155	311	142	181	85	66	142	10	12	15	23	7	35	6	10	26	12
Tmc4	21	50	8	16	9	14	24	24	35	33	37	20	51	45	23	1	17	22	5	64	53
Syne4	9	37	1	21	3	4	4	6	47	27	45	17	50	10	24	22	14	47	6	18	38
Polr2i	242	300	249	227	213	169	196	250	212	169	206	187	194	225	132	233	359	293	187	205	243
Krt10	91	90	81	91	86	69	67	84	51	67	52	113	90	101	80	45	96	67	98	107	94
Iyd	0	0	9	0	1	0	7	12	2	1	0	35	6	8	13	9	46	11	17	16	8
Rmnd1	88	132	17	68	68	176	91	73	101	105	164	56	147	269	174	104	155	153	108	115	88
Ccdc170	44	8	0	11	5	9	3	1	11	0	5	17	9	0	1	6	0	0	1	0	5
Esr1	12	10	0	12	23	32	4	11	21	7	31	16	8	14	5	2	35	26	4	29	14
Vip	49	2	0	12	35	13	31	19	16	12	13	68	115	155	55	94	155	87	48	47	51
Fbxo5	37	28	3	19	18	19	5	39	21	42	78	79	69	85	65	54	33	24	76	53	87
Mtrf1l	71	111	82	130	48	76	21	91	43	62	49	140	89	49	83	67	120	71	97	78	50
Rgs17	1896	1331	59	1646	1444	1616	1583	1197	1067	750	1174	679	1175	845	787	744	1933	464	538	619	572
Hdac2	1005	838	304	792	757	874	662	746	640	515	694	875	933	1038	927	693	1237	584	716	909	817
Frk	126	27	3	37	6	18	19	35	35	11	14	5	0	0	1	0	1	0	1	0	0
Rwdd1	103	70	3	126	57	106	80	45	20	38	61	26	115	87	45	31	47	6	75	19	75
Clvs2	265	280	51	259	234	285	334	237	188	140	252	147	176	252	194	144	189	232	177	149	134
Trdn	0	0	0	0	0	0	0	5	0	1	0	0	16	0	0	3	1	0	0	4	1
Hey2	7	33	37	32	20	71	28	48	40	32	31	16	24	35	19	25	28	34	35	11	11
Stxbp5	1533	1781	513	1441	1209	1438	1243	1327	1090	1077	1437	1484	1535	1732	1584	1205	2462	1224	1529	1464	1331
Hint3	65	63	58	70	40	83	79	58	76	34	69	61	45	77	44	66	58	64	33	85	52
Trmt11	31	69	0	59	12	72	32	28	16	35	74	16	54	28	13	26	45	13	38	10	42
Katna1	30	56	5	79	49	43	73	58	57	42	82	44	56	60	23	76	45	21	5	43	33
Pcmt1	1448	1601	380	1410	1170	1339	1491	1159	1071	881	1217	1186	1520	1350	1158	1052	1776	1090	1036	1229	1141
Lrp11	2902	2869	1341	2751	2607	2602	2799	2236	1743	1871	2228	3166	3568	3829	3321	2528	4672	2439	2501	3530	2082
Mtres1	207	270	144	209	226	257	354	268	127	233	242	159	179	253	218	178	211	134	224	233	141
Sec63	1172	1090	202	1045	809	1120	999	935	836	691	1001	645	1191	853	656	733	921	510	559	685	610
Nr2e1	663	644	421	705	421	522	442	478	500	322	478	308	317	400	359	397	435	251	241	294	250
Snx3	2774	3207	2234	2817	2117	2537	2619	2483	2049	1792	2006	1631	2319	2459	1854	1885	2790	2083	1405	2116	1602
Aig1	335	488	217	443	383	580	352	413	364	450	318	390	527	419	519	340	663	486	454	406	407
Adat2	73	127	14	38	42	81	18	61	38	44	71	35	59	55	43	40	69	61	52	55	27
Pex3	236	303	15	203	188	360	154	258	180	150	298	164	319	250	177	167	306	65	133	169	223
Fuca2	479	469	179	554	401	486	343	388	328	244	433	315	477	590	435	468	607	356	297	335	272
Cep57l1	35	76	8	86	35	68	67	35	51	32	42	37	82	23	39	91	83	25	38	40	79
Ltv1	226	187	65	266	140	243	107	170	143	163	145	180	283	169	133	95	244	205	165	185	148
Plagl1	1018	1186	704	1122	980	1406	855	840	880	561	977	642	641	692	468	522	929	281	499	479	558
Cd164	2349	2483	317	2137	1265	2075	1597	1404	1613	853	1580	805	1043	960	757	799	1542	384	663	751	692
Utrn	593	558	168	454	283	563	391	314	481	352	456	201	193	259	267	180	328	98	249	188	373
Smpd2	291	293	242	284	199	203	256	224	159	127	296	275	214	228	227	181	473	445	106	340	308
Mical1	138	46	79	70	64	82	25	54	55	45	119	26	18	100	59	12	52	38	17	50	24
Zbtb24	206	262	152	210	194	263	162	223	168	200	133	195	126	189	157	129	203	215	122	115	156
Grm1	606	365	241	354	423	137	402	460	528	109	377	637	759	814	536	400	895	540	347	690	358
Wasf1	1359	1145	776	911	923	690	1005	1243	1016	481	1002	2941	3910	4145	3396	2760	4193	3045	2457	3858	2059
Rab32	153	46	82	93	96	72	116	63	94	54	65	18	19	26	17	16	11	7	5	18	27
Gtf3c6	480	623	121	695	550	626	466	488	452	444	487	286	430	487	394	328	579	435	240	456	311
Slc16a10	19	137	17	27	29	54	61	58	94	55	28	28	18	38	27	28	23	28	57	57	42
Rev3l	1985	1468	175	1432	1447	1727	1554	1466	1937	917	1966	1722	2649	2406	2029	1806	2862	1135	2504	3017	2135
Traf3ip2	74	54	21	18	32	33	65	34	78	36	56	58	88	31	29	25	17	92	16	37	24
Fyn	2739	2461	2350	2473	2276	1899	2392	2522	1916	1524	2388	2469	2959	3453	2988	2485	4137	2856	1759	3024	1957
Tube1	49	25	8	29	41	44	93	16	44	24	43	38	39	41	32	4	52	3	11	88	37
Lama4	131	193	73	175	65	165	29	68	142	68	140	28	5	33	10	3	3	4	16	23	28
Popdc3	244	166	75	109	129	109	116	161	122	194	87	214	275	267	238	217	202	83	109	228	79
Prep	584	714	624	771	718	747	753	764	536	728	611	554	750	828	522	442	927	690	647	858	660
Tnfaip3	154	110	98	56	65	59	94	82	93	27	131	45	178	90	34	48	21	30	29	26	7
Perp	157	102	15	49	80	51	36	48	38	30	73	43	16	15	14	7	13	29	4	5	3
Arfgef3	2484	2452	480	2021	1921	2717	1812	1804	1582	2068	2054	2473	2987	3060	2541	2162	4317	1498	2320	2876	2312
Hebp2	65	75	26	88	45	81	60	12	31	22	43	19	30	28	31	15	23	9	0	15	24
Reps1	406	464	240	271	281	363	327	285	241	293	243	236	365	288	219	208	396	227	161	324	208
Fam184a	310	349	71	270	293	521	399	246	282	459	389	229	404	218	216	102	269	161	234	166	196
Asf1a	183	261	0	116	145	252	141	281	178	124	181	55	139	74	74	116	97	37	74	125	69
Gopc	1043	1129	281	740	829	945	900	959	740	723	818	817	1425	1214	1048	966	1438	578	721	1422	661
Qrsl1	72	109	64	115	92	178	85	109	97	116	40	85	112	141	152	153	111	104	92	164	131
Rtn4ip1	164	169	68	228	153	163	168	125	108	190	101	166	250	213	162	100	267	169	248	150	214
Nmbr	113	61	13	139	83	138	171	147	77	304	132	105	45	60	90	77	99	32	155	55	105
Crybg1	9	56	6	15	13	39	13	11	5	10	18	3	0	2	3	14	19	7	8	8	3
Vta1	420	317	252	294	254	322	243	259	236	261	259	269	399	338	278	227	458	241	221	392	167
Smpdl3a	576	529	60	507	220	302	210	249	394	96	306	243	305	462	332	261	323	237	183	156	193
Reep3	1005	1334	213	907	668	1150	542	1124	920	321	990	901	1098	1316	1175	812	1400	625	399	955	751
Fabp7	7462	5353	637	6782	4183	3268	4820	5442	4331	1406	4079	6168	6810	9215	7184	6317	10021	5758	4211	6671	5357
Pkib	86	28	7	156	32	75	20	43	14	33	19	44	28	42	18	44	93	36	82	32	35
Serinc1	14364	11427	540	11420	10134	10839	11422	9565	8973	5885	9599	9920	11320	12616	10185	9402	14549	5966	9978	12050	8009
Hsf2	749	738	166	491	495	522	582	382	539	354	642	436	551	372	377	275	761	166	468	564	363
Rspo3	926	932	225	747	512	660	630	740	635	379	490	247	250	557	255	200	366	208	320	194	238
Echdc1	68	19	0	44	8	48	16	50	39	32	6	17	35	26	22	73	49	71	32	44	23
Mgat4c	73	20	0	23	16	70	60	21	82	23	46	147	112	99	105	84	156	44	62	137	107
Ptprk	319	309	69	280	227	216	245	348	313	198	427	365	490	471	337	249	519	340	242	353	332
Nts	61	60	0	100	59	112	45	67	87	82	57	40	75	40	38	9	104	37	30	16	73
Dcbld1	151	175	95	111	100	147	105	110	94	137	142	144	246	250	167	203	275	110	157	198	84
Lrriq1	0	9	0	0	5	0	3	3	9	4	2	10	15	21	9	1	12	5	17	8	4
Ros1	3	17	0	0	0	3	0	0	3	3	0	0	8	5	0	0	0	0	3	2	0
Slc6a15	1002	851	69	884	852	1147	843	1057	843	836	811	1259	1285	1626	1371	1036	2175	765	1549	1862	1254
Ccdc59	271	304	185	179	159	319	284	244	313	272	330	148	308	346	240	155	289	211	163	313	283
Lama2	110	259	47	176	142	150	182	79	94	79	181	63	53	128	61	46	107	109	58	116	47
Lin7a	585	569	49	640	398	561	495	537	596	418	569	409	621	652	469	370	615	226	613	541	470
Ppp1r12a	1652	1378	414	1392	1014	1013	1296	1268	1111	750	1291	1004	1169	1260	1022	906	1466	625	641	1099	774
P4ha1	1182	1093	425	771	580	765	770	757	506	488	566	481	656	710	471	280	981	428	356	624	231
Septin10	59	36	3	87	41	47	55	37	76	28	85	62	189	102	78	49	142	42	34	30	59
Lims1	1234	1231	185	980	680	1349	818	1099	899	685	968	1014	883	1231	965	945	1337	494	633	1059	810
Zwint	10633	10227	2766	10186	8313	11277	10264	7886	7885	7200	8647	8080	10156	10399	9286	7722	14026	9740	8488	9860	8238
Ube2d1	1081	1047	190	763	698	1140	891	764	644	409	653	573	647	871	759	609	1026	586	609	890	646
Dcn	230	114	3	126	64	50	23	194	576	11	201	365	473	617	323	154	513	42	198	470	108
Kera	5	9	0	0	0	0	12	0	9	0	1	14	39	78	20	0	18	2	6	13	10
Mrln	0	7	0	2	0	14	0	0	0	1	3	0	0	1	0	0	2	0	0	0	0
Slc17a8	84	40	5	38	60	4	89	41	20	47	24	31	67	38	103	45	66	19	20	98	11
Epyc	0	10	0	0	0	0	2	6	7	0	5	40	65	78	43	6	55	5	18	26	17
Cdk1	24	52	3	12	12	42	35	73	63	31	66	149	59	187	100	59	100	69	66	161	119
Atp2b1	5607	5543	811	4708	4512	4241	5054	4561	3430	2726	4179	6356	7943	8840	7434	5907	9405	4883	6271	8057	5777
Rhobtb1	73	90	31	38	56	148	89	24	21	114	82	72	59	56	54	43	136	90	53	42	36
Cabcoco1	0	0	0	0	0	0	0	3	0	0	0	5	0	0	6	0	1	7	22	0	0
Arid5b	749	707	211	753	703	1111	643	384	820	1105	895	287	346	452	211	243	514	234	344	314	517
Actr6	205	200	1	182	98	164	186	149	183	70	68	133	90	122	201	141	187	41	87	184	109
Uhrf1bp1l	853	1019	220	862	761	1230	869	847	665	1038	838	919	1098	1123	906	824	1465	831	844	1040	1071
Poc1b	173	137	58	166	91	97	119	215	132	76	130	64	98	108	79	36	86	84	58	70	35
Dusp6	2468	2257	1383	2144	1868	2231	2003	1674	1875	1439	1827	596	604	849	539	509	494	367	452	633	584
Tmpo	630	735	185	743	436	830	510	490	915	472	822	756	644	728	738	541	927	458	467	800	671
Kitl	3002	2572	107	2395	1947	2388	2055	1775	1838	619	2021	532	458	498	428	436	901	207	384	386	349
Psen1	920	1058	452	797	639	838	747	752	660	711	684	576	604	729	657	505	819	596	471	592	586
Sgk1	1248	1209	614	1252	898	1261	1098	853	676	715	642	377	487	632	453	332	545	465	628	493	582
Cep290	108	54	13	45	32	45	53	59	102	44	119	66	133	88	52	110	91	33	88	101	47
Ikbip	657	443	101	584	433	570	440	353	386	301	448	233	179	305	184	342	244	123	298	219	175
Hbs1l	508	622	137	468	426	641	388	323	303	529	371	439	417	596	467	379	568	309	356	416	523
Epb41l2	965	1060	260	791	903	697	1100	830	955	364	1219	730	780	848	910	706	1315	746	448	669	473
Apaf1	409	356	79	380	422	449	432	306	447	291	412	212	374	422	440	222	622	332	234	434	241
Myb	2	3	0	4	1	0	2	0	0	2	4	6	4	0	7	4	3	5	3	8	32
Med23	270	271	195	270	187	286	254	230	365	209	405	185	283	402	206	153	363	191	180	230	273
Ahi1	1023	846	191	913	850	990	668	1039	1242	658	1295	1449	2270	1676	1820	1074	2752	1222	1320	1811	1401
Arg1	0	5	0	0	3	0	0	0	13	1	0	0	0	0	0	0	0	0	0	4	0
Nedd1	130	47	12	65	43	48	83	53	40	27	55	96	65	97	80	47	112	52	21	111	56
Enpp3	8	0	0	1	0	3	0	0	2	5	12	3	25	0	5	13	45	5	5	22	23
Pde7b	59	108	22	74	65	86	63	111	69	50	73	154	112	86	99	88	171	55	50	48	58
Mtfr2	0	1	0	11	8	14	3	22	32	5	20	17	49	29	25	29	28	9	28	11	1
Map7	149	83	44	110	124	144	81	105	168	88	310	286	356	199	230	193	512	357	140	180	108
Ccn2	1955	916	323	1347	838	1705	890	608	1340	383	1114	128	62	215	54	70	130	140	152	195	66
Stx7	1852	1738	219	1853	1447	1544	1674	1102	1386	760	1537	1451	1590	1817	1490	1479	1976	609	1565	1854	1394
Moxd1	37	51	8	44	36	87	31	38	119	101	63	27	59	15	18	49	77	44	61	53	32
Pex7	124	155	39	192	148	116	188	155	149	103	224	161	225	265	186	108	271	88	161	207	202
Il20ra	19	0	0	0	3	0	3	0	0	2	0	0	0	0	0	0	0	9	0	0	0
Ifngr1	439	413	244	307	240	299	262	281	269	85	261	98	136	197	135	104	90	124	85	29	51
Cfap54	5	58	4	8	6	16	4	1	15	8	28	14	55	12	8	10	17	1	14	5	15
Cdk17	1411	1277	231	1049	1080	1029	1132	926	702	618	986	946	1331	1391	997	993	1922	696	704	1160	807
Snrpf	6	5	1	7	2	33	22	1	8	5	0	26	7	3	10	5	11	17	1	36	7
Ntn4	379	183	148	381	311	111	393	237	369	66	348	144	188	190	199	268	409	209	174	126	181
Usp44	0	0	0	2	2	0	1	2	0	0	0	0	0	0	0	0	0	10	0	1	2
Fgd6	274	415	81	321	229	240	237	283	206	114	314	182	241	224	233	178	433	263	121	207	119
Ndufa12	541	561	101	418	346	542	480	457	218	354	267	235	371	448	298	361	551	322	365	405	241
Tmcc3	510	464	256	436	364	532	307	394	436	379	489	629	768	915	790	483	985	632	255	502	476
Cep83	253	289	40	282	228	336	325	206	271	212	344	173	229	276	271	158	321	182	139	241	197
Socs2	498	140	51	268	240	174	174	165	303	95	375	374	426	704	494	444	757	222	275	458	277
Nudt4	4131	5297	1234	4264	3267	3343	4536	3172	1999	1602	2226	1848	2060	2320	2029	1805	3324	1834	2166	2170	2413
Nuak1	1621	2237	1398	1826	1575	1909	1520	1399	1058	1464	1082	853	900	1254	1011	690	1050	1177	921	1225	758
Tcp11l2	437	432	115	450	297	183	367	301	462	106	426	230	336	353	219	198	209	224	150	189	148
Rfx4	368	386	49	239	213	234	274	191	157	60	268	219	189	325	252	154	394	190	166	153	269
Cry1	238	312	267	223	199	325	155	151	191	294	240	105	110	106	84	59	250	111	117	73	149
Abtb3	459	511	372	573	568	424	820	501	610	285	771	308	560	373	284	322	605	447	243	338	388
Timp3	903	646	305	805	435	551	465	624	801	156	658	583	576	912	595	535	761	392	452	626	481
Hsp90b1	3603	3930	203	2872	2627	5751	2863	2653	2256	4788	2190	2394	2991	3149	2969	2267	3906	2268	2449	3292	2597
Ascl1	195	191	118	186	121	198	172	178	319	221	339	449	574	576	393	270	777	397	335	404	434
Igf1	694	583	14	455	591	839	676	409	742	388	639	503	518	656	611	592	1047	306	865	813	1010
Washc3	44	28	12	25	57	29	32	18	45	28	17	35	54	17	11	16	67	15	26	53	40
Dram1	30	13	0	21	3	1	11	17	15	12	15	30	25	11	22	58	14	9	13	14	23
Sycp3	10	0	0	1	0	2	4	0	5	0	0	14	6	1	17	2	0	0	0	0	0
Mybpc1	41	47	0	4	12	81	15	8	5	15	6	0	0	3	6	0	4	16	10	0	9
Slc5a8	7	12	1	23	4	24	7	13	0	1	0	0	0	0	7	0	0	0	0	0	0
Sirt1	264	223	22	212	182	179	110	150	177	131	267	197	108	174	168	119	234	61	150	260	274
Herc4	363	417	48	247	239	480	257	183	168	198	282	153	226	185	219	212	330	273	258	252	183
Mypn	0	0	5	10	0	0	0	0	16	2	0	6	10	0	6	0	0	0	0	0	1
Hnrnph3	530	407	114	379	375	350	429	378	424	338	422	304	442	495	341	320	495	351	264	342	339
Rufy2	1042	1105	94	897	718	902	909	666	843	729	939	668	1028	931	619	659	913	543	599	963	760
Pbld2	6	24	8	4	5	18	3	4	11	26	11	14	1	2	0	0	8	0	4	8	9
[truncated: 19,713 more rows]

## Sheet: PCA
	pca1	pca2
Nedd8Cre1-1	-70098.3	29194.8
Nedd8Cre1-2	-43304.7	229532
Nedd8Cre1-3	444082	47465.8
Nedd8Cre1-4	-12262.3	58223.3
Nedd8Cre2-1	38661.2	13176.5
Nedd8Cre2-2	-73632.1	190414
Nedd8Cre2-3	-39186.1	-1403.79
Nedd8Cre2-4	12995.7	-29139.1
Nedd8Cre3-1	28341.4	-114237
Nedd8Cre3-2	172105	104520
Nedd8Cre3-4	-5429.34	-95954.6
Nedd8RFP1-1	65068.5	43285.8
Nedd8RFP1-2	-80388	-77580.9
Nedd8RFP1-3	-119565	-43114.1
Nedd8RFP2-1	-50947.4	-65883.4
Nedd8RFP2-2	154.239	-84574.4
Nedd8RFP2-3	-189941	13448.9
Nedd8RFP2-4	168438	-158508
Nedd8RFP3-1	-85193.1	8874.64
Nedd8RFP3-3	-116472	4101.63
Nedd8RFP3-4	-43427.2	-71842.6

## Sheet: DE
gene_name	baseMean	log2FoldChange	lfcSE	stat	pvalue	padj
Peg10	2313.6	2.60468	0.12835	20.2935	1.46803e-91	2.85238e-87
Ddit4l	1751.51	3.62259	0.180503	20.0694	1.36706e-89	1.3281e-85
Srxn1	5437.76	2.8972	0.155311	18.6542	1.16628e-77	7.55362e-74
Nes	6445.72	2.9402	0.15798	18.6113	2.60433e-77	1.26505e-73
Cgnl1	360.472	3.69782	0.199906	18.4979	2.14873e-76	8.34996e-73
Layn	386.756	5.28624	0.298271	17.7229	2.78963e-70	9.03374e-67
Gsta3	152.761	7.00979	0.400557	17.5001	1.42942e-68	3.96766e-65
Txnrd1	4760.41	2.53877	0.146123	17.3742	1.29496e-67	3.14513e-64
Shc1	467.858	2.58284	0.14933	17.2962	5.02724e-67	1.08533e-63
Akap12	1781.59	2.46013	0.152226	16.161	9.49984e-59	1.84582e-55
Foxc1	349.03	3.93378	0.249592	15.7608	5.7877e-56	1.02232e-52
Dusp6	1248.58	1.80729	0.117164	15.4253	1.10725e-53	1.79282e-50
Blvrb	388.536	4.64399	0.301308	15.4127	1.34374e-53	2.00838e-50
Septin4	806.925	3.42267	0.225047	15.2087	3.09762e-52	4.29906e-49
Gclm	3113.87	2.51964	0.166955	15.0917	1.83554e-51	2.37764e-48
Nedd8	399.635	-2.43735	0.166459	-14.6424	1.50729e-48	1.83041e-45
Trim16	137.319	4.9187	0.337341	14.5808	3.7229e-48	4.25505e-45
Ltbp1	114.099	3.98938	0.2767	14.4177	4.00372e-47	4.32179e-44
Hmox1	1946.52	2.93918	0.207701	14.151	1.8407e-45	1.88236e-42
Ctsh	125.151	6.00875	0.430598	13.9544	2.95583e-44	2.87159e-41
Spry4	871.184	1.43593	0.103981	13.8096	2.23011e-43	2.06338e-40
Igtp	190.905	4.23645	0.314036	13.4903	1.78328e-41	1.57496e-38
Abcc4	309.869	2.27084	0.168538	13.4737	2.23261e-41	1.88607e-38
Prdx6	5449.13	2.06491	0.1572	13.1356	2.05887e-39	1.66683e-36
Ccdc80	465.456	2.6668	0.20349	13.1053	3.07017e-39	2.38613e-36
A2m	1157.71	3.59374	0.274393	13.0971	3.42222e-39	2.55745e-36
Tnc	368.429	1.69869	0.130122	13.0546	5.98383e-39	4.25479e-36
Osgin1	250.692	3.97864	0.304813	13.0527	6.13145e-39	4.25479e-36
Igfbp4	4254.94	2.38113	0.184147	12.9306	3.02463e-38	2.02651e-35
Amotl1	1107.14	1.47889	0.114936	12.8671	6.89476e-38	4.4655e-35
Sgpl1	1420.98	1.65997	0.13005	12.7641	2.60114e-37	1.63033e-34
Wasf1	1967.68	-1.70184	0.133526	-12.7454	3.30702e-37	2.00798e-34
Igfbp3	3405.91	2.16395	0.170712	12.676	8.03037e-37	4.72818e-34
Gadd45a	147.372	2.60638	0.206174	12.6417	1.24356e-36	7.10656e-34
Dusp4	1028.06	2.10239	0.166779	12.6058	1.9613e-36	1.0888e-33
Glis3	319.66	2.57062	0.204234	12.5867	2.50042e-36	1.32025e-33
F2r	722.699	1.57409	0.125065	12.5862	2.51412e-36	1.32025e-33
Neat1	882.444	3.38836	0.269403	12.5773	2.8155e-36	1.43961e-33
Camk2a	10783.5	-1.98174	0.158845	-12.476	1.00993e-35	5.0315e-33
Axin2	806.537	2.22798	0.180602	12.3364	5.76485e-35	2.80028e-32
Pla2g7	3930.04	2.20481	0.179682	12.2707	1.30192e-34	6.16985e-32
Gsr	730.85	2.01861	0.165006	12.2335	2.05872e-34	9.52404e-32
Mgst1	922.3	3.17264	0.259593	12.2216	2.38255e-34	1.07658e-31
Gsta4	337.825	2.77572	0.227644	12.1932	3.37753e-34	1.42664e-31
Lamc2	40.482	4.16764	0.34177	12.1943	3.33486e-34	1.42664e-31
Ccn2	568.705	3.08638	0.253089	12.1948	3.31227e-34	1.42664e-31
Fzd1	818.812	1.86585	0.153553	12.1512	5.65346e-34	2.33716e-31
Ptk2b	1119.49	-1.72569	0.143227	-12.0486	1.9719e-33	7.9821e-31
Ak5	1123.33	-1.3899	0.115815	-12.001	3.50867e-33	1.3913e-30
Dap	301.577	2.29105	0.192182	11.9212	9.17417e-33	3.56508e-30
Cplx2	12050.9	-1.39995	0.117934	-11.8707	1.6814e-32	6.40581e-30
Msn	1334.86	2.03793	0.173766	11.728	9.16184e-32	3.42336e-29
Cmya5	88.7253	3.53017	0.303158	11.6447	2.44241e-31	8.95398e-29
Tmem43	746.671	1.26077	0.108301	11.6413	2.54056e-31	9.14132e-29
Ampd3	305.088	2.21966	0.191403	11.5968	4.27728e-31	1.51105e-28
Creb3l2	321.652	1.77015	0.153602	11.5243	9.95141e-31	3.45279e-28
9330102E08Rik	202.172	-1.69513	0.147373	-11.5023	1.28409e-30	4.37719e-28
Tpbg	298.362	2.12471	0.184833	11.4953	1.39312e-30	4.63447e-28
Nqo1	471.05	4.78975	0.416702	11.4944	1.40728e-30	4.63447e-28
H1f0	1164.59	-1.44178	0.125753	-11.4652	1.97393e-30	6.39224e-28
Gbe1	281.823	3.17691	0.277733	11.4387	2.67801e-30	8.53012e-28
Aox1	363.688	2.58249	0.227769	11.3382	8.48571e-30	2.65931e-27
Procr	70.6807	5.65834	0.499877	11.3195	1.05102e-29	3.24149e-27
Snx33	500.46	2.49111	0.220782	11.2831	1.59e-29	4.82713e-27
Lratd1	1773.23	1.76104	0.156375	11.2616	2.0295e-29	6.06665e-27
Ptpn14	300.644	2.18915	0.195533	11.1958	4.27455e-29	1.2584e-26
Gclc	1256.43	1.61751	0.144566	11.1887	4.63161e-29	1.34317e-26
Abhd4	3667.82	1.92529	0.172395	11.1679	5.85535e-29	1.67308e-26
Il18bp	158.362	2.28042	0.2052	11.1132	1.08269e-28	3.04878e-26
Tsku	283.068	2.34408	0.21166	11.0747	1.66352e-28	4.61746e-26
Shisal1	1005.89	-1.39119	0.125646	-11.0723	1.70984e-28	4.67917e-26
Gpc4	827.007	1.59174	0.144723	10.9986	3.88123e-28	1.04739e-25
Angptl2	125.637	4.16416	0.379551	10.9713	5.25303e-28	1.39817e-25
Neurod6	2243.26	-1.91427	0.175671	-10.8969	1.19234e-27	3.1307e-25
Arpp21	942.699	-1.27695	0.117405	-10.8765	1.49142e-27	3.86377e-25
Disp1	177.665	1.96947	0.1815	10.8511	1.97078e-27	5.03846e-25
Fzd10	95.4042	4.67951	0.434774	10.7631	5.14243e-27	1.29763e-24
Sp5	58.3979	6.67762	0.622551	10.7262	7.66706e-27	1.90988e-24
Cdkn1a	934.342	1.52543	0.142758	10.6854	1.1918e-26	2.93122e-24
Rapgef2	1269.17	-0.941459	0.0883637	-10.6544	1.66383e-26	4.04104e-24
Cyp24a1	60.7133	6.14045	0.576941	10.6431	1.87743e-26	4.50352e-24
Myo1e	284.139	2.17363	0.206606	10.5207	6.93724e-26	1.64379e-23
Bmp2	82.5002	2.95419	0.281446	10.4965	8.96889e-26	2.09959e-23
Fdps	1241.7	-1.51214	0.144397	-10.4721	1.16029e-25	2.68387e-23
Dipk1c	264.799	3.19588	0.305337	10.4667	1.22809e-25	2.80727e-23
Fat1	1917.69	0.956088	0.0914565	10.454	1.40438e-25	3.17292e-23
Slc17a7	7461.69	-1.86539	0.178705	-10.4384	1.65553e-25	3.69736e-23
Opn3	116.403	2.63659	0.25284	10.4279	1.84879e-25	4.08205e-23
Ptgfr	59.4375	4.19976	0.403145	10.4175	2.0634e-25	4.50471e-23
Calr3	80.4126	3.30425	0.320017	10.3253	5.41771e-25	1.16962e-22
Chst11	1546.87	-1.17309	0.114001	-10.2902	7.80514e-25	1.66653e-22
Tbc1d2b	416.018	1.28477	0.125079	10.2717	9.45633e-25	1.99714e-22
Zadh2	627.718	1.40023	0.136425	10.2637	1.02679e-24	2.14522e-22
Cbr3	479.979	2.71532	0.264916	10.2497	1.1867e-24	2.45294e-22
Plat	849.513	1.76204	0.172217	10.2315	1.43258e-24	2.93001e-22
Ecm1	106.063	2.70767	0.264955	10.2193	1.62442e-24	3.28777e-22
Snap47	3329.62	-0.72571	0.0711909	-10.1939	2.11224e-24	4.23101e-22
Icam1	104.699	4.33347	0.425213	10.1913	2.16873e-24	4.29984e-22
Clic1	255.202	2.31862	0.227795	10.1785	2.47256e-24	4.85272e-22
Zscan29	352.52	1.63745	0.161121	10.1628	2.90459e-24	5.64363e-22
Hes5	74.9345	-3.2712	0.322807	-10.1336	3.91896e-24	7.53914e-22
Fgfr2	690.722	1.69534	0.167665	10.1115	4.91229e-24	9.35743e-22
Mocos	92.719	4.05535	0.403092	10.0606	8.24847e-24	1.52636e-21
Wdr13	2728.68	-0.801503	0.0796601	-10.0615	8.1704e-24	1.52636e-21
Fbxo32	106.043	2.83079	0.281368	10.0608	8.23256e-24	1.52636e-21
Zfp217	132.078	1.96169	0.195353	10.0418	9.98789e-24	1.8308e-21
Ttyh1	2288.73	-1.38856	0.138312	-10.0393	1.02382e-23	1.85913e-21
Tnfrsf1a	942.449	2.16704	0.216179	10.0243	1.19192e-23	2.14436e-21
Sat1	590.029	1.8885	0.189338	9.97426	1.97572e-23	3.52185e-21
Rab31	3961.59	1.4773	0.148525	9.94643	2.61382e-23	4.61696e-21
Norad	4626.16	-1.51928	0.15276	-9.94548	2.63898e-23	4.6194e-21
Add2	3252.06	-0.923885	0.092929	-9.94184	2.73732e-23	4.74875e-21
Lamc1	920.128	1.24852	0.126065	9.90381	4.00725e-23	6.89034e-21
Kalrn	1783.46	-0.804935	0.0812851	-9.90261	4.05564e-23	6.91238e-21
Sqor	61.2275	3.08404	0.311999	9.88479	4.84594e-23	8.18754e-21
Spsb1	240.521	1.54117	0.156617	9.84041	7.54003e-23	1.26295e-20
Ntsr1	287.451	-1.75656	0.178754	-9.8267	8.64023e-23	1.43487e-20
Adamts1	1185.35	1.56204	0.159207	9.81135	1.00613e-22	1.6567e-20
Kank4	77.7468	2.73414	0.278794	9.80702	1.05026e-22	1.71484e-20
Cited2	1421.84	1.28767	0.131651	9.78092	1.35966e-22	2.20151e-20
Sema6a	1120.43	0.976206	0.100033	9.75888	1.69009e-22	2.71392e-20
Gem	242.471	2.61947	0.268568	9.75348	1.78247e-22	2.8388e-20
Il4ra	47.5238	3.70051	0.379524	9.75039	1.83766e-22	2.90291e-20
Cyb5a	924.433	1.70566	0.175258	9.73225	2.19689e-22	3.41485e-20
Spry1	557.411	1.44338	0.148309	9.73225	2.19669e-22	3.41485e-20
Stat3	1507.94	1.11855	0.11569	9.66848	4.10439e-22	6.32923e-20
Lgr6	230.359	5.23492	0.541892	9.66045	4.43897e-22	6.79127e-20
Csf1	582.958	1.78859	0.185558	9.639	5.47176e-22	8.30596e-20
Bhlhe22	2775.65	-1.25804	0.130604	-9.63244	5.83277e-22	8.78533e-20
Gstt3	49.953	4.47017	0.464192	9.62999	5.97345e-22	8.92802e-20
Tnfrsf10b	100.837	2.28486	0.23858	9.5769	1.00001e-21	1.48322e-19
Gabre	24.2208	5.26903	0.550576	9.57003	1.06876e-21	1.57318e-19
Pim1	67.7003	2.48534	0.259873	9.56369	1.13628e-21	1.65999e-19
Enc1	9947.78	-1.00187	0.104803	-9.55952	1.18307e-21	1.71546e-19
Ccn1	709.152	2.69366	0.282546	9.53352	1.52036e-21	2.18819e-19
Mpv17l	794.361	-1.21306	0.127329	-9.52696	1.61955e-21	2.31381e-19
Frmd8	595.658	2.26121	0.237373	9.52599	1.63481e-21	2.31857e-19
Fth1	28345.4	1.46811	0.154385	9.50936	1.9183e-21	2.70092e-19
Ephx1	891.626	1.69293	0.178623	9.47764	2.60087e-21	3.63561e-19
Gstm1	8087.31	1.85994	0.196363	9.47193	2.74716e-21	3.81267e-19
Heph	219.956	4.47949	0.47309	9.46857	2.83691e-21	3.90931e-19
Tubb6	246.639	1.6265	0.171986	9.45718	3.16358e-21	4.32876e-19
3930402G23Rik	45.7551	2.85451	0.302117	9.44836	3.44191e-21	4.67666e-19
Bcl2	571.59	1.48156	0.156998	9.43677	3.84441e-21	5.18728e-19
Coro2a	292.215	-1.32142	0.140105	-9.43164	4.03743e-21	5.41016e-19
Nrg1	291.496	1.76058	0.187554	9.38706	6.16961e-21	8.21065e-19
Tnfsf18	46.8052	7.81966	0.833496	9.38176	6.48824e-21	8.57595e-19
Acaca	703.162	-0.774123	0.0825254	-9.38043	6.57049e-21	8.62599e-19
Jcad	753.19	1.52593	0.163179	9.35123	8.66362e-21	1.12976e-18
Slc6a11	1865.65	-1.96307	0.210439	-9.32846	1.07422e-20	1.39147e-18
L3hypdh	109.965	3.17801	0.342225	9.2863	1.59739e-20	2.05545e-18
Sorcs1	538.666	1.49661	0.161265	9.28042	1.68809e-20	2.15787e-18
Gabra5	1797.58	-1.40606	0.151632	-9.27285	1.81231e-20	2.30152e-18
Plekhg1	524.806	1.69278	0.182651	9.26785	1.89941e-20	2.39646e-18
Tm4sf1	74.245	3.31253	0.358199	9.24772	2.29326e-20	2.87472e-18
Ptgr1	83.3656	4.01188	0.434058	9.24271	2.40322e-20	2.99325e-18
6330403K07Rik	582.686	-1.25761	0.136424	-9.21838	3.01636e-20	3.70936e-18
Tgif1	111.103	2.27251	0.246516	9.21854	3.01186e-20	3.70936e-18
Fam13a	321.093	1.84123	0.200311	9.19188	3.86044e-20	4.71751e-18
Dynll1	2035.51	-1.03872	0.113131	-9.18164	4.24568e-20	5.15585e-18
Pcdhb9	213.72	-1.30436	0.142395	-9.16014	5.18304e-20	6.25506e-18
Dock9	1430.84	-1.34338	0.146934	-9.1427	6.09108e-20	7.30553e-18
Atp1b3	1232.24	0.899156	0.098412	9.13665	6.4417e-20	7.67866e-18
Mllt11	4420.84	-0.733028	0.0803803	-9.1195	7.54749e-20	8.94194e-18
Cox6b2	51.0041	2.9758	0.326567	9.11235	8.06133e-20	9.49282e-18
Cd151	921.22	1.57463	0.173056	9.09895	9.12095e-20	1.06759e-17
Tbc1d24	1796.36	-0.898914	0.0988317	-9.0954	9.42408e-20	1.09647e-17
Oip5os1	5951.81	-1.67732	0.184745	-9.07911	1.09461e-19	1.26597e-17
Mxra8	220.862	2.31557	0.255833	9.05107	1.41572e-19	1.62766e-17
Necab2	417.174	-1.79834	0.19945	-9.01654	1.94126e-19	2.21875e-17
Lmo3	1530.19	-1.7574	0.195204	-9.0029	2.19839e-19	2.49794e-17
Elovl7	215.086	2.14619	0.23855	8.99681	2.32379e-19	2.62508e-17
Ctxn1	2915.84	-1.13494	0.126213	-8.99222	2.42291e-19	2.72123e-17
Phyhip	1735.1	-1.34353	0.149588	-8.98152	2.67054e-19	2.98211e-17
Gtse1	160.609	1.83278	0.204217	8.97469	2.8416e-19	3.15498e-17
Gpc6	172.707	1.65641	0.184728	8.96675	3.05389e-19	3.37143e-17
Plppr4	5557.4	-0.928362	0.103639	-8.95761	3.31783e-19	3.64212e-17
Pcdh18	147.899	2.18135	0.244098	8.93636	4.0221e-19	4.39042e-17
Trim17	211.873	1.66456	0.186379	8.93108	4.21854e-19	4.57912e-17
Sord	469.263	1.55153	0.173795	8.92737	4.36237e-19	4.70893e-17
Taldo1	1784.96	1.86509	0.209075	8.92068	4.63418e-19	4.9747e-17
Ywhah	5547.7	-1.08015	0.121488	-8.89103	6.05463e-19	6.46382e-17
Ankrd34c	101.799	3.95011	0.444856	8.87952	6.71466e-19	7.12928e-17
Ar	144.494	2.64144	0.297644	8.87449	7.02515e-19	7.4184e-17
Ccnd1	3583.98	1.65459	0.186508	8.87145	7.21978e-19	7.54196e-17
Cpne6	352.399	-1.91263	0.215589	-8.87164	7.20776e-19	7.54196e-17
Smim10l2a	337.457	-1.16789	0.131877	-8.85586	8.30385e-19	8.62801e-17
Kcnq5	1052.94	-1.52259	0.172028	-8.85085	8.68561e-19	8.97667e-17
Gdpd2	239.444	1.60359	0.181809	8.8202	1.1426e-18	1.17464e-16
H3f3b	2711.86	-0.791367	0.0898431	-8.80832	1.2703e-18	1.29905e-16
Snca	2736.96	-1.43293	0.16284	-8.79958	1.37327e-18	1.39699e-16
Irgm2	87.3104	3.63428	0.413311	8.79307	1.45524e-18	1.47267e-16
Zfp469	142.795	-1.87176	0.212883	-8.79245	1.46332e-18	1.47318e-16
Pcdhb7	130.013	-1.77393	0.201909	-8.78582	1.55226e-18	1.55466e-16
Klhl21	505.778	1.27903	0.146109	8.75396	2.06003e-18	2.05263e-16
D430041D05Rik	1639.22	-1.12796	0.128875	-8.75239	2.08883e-18	2.07071e-16
Lrrc4	1236.19	-0.753057	0.0861212	-8.74416	2.24681e-18	2.21601e-16
Crym	502.989	-2.10431	0.241033	-8.73037	2.53838e-18	2.49095e-16
Cd63	983.966	1.07064	0.122716	8.72454	2.67263e-18	2.6095e-16
Jmjd4	535.554	-0.840087	0.0963035	-8.72333	2.7013e-18	2.62431e-16
Boc	513.634	1.53659	0.176595	8.70122	3.28342e-18	3.17397e-16
Ddn	2824.54	-1.56195	0.179541	-8.69967	3.32843e-18	3.20155e-16
Crlf3	165.661	1.45062	0.16703	8.68474	3.79621e-18	3.63351e-16
Cnksr2	897.864	-1.44234	0.166105	-8.68328	3.84524e-18	3.6624e-16
Jph2	29.1242	7.42296	0.855228	8.67951	3.97479e-18	3.76732e-16
Ism2	54.5819	3.86164	0.445386	8.67033	4.30888e-18	4.06415e-16
Pamr1	78.01	2.88568	0.333248	8.65926	4.74826e-18	4.45694e-16
Bdkrb2	145.355	2.7071	0.312768	8.65528	4.91683e-18	4.59298e-16
Hmgcs1	8660.97	-1.12567	0.130163	-8.64818	5.23292e-18	4.86486e-16
Thbs2	111.177	3.53404	0.408809	8.64471	5.39402e-18	4.99076e-16
Phyh	137.263	2.17234	0.251324	8.6436	5.44676e-18	5.01567e-16
2810029C07Rik	232.138	1.43366	0.165889	8.6423	5.50946e-18	5.04947e-16
Acat2	1030.86	-1.23591	0.143733	-8.59864	8.06657e-18	7.35837e-16
Esd	434.813	2.25626	0.262469	8.59628	8.23427e-18	7.47626e-16
Pdk4	127.984	2.82559	0.328836	8.5927	8.4952e-18	7.67729e-16
Igfbp2	8640.58	1.93376	0.22512	8.5899	8.70465e-18	7.79407e-16
Lpo	125.218	3.32739	0.387352	8.59009	8.69002e-18	7.79407e-16
Iqgap1	419.088	1.37553	0.160373	8.57707	9.732e-18	8.67398e-16
Strip2	108.508	-1.94819	0.227733	-8.55473	1.18141e-17	1.04816e-15
Mmab	541.549	-1.18238	0.138262	-8.55175	1.21239e-17	1.0674e-15
Pla2g5	53.0025	3.56408	0.416774	8.55159	1.21408e-17	1.0674e-15
Prdm8	444.612	-1.06268	0.12455	-8.53218	1.43621e-17	1.257e-15
Epdr1	1628.3	1.03712	0.12171	8.52124	1.57859e-17	1.37542e-15
Tcn2	235.366	1.68825	0.198161	8.51962	1.60075e-17	1.38851e-15
Slc40a1	294.834	3.48995	0.409736	8.51755	1.62965e-17	1.4073e-15
Plcl1	467.386	1.27382	0.149681	8.51025	1.73564e-17	1.49219e-15
Neurl1b	625.49	-1.01423	0.119305	-8.50113	1.87747e-17	1.60701e-15
Ppp2r2c	5743.47	-0.937591	0.110418	-8.49126	2.0441e-17	1.74197e-15
Ldhb	1834.34	1.08695	0.128313	8.47111	2.43062e-17	2.06231e-15
Prkce	4371.8	-0.969657	0.11457	-8.46344	2.59595e-17	2.19301e-15
Aldh2	631.219	2.01667	0.238696	8.44871	2.94547e-17	2.47751e-15
Dab2	151.756	2.10352	0.24934	8.43632	3.27476e-17	2.74262e-15
Galnt15	49.4874	3.80758	0.451784	8.42789	3.51962e-17	2.93503e-15
Abcc1	323.702	1.36169	0.161796	8.41611	3.89186e-17	3.23157e-15
Adgrv1	173.803	2.71547	0.322684	8.41527	3.91999e-17	3.24108e-15
Rab32	52.1261	2.43	0.288787	8.41451	3.94533e-17	3.24821e-15
Mmd2	2394.75	-1.28119	0.152379	-8.40794	4.17259e-17	3.42082e-15
Trabd2b	34.4985	4.12893	0.491176	8.40621	4.23455e-17	3.45703e-15
Trf	79.8565	2.60916	0.310709	8.39744	4.56316e-17	3.70971e-15
Tdrp	218.621	2.00679	0.23904	8.39523	4.64987e-17	3.76446e-15
Cnrip1	1838.02	-0.719635	0.0858198	-8.38543	5.05428e-17	4.07488e-15
Lpin3	154.632	3.16633	0.378207	8.37195	5.66741e-17	4.55032e-15
Tmem144	72.463	2.86316	0.342482	8.36002	6.27089e-17	5.01413e-15
Cntn2	1183.65	-1.68485	0.201871	-8.34616	7.05191e-17	5.61552e-15
Pcyt1b	1177.51	-1.00767	0.120765	-8.3441	7.17585e-17	5.66776e-15
Samd4	561.957	0.958732	0.114899	8.34412	7.17474e-17	5.66776e-15
Lss	980.667	-1.33263	0.159919	-8.33314	7.87231e-17	6.19268e-15
Pon2	721.336	1.85637	0.223261	8.31479	9.19183e-17	7.2015e-15
Fryl	665.971	0.945303	0.113716	8.31286	9.34217e-17	7.28989e-15
Vxn	1516.62	-1.53158	0.184914	-8.28266	1.20453e-16	9.36161e-15
Slc5a3	2560.79	1.99871	0.242132	8.2546	1.52409e-16	1.1798e-14
Ncan	7822.41	-1.24889	0.151464	-8.24551	1.64459e-16	1.26803e-14
St8sia3	1676.26	-1.01797	0.123718	-8.22814	1.90151e-16	1.46033e-14
Synm	336.058	-1.30651	0.158851	-8.22478	1.95551e-16	1.49589e-14
Sphk1	151.938	2.49072	0.302898	8.22295	1.98555e-16	1.51291e-14
Chrm1	1710.9	-1.20106	0.146186	-8.21595	2.10496e-16	1.59763e-14
Tfe3	671.703	0.983124	0.119698	8.21335	2.15103e-16	1.62625e-14
Laptm4b	879.138	1.08473	0.132077	8.21282	2.16055e-16	1.62711e-14
Gng3	2778.24	-0.921568	0.112372	-8.20103	2.3833e-16	1.78794e-14
Klf10	302.87	-1.09539	0.133785	-8.1877	2.66265e-16	1.98982e-14
Txlnb	55.2526	2.62955	0.321182	8.18709	2.67629e-16	1.99235e-14
Gm34934	54.0509	3.16519	0.386905	8.18079	2.81986e-16	2.09121e-14
Slc12a7	101.535	2.02296	0.247478	8.17431	2.97556e-16	2.18997e-14
Atp6v1g2	2778.27	-0.76467	0.0935413	-8.17468	2.96663e-16	2.18997e-14
Lipa	393.466	1.63849	0.200965	8.15309	3.54747e-16	2.60103e-14
Epha8	67.4206	-2.5096	0.307845	-8.15215	3.57508e-16	2.61142e-14
Ptpre	632.547	-1.08422	0.133144	-8.14321	3.84919e-16	2.80111e-14
Tspan18	1185.69	-1.17298	0.144096	-8.14025	3.94478e-16	2.85997e-14
Prss56	41.2641	8.21753	1.00973	8.13836	4.00665e-16	2.89402e-14
Hunk	485.123	1.25624	0.154489	8.13159	4.237e-16	3.04907e-14
Tmem200a	552.785	1.10519	0.136309	8.10801	5.1457e-16	3.68934e-14
Gdf6	31.2382	5.05066	0.623166	8.10484	5.28159e-16	3.77284e-14
Btla	26.3903	5.21427	0.64373	8.10009	5.49167e-16	3.90854e-14
Rtp4	36.7042	3.90882	0.482872	8.09493	5.72969e-16	4.06306e-14
Mmp14	592.935	1.28214	0.15841	8.09385	5.78084e-16	4.08443e-14
Tmem176a	195.662	1.40815	0.174075	8.08932	6.00008e-16	4.22397e-14
Wipi1	737.45	1.09129	0.134928	8.08795	6.06751e-16	4.25602e-14
Fblim1	56.1838	2.04788	0.253494	8.07864	6.54906e-16	4.57728e-14
Fabp5	1085.94	-0.953712	0.11818	-8.06998	7.03116e-16	4.89661e-14
Lrrc55	452.934	-1.59399	0.197758	-8.06031	7.60986e-16	5.2807e-14
Gpd1l	1529.13	-0.755941	0.0938871	-8.0516	8.17193e-16	5.65056e-14
Frmd6	220.715	1.24575	0.154731	8.05108	8.2067e-16	5.65447e-14
Ctsd	3590.49	1.37703	0.171271	8.04006	8.97923e-16	6.16489e-14
Tshz1	655.397	1.18295	0.147144	8.0394	9.02768e-16	6.17633e-14
Ctsb	5124.8	0.657586	0.0818596	8.0331	9.50411e-16	6.47947e-14
Stk10	148.33	1.98249	0.247432	8.01224	1.12642e-15	7.65256e-14
Siah3	549.575	1.14184	0.142705	8.00145	1.22958e-15	8.32428e-14
Cdkn2b	115.823	1.5407	0.192808	7.99086	1.34005e-15	9.04071e-14
Nav3	1053.51	-0.964595	0.12093	-7.97645	1.50606e-15	1.01255e-13
Cyp2d22	67.1715	2.93967	0.36885	7.96982	1.58908e-15	1.06468e-13
Tuba1a	18217.5	-1.07776	0.135356	-7.9624	1.68727e-15	1.12659e-13
Stxbp5l	244.902	-1.40192	0.176197	-7.95654	1.76913e-15	1.1772e-13
Tppp	3107.09	-1.12849	0.142016	-7.94625	1.92246e-15	1.27486e-13
Gpr27	754.918	-1.03185	0.129984	-7.93827	2.05016e-15	1.35492e-13
Zmynd11	1976.19	-0.609684	0.076832	-7.9353	2.09995e-15	1.38312e-13
Gng11	60.0295	3.90389	0.492645	7.92435	2.29346e-15	1.50547e-13
Stx4a	479.359	1.27054	0.160396	7.92127	2.35092e-15	1.53799e-13
Wipf3	1745.56	-1.17351	0.14834	-7.91095	2.55431e-15	1.66545e-13
Btg1	596.568	1.05824	0.133808	7.90866	2.60169e-15	1.69066e-13
Egr3	696.438	-1.55306	0.196515	-7.903	2.7228e-15	1.76347e-13
Pomk	450.591	-0.745543	0.0943496	-7.90192	2.74644e-15	1.77287e-13
Zfp36l2	549.873	1.61919	0.205164	7.89218	2.96949e-15	1.9105e-13
Hspb8	820.465	1.68351	0.213764	7.87556	3.39221e-15	2.17527e-13
Nedd9	446.906	1.06231	0.135007	7.86856	3.58743e-15	2.29289e-13
Galnt16	1042.41	-0.767889	0.0976016	-7.86759	3.6155e-15	2.30325e-13
Shroom3	287.573	2.04782	0.260342	7.8659	3.66452e-15	2.32685e-13
Gm20658	116.038	6.00816	0.764738	7.85649	3.95053e-15	2.50029e-13
Uvssa	105.882	-1.66337	0.21202	-7.84536	4.3172e-15	2.72348e-13
Pnma8a	1176.71	-0.817172	0.104197	-7.84255	4.41485e-15	2.77607e-13
Mctp1	525.54	-1.48841	0.189835	-7.84057	4.48504e-15	2.8111e-13
Sprn	1673.52	-0.835836	0.106691	-7.8342	4.71836e-15	2.94784e-13
Creg1	541.166	1.18159	0.150897	7.83048	4.86001e-15	3.0266e-13
Ddr2	373.355	1.69973	0.21718	7.82638	5.02131e-15	3.11706e-13
Ccnjl	298.917	-1.50069	0.191905	-7.81996	5.28398e-15	3.26967e-13
Fads2	5582.09	-0.935954	0.119723	-7.81764	5.38212e-15	3.31983e-13
Golim4	609.487	1.23584	0.158101	7.81681	5.41794e-15	3.33135e-13
Chrna4	340.506	-1.39569	0.178755	-7.80779	5.81979e-15	3.56714e-13
Scara3	146.124	1.44176	0.184707	7.80563	5.92069e-15	3.61758e-13
Baalc	995.152	-0.993669	0.127672	-7.78297	7.08421e-15	4.31493e-13
Igf1r	641.283	1.13103	0.145715	7.76191	8.36604e-15	5.07975e-13
Faah	762.572	-1.07871	0.139141	-7.75265	8.99921e-15	5.44718e-13
Trib1	586.742	1.4598	0.188336	7.75102	9.11595e-15	5.50071e-13
Epha6	221.125	-2.19373	0.283672	-7.73334	1.04764e-14	6.30205e-13
Slc1a4	4037.26	1.10911	0.143532	7.72729	1.09864e-14	6.58844e-13
Pdlim4	269.351	2.01363	0.261027	7.71425	1.21698e-14	7.27569e-13
Ckap4	1332.13	1.02238	0.132542	7.71362	1.22295e-14	7.28894e-13
Col4a6	96.8701	3.01364	0.390948	7.70854	1.27267e-14	7.56207e-13
Syn1	5565.15	-0.768585	0.0997551	-7.70472	1.31132e-14	7.76798e-13
Pttg1ip	920.84	1.02471	0.133076	7.70013	1.3593e-14	8.02772e-13
Adcyap1r1	2371.39	-1.02031	0.132564	-7.69676	1.39562e-14	8.21723e-13
Fmo2	15.7015	4.81052	0.625346	7.69258	1.44197e-14	8.4645e-13
Tgfbr2	177.941	1.55053	0.201586	7.69163	1.45269e-14	8.50175e-13
Usp22	4677.87	-0.684224	0.0889636	-7.69106	1.45924e-14	8.51445e-13
Rnf157	2779.28	-0.888724	0.11558	-7.68925	1.48001e-14	8.60974e-13
Tm7sf2	476.788	-1.25634	0.163403	-7.68859	1.4877e-14	8.62869e-13
Tpd52l1	167.216	1.78811	0.232715	7.68369	1.54565e-14	8.91158e-13
S100a11	125.297	2.55652	0.332718	7.68375	1.54493e-14	8.91158e-13
Rxfp3	167.249	-2.10638	0.274188	-7.68223	1.5634e-14	8.98721e-13
Uaca	143.732	2.01774	0.263069	7.67	1.71996e-14	9.85807e-13
Cebpd	344.033	2.41195	0.314735	7.66346	1.80995e-14	1.03433e-12
Kctd8	169.283	1.40926	0.183986	7.65961	1.86501e-14	1.06268e-12
Kitl	1123.48	2.0354	0.265772	7.65847	1.88167e-14	1.06903e-12
A830018L16Rik	618.534	-1.47184	0.192208	-7.65752	1.89555e-14	1.07377e-12
M6pr	950.452	0.735693	0.0962777	7.64136	2.14943e-14	1.21405e-12
Tead2	115.556	1.27035	0.166296	7.63909	2.18766e-14	1.23207e-12
Pnrc1	461.84	1.24423	0.162908	7.63763	2.21259e-14	1.2425e-12
Caln1	2989.53	-1.47008	0.192489	-7.63723	2.21953e-14	1.24281e-12
Rnft1	305.836	1.44694	0.189631	7.6303	2.34211e-14	1.30768e-12
Tmem229b	1169.19	-0.858188	0.112523	-7.62678	2.40683e-14	1.33996e-12
Dpysl3	10845.4	-1.00344	0.13161	-7.62432	2.45323e-14	1.36189e-12
Arhgef40	636.41	1.21295	0.159149	7.62146	2.50817e-14	1.38842e-12
Hycc1	760.745	-0.952534	0.124988	-7.62098	2.51753e-14	1.38965e-12
Asrgl1	1821.1	-1.12722	0.147978	-7.61744	2.5875e-14	1.42422e-12
Tead1	1255.99	1.12636	0.147874	7.61703	2.59584e-14	1.42478e-12
Sptb	587.231	-1.11485	0.146586	-7.60539	2.84044e-14	1.55464e-12
Mlec	3528.67	0.467164	0.0615303	7.59242	3.13989e-14	1.70938e-12
Entrep2	874.154	-0.930364	0.122539	-7.59238	3.14075e-14	1.70938e-12
Slc22a23	2368.42	1.11359	0.146971	7.57699	3.5367e-14	1.9195e-12
Swap70	224.502	1.33766	0.176588	7.575	3.59117e-14	1.94364e-12
Ifi27	206.081	1.89516	0.250256	7.57287	3.65063e-14	1.97033e-12
Pacsin2	763.673	0.968871	0.127969	7.57112	3.70013e-14	1.98789e-12
Dscam	640.919	-0.893752	0.118049	-7.571	3.70364e-14	1.98789e-12
Mcc	368.404	1.30052	0.171878	7.56655	3.83264e-14	2.05114e-12
Otx1	183.438	1.69876	0.22452	7.56621	3.8426e-14	2.05114e-12
Pbxip1	2570.03	1.51998	0.201034	7.56082	4.00542e-14	2.1322e-12
Cdh19	60.6147	2.66432	0.353655	7.53367	4.93335e-14	2.61899e-12
Kcnh1	435.904	-1.02661	0.136367	-7.52826	5.14221e-14	2.72243e-12
Bbc3	271.929	1.09132	0.145129	7.51963	5.49323e-14	2.90037e-12
Snap91	3472.63	-0.707011	0.094083	-7.51475	5.70186e-14	3.00236e-12
Myh8	79.4596	-1.93453	0.257642	-7.50859	5.97672e-14	3.13858e-12
Trim25	208.667	2.36497	0.315378	7.49885	6.438e-14	3.37171e-12
Tmem120a	216.228	1.48553	0.198324	7.49044	6.8645e-14	3.58541e-12
Zbtb18	5385.15	-1.00234	0.13388	-7.48687	7.05348e-14	3.67424e-12
Sash1	1803.78	1.28079	0.171128	7.48439	7.18784e-14	3.73422e-12
Psd3	6239.54	-1.6604	0.222191	-7.47286	7.84719e-14	4.06589e-12
Ust	669.286	-0.864751	0.115729	-7.47218	7.88774e-14	4.07603e-12
Syt17	366.107	-1.04857	0.140391	-7.46898	8.08213e-14	4.1654e-12
Pml	138.754	1.76198	0.236079	7.46354	8.42277e-14	4.32948e-12
Grm2	168.673	-2.40868	0.322931	-7.45882	8.72997e-14	4.47555e-12
Mal	73.3097	4.63754	0.622133	7.45426	9.03745e-14	4.62099e-12
Slc36a1	1004.18	0.815318	0.109423	7.45104	9.26045e-14	4.72259e-12
Slc4a11	25.1648	3.50475	0.47103	7.44059	1.00235e-13	5.09834e-12
Hmgcr	3812.52	-0.992175	0.133541	-7.42972	1.08829e-13	5.521e-12
Anxa2	185.769	1.55297	0.209299	7.41989	1.17217e-13	5.93107e-12
Arhgdig	728.852	-1.32798	0.17919	-7.41106	1.25295e-13	6.32332e-12
Rps6kl1	310.684	-1.41456	0.191	-7.40607	1.30101e-13	6.54884e-12
Asap3	73.3823	2.19377	0.296334	7.40303	1.33116e-13	6.68333e-12
Smo	669.002	1.57638	0.213246	7.3923	1.44307e-13	7.22653e-12
Rab6b	12089.6	-0.576571	0.0781781	-7.3751	1.64223e-13	8.2027e-12
Fads1	4590.91	-0.630707	0.0855627	-7.37129	1.68991e-13	8.4192e-12
Fkbp9	673.863	1.23429	0.16747	7.37023	1.70329e-13	8.46415e-12
Fzd7	224.043	1.39998	0.190073	7.36547	1.7653e-13	8.74992e-12
Nptxr	7886.99	-1.14313	0.155215	-7.3648	1.77411e-13	8.77124e-12
Nyx	38.4396	3.15215	0.428037	7.3642	1.78209e-13	8.78832e-12
Zbtb7b	388.563	1.81567	0.24691	7.35355	1.93015e-13	9.49437e-12
Irs2	2014.17	0.960936	0.130794	7.34694	2.02795e-13	9.95028e-12
Frem1	140.213	2.20974	0.300939	7.34282	2.09144e-13	1.0236e-11
Cabp7	313.326	-2.00818	0.274111	-7.32616	2.3684e-13	1.15623e-11
Arf3	10001.5	-0.684958	0.0935034	-7.32549	2.38035e-13	1.15915e-11
Smad9	216.354	1.57613	0.21531	7.3203	2.4741e-13	1.20179e-11
Snx18	973.623	0.867144	0.118497	7.31787	2.51932e-13	1.22071e-11
Dlg2	4104.34	-1.29689	0.177281	-7.31548	2.56463e-13	1.23957e-11
Ap3m2	1368.5	-0.644579	0.0881355	-7.3135	2.60265e-13	1.25483e-11
Zbtb7c	235.065	1.63698	0.223928	7.3103	2.66548e-13	1.28194e-11
Cmtm5	170.236	-1.45432	0.199069	-7.3056	2.7604e-13	1.32431e-11
Ankrd46	2125.22	-0.584267	0.0800384	-7.29983	2.88128e-13	1.3789e-11
Cd44	236.631	1.6764	0.229813	7.29461	2.99519e-13	1.42989e-11
Gucy1b1	1000.16	-0.893901	0.122598	-7.2913	3.06985e-13	1.46194e-11
Cpm	127.917	-1.6592	0.227729	-7.28588	3.19572e-13	1.51816e-11
Rnf213	199.108	1.42005	0.194952	7.28411	3.23799e-13	1.53207e-11
Slc2a1	1237.52	1.86361	0.25585	7.284	3.24077e-13	1.53207e-11
Lama4	64.4063	2.86458	0.393327	7.28295	3.26598e-13	1.54024e-11
Bach1	687.483	1.02876	0.141397	7.27573	3.44545e-13	1.62095e-11
Ogfrl1	1506.95	-0.875789	0.120421	-7.27271	3.52349e-13	1.65366e-11
Tmem37	204.532	4.7504	0.653224	7.27223	3.5361e-13	1.65557e-11
Ano6	594.585	0.875752	0.120576	7.26307	3.78411e-13	1.76744e-11
Jade2	286.922	1.4292	0.196972	7.25583	3.99211e-13	1.86011e-11
Pgd	872.626	0.765698	0.105613	7.25007	4.16559e-13	1.9363e-11
Il6st	1589.19	0.791513	0.109181	7.24957	4.18085e-13	1.93876e-11
Ptgfrn	889.502	1.33266	0.18393	7.2455	4.30861e-13	1.99325e-11
Dmrt3	235.358	1.93531	0.267142	7.24452	4.33976e-13	1.99814e-11
Adamts5	215.502	2.44325	0.337245	7.24474	4.33258e-13	1.99814e-11
Vamp2	10418	-0.481986	0.0666838	-7.22794	4.90393e-13	2.25256e-11
Dpp6	1709.1	-0.687982	0.0953694	-7.21386	5.43862e-13	2.49228e-11
Rgs16	270.988	1.6802	0.232992	7.21142	5.53727e-13	2.53151e-11
Vegfd	59.7155	-2.42498	0.336403	-7.20854	5.6553e-13	2.5794e-11
Nell2	3266.05	-0.872987	0.121141	-7.20635	5.74723e-13	2.61519e-11
Armcx4	1662.08	-0.858304	0.11916	-7.20297	5.89139e-13	2.67453e-11
Pnpla2	442.892	1.59004	0.220996	7.19488	6.25153e-13	2.8314e-11
Megf6	140.877	1.93077	0.268442	7.19252	6.36069e-13	2.87414e-11
Plekhb1	396.621	1.49906	0.208555	7.18782	6.58348e-13	2.96791e-11
Zfp36	41.4855	2.80634	0.390547	7.18568	6.68758e-13	3.00786e-11
Znfx1	528.891	0.692236	0.0963736	7.18284	6.82768e-13	3.06378e-11
Krt73	34.7504	-2.80846	0.39133	-7.1767	7.14142e-13	3.18984e-11
Ywhaz	7064.1	-0.643713	0.0896937	-7.17679	7.13661e-13	3.18984e-11
Lgals3bp	332.878	2.01704	0.281079	7.17606	7.17503e-13	3.1975e-11
Yap1	444.022	1.00591	0.140367	7.16628	7.70624e-13	3.42637e-11
Vav3	139.498	1.74332	0.24345	7.1609	8.01498e-13	3.5555e-11
Kcnj15	16.106	6.86391	0.960232	7.14818	8.79353e-13	3.89199e-11
Kcnd2	974.113	-1.20057	0.16806	-7.1437	9.08539e-13	4.01202e-11
Ppp1r1b	102.827	-2.04474	0.286257	-7.14302	9.13015e-13	4.02265e-11
Frmpd4	1244.64	-0.872333	0.122219	-7.13748	9.50581e-13	4.17868e-11
Map3k20	422.85	1.31433	0.184394	7.12784	1.01957e-12	4.47183e-11
Ap2b1	4871.4	-0.347432	0.0487717	-7.12364	1.05114e-12	4.59991e-11
Sqstm1	5072.76	0.691857	0.0972102	7.11712	1.10204e-12	4.81182e-11
Pde3a	470.996	1.30325	0.183267	7.11117	1.15061e-12	5.01265e-11
Sh3gl2	2002.45	-0.985385	0.138667	-7.10614	1.1933e-12	5.18697e-11
Nrep	3101.42	-1.626	0.228844	-7.10528	1.20077e-12	5.2078e-11
Slc6a7	308.563	-1.38937	0.195635	-7.10182	1.23125e-12	5.32812e-11
Pnpla7	102.294	1.57616	0.222069	7.09763	1.26917e-12	5.468e-11
Irx1	25.2353	-4.56772	0.643556	-7.09762	1.26921e-12	5.468e-11
Gna13	1691.34	0.937823	0.132169	7.09562	1.28769e-12	5.53534e-11
Klhl3	585.895	-0.704143	0.0992506	-7.09459	1.29732e-12	5.56446e-11
Adam11	1115.92	-1.18888	0.167663	-7.09091	1.33234e-12	5.70206e-11
Mapkapk3	107.927	1.71321	0.243028	7.04944	1.79637e-12	7.67109e-11
Tln2	689.522	-0.89191	0.126629	-7.0435	1.87476e-12	7.98827e-11
Adra1a	188.9	1.33685	0.189938	7.03837	1.94505e-12	8.26967e-11
Bag3	196.14	1.78797	0.254208	7.03347	2.01466e-12	8.5469e-11
St3gal4	150.459	1.2327	0.175281	7.03268	2.02606e-12	8.57653e-11
Olfm1	8167.08	-0.857791	0.122179	-7.0208	2.20603e-12	9.31809e-11
Zcchc18	3250.13	-0.741355	0.105624	-7.01884	2.2372e-12	9.42925e-11
Mgat3	2593.52	-0.648823	0.0925071	-7.01376	2.31992e-12	9.75671e-11
Col5a1	207.035	1.63121	0.232696	7.01007	2.38192e-12	9.99582e-11
Nptx2	351.945	1.93332	0.276012	7.00448	2.47898e-12	1.03807e-10
Bcar3	139.813	2.75024	0.392961	6.99877	2.58227e-12	1.079e-10
Limd2	741.85	-1.19087	0.17021	-6.99648	2.62466e-12	1.09436e-10
Fnbp1	1767.7	0.760541	0.108752	6.99333	2.68432e-12	1.11684e-10
Rigi	123.664	1.85447	0.265512	6.9845	2.85881e-12	1.18689e-10
Tmem255a	304.944	1.73857	0.248991	6.98246	2.90055e-12	1.1991e-10
Bst2	73.4714	4.70782	0.674231	6.9825	2.89963e-12	1.1991e-10
Cat	1101.97	0.991748	0.142132	6.97768	3.00096e-12	1.23798e-10
Trp53	395.421	0.969432	0.138943	6.97719	3.01151e-12	1.2397e-10
Socs3	85.5033	2.19078	0.314033	6.97626	3.03135e-12	1.24523e-10
Prdx1	2137.49	1.89747	0.27205	6.97472	3.06479e-12	1.25631e-10
Pnck	842.087	-0.915181	0.13124	-6.97332	3.09554e-12	1.26624e-10
Ehd4	146.561	1.9055	0.273406	6.9695	3.18067e-12	1.29833e-10
B3gat2	412.77	-1.61725	0.232169	-6.96583	3.26481e-12	1.32988e-10
Anxa5	241.386	1.49799	0.215261	6.95896	3.42783e-12	1.39336e-10
Ago1	1631.56	-0.582886	0.0837663	-6.95848	3.43972e-12	1.39528e-10
Igfbp5	6867.44	1.46673	0.21093	6.95364	3.5599e-12	1.44102e-10
Ifitm3	310.631	2.79728	0.402501	6.94976	3.65915e-12	1.47812e-10
Stt3b	1825.56	0.974883	0.140292	6.94897	3.67974e-12	1.48335e-10
Dcxr	263.54	1.81861	0.261748	6.94795	3.7063e-12	1.49096e-10
Prkab1	307.147	1.04819	0.150942	6.94435	3.80209e-12	1.52634e-10
Hrk	1491.7	-1.41956	0.204523	-6.94085	3.89759e-12	1.56145e-10
Stard5	239.316	1.33801	0.192935	6.935	4.06228e-12	1.62408e-10
Plau	26.1756	3.24511	0.468022	6.93366	4.10097e-12	1.63618e-10
Etv6	374.294	0.892711	0.128767	6.93277	4.12672e-12	1.64308e-10
Mrm1	210.455	1.39714	0.201694	6.92701	4.29816e-12	1.70784e-10
Nos1	477.526	-1.40713	0.203408	-6.91778	4.58782e-12	1.81921e-10
Pir	22.3478	3.79362	0.549001	6.91005	4.84494e-12	1.91725e-10
Pnp	171.996	1.91642	0.277447	6.90734	4.93829e-12	1.95022e-10
Qsox1	314.674	0.952506	0.137935	6.90546	5.00426e-12	1.97227e-10
Saa3	19.2744	6.81963	0.988349	6.90002	5.1996e-12	2.04511e-10
Recql4	96.0475	1.63959	0.237798	6.89489	5.39049e-12	2.1159e-10
Vasp	457.037	1.10427	0.160414	6.88387	5.82488e-12	2.2818e-10
Spef1	181.607	-1.16857	0.169847	-6.88014	5.9792e-12	2.33754e-10
Mafb	518.293	1.37934	0.200965	6.86359	6.71503e-12	2.61994e-10
Gm56983	27.3758	2.33682	0.340498	6.86294	6.7457e-12	2.62663e-10
Ppp1r7	913.719	-0.681507	0.0994011	-6.85613	7.07527e-12	2.74945e-10
Spata6	114.622	1.74979	0.255362	6.85219	7.27298e-12	2.82064e-10
Sfn	102.859	2.11332	0.308798	6.84371	7.71705e-12	2.9869e-10
Dhrs7	185.416	1.50351	0.219932	6.83624	8.1296e-12	3.14032e-10
Flnc	146.475	2.68282	0.392574	6.83392	8.26244e-12	3.1853e-10
Osmr	166.541	3.63357	0.531895	6.83137	8.41082e-12	3.23608e-10
Flrt1	238.83	-1.02968	0.150874	-6.82474	8.8083e-12	3.38232e-10
Sesn3	3378.49	0.954102	0.13981	6.82425	8.83832e-12	3.38715e-10
Gpx1	200.782	1.61464	0.236619	6.82381	8.86597e-12	3.39106e-10
Erc2	1934.59	-1.14157	0.167586	-6.81185	9.63548e-12	3.67814e-10
Sowaha	434.265	-1.52109	0.223808	-6.79638	1.07282e-11	4.08722e-10
Rnf165	1114.29	-0.815018	0.119993	-6.79222	1.10423e-11	4.19867e-10
Hapln1	1759.95	-1.83357	0.270144	-6.7874	1.1417e-11	4.33265e-10
Fuca1	388.723	1.30985	0.193043	6.78529	1.1585e-11	4.38785e-10
H4c8	47.2803	3.01061	0.444409	6.77441	1.24913e-11	4.72191e-10
Gal3st3	472.77	-1.08885	0.160854	-6.76922	1.29482e-11	4.88513e-10
Cnr1	5541.92	-1.01506	0.150173	-6.75927	1.38689e-11	5.22234e-10
Frk	14.8585	5.15782	0.763223	6.75795	1.39961e-11	5.26005e-10
Gpr22	795.909	-1.74971	0.25938	-6.74574	1.52246e-11	5.71069e-10
Rspo3	440.734	1.15812	0.171702	6.74494	1.53085e-11	5.73111e-10
Myl9	90.6393	2.12063	0.314486	6.74317	1.54968e-11	5.79044e-10
Loxl1	153.085	3.06855	0.455255	6.74029	1.58071e-11	5.89506e-10
Stbd1	139.646	1.95342	0.290106	6.73348	1.65647e-11	6.16577e-10
Vim	3735.47	1.39635	0.207464	6.73058	1.6899e-11	6.27816e-10
Smpdl3b	46.3833	2.1884	0.325287	6.7276	1.7248e-11	6.39558e-10
Jag1	302.308	1.51561	0.225365	6.72514	1.7542e-11	6.49221e-10
Slc37a2	99.7983	1.77464	0.264028	6.72141	1.79969e-11	6.64792e-10
Cttnbp2nl	967.432	0.658717	0.0980256	6.71985	1.81915e-11	6.70703e-10
Abca13	13.433	4.98885	0.742766	6.71659	1.8603e-11	6.84578e-10
Scn2b	1717.98	-0.791058	0.118005	-6.7036	2.03341e-11	7.46864e-10
Efhd1	62.161	-2.12014	0.316286	-6.70322	2.03874e-11	7.47411e-10
Ube2l6	88.5571	1.53329	0.228807	6.70125	2.06651e-11	7.56163e-10
Cyp4f15	35.494	-2.87153	0.429173	-6.69085	2.21881e-11	8.10367e-10
Sox8	505.025	-1.46647	0.219539	-6.67979	2.39285e-11	8.72291e-10
Prkcg	1901.5	-1.39853	0.209419	-6.67811	2.4205e-11	8.80716e-10
Plscr2	56.5614	2.61822	0.392113	6.67719	2.43565e-11	8.84572e-10
Rgcc	59.6846	-1.99242	0.299162	-6.65999	2.73845e-11	9.9269e-10
Slc6a9	321.798	1.39502	0.209714	6.65198	2.89178e-11	1.04632e-09
Cd38	39.5372	3.33903	0.502464	6.6453	3.02592e-11	1.09282e-09
Wwtr1	552.603	1.22291	0.18444	6.6304	3.34783e-11	1.20683e-09
Taf6	170.783	-0.918924	0.138756	-6.62261	3.52914e-11	1.26984e-09
Cryab	449.103	1.20226	0.181551	6.62216	3.53977e-11	1.27131e-09
St6galnac3	153.014	-1.50198	0.226839	-6.62135	3.55928e-11	1.27596e-09
Ormdl3	1192.8	0.870377	0.131508	6.61842	3.63051e-11	1.29909e-09
Cxadr	2879.36	-1.18038	0.17837	-6.61759	3.65092e-11	1.304e-09
Rrbp1	881.128	0.664486	0.10045	6.6151	3.71304e-11	1.32375e-09
Itga5	93.8609	1.83667	0.278017	6.60634	3.93936e-11	1.40186e-09
Acss2	780.952	-0.939314	0.142391	-6.5967	4.20403e-11	1.49332e-09
Sdc1	129.94	1.47296	0.223378	6.59404	4.2802e-11	1.51582e-09
Stum	2271.34	-1.6655	0.25258	-6.59394	4.28299e-11	1.51582e-09
Ccdc106	186.74	-1.1558	0.175331	-6.59211	4.33609e-11	1.53182e-09
Ctnna1	742.359	0.975893	0.148262	6.58223	4.6343e-11	1.6342e-09
Zfp703	681.274	1.50893	0.229338	6.57948	4.72102e-11	1.66176e-09
Nacc2	3162.42	0.943334	0.143398	6.57842	4.75487e-11	1.67065e-09
Ascl1	310.193	-1.09495	0.166691	-6.56871	5.07517e-11	1.77998e-09
Fam234a	341.908	1.23672	0.188441	6.56293	5.27614e-11	1.84712e-09
Ltb4r2	11.7647	5.27393	0.803665	6.56235	5.2966e-11	1.85095e-09
Sgk1	715.309	0.940521	0.143355	6.56079	5.35221e-11	1.86368e-09
Tcim	95.1337	-2.55197	0.388968	-6.56087	5.34933e-11	1.86368e-09
Mast4	450.341	0.898562	0.136966	6.56047	5.36374e-11	1.86435e-09
2510009E07Rik	2292.01	0.731933	0.111652	6.55549	5.54613e-11	1.92431e-09
Htatip2	77.2025	2.4944	0.380843	6.54967	5.76635e-11	1.9945e-09
Slc22a4	62.7531	2.43426	0.371678	6.54937	5.7781e-11	1.9945e-09
Thra	5860.24	-1.0903	0.166475	-6.54934	5.77922e-11	1.9945e-09
Cited1	67.4376	2.34556	0.358212	6.54795	5.83326e-11	2.00958e-09
Mas1	225.154	-1.52822	0.23342	-6.5471	5.86659e-11	2.01749e-09
Ifi209	21.7856	4.80598	0.734566	6.54261	6.04546e-11	2.07532e-09
Stard4	1409.63	-1.12005	0.171325	-6.53758	6.25239e-11	2.14258e-09
Scn4b	27.0316	2.71768	0.415728	6.53714	6.27053e-11	2.14501e-09
Ppm1e	5146.59	-0.904304	0.138366	-6.5356	6.33571e-11	2.1635e-09
Ank	2044.62	-0.516747	0.0790831	-6.53422	6.39398e-11	2.17956e-09
Phlda3	475.208	1.46667	0.224548	6.53165	6.50508e-11	2.21355e-09
Crmp1	5153.29	-0.885772	0.13564	-6.53032	6.56308e-11	2.22938e-09
Cx3cl1	3861.38	-0.914352	0.140025	-6.52993	6.58004e-11	2.23124e-09
Ldlrap1	19.1084	2.66205	0.408846	6.51113	7.45888e-11	2.52484e-09
Itprip	163.088	1.93194	0.296729	6.51079	7.47585e-11	2.52594e-09
Nrbp2	1695.96	-0.928266	0.142579	-6.51054	7.48813e-11	2.52594e-09
Itgav	1293.37	1.16124	0.178418	6.50851	7.58995e-11	2.55585e-09
Arhgap31	814.202	0.825377	0.126899	6.5042	7.81068e-11	2.62563e-09
Ptprn2	715.768	-0.918886	0.141333	-6.50154	7.95006e-11	2.66787e-09
Sdc4	734.261	1.21883	0.187578	6.49774	8.15375e-11	2.73151e-09
Tnrc6a	1269.35	0.701479	0.107983	6.49619	8.23783e-11	2.75306e-09
Clstn2	1427.78	-0.875308	0.134745	-6.49604	8.24643e-11	2.75306e-09
Rhog	201.918	1.45389	0.223837	6.49531	8.28617e-11	2.76158e-09
Man2b2	229.484	1.44265	0.222192	6.49283	8.42411e-11	2.80275e-09
Fam210b	460.976	-0.936214	0.144265	-6.48955	8.60958e-11	2.85956e-09
Map3k14	91.1962	1.59875	0.246484	6.48624	8.80033e-11	2.91793e-09
Anks1b	1973.36	-0.851627	0.131476	-6.47743	9.32977e-11	3.0882e-09
Lpar1	136.48	2.39997	0.370581	6.47623	9.40433e-11	3.10759e-09
Susd6	1342.73	0.695479	0.107455	6.47227	9.65444e-11	3.18482e-09
Paqr9	1104.15	-0.736555	0.113834	-6.47045	9.77129e-11	3.2179e-09
Myl12a	215.5	1.39165	0.215112	6.46941	9.83873e-11	3.23463e-09
Notum	32.2098	3.81105	0.589215	6.468	9.93059e-11	3.25931e-09
Arx	808.198	0.990577	0.153168	6.46726	9.97926e-11	3.26976e-09
S100a10	245.47	1.49024	0.230856	6.45529	1.08015e-10	3.53322e-09
Itga8	245.235	1.88016	0.291613	6.44743	1.13759e-10	3.71485e-09
Lrrc7	511.721	-0.778429	0.120756	-6.44627	1.14636e-10	3.73721e-09
Rasa4	18.151	3.14531	0.488096	6.44404	1.16338e-10	3.78633e-09
Eif4ebp1	210.6	1.55831	0.242	6.43929	1.20033e-10	3.90007e-09
Trim56	275.902	1.21152	0.188181	6.43804	1.21026e-10	3.92578e-09
Hlx	30.6771	3.10623	0.48327	6.42751	1.29712e-10	4.20051e-09
Gatm	543.941	-1.45121	0.226029	-6.42044	1.35885e-10	4.39308e-09
Chd3	5125.09	-0.983787	0.153248	-6.41957	1.36658e-10	4.41072e-09
Sv2b	3178.16	-1.05664	0.164693	-6.41586	1.40034e-10	4.51221e-09
Ccbe1	244.976	-1.74709	0.272352	-6.41483	1.40982e-10	4.53522e-09
Grn	1296.97	0.816831	0.127364	6.41338	1.4233e-10	4.57101e-09
Trpc5os	14.7333	6.73419	1.05235	6.39918	1.56211e-10	5.00853e-09
Prss23	210.052	1.89641	0.296377	6.39864	1.56768e-10	5.01813e-09
Lpar6	177.818	2.20885	0.34531	6.39672	1.5875e-10	5.07322e-09
Arhgef25	935.449	-1.03175	0.1615	-6.38857	1.67445e-10	5.34229e-09
Sema4f	621.466	-0.959654	0.150234	-6.38773	1.68372e-10	5.36305e-09
Cp	309.942	3.35535	0.52574	6.38216	1.74612e-10	5.55272e-09
Sstr5	15.2968	7.36558	1.15508	6.37671	1.80938e-10	5.74447e-09
Uros	189.182	-1.23161	0.193247	-6.37326	1.85054e-10	5.86557e-09
Ifitm2	81.4882	2.19641	0.344654	6.37281	1.85596e-10	5.87318e-09
Cacng5	370.579	1.09225	0.171437	6.37116	1.87598e-10	5.92688e-09
Rims1	1214.8	-0.721402	0.113249	-6.37008	1.88925e-10	5.95911e-09
Arhgef28	79.6613	-2.0008	0.314384	-6.36419	1.96321e-10	6.18236e-09
Rin2	350.813	1.30311	0.204996	6.35675	2.06062e-10	6.47863e-09
Aif1l	142.966	-1.94375	0.305835	-6.35553	2.07713e-10	6.51997e-09
Minar1	156.384	1.79075	0.281794	6.35483	2.08652e-10	6.52836e-09
G6pdx	862.41	0.959666	0.151011	6.35496	2.08484e-10	6.52836e-09
Ppp1r14c	994.441	-0.844572	0.132939	-6.35309	2.11027e-10	6.59204e-09
Aff1	316.133	1.23123	0.194006	6.34636	2.2047e-10	6.87597e-09
Vamp8	28.0267	2.4497	0.386267	6.34199	2.26822e-10	7.06275e-09
Nkd1	172.57	1.82925	0.288465	6.34131	2.27816e-10	7.08233e-09
Zbtb42	12.6716	4.66964	0.736514	6.3402	2.29473e-10	7.12245e-09
Pax6	187.975	1.38971	0.219216	6.33949	2.30532e-10	7.14392e-09
Sft2d2	496.967	1.15272	0.182265	6.32442	2.54187e-10	7.86443e-09
Lratd2	269.893	1.60026	0.253088	6.32292	2.56664e-10	7.92844e-09
Prss35	116.988	-1.93078	0.305377	-6.32263	2.57146e-10	7.93072e-09
Irs1	1071.05	0.853294	0.134976	6.32183	2.58492e-10	7.95958e-09
Syt16	616.016	-0.819973	0.129814	-6.31654	2.67482e-10	8.22338e-09
Lamb2	613.099	1.26249	0.199982	6.31301	2.73657e-10	8.39993e-09
Cnih3	646.793	-1.34786	0.213594	-6.31041	2.78298e-10	8.52892e-09
Arpc1b	157.43	1.55129	0.246071	6.30425	2.89598e-10	8.85573e-09
Mag	16.4464	-4.95298	0.785676	-6.3041	2.89874e-10	8.85573e-09
Gpam	750.47	-0.685495	0.108746	-6.30364	2.90739e-10	8.86823e-09
Spink8	7.97297	-5.1526	0.817723	-6.30115	2.95438e-10	8.99742e-09
Cbfa2t3	327.268	-0.985373	0.156402	-6.30025	2.97159e-10	9.03567e-09
Fads3	495.73	-0.594827	0.0944415	-6.29836	3.00806e-10	9.1323e-09
Tapbp	334.532	1.03082	0.163706	6.29676	3.03925e-10	9.20417e-09
Tkfc	145.31	-1.18522	0.18823	-6.29666	3.04121e-10	9.20417e-09
Rhoj	166.525	1.46189	0.232286	6.29351	3.10363e-10	9.37846e-09
Dhcr7	1295.68	-0.847721	0.134711	-6.2929	3.11586e-10	9.4008e-09
Ncdn	7635.72	-1.05382	0.167469	-6.29261	3.1218e-10	9.40413e-09
Il16	104.19	-1.52775	0.242841	-6.29114	3.1514e-10	9.46395e-09
1810010H24Rik	100.805	1.46408	0.232719	6.29119	3.15037e-10	9.46395e-09
Islr2	2985.57	-1.23929	0.197119	-6.28699	3.23681e-10	9.69048e-09
Sephs1	554.503	-0.64119	0.101986	-6.28701	3.23638e-10	9.69048e-09
Parp9	48.0141	1.80601	0.287308	6.28597	3.25812e-10	9.73929e-09
Rgs5	1002.11	2.52634	0.402223	6.28096	3.3649e-10	1.0043e-08
Gm32618	48.9359	2.00368	0.319122	6.27874	3.41335e-10	1.0172e-08
Gli3	248.998	1.24762	0.198742	6.27757	3.43915e-10	1.02332e-08
Lingo2	198.279	-0.99593	0.1588	-6.2716	3.57366e-10	1.06172e-08
Cacna1c	1089.56	-0.544197	0.0868056	-6.26915	3.63027e-10	1.07689e-08
H60b	28.8631	3.9301	0.626923	6.26888	3.63654e-10	1.0771e-08
Gaa	2098.07	1.00944	0.161075	6.26692	3.6827e-10	1.08912e-08
Nav1	5123	-0.66608	0.106291	-6.26659	3.69051e-10	1.08977e-08
Cdkl2	794.94	-0.910203	0.145264	-6.26584	3.70821e-10	1.09333e-08
Kndc1	437.53	-0.886257	0.14154	-6.26155	3.81165e-10	1.12213e-08
Unc5a	995.474	-0.751655	0.120084	-6.25939	3.86492e-10	1.13609e-08
Vat1	2654.07	1.18312	0.189124	6.25578	3.95526e-10	1.16089e-08
Idh2	454.653	0.920774	0.147225	6.2542	3.99567e-10	1.17098e-08
Ncald	4391.9	-0.648296	0.103674	-6.25325	4.02004e-10	1.17635e-08
Selenow	4163.7	-0.706344	0.11302	-6.24971	4.11207e-10	1.20147e-08
Pkp2	67.0367	-1.47646	0.236266	-6.24913	4.12742e-10	1.20414e-08
Vcl	196.577	1.21405	0.19432	6.24768	4.16601e-10	1.21358e-08
Sla	162.721	-1.87724	0.300486	-6.24735	4.17462e-10	1.21426e-08
Stk35	562.327	0.762733	0.122141	6.2447	4.24612e-10	1.23137e-08
Tlr4	21.246	4.46143	0.714423	6.24481	4.24311e-10	1.23137e-08
Gm44250	31.0441	3.56016	0.57016	6.24414	4.26134e-10	1.23387e-08
N4bp1	943.384	0.588638	0.0942738	6.24392	4.26743e-10	1.23387e-08
Piezo1	146.895	1.78991	0.287282	6.23051	4.64916e-10	1.34225e-08
Grm4	129.525	-1.95524	0.313843	-6.22997	4.6652e-10	1.3441e-08
Fndc5	304.538	-1.18378	0.190018	-6.22983	4.66943e-10	1.3441e-08
Fzd2	161.086	1.43141	0.229804	6.22885	4.69868e-10	1.35052e-08
4933404O12Rik	177.117	-1.53932	0.247149	-6.22831	4.71496e-10	1.3532e-08
Eogt	223.413	1.49649	0.240391	6.22522	4.80893e-10	1.37814e-08
Apln	296.907	1.94341	0.312285	6.2232	4.87102e-10	1.39387e-08
C77080	380.767	1.15636	0.185914	6.21989	4.97513e-10	1.42157e-08
Rtn1	12006.2	-0.535021	0.0860217	-6.2196	4.98411e-10	1.42204e-08
Plcd1	171.945	1.29651	0.208534	6.21727	5.05893e-10	1.44128e-08
Ccna2	191.406	-1.95539	0.314654	-6.21442	5.15155e-10	1.46551e-08
Kctd3	918.173	-0.774871	0.124715	-6.21315	5.19326e-10	1.47522e-08
Ptk7	299.722	1.12803	0.181573	6.21252	5.21421e-10	1.47901e-08
Camkv	4693.85	-1.05728	0.170224	-6.21113	5.26041e-10	1.48994e-08
Sumf1	290.565	0.804871	0.129595	6.21066	5.2764e-10	1.49229e-08
Palld	402.994	1.22111	0.196834	6.20374	5.51352e-10	1.55709e-08
Slco1c1	877.885	1.54478	0.249061	6.2024	5.56074e-10	1.56815e-08
Grin2b	5741.37	-0.979094	0.157863	-6.20217	5.56909e-10	1.56822e-08
Cpxm1	452.254	1.27585	0.205812	6.19911	5.67839e-10	1.59516e-08
Sstr1	263.117	-1.06349	0.171558	-6.19903	5.68115e-10	1.59516e-08
Nlrc5	31.5407	2.63758	0.425676	6.19621	5.78396e-10	1.62168e-08
Nipsnap3b	208.378	0.929175	0.150013	6.19398	5.86621e-10	1.64237e-08
Arl2bp	1800.93	-0.557336	0.090033	-6.19036	6.00281e-10	1.6782e-08
Icosl	30.4899	2.43448	0.39354	6.1861	6.16708e-10	1.72164e-08
Apc	9474.41	-1.04912	0.169824	-6.17771	6.50365e-10	1.813e-08
Calm1	26697.6	-0.728516	0.117963	-6.17578	6.58379e-10	1.83271e-08
Aqp11	264.947	-0.82404	0.133474	-6.17377	6.66785e-10	1.85345e-08
Grm5	3162.8	-1.13925	0.184644	-6.16996	6.83087e-10	1.89605e-08
Itgb3	38.0913	1.97728	0.32061	6.16724	6.94938e-10	1.9262e-08
Tcf7	73.9307	2.05771	0.333859	6.1634	7.11998e-10	1.97067e-08
Zdhhc18	676.312	1.3346	0.216649	6.16018	7.26644e-10	2.00835e-08
Nlgn3	1050.63	-0.966193	0.156899	-6.15806	7.36415e-10	2.03246e-08
Ctnnbip1	816.351	-0.722491	0.117395	-6.15438	7.53733e-10	2.07731e-08
Mafg	2202.6	0.905577	0.147346	6.14591	7.95057e-10	2.1881e-08
Tubb4a	5514.64	-0.908152	0.147806	-6.14422	8.03583e-10	2.20843e-08
Akt2	1225.52	0.985567	0.160499	6.14063	8.21937e-10	2.25568e-08
Ralb	552.482	0.684675	0.11151	6.14004	8.25004e-10	2.26091e-08
Spats2l	351.143	0.931995	0.151801	6.13957	8.27451e-10	2.26442e-08
Cygb	558.826	-0.948907	0.154671	-6.13501	8.51521e-10	2.32701e-08
Ccdc63	20.5041	3.26289	0.532004	6.13321	8.61254e-10	2.3503e-08
Maf	1085.66	1.03003	0.167994	6.13136	8.71333e-10	2.37447e-08
Prr36	580.214	-0.975841	0.159244	-6.12795	8.90172e-10	2.42242e-08
Sbno2	520.771	1.60089	0.261355	6.12532	9.05016e-10	2.45937e-08
Gm21399	30.57	2.09316	0.341756	6.12474	9.08344e-10	2.46496e-08
Sgms2	60.4528	2.00959	0.328226	6.12257	9.20777e-10	2.49522e-08
Hs3st3b1	115.638	1.92703	0.315095	6.11572	9.61204e-10	2.59752e-08
Fosl2	2664.23	0.860228	0.140655	6.11589	9.60216e-10	2.59752e-08
Slc39a8	11.6021	4.83943	0.791429	6.11479	9.66818e-10	2.60907e-08
Pidd1	128.81	1.47606	0.24152	6.11156	9.86628e-10	2.65883e-08
Usp18	14.3898	3.97932	0.651411	6.10877	1.00404e-09	2.702e-08
Prr13	344.226	0.958754	0.156997	6.10682	1.01638e-09	2.73144e-08
Os9	1912	0.768428	0.125893	6.10381	1.03572e-09	2.77956e-08
Scn2a	2720.58	-0.947304	0.155318	-6.09913	1.06646e-09	2.85811e-08
Wdr72	23.4958	4.08602	0.669991	6.09862	1.06987e-09	2.8633e-08
Adipor1	1216.92	0.668008	0.10964	6.09273	1.10999e-09	2.96252e-08
Alkbh5	1242.8	0.646627	0.10613	6.09276	1.1098e-09	2.96252e-08
Cr1l	153.429	1.3351	0.219186	6.0912	1.12071e-09	2.98702e-08
Inppl1	571.057	1.0318	0.169519	6.08665	1.15301e-09	3.0689e-08
Myrf	54.2699	-2.96267	0.486883	-6.08496	1.16518e-09	3.09705e-08
Pgbd5	1162.67	-0.648953	0.106764	-6.0784	1.21389e-09	3.22211e-08
Rhod	49.5778	2.46961	0.40636	6.0774	1.22143e-09	3.23772e-08
Spred2	1671.08	0.498758	0.0821047	6.07465	1.24258e-09	3.28929e-08
Glmp	614.707	0.882423	0.14527	6.07435	1.24489e-09	3.29091e-08
Tnfaip1	1354.31	0.635163	0.104578	6.0736	1.25071e-09	3.30181e-08
Fn1	348.113	1.58496	0.261222	6.06747	1.29942e-09	3.42573e-08
Vhl	855.665	-0.633584	0.104482	-6.06404	1.32742e-09	3.49483e-08
Sphkap	3069.71	-0.903877	0.149139	-6.06065	1.35571e-09	3.56446e-08
Gpr85	719.902	-0.985959	0.162688	-6.06043	1.35759e-09	3.56459e-08
Cox7a2l	1283.06	0.720355	0.118874	6.05984	1.36261e-09	3.57295e-08
Irgm1	313.969	1.54508	0.255003	6.05906	1.36922e-09	3.58543e-08
Vstm4	74.7703	2.25124	0.371698	6.05665	1.38986e-09	3.63459e-08
Lrrc3	317.905	-0.904464	0.149364	-6.05544	1.40038e-09	3.65716e-08
9330121K16Rik	127.776	-2.01331	0.332636	-6.05258	1.4254e-09	3.71752e-08
Zyx	843.393	1.18575	0.195955	6.05111	1.43853e-09	3.74674e-08
Loxl3	138.883	1.15621	0.191111	6.04992	1.44921e-09	3.76949e-08
Syngap1	3489.33	-0.837447	0.138429	-6.04964	1.4517e-09	3.77092e-08
Rabgef1	442.812	0.704689	0.116535	6.047	1.4757e-09	3.82814e-08
Oaf	328.199	1.65535	0.273762	6.04669	1.47855e-09	3.83044e-08
Klhl2	1023.7	-0.752589	0.124476	-6.04606	1.4843e-09	3.84021e-08
Aen	883.638	0.913735	0.151134	6.04584	1.48632e-09	3.84031e-08
Cck	498.808	-1.61008	0.266346	-6.04508	1.49336e-09	3.85339e-08
Pde1c	207.526	1.63447	0.27046	6.04329	1.51004e-09	3.89125e-08
Gpx8	276.892	1.49871	0.248036	6.0423	1.51928e-09	3.90989e-08
Ccdc177	283.353	-0.973726	0.161206	-6.04025	1.53872e-09	3.95468e-08
Snph	2555.68	-0.848436	0.140536	-6.03715	1.56855e-09	4.02602e-08
Ifngr1	191.939	1.46304	0.242496	6.03328	1.60669e-09	4.11846e-08
Sh3d19	598.963	-1.01448	0.168224	-6.03053	1.63424e-09	4.18103e-08
Gpr63	123.152	-1.52366	0.252662	-6.03041	1.6354e-09	4.18103e-08
Apobec3	47.2983	1.96978	0.326662	6.03003	1.63928e-09	4.18543e-08
Lrrk2	101.693	1.70983	0.283597	6.02908	1.64896e-09	4.20464e-08
Celf2	5439.56	-0.678537	0.112632	-6.02438	1.69758e-09	4.32293e-08
Myo5b	290.257	-1.10894	0.184092	-6.02387	1.70298e-09	4.33102e-08
Syt2	369.98	1.65777	0.27554	6.01645	1.7828e-09	4.52808e-08
Ampd2	1057.81	0.948783	0.157711	6.01595	1.78834e-09	4.53031e-08
Tulp3	396.473	0.81514	0.135495	6.01602	1.78762e-09	4.53031e-08
Ajuba	115.987	1.79285	0.298294	6.01036	1.85113e-09	4.68326e-08
Fgf13	2907.85	-0.94035	0.156511	-6.0082	1.87592e-09	4.7398e-08
Trib2	1640.65	0.688752	0.114825	5.99828	1.99416e-09	5.03202e-08
Ripk1	148.2	1.10626	0.184518	5.9954	2.02988e-09	5.11551e-08
Tmtc2	138.721	1.0722	0.17894	5.99196	2.07329e-09	5.21815e-08
Eif4ebp2	1800.28	0.453977	0.0757879	5.99009	2.09723e-09	5.27156e-08
Ppp3cb	3142.48	-0.954127	0.159292	-5.98979	2.10117e-09	5.27465e-08
Kcnk4	64.4631	-2.03003	0.339019	-5.98796	2.12484e-09	5.32719e-08
Htr6	58.2651	-1.65046	0.275763	-5.98506	2.16316e-09	5.41627e-08
Nln	1196.77	0.80066	0.133863	5.98117	2.21539e-09	5.53991e-08
Cluh	1770.98	0.747991	0.12512	5.9782	2.25621e-09	5.63472e-08
Hivep2	3141.96	-0.620148	0.103762	-5.97664	2.27792e-09	5.68163e-08
Zfp516	431.351	0.937615	0.156889	5.97629	2.2827e-09	5.68626e-08
Nwd1	1293.72	-0.991816	0.16598	-5.97553	2.29348e-09	5.7058e-08
Rassf4	161.497	1.82942	0.30627	5.97322	2.32611e-09	5.77957e-08
Nsf	5208.55	-0.528913	0.0885584	-5.97248	2.33679e-09	5.7987e-08
Lancl2	951.59	-0.785976	0.131718	-5.96713	2.41457e-09	5.98407e-08
Adamts17	172.773	-1.08437	0.181989	-5.95841	2.54699e-09	6.3042e-08
Hspa2	410.437	-1.03224	0.173361	-5.95432	2.61161e-09	6.44997e-08
Adamtsl1	92.4406	1.33897	0.224876	5.95426	2.61252e-09	6.44997e-08
Eml1	244.725	-0.843764	0.141805	-5.95018	2.67842e-09	6.60427e-08
Gbp3	112.515	2.1576	0.362657	5.94942	2.69088e-09	6.6182e-08
Tead3	89.6506	1.63829	0.275364	5.94956	2.68858e-09	6.6182e-08
Ptchd4	78.907	1.31756	0.221838	5.93931	2.86233e-09	7.03097e-08
Cdo1	226.824	-1.07415	0.181129	-5.93028	3.02417e-09	7.41913e-08
Ccdc74a	134.918	-1.47006	0.248127	-5.92465	3.12971e-09	7.66839e-08
Tcaf2	29.4186	2.64866	0.447434	5.91967	3.22582e-09	7.8939e-08
Chpf2	490.133	1.07477	0.181591	5.91864	3.2462e-09	7.93379e-08
Sdc2	922.292	1.09109	0.184387	5.91739	3.27081e-09	7.97388e-08
Mideas	366.733	0.71094	0.120143	5.91743	3.27002e-09	7.97388e-08
Prmt5	867.947	-0.670999	0.113435	-5.91527	3.31323e-09	8.06717e-08
Phactr3	688.166	-0.824038	0.139315	-5.91493	3.32016e-09	8.07393e-08
Eif1b	1039.51	-0.714432	0.120821	-5.91316	3.35613e-09	8.1512e-08
Ston1	123.778	1.75123	0.296271	5.91089	3.40261e-09	8.25378e-08
Rab29	93.3271	1.45292	0.246034	5.90538	3.51841e-09	8.51341e-08
Dchs1	1428.48	0.805752	0.136439	5.90558	3.51403e-09	8.51341e-08
Klhdc7a	217.212	1.82415	0.308911	5.9051	3.52441e-09	8.51732e-08
Lrig1	1244.49	0.907575	0.153739	5.90335	3.56204e-09	8.59756e-08
Mafk	178.66	1.16122	0.196768	5.90148	3.60249e-09	8.68442e-08
Akr1b10	147.259	1.35325	0.229346	5.90048	3.62453e-09	8.72671e-08
Slc24a2	2555.39	-1.37595	0.233329	-5.89702	3.70128e-09	8.90048e-08
Jph4	3964.99	-0.940804	0.159576	-5.89566	3.73196e-09	8.9521e-08
Tmem132a	1600.74	-0.715907	0.121426	-5.89583	3.72805e-09	8.9521e-08
Gpr26	1779.44	-0.744274	0.126287	-5.89349	3.78117e-09	9.05896e-08
Sapcd2	99.8568	-2.26665	0.38472	-5.89168	3.82296e-09	9.14779e-08
Trim47	48.1638	2.40966	0.409038	5.89105	3.83739e-09	9.17102e-08
Lrrk1	83.904	2.23817	0.379942	5.89081	3.843e-09	9.17314e-08
Septin3	6256.21	-0.493833	0.0838351	-5.89053	3.84962e-09	9.17768e-08
Nupr1	75.5659	1.84919	0.313976	5.88958	3.87186e-09	9.2093e-08
Gsto1	433.501	0.933308	0.158468	5.88956	3.87236e-09	9.2093e-08
Syde1	200.779	1.05885	0.179833	5.88797	3.90968e-09	9.28669e-08
Knl1	45.2273	-2.29151	0.389307	-5.88612	3.95359e-09	9.37952e-08
Klhl23	1561.38	-1.20706	0.205309	-5.87926	4.12106e-09	9.76489e-08
Gstm2-ps1	30.9332	2.03471	0.346169	5.87779	4.15778e-09	9.8399e-08
Ifitm1	9.33601	4.32031	0.735241	5.87605	4.20175e-09	9.93188e-08
Slc44a5	833.791	-1.13504	0.193246	-5.87354	4.26584e-09	1.00711e-07
Cxcl5	9.75415	4.2631	0.726048	5.87165	4.31474e-09	1.01742e-07
Unc5b	330.625	1.42835	0.243323	5.8702	4.35274e-09	1.02514e-07
Cpt1a	577.672	1.03397	0.176236	5.86694	4.43913e-09	1.04422e-07
Ryr2	598.344	-0.652248	0.111213	-5.86485	4.49547e-09	1.05593e-07
Gramd1b	1799.9	-0.511763	0.0872617	-5.86469	4.49981e-09	1.05593e-07
Trpm1	11.4625	4.1779	0.712657	5.86244	4.56125e-09	1.06906e-07
Myh9	904.133	0.95463	0.163013	5.85618	4.73647e-09	1.10879e-07
C230057M02Rik	243.339	-1.1723	0.2003	-5.85269	4.83692e-09	1.13094e-07
Gm10010	31.1015	-1.83345	0.313355	-5.85103	4.88526e-09	1.14087e-07
Pknox2	424.345	-0.905881	0.154923	-5.84731	4.99584e-09	1.1653e-07
Osbpl3	286.723	1.36122	0.23282	5.84668	5.01483e-09	1.16832e-07
Hsbp1	3653.12	-0.479177	0.0819989	-5.8437	5.10551e-09	1.18802e-07
Col11a1	330.084	1.41499	0.242238	5.84131	5.17931e-09	1.20376e-07
Zmym3	1409.93	-0.657826	0.112631	-5.84056	5.20257e-09	1.20772e-07
Cfap90	73.3944	-1.6651	0.285447	-5.83332	5.4334e-09	1.2598e-07
Stx1a	954.762	-1.03071	0.176977	-5.82398	5.7464e-09	1.33078e-07
Dlgap1	3203.89	-0.706025	0.121244	-5.82315	5.77482e-09	1.33577e-07
Pafah2	214.26	0.876639	0.150563	5.82242	5.80008e-09	1.34002e-07
Gal	10.3533	6.21226	1.06701	5.82211	5.81094e-09	1.34093e-07
Gm16278	19.8726	3.86456	0.663892	5.82107	5.84712e-09	1.34608e-07
Gpld1	30.7552	2.22611	0.382416	5.82117	5.84366e-09	1.34608e-07
Scrt2	454.144	1.23684	0.21254	5.81934	5.90821e-09	1.35854e-07
Gm37795	32.2914	2.29328	0.394215	5.81734	5.97902e-09	1.3732e-07
Rapgefl1	1357.61	-1.06357	0.182847	-5.8167	6.00207e-09	1.37686e-07
Nucb1	1397.34	0.880476	0.151444	5.81387	6.10455e-09	1.39872e-07
Fam13b	361.059	0.749869	0.129093	5.80873	6.29472e-09	1.44059e-07
Mocs1	94.8587	1.01602	0.17492	5.8085	6.30368e-09	1.44095e-07
Nsd1	2010.08	-0.605847	0.104361	-5.80528	6.42596e-09	1.46717e-07
Sesn2	1000.4	1.08659	0.187187	5.80482	6.44349e-09	1.46917e-07
Pdgfb	349.583	-1.16266	0.200299	-5.80466	6.44983e-09	1.46917e-07
Rnf112	2276.47	-0.936264	0.161305	-5.80431	6.46301e-09	1.47045e-07
Esyt3	21.6827	2.93107	0.505007	5.804	6.47494e-09	1.47144e-07
Prune2	289.216	1.15975	0.199896	5.80176	6.56227e-09	1.48954e-07
Tmem191	324.61	-0.967122	0.166721	-5.80084	6.59837e-09	1.49599e-07
Tubgcp4	144.214	1.15411	0.198996	5.79968	6.64423e-09	1.50463e-07
Ptchd1	135.462	1.35403	0.233736	5.793	6.91391e-09	1.56388e-07
Rbfox1	1093.49	-0.780756	0.134781	-5.79277	6.92336e-09	1.5642e-07
Vwa7	38.3986	2.37153	0.409415	5.79248	6.93547e-09	1.56511e-07
Slc17a6	276.941	1.45832	0.251984	5.78734	7.15102e-09	1.61188e-07
Sema5b	286.629	-1.44601	0.249868	-5.78709	7.16144e-09	1.61236e-07
C1ql2	159.443	-1.81444	0.31363	-5.78529	7.23881e-09	1.62789e-07
Plagl1	748.217	0.795137	0.137459	5.78453	7.27172e-09	1.63341e-07
Stk17b	212.852	1.45923	0.252384	5.78176	7.39247e-09	1.65861e-07
Dcaf4	182.251	1.04676	0.18107	5.78097	7.42696e-09	1.66259e-07
H3c4	46.883	2.26407	0.391642	5.78097	7.42733e-09	1.66259e-07
Parp4	37.4914	1.85139	0.320457	5.77735	7.58881e-09	1.69679e-07
Bcl2l11	167.942	1.19113	0.206282	5.77429	7.72761e-09	1.72583e-07
5730455P16Rik	895.821	-1.12925	0.195578	-5.77394	7.74371e-09	1.72744e-07
Slc8b1	58.1865	2.01213	0.348501	5.77366	7.75683e-09	1.72838e-07
Trpm2	84.0105	-1.70017	0.29455	-5.77211	7.82852e-09	1.74236e-07
Gm4810	8.17443	-6.01472	1.04261	-5.76892	7.97794e-09	1.77359e-07
Rorb	312.198	1.34654	0.233621	5.76378	8.22518e-09	1.82646e-07
Adgre5	47.2187	2.31132	0.401036	5.76336	8.24557e-09	1.8289e-07
Dio2	2613.75	1.40918	0.244519	5.76306	8.2602e-09	1.83005e-07
Lztr1	1285.65	-0.603317	0.104767	-5.75865	8.47868e-09	1.87632e-07
Dmrta2	249.696	1.57185	0.272968	5.75835	8.49384e-09	1.87753e-07
Foxn3	737.65	0.646477	0.112295	5.75695	8.56457e-09	1.89102e-07
Filip1	87.1885	-1.92474	0.33461	-5.7522	8.80886e-09	1.94275e-07
Grip2	313.241	1.16356	0.2023	5.75168	8.8361e-09	1.94655e-07
Slc20a2	832.599	0.915234	0.159171	5.75	8.9246e-09	1.96382e-07
Lrrc8b	2213.15	-0.725379	0.126241	-5.74597	9.13981e-09	2.0089e-07
Mitf	106.115	1.31468	0.228863	5.74439	9.2254e-09	2.02542e-07
Osbp2	730.374	-0.815189	0.141943	-5.74307	9.29775e-09	2.039e-07
Cnn2	200.124	1.84315	0.320971	5.7424	9.33434e-09	2.04472e-07
Cyb5b	4201.28	-0.522336	0.0910041	-5.73969	9.48475e-09	2.07532e-07
Nkain2	674.216	-1.07109	0.186692	-5.73719	9.62593e-09	2.10376e-07
Kcnip3	1276.04	-0.951652	0.16588	-5.73701	9.63638e-09	2.10376e-07
Rspo2	204.713	-1.39369	0.242983	-5.73576	9.70743e-09	2.1169e-07
Ugt8a	98.7462	-2.55973	0.446675	-5.73063	1.00056e-08	2.17947e-07
Ccno	29.9283	-2.71594	0.474076	-5.72892	1.01072e-08	2.19914e-07
Fchsd1	168.516	1.0101	0.176405	5.72605	1.02796e-08	2.23415e-07
Uvrag	381.484	0.809283	0.141351	5.72534	1.03229e-08	2.24106e-07
Nf2	1707.83	-0.607729	0.106193	-5.72288	1.04735e-08	2.2712e-07
Slc25a23	3551.37	-0.563003	0.0984548	-5.71839	1.07535e-08	2.32933e-07
Rn7sk	47.7522	1.54874	0.270909	5.71683	1.0853e-08	2.34826e-07
Gba	551.444	0.766552	0.134097	5.7164	1.08807e-08	2.35163e-07
9530068E07Rik	2205.92	0.468671	0.0820301	5.71341	1.10737e-08	2.38843e-07
Adm	139.917	2.66997	0.467335	5.71319	1.10878e-08	2.38843e-07
Fam53b	251.221	1.05919	0.185389	5.71334	1.1078e-08	2.38843e-07
Atic	290.152	0.718455	0.125758	5.713	1.11003e-08	2.38847e-07
Rab11fip5	1421.32	0.757178	0.13264	5.70852	1.13964e-08	2.44946e-07
Slc8a2	2693.21	-1.06756	0.187053	-5.70724	1.14822e-08	2.46518e-07
Maea	959.19	0.730596	0.128058	5.7052	1.16204e-08	2.49211e-07
St6gal1	317.425	0.895701	0.157005	5.70491	1.16405e-08	2.49367e-07
Gm37176	21.0051	-1.99472	0.349715	-5.70386	1.17122e-08	2.50627e-07
Glud1	3270.39	0.873526	0.153291	5.69847	1.20889e-08	2.58403e-07
Mmgt2	116.311	1.2767	0.224101	5.69699	1.2194e-08	2.60362e-07
Pcdh17	2784.94	0.591106	0.103846	5.69216	1.25446e-08	2.67553e-07
Cds1	633.967	0.632786	0.111277	5.68658	1.29609e-08	2.7613e-07
Rbms1	165.795	1.51812	0.267003	5.68577	1.30224e-08	2.77137e-07
H2bc4	564.714	1.1293	0.198633	5.68537	1.30533e-08	2.7749e-07
Hip1	2681.47	0.469131	0.082531	5.68429	1.31355e-08	2.78932e-07
Hsp90ab1	23661.1	-0.350104	0.0616069	-5.68288	1.32449e-08	2.80642e-07
Lancl3	154.157	1.40027	0.246398	5.68296	1.32384e-08	2.80642e-07
Ripor2	772.138	-0.566779	0.0997559	-5.68166	1.33394e-08	2.82337e-07
Cyp1a1	38.2996	2.98624	0.525813	5.67928	1.35262e-08	2.85978e-07
Vwa5a	324.648	1.62853	0.286937	5.67557	1.38226e-08	2.91927e-07
Exoc3	1317.58	-0.740222	0.130427	-5.67537	1.38386e-08	2.91948e-07
Lrrc49	466.974	0.870868	0.153457	5.67499	1.38697e-08	2.92286e-07
Galnt17	971.912	-0.965408	0.170219	-5.67157	1.41497e-08	2.97863e-07
Tuba1b	1001.43	-0.718068	0.126622	-5.67095	1.42008e-08	2.98617e-07
Gm10825	12.2824	4.24808	0.749517	5.66775	1.44683e-08	3.03256e-07
Gdi1	6589.53	-0.60337	0.106451	-5.66804	1.44438e-08	3.03256e-07
Foxm1	201.183	-1.20132	0.211952	-5.66786	1.44595e-08	3.03256e-07
Lmo2	191.823	1.35776	0.239591	5.66698	1.45336e-08	3.04297e-07
Igf2bp1	23.8655	2.86276	0.505253	5.66599	1.4618e-08	3.05736e-07
Cbs	189.812	-1.5009	0.264907	-5.66576	1.46374e-08	3.05812e-07
Rerg	182.252	-1.3535	0.238936	-5.66469	1.47286e-08	3.07387e-07
Gria1	6693.34	-0.908583	0.160433	-5.66333	1.48462e-08	3.09508e-07
Hsd17b11	169.755	1.16258	0.205307	5.66263	1.49067e-08	3.10436e-07
Nynrin	418.937	0.872294	0.154092	5.66085	1.50623e-08	3.1334e-07
Tnfrsf19	1493.12	0.89381	0.157924	5.65976	1.51587e-08	3.15009e-07
Rcor2	148.39	-1.61195	0.285026	-5.65545	1.55441e-08	3.22674e-07
Fdft1	1226.06	-0.721368	0.127666	-5.65041	1.60063e-08	3.31913e-07
Zc3hav1	65.3508	2.06109	0.364926	5.64795	1.6237e-08	3.36338e-07
Npr3	457.507	-1.16906	0.207088	-5.64522	1.64968e-08	3.41355e-07
Vip	47.6435	-2.19419	0.388877	-5.64237	1.67725e-08	3.46691e-07
Acox2	7.95497	4.89783	0.868226	5.64119	1.68883e-08	3.48714e-07
Parva	1102.09	0.719686	0.127592	5.64054	1.69521e-08	3.49661e-07
Rlbp1	260.425	-1.29994	0.230494	-5.63979	1.70255e-08	3.50802e-07
Tfdp2	363.298	0.79025	0.140192	5.63692	1.73116e-08	3.56319e-07
Nkx2-2	93.3787	-3.08469	0.547425	-5.6349	1.75156e-08	3.60136e-07
Dusp5	151.975	1.41675	0.251646	5.62994	1.80275e-08	3.70269e-07
Marcksl1	5476.36	-0.715587	0.127125	-5.62902	1.81239e-08	3.71856e-07
Kifbp	1406.25	-0.408154	0.0725268	-5.62762	1.82709e-08	3.74477e-07
Myo9b	652.186	0.821602	0.146002	5.62733	1.83018e-08	3.7451e-07
Esco2	37.8377	-1.70166	0.302397	-5.62724	1.83111e-08	3.7451e-07
Dock4	1018.13	-0.572196	0.101703	-5.62612	1.84303e-08	3.76552e-07
Hap1	1135.62	-1.29083	0.229571	-5.62278	1.87911e-08	3.8352e-07
Itpripl2	124.04	1.21835	0.216744	5.62114	1.89704e-08	3.86774e-07
Arhgap18	171.716	1.63817	0.2916	5.61788	1.93318e-08	3.93728e-07
Fndc4	954.73	-0.861838	0.153416	-5.61764	1.93585e-08	3.9386e-07
Homer2	875.957	-0.914883	0.162919	-5.61557	1.95914e-08	3.98181e-07
Thrb	568.134	0.829489	0.147723	5.61517	1.9637e-08	3.98691e-07
Alk	83.532	1.65139	0.294355	5.61021	2.02085e-08	4.09865e-07
Hrh3	114.987	-1.93358	0.344754	-5.6086	2.03976e-08	4.13269e-07
Arhgef9	2643.72	-0.90088	0.16072	-5.60528	2.07918e-08	4.20818e-07
Hpcal1	630.658	-0.722078	0.128882	-5.60264	2.11106e-08	4.26825e-07
Kcnh5	34.746	2.34828	0.419215	5.60162	2.12358e-08	4.28909e-07
Tap1	103.337	1.45616	0.259965	5.60138	2.12657e-08	4.29068e-07
Sfmbt2	90.0145	1.55008	0.276796	5.60008	2.14253e-08	4.3184e-07
Dnmt3a	3433.24	-0.469865	0.0840076	-5.59312	2.23022e-08	4.48583e-07
Srd5a1	218.793	-1.16052	0.207484	-5.59329	2.22804e-08	4.48583e-07
Banp	261.809	-0.854425	0.152817	-5.59115	2.25567e-08	4.53234e-07
Slc3a2	3186.84	0.683479	0.122287	5.58915	2.2818e-08	4.5801e-07
Dag1	4623.32	0.739807	0.132451	5.5855	2.33032e-08	4.67266e-07
Idnk	211.367	1.00324	0.179838	5.57858	2.4249e-08	4.8573e-07
Fas	35.6291	3.28278	0.588782	5.57554	2.46761e-08	4.93776e-07
Nudt17	15.5188	-3.00111	0.538992	-5.568	2.57675e-08	5.15084e-07
Lgals1	244.167	1.40988	0.253321	5.56557	2.61295e-08	5.2121e-07
Ptpn21	119.873	1.22744	0.220548	5.56541	2.61544e-08	5.2121e-07
Nop10	719.857	-0.693952	0.124686	-5.56561	2.61234e-08	5.2121e-07
Dis3l	221.443	-0.895008	0.160841	-5.56454	2.62843e-08	5.23261e-07
Niban2	404.747	1.07498	0.1932	5.56405	2.63578e-08	5.24188e-07
Bhlhe40	459.767	0.906182	0.162924	5.56198	2.66734e-08	5.29923e-07
Gstm5	626.927	-0.743265	0.133716	-5.55854	2.72033e-08	5.39898e-07
Mettl7a1	303.112	0.963688	0.173663	5.54919	2.86988e-08	5.68998e-07
Dennd3	72.6547	1.7044	0.307202	5.54814	2.88729e-08	5.71866e-07
Gfra1	618.366	1.08772	0.196082	5.54727	2.90157e-08	5.74108e-07
Cdc42se2	2335.35	-0.567858	0.102382	-5.54647	2.91502e-08	5.76184e-07
Setd6	105.664	-1.12855	0.203571	-5.54377	2.96036e-08	5.8455e-07
Ptx3	67.9812	1.36315	0.2459	5.5435	2.9648e-08	5.84833e-07
Wnt4	177.554	-1.546	0.27898	-5.54161	2.99695e-08	5.89978e-07
Acads	195.595	1.56452	0.282321	5.54163	2.99667e-08	5.89978e-07
Ccn3	1137.62	-1.25895	0.227197	-5.54123	3.00354e-08	5.90676e-07
Imp4	508.218	0.690704	0.124715	5.53827	3.05468e-08	6.00126e-07
Lypd1	354.064	-1.5831	0.285907	-5.53713	3.07461e-08	6.03431e-07
Cdc42bpg	135.616	1.19837	0.216556	5.53376	3.13432e-08	6.14528e-07
Arhgap33	1954.13	-1.04193	0.18832	-5.53274	3.15263e-08	6.17497e-07
Fgfr4	8.00664	5.53623	1.00097	5.53085	3.18679e-08	6.23557e-07
Fbxo7	478.895	-0.732573	0.13257	-5.52593	3.27745e-08	6.40653e-07
Cubn	26.0962	2.05828	0.37252	5.5253	3.28929e-08	6.4232e-07
Sox9	1276.02	1.02939	0.18635	5.52394	3.31474e-08	6.4664e-07
Rnf152	540.449	1.47569	0.26725	5.52178	3.35579e-08	6.53992e-07
E130102H24Rik	46.6565	1.9813	0.3594	5.51279	3.53181e-08	6.87607e-07
Snx22	42.3072	-2.43763	0.442233	-5.51209	3.54601e-08	6.8968e-07
Cntn1	4838.26	-1.15284	0.209196	-5.5108	3.57202e-08	6.94044e-07
Fzd6	70.452	1.62674	0.295467	5.50567	3.67768e-08	7.1386e-07
Mapkbp1	834.193	-0.604708	0.109856	-5.50453	3.70148e-08	7.17763e-07
Gas7	913.354	-0.82614	0.150108	-5.50365	3.72013e-08	7.20659e-07
Efnb2	1489.97	0.488314	0.0888526	5.49577	3.89006e-08	7.52827e-07
Aass	43.2375	2.17319	0.395469	5.49522	3.90222e-08	7.54429e-07
Lpin1	406.087	0.733757	0.133543	5.49453	3.91756e-08	7.56642e-07
Efna5	240.608	0.965671	0.175882	5.49045	4.00919e-08	7.7357e-07
Epyc	16.2927	-3.59691	0.655175	-5.49	4.01935e-08	7.74761e-07
Bcl7a	1133.5	-0.770795	0.140446	-5.48818	4.06096e-08	7.82007e-07
Lyrm7	118.363	-0.912999	0.166378	-5.48749	4.07691e-08	7.843e-07
Rbm20	130.82	1.36424	0.248622	5.48721	4.08339e-08	7.84769e-07
Steap2	246.572	1.16846	0.212952	5.48694	4.08956e-08	7.8518e-07
Gm34466	10.6945	-3.96688	0.723176	-5.48536	4.12623e-08	7.91439e-07
Lif	67.2482	1.83749	0.335003	5.48499	4.13486e-08	7.92311e-07
Slitrk3	1104.2	-0.815338	0.148691	-5.48345	4.17113e-08	7.98473e-07
Hlcs	135.589	-0.898313	0.163908	-5.4806	4.23897e-08	8.10662e-07
Msrb1	225.821	0.986041	0.17993	5.48013	4.25024e-08	8.12017e-07
Ppp3ca	6104.13	-0.807288	0.14733	-5.47946	4.26632e-08	8.14288e-07
Zmat4	349.064	-1.074	0.196029	-5.4788	4.28219e-08	8.16516e-07
Col4a5	227.665	1.76978	0.323099	5.4775	4.31367e-08	8.21712e-07
Gadd45g	294.156	1.42026	0.259316	5.47697	4.32679e-08	8.23404e-07
Lyrm9	526.505	-0.737914	0.134862	-5.47161	4.45955e-08	8.47838e-07
Slc19a2	384.568	0.785935	0.143652	5.47111	4.47231e-08	8.49432e-07
Cavin1	233.22	1.77362	0.324218	5.47046	4.48872e-08	8.51717e-07
Scn8a	2153.51	-0.49854	0.0911467	-5.46965	4.5093e-08	8.54787e-07
Rap1gap2	1171.05	-0.691565	0.126468	-5.4683	4.54366e-08	8.60462e-07
Wbp1l	1074.68	0.675618	0.123688	5.46228	4.70058e-08	8.89311e-07
Elovl2	445.147	-1.01539	0.18596	-5.46026	4.75451e-08	8.9864e-07
Rab3d	521.756	-0.62809	0.115035	-5.45999	4.7617e-08	8.99124e-07
Fbxw7	1082.19	-0.581353	0.106485	-5.45949	4.77505e-08	9.0077e-07
Pros1	136.272	1.56828	0.287275	5.45916	4.78385e-08	9.01554e-07
Slc16a7	839.029	-1.17901	0.216044	-5.45727	4.83515e-08	9.10339e-07
Hpcal4	3231.75	-0.824236	0.151091	-5.45524	4.89077e-08	9.19919e-07
Pdgfrl	46.6802	2.15254	0.394697	5.45366	4.93423e-08	9.27197e-07
Kcnmb4	36.2655	-1.52532	0.279722	-5.45298	4.95337e-08	9.29894e-07
Tmem183a	1019.7	-0.584152	0.107146	-5.45194	4.98226e-08	9.34413e-07
Itpka	448.026	-1.23605	0.22676	-5.45094	5.01044e-08	9.38793e-07
Tmem100	149.452	-2.07701	0.381068	-5.45049	5.0232e-08	9.40277e-07
Fstl1	2023.24	0.880509	0.161684	5.44588	5.15507e-08	9.64033e-07
Cdh4	922.686	0.75126	0.137984	5.44455	5.19375e-08	9.69819e-07
Nsdhl	792.188	-1.08002	0.19837	-5.44447	5.19599e-08	9.69819e-07
Ttyh2	165.775	1.19457	0.219435	5.44385	5.21408e-08	9.7226e-07
Plxna4	2618.46	-0.55057	0.10114	-5.44366	5.21957e-08	9.72351e-07
Tanc1	499.963	0.650951	0.119594	5.44302	5.23851e-08	9.74945e-07
6530403H02Rik	46.636	-1.53266	0.2817	-5.44074	5.30591e-08	9.86543e-07
Spock1	2047.68	-0.600801	0.110455	-5.43932	5.34831e-08	9.93478e-07
2310015A10Rik	39.9256	-1.74264	0.320965	-5.4294	5.65453e-08	1.04936e-06
Tac2	10.6912	-4.87238	0.8981	-5.42521	5.78873e-08	1.07323e-06
Cavin3	216.391	1.29753	0.239194	5.42457	5.80927e-08	1.07602e-06
Tmem181a	612.883	-0.643157	0.118587	-5.42352	5.84371e-08	1.08136e-06
Vps26c	517.618	0.491087	0.0905869	5.42117	5.92096e-08	1.09462e-06
Acly	2580.9	-0.49817	0.0919026	-5.42063	5.93899e-08	1.09691e-06
Trim67	788.058	-0.762619	0.140746	-5.41842	6.01271e-08	1.10947e-06
Rpl3	1163.53	-0.535706	0.098952	-5.4138	6.17011e-08	1.13743e-06
Arid5b	532.113	1.11187	0.205403	5.41314	6.19299e-08	1.14057e-06
Hmmr	63.4635	-1.81715	0.335776	-5.4118	6.23939e-08	1.14802e-06
Cdc42ep1	254.563	1.21177	0.223962	5.41059	6.28161e-08	1.1547e-06
Lix1	940.889	1.05438	0.194965	5.40808	6.37036e-08	1.16991e-06
Cdkl5	2419.39	-1.09599	0.202742	-5.40582	6.45128e-08	1.18365e-06
Kirrel	193.501	1.28421	0.237679	5.40312	6.54926e-08	1.20049e-06
Nr2e1	410.257	0.690433	0.127858	5.4	6.66423e-08	1.22042e-06
Fndc3c1	15.8616	3.94966	0.731624	5.39849	6.72048e-08	1.22919e-06
Cmtm3	209.776	1.12043	0.20755	5.39837	6.72479e-08	1.22919e-06
Gm44210	40.8706	-1.84091	0.341057	-5.39766	6.75154e-08	1.23292e-06
P2rx4	83.3417	1.06696	0.197713	5.3965	6.7954e-08	1.23976e-06
Doc2b	795.327	-1.02148	0.189323	-5.39546	6.83495e-08	1.24581e-06
6430553K19Rik	100.168	2.27189	0.421145	5.39456	6.86922e-08	1.25088e-06
Amot	830.12	0.813333	0.150785	5.394	6.8907e-08	1.25127e-06
Rbfox3	1117.66	-1.01897	0.188904	-5.39414	6.88524e-08	1.25127e-06
Cst6	7.41074	5.72345	1.06105	5.39412	6.88599e-08	1.25127e-06
Hcrtr2	116.903	-1.44755	0.26846	-5.39205	6.96584e-08	1.26374e-06
Dhtkd1	52.1078	1.38977	0.257766	5.39159	6.98367e-08	1.26579e-06
Gprin1	2801.03	-0.751106	0.139347	-5.39017	7.03893e-08	1.27462e-06
Slc18b1	185.128	0.918531	0.170526	5.38645	7.18643e-08	1.30011e-06
Naa60	808.451	-0.55391	0.102888	-5.38364	7.29925e-08	1.3193e-06
H2-M3	32.5574	2.8634	0.531948	5.38284	7.3318e-08	1.32395e-06
Cald1	821.705	1.19517	0.22208	5.38172	7.37793e-08	1.33104e-06
Ids	4828.1	-1.03141	0.19169	-5.38061	7.42324e-08	1.33694e-06
Fosl1	8.53002	4.98665	0.926786	5.38059	7.4244e-08	1.33694e-06
Cdc20	117.846	-1.48218	0.275604	-5.37794	7.53432e-08	1.35548e-06
Itga3	398.649	0.965349	0.179536	5.37691	7.57766e-08	1.36202e-06
Scd2	38796.8	-0.593359	0.110359	-5.37662	7.58982e-08	1.36294e-06
Vat1l	589.559	-1.1432	0.212665	-5.37558	7.63386e-08	1.36958e-06
Pcsk5	211.025	-1.12342	0.209036	-5.37428	7.68902e-08	1.37821e-06
Nit1	374.737	-0.68065	0.126686	-5.37275	7.75457e-08	1.38868e-06
Ppp4r4	192.122	-1.06011	0.197409	-5.37012	7.86864e-08	1.4078e-06
Ltbr	204.199	1.59645	0.297376	5.36847	7.9408e-08	1.41941e-06
Gm57390	632.408	-0.688086	0.128194	-5.36751	7.98299e-08	1.42564e-06
Alox5	8.69895	5.03012	0.937307	5.36657	8.025e-08	1.43183e-06
Nuak1	1256.73	0.714126	0.133108	5.36502	8.09392e-08	1.4428e-06
Stx5a	329.258	0.82535	0.153908	5.36263	8.20178e-08	1.46068e-06
Slc6a6	2159.56	0.479974	0.0895905	5.35742	8.44164e-08	1.50203e-06
Tor4a	49.4309	3.68034	0.687099	5.35635	8.49214e-08	1.50963e-06
Nsmf	5396.74	-0.87303	0.163026	-5.35516	8.54823e-08	1.51821e-06
Camk2b	9141.01	-0.760384	0.141998	-5.35488	8.56155e-08	1.51919e-06
Grem1	29.504	3.01704	0.563508	5.35403	8.60159e-08	1.5249e-06
Hs1bp3	219.32	0.851411	0.159054	5.35297	8.65227e-08	1.53249e-06
Pink1	2186.98	0.933548	0.174448	5.35145	8.72498e-08	1.54396e-06
Stk40	680.237	1.01443	0.189608	5.35014	8.78872e-08	1.55382e-06
AI849053	74.6236	1.65372	0.309255	5.34744	8.92064e-08	1.57571e-06
Rab13	71.4847	1.37577	0.257484	5.34312	9.13607e-08	1.6123e-06
Eid2b	474.08	-0.730118	0.136813	-5.33662	9.46961e-08	1.66964e-06
Rnf32	107.937	-1.24066	0.232776	-5.32985	9.82935e-08	1.7315e-06
Ier3	92.9562	2.05172	0.385383	5.32386	1.01589e-07	1.78674e-06
Snhg12	226.514	1.30568	0.245252	5.32381	1.01613e-07	1.78674e-06
Sorl1	1302.84	0.703869	0.132235	5.32286	1.02149e-07	1.79454e-06
Synpo2	229.658	1.44834	0.272107	5.32269	1.02245e-07	1.7946e-06
Prr18	143.622	-1.21237	0.227912	-5.31946	1.04074e-07	1.82506e-06
Trim26	458.498	0.759765	0.143051	5.31116	1.08929e-07	1.90847e-06
Zdhhc23	421.909	-0.743228	0.140013	-5.30829	1.10656e-07	1.93697e-06
Sparc	3226.12	1.8483	0.348342	5.30599	1.12065e-07	1.95988e-06
Cry1	177.074	1.12164	0.211491	5.3035	1.13606e-07	1.98504e-06
Stxbp1	4926.97	-0.363345	0.0685381	-5.30135	1.14947e-07	2.00666e-06
Ehd3	1734.47	-0.421348	0.0794826	-5.30114	1.15082e-07	2.00722e-06
Vasn	99.4435	1.64955	0.311298	5.29895	1.16469e-07	2.02947e-06
Crkl	1253.53	0.431027	0.0813444	5.2988	1.16567e-07	2.02947e-06
Bax	364.02	0.878354	0.165817	5.29712	1.17644e-07	2.0464e-06
Pde5a	108.008	1.37743	0.260072	5.29633	1.18153e-07	2.05341e-06
Atxn7	343.116	0.809591	0.153001	5.29141	1.21379e-07	2.10759e-06
Parm1	818.164	-0.792576	0.149864	-5.28864	1.23227e-07	2.13777e-06
Maml3	254.831	1.137	0.215046	5.28725	1.24166e-07	2.15213e-06
Prr5	120.541	1.63096	0.308561	5.28568	1.25241e-07	2.16883e-06
Ccnb1	128.285	-1.83024	0.346446	-5.28289	1.27164e-07	2.20018e-06
Pdgfc	102.426	1.31326	0.248661	5.28131	1.2826e-07	2.21716e-06
Serpinb9	97.6801	1.71844	0.325395	5.28109	1.2842e-07	2.21795e-06
Foxg1	1689.96	-0.657616	0.124595	-5.27804	1.30573e-07	2.25313e-06
Otub2	504.888	-0.683929	0.129619	-5.27645	1.31709e-07	2.27073e-06
Trim66	270.596	1.4322	0.271464	5.27583	1.32158e-07	2.27644e-06
Gnal	2263.59	-0.746792	0.141568	-5.27516	1.32638e-07	2.28269e-06
Cpne4	725.322	-0.644014	0.122118	-5.2737	1.33699e-07	2.29892e-06
Kremen1	300.913	1.0813	0.205118	5.27161	1.35231e-07	2.3232e-06
Mest	497.889	0.899708	0.170701	5.27067	1.35924e-07	2.33304e-06
Spen	1710.21	0.777322	0.147507	5.26972	1.36632e-07	2.34106e-06
Kdelr3	30.4006	2.78531	0.528544	5.26978	1.36589e-07	2.34106e-06
Kif16b	107.087	0.927301	0.175996	5.26888	1.37257e-07	2.34969e-06
Pkd1	1526.62	0.734114	0.139505	5.26226	1.42293e-07	2.43376e-06
Calb2	1092.87	-1.3811	0.262466	-5.26202	1.42479e-07	2.43481e-06
D630003M21Rik	60.8614	1.95795	0.37212	5.2616	1.42806e-07	2.43825e-06
Lgi1	1209.3	-0.845633	0.160839	-5.25763	1.45921e-07	2.48924e-06
Gabra2	3786.01	-1.07319	0.2043	-5.25304	1.49611e-07	2.54771e-06
Wasf2	313.822	0.893805	0.170149	5.25308	1.4958e-07	2.54771e-06
Kirrel2	32.6766	-1.65722	0.315559	-5.25168	1.5072e-07	2.56436e-06
Ctsz	104.508	1.42211	0.271003	5.24759	1.54098e-07	2.61953e-06
Hexa	287.416	0.945017	0.180104	5.24708	1.54531e-07	2.6246e-06
Pigk	553.107	-0.526225	0.100337	-5.24457	1.56648e-07	2.65823e-06
Gprin2	209.35	0.958165	0.182823	5.24094	1.59764e-07	2.70874e-06
Npy2r	60.4783	-2.14987	0.410315	-5.23956	1.6096e-07	2.72664e-06
Hmg20a	722.533	-0.692838	0.132288	-5.23736	1.62889e-07	2.75692e-06
Gm37785	25.8258	-2.25304	0.43047	-5.23392	1.65955e-07	2.80636e-06
Cfap300	91.552	-1.10028	0.210518	-5.22657	1.72685e-07	2.91763e-06
Tmod2	8187.9	-0.90377	0.172966	-5.22512	1.74043e-07	2.9329e-06
L3mbtl1	65.4261	-1.53969	0.29467	-5.22513	1.74028e-07	2.9329e-06
Enpp6	83.5798	-4.95459	0.948186	-5.22534	1.73839e-07	2.9329e-06
Shtn1	1021.86	-0.682231	0.130571	-5.22496	1.74193e-07	2.9329e-06
Npc2	1313.12	0.534626	0.10239	5.22145	1.77524e-07	2.9864e-06
E030030I06Rik	15.8282	3.34873	0.641571	5.21958	1.79334e-07	3.01423e-06
Anxa4	35.6583	2.38233	0.456503	5.21866	1.80226e-07	3.02661e-06
Rmst	18.1268	2.92018	0.559592	5.2184	1.80478e-07	3.02822e-06
Chrnb1	38.2568	1.9324	0.370521	5.21535	1.83467e-07	3.07572e-06
Cacna2d1	1539.52	-1.25565	0.240769	-5.21518	1.83641e-07	3.07599e-06
Ilvbl	188.38	0.969745	0.186002	5.21363	1.85184e-07	3.09916e-06
Extl1	127.852	-1.77382	0.340388	-5.21116	1.8766e-07	3.13789e-06
Scpep1	260.004	1.18033	0.226545	5.21013	1.88713e-07	3.15279e-06
Atl1	649.747	-0.708204	0.135938	-5.20976	1.89081e-07	3.15622e-06
H1f10	495.921	-0.84945	0.163181	-5.20556	1.93411e-07	3.22572e-06
Wscd1	1008.53	-0.786427	0.151104	-5.20453	1.94486e-07	3.24087e-06
Wwox	274.221	1.01038	0.194154	5.20399	1.95059e-07	3.24765e-06
Rnft2	1405.35	-0.660235	0.126909	-5.20241	1.96723e-07	3.27255e-06
Map6d1	346.576	-0.705626	0.135711	-5.19949	1.99836e-07	3.31864e-06
Ifi44	19.9226	4.16892	0.801775	5.19961	1.99705e-07	3.31864e-06
Gimap6	9.79184	4.62924	0.890437	5.19884	2.00532e-07	3.32736e-06
Tgfa	543.104	-1.12866	0.21713	-5.19808	2.01362e-07	3.33828e-06
Amz2	768.924	-0.562755	0.108402	-5.19135	2.08771e-07	3.45815e-06
Kif5c	10366.1	-0.656435	0.126485	-5.18983	2.10489e-07	3.48068e-06
Mdm2	667.979	0.722457	0.139202	5.18998	2.10314e-07	3.48068e-06
Rimbp2	1012.8	-0.596411	0.115138	-5.17998	2.21907e-07	3.66637e-06
Nek10	14.709	-3.09267	0.597905	-5.17251	2.30969e-07	3.81286e-06
Gm38398	14.0778	4.57026	0.883654	5.17201	2.31594e-07	3.81992e-06
Nr4a3	2259.28	-0.977959	0.189102	-5.17159	2.32105e-07	3.82186e-06
Stk32a	100.396	-1.79659	0.347389	-5.17168	2.31996e-07	3.82186e-06
Galnt7	251.725	1.22929	0.237707	5.17143	2.32311e-07	3.82202e-06
Adra2c	152.302	-1.3232	0.255969	-5.16939	2.34864e-07	3.86075e-06
Aplp1	6023.63	-0.715499	0.138455	-5.16772	2.36962e-07	3.89195e-06
Tmem19	627.167	0.579964	0.112243	5.16703	2.37841e-07	3.90308e-06
Slc38a2	2324.21	0.582548	0.112796	5.16461	2.4094e-07	3.9506e-06
Smim36	99.4252	1.24661	0.24165	5.15875	2.48598e-07	4.07273e-06
Nalcn	650.333	-1.19381	0.231447	-5.15804	2.49549e-07	4.08486e-06
Fam163b	906.955	-0.949221	0.184046	-5.15752	2.50237e-07	4.09269e-06
Col27a1	71.5503	1.70728	0.331078	5.15675	2.51278e-07	4.10625e-06
Mylk4	12.8133	2.87005	0.556894	5.15367	2.55443e-07	4.16731e-06
Mboat7	1699.54	0.564654	0.109563	5.1537	2.55398e-07	4.16731e-06
Ptgs1	33.8845	2.14339	0.416006	5.15231	2.57302e-07	4.19411e-06
Ern1	136.727	0.995746	0.193337	5.15032	2.60043e-07	4.23524e-06
Cacng2	1434.43	0.69087	0.134196	5.14821	2.62978e-07	4.27945e-06
Tnfsf12	35.3834	1.85584	0.360504	5.14792	2.6339e-07	4.28257e-06
Wls	480.759	0.977756	0.189973	5.1468	2.64964e-07	4.30142e-06
Rasgef1a	1020.98	-0.571325	0.111006	-5.14678	2.64992e-07	4.30142e-06
Pkp4	2081.75	-0.473191	0.0919465	-5.14637	2.65575e-07	4.30569e-06
Atosa	400.474	0.643597	0.125061	5.14628	2.65699e-07	4.30569e-06
Angel1	247.667	1.11473	0.216629	5.14582	2.66358e-07	4.31277e-06
Lrrc75a	82.0834	1.05916	0.205888	5.14437	2.68419e-07	4.34254e-06
Chn1	1745.04	-0.796158	0.154771	-5.14409	2.68819e-07	4.34539e-06
Ap4s1	168.712	-0.959485	0.186537	-5.14367	2.69426e-07	4.35158e-06
Ahi1	1192.19	-0.881848	0.171451	-5.14344	2.69757e-07	4.3533e-06
Gatc	413.253	-0.572692	0.111407	-5.14054	2.73949e-07	4.41728e-06
Ptbp1	614.949	0.745374	0.145073	5.13791	2.77808e-07	4.4758e-06
Kank1	469.057	1.08564	0.211377	5.13602	2.80611e-07	4.51722e-06
Irf9	198.304	0.736156	0.14339	5.13394	2.83733e-07	4.56369e-06
E2f8	36.7582	-1.62932	0.317578	-5.13047	2.89026e-07	4.64497e-06
Bbs1	481.208	-0.648229	0.12639	-5.12879	2.91609e-07	4.68262e-06
Ksr2	995.477	-0.598653	0.116803	-5.12531	2.97044e-07	4.76596e-06
H1f2	464.289	-1.15674	0.225755	-5.12388	2.99314e-07	4.79841e-06
Tuba1c	44.4323	1.91654	0.374218	5.12144	3.03213e-07	4.8569e-06
Nfkb2	79.3271	1.15149	0.224897	5.1201	3.05366e-07	4.88737e-06
D330037F02Rik	8.03737	5.85601	1.14479	5.11538	3.13104e-07	5.00708e-06
Frrs1l	3134.71	-0.893821	0.174769	-5.11431	3.14897e-07	5.03162e-06
Maneal	784.175	-0.50488	0.0987439	-5.11303	3.17036e-07	5.06163e-06
Idh3b	2892.36	0.514151	0.100567	5.11255	3.17838e-07	5.07027e-06
Kbtbd11	1578.45	-0.591022	0.115636	-5.11103	3.20403e-07	5.107e-06
Kcnc4	592.698	-0.890724	0.174438	-5.10626	3.28589e-07	5.23319e-06
Smad3	464.656	0.736214	0.144194	5.10574	3.29511e-07	5.24356e-06
Ier5	718.721	1.32729	0.259994	5.10507	3.30663e-07	5.2576e-06
Rfc4	50.1202	-1.67406	0.327987	-5.10405	3.32464e-07	5.28191e-06
Gm20544	44.1004	-1.95654	0.383404	-5.10307	3.34195e-07	5.30507e-06
Il1r1	43.9496	2.86909	0.56267	5.09906	3.41348e-07	5.4142e-06
Clcf1	18.6447	2.96661	0.581938	5.09782	3.4359e-07	5.44532e-06
Armc7	122.064	1.26995	0.249188	5.09635	3.46267e-07	5.48326e-06
Serpinb6a	275.713	0.879605	0.172606	5.09603	3.46859e-07	5.48817e-06
Hmbs	176.701	0.680406	0.133567	5.09413	3.5035e-07	5.5389e-06
Slitrk5	1407.83	-0.400112	0.0785575	-5.09323	3.52017e-07	5.56072e-06
Gpat3	36.2796	2.0795	0.408379	5.09209	3.54145e-07	5.58526e-06
Dhrs11	41.8564	1.56675	0.307679	5.09216	3.54008e-07	5.58526e-06
Panx1	994.36	0.512086	0.100618	5.0894	3.59197e-07	5.66034e-06
Flvcr2	11.747	3.16666	0.622263	5.08894	3.6008e-07	5.66965e-06
Btbd3	2567.5	-0.585255	0.115042	-5.08731	3.6317e-07	5.71368e-06
Notumos	6.1485	6.05357	1.19044	5.08514	3.6736e-07	5.77492e-06
Kcnv1	299.852	-1.09987	0.216302	-5.08489	3.67836e-07	5.77773e-06
Phf20	829.318	-0.47775	0.0939896	-5.08301	3.71502e-07	5.8306e-06
Casd1	397.605	-1.04855	0.206294	-5.08279	3.71923e-07	5.8325e-06
2410006H16Rik	350.974	1.4547	0.286511	5.0773	3.82837e-07	5.9988e-06
Lmo7	587.572	-0.843646	0.16619	-5.07639	3.84677e-07	6.02278e-06
Vamp1	575.673	0.797388	0.157203	5.07233	3.92965e-07	6.1476e-06
Htr1a	359.957	-1.34426	0.265152	-5.06975	3.98345e-07	6.22674e-06
Ccdc184	705.572	0.871426	0.171924	5.06867	4.00606e-07	6.25705e-06
Ulk2	1495.02	-0.552743	0.109127	-5.06512	4.08145e-07	6.36969e-06
Miga1	1097.01	-0.640501	0.126492	-5.06357	4.11473e-07	6.41647e-06
Whrn	338.704	1.01633	0.200726	5.06328	4.12114e-07	6.42131e-06
Pla2g4a	17.3243	2.78514	0.55044	5.05985	4.19582e-07	6.53244e-06
Rnf149	214.643	0.992302	0.196253	5.05624	4.27604e-07	6.652e-06
Car4	48.7501	2.73985	0.542002	5.05507	4.30241e-07	6.68766e-06
Slc25a45	18.0249	1.84382	0.36483	5.05393	4.32805e-07	6.71875e-06
Plxnb2	1870.34	0.772936	0.152939	5.05388	4.32932e-07	6.71875e-06
Coq3	171.79	-1.01358	0.200578	-5.0533	4.34244e-07	6.73355e-06
Cflar	320.917	0.666326	0.131863	5.05315	4.34579e-07	6.73355e-06
Espl1	80.1349	-1.29851	0.257062	-5.05136	4.38666e-07	6.79146e-06
Asap1	653.082	0.603525	0.119518	5.04965	4.42614e-07	6.84713e-06
Gabbr2	3300.82	-0.698927	0.138427	-5.04905	4.44007e-07	6.86321e-06
Nxn	256.289	1.10912	0.219689	5.04857	4.45137e-07	6.8752e-06
Zfp704	1627.5	-0.620643	0.12295	-5.04794	4.46605e-07	6.8924e-06
Poglut3	114.257	1.13692	0.225242	5.04758	4.47445e-07	6.89988e-06
Tspan5	2019.69	0.642634	0.127324	5.04722	4.48288e-07	6.9074e-06
Thsd7b	82.3947	-1.48571	0.294523	-5.04447	4.54778e-07	7.00185e-06
F2rl1	7.96928	4.54137	0.900414	5.04365	4.56742e-07	7.02652e-06
Hspb1	22.2856	3.52536	0.700037	5.03597	4.75447e-07	7.3085e-06
Inava	71.3408	-1.75549	0.34879	-5.03308	4.82672e-07	7.41369e-06
Tmem254	276.897	-0.770623	0.153154	-5.03167	4.86217e-07	7.46224e-06
Cyfip2	3488.6	-0.622605	0.123746	-5.03132	4.87106e-07	7.46998e-06
Arhgap12	1158.77	1.05956	0.210619	5.03071	4.8867e-07	7.48806e-06
Crtap	90.9567	1.35294	0.269025	5.02906	4.92898e-07	7.54689e-06
Epas1	1197.01	-1.16918	0.232611	-5.02634	4.99917e-07	7.64834e-06
Zfp810	168.942	-1.16211	0.231334	-5.02353	5.07296e-07	7.74903e-06
Herc2	1895.19	-0.541487	0.107789	-5.02356	5.07213e-07	7.74903e-06
Cpq	92.9286	1.4959	0.297797	5.02324	5.08076e-07	7.75165e-06
Mgat2	908.504	0.496746	0.098891	5.02317	5.08266e-07	7.75165e-06
Kcnj12	50.4995	-1.92817	0.383914	-5.02239	5.10332e-07	7.77706e-06
Sec14l5	31.0363	2.61932	0.521883	5.01898	5.19464e-07	7.91002e-06
Cd164	1164.32	0.946451	0.188608	5.01808	5.21898e-07	7.94085e-06
Pltp	65.442	2.12651	0.423867	5.01692	5.25053e-07	7.97706e-06
Gm57137	8.8186	4.33158	0.863397	5.01691	5.25098e-07	7.97706e-06
Spry2	1230.87	0.569795	0.11362	5.01491	5.30584e-07	8.0541e-06
Sstr3	156.671	-1.3434	0.267962	-5.0134	5.34763e-07	8.1112e-06
Rprml	421.708	-1.02069	0.203612	-5.01291	5.36129e-07	8.12557e-06
Anxa6	454.139	0.812959	0.162182	5.01263	5.36918e-07	8.13072e-06
Kazn	902.997	0.732045	0.146045	5.01245	5.37403e-07	8.13072e-06
Fkbp1a	4339.72	-0.474383	0.0946431	-5.01234	5.37724e-07	8.13072e-06
Rasl11b	267.553	-0.789973	0.15764	-5.01125	5.40782e-07	8.1706e-06
Kctd12	2760.84	-0.756225	0.150946	-5.0099	5.44576e-07	8.22153e-06
Per3	117.282	-1.50946	0.301325	-5.00942	5.45957e-07	8.23372e-06
Capg	12.5706	2.98929	0.596745	5.00932	5.46231e-07	8.23372e-06
Kcnab2	1689.66	-0.746722	0.149073	-5.00911	5.4682e-07	8.23622e-06
Dlc1	877.346	0.408444	0.0815496	5.00853	5.48475e-07	8.25474e-06
Phactr4	151.96	1.0021	0.200121	5.00747	5.51501e-07	8.29386e-06
Mxi1	652.092	0.580405	0.115946	5.00581	5.56278e-07	8.35922e-06
Atf3	170.384	2.65806	0.531026	5.0055	5.57158e-07	8.36598e-06
Tub	2999.75	-0.430169	0.0859855	-5.00281	5.65018e-07	8.47746e-06
Spring1	977.558	0.629963	0.12593	5.00249	5.65941e-07	8.48475e-06
Fkrp	530.473	-0.669757	0.13394	-5.00043	5.72031e-07	8.56284e-06
Tep1	13.76	2.70939	0.541819	5.00056	5.71654e-07	8.56284e-06
Mapk1	5402.74	-0.778495	0.15598	-4.99098	6.00737e-07	8.98563e-06
Gm11613	57.31	-1.62763	0.326186	-4.9899	6.0412e-07	9.02927e-06
Bub1	43.1261	-2.21389	0.443766	-4.98886	6.07351e-07	9.07058e-06
Wscd2	294.717	-0.990882	0.198633	-4.98852	6.08451e-07	9.07366e-06
Fa2h	13.9698	-4.18001	0.837928	-4.9885	6.08491e-07	9.07366e-06
Mgll	1438.79	-0.865465	0.173518	-4.98774	6.10892e-07	9.10248e-06
Gm1976	182.941	-1.38203	0.277131	-4.98692	6.1351e-07	9.13448e-06
Kank2	143.693	1.12609	0.225949	4.98383	6.23369e-07	9.27417e-06
Perp	37.1434	2.0164	0.404601	4.98366	6.23921e-07	9.27528e-06
Myo5a	4143.57	-0.588605	0.118235	-4.97826	6.41586e-07	9.53059e-06
Trappc12	508.051	-0.462511	0.0929325	-4.97685	6.46286e-07	9.59307e-06
Irf2	257.149	0.723085	0.145337	4.97522	6.51751e-07	9.66682e-06
Gpx7	37.4002	1.69023	0.33986	4.97333	6.58133e-07	9.75403e-06
Mvd	732.51	-1.08726	0.218629	-4.97308	6.58971e-07	9.759e-06
Plekhg2	249.457	1.18472	0.238261	4.97238	6.61369e-07	9.78705e-06
Epb41l4aos	95.6595	1.34482	0.27048	4.97199	6.627e-07	9.79929e-06
Hmgn2	481.781	-0.93926	0.18892	-4.97174	6.63563e-07	9.80459e-06
Dysf	23.7283	2.56437	0.515804	4.97159	6.64072e-07	9.80466e-06
Gm9954	129.743	-1.15021	0.2317	-4.96422	6.89789e-07	1.01766e-05
Stac	41.0256	2.57441	0.518637	4.9638	6.91261e-07	1.01829e-05
Adamtsl4	24.0846	2.27015	0.45733	4.96392	6.90838e-07	1.01829e-05
Pcdhb22	252.325	-0.800513	0.16131	-4.96257	6.9565e-07	1.02398e-05
Gstt1	54.8478	3.29385	0.663825	4.96192	6.9799e-07	1.02664e-05
Gpr139	102.936	-1.4397	0.290198	-4.9611	7.00954e-07	1.03022e-05
Gsg1l	197.136	-1.14101	0.230193	-4.95675	7.1682e-07	1.05275e-05
Plxdc1	17.9698	2.71705	0.548359	4.95488	7.23751e-07	1.06212e-05
Sh3bp5	685.118	-0.560399	0.113113	-4.95434	7.25779e-07	1.06429e-05
Gm18609	79.725	-1.65871	0.335007	-4.95127	7.373e-07	1.08037e-05
Dock6	132.266	1.55018	0.313159	4.95014	7.41616e-07	1.08588e-05
Pim2	522.048	-0.641356	0.129645	-4.94702	7.53568e-07	1.10255e-05
Lonp2	625.361	0.493834	0.0998282	4.94684	7.54274e-07	1.10275e-05
Pdzd7	56.0641	1.87743	0.379565	4.94628	7.56466e-07	1.10429e-05
Phldb2	72.0333	1.34301	0.271515	4.94637	7.561e-07	1.10429e-05
Cdc42ep2	171.102	0.829264	0.167674	4.94569	7.58753e-07	1.1068e-05
Slc7a4	535.99	-0.865819	0.175116	-4.94425	7.64368e-07	1.11415e-05
F5	15.153	3.97613	0.80426	4.94384	7.65979e-07	1.11566e-05
Rell1	215.577	1.06508	0.21545	4.9435	7.67333e-07	1.11677e-05
Ctsl	1323.32	0.674005	0.136346	4.94336	7.67889e-07	1.11677e-05
Cracd	2407.04	-0.524552	0.106124	-4.9428	7.70072e-07	1.11911e-05
Stk32c	269.684	-1.02773	0.208025	-4.94043	7.79494e-07	1.13196e-05
Tmem119	11.7425	3.26739	0.661426	4.93992	7.81529e-07	1.13406e-05
Nrp1	880.673	-0.630875	0.127801	-4.93637	7.95902e-07	1.15406e-05
Chd5	1984.28	-0.620057	0.125659	-4.93445	8.0378e-07	1.16461e-05
9330159M07Rik	40.9591	1.97941	0.401284	4.9327	8.11027e-07	1.17249e-05
Gm57457	120.013	-1.11087	0.225205	-4.93273	8.10892e-07	1.17249e-05
Ddit3	475.635	1.25583	0.254587	4.9328	8.10609e-07	1.17249e-05
Traf4	1052.94	-0.941526	0.191025	-4.92881	8.27313e-07	1.19514e-05
Rasa3	921.425	-0.506719	0.10287	-4.92581	8.40097e-07	1.21181e-05
Olfm4	73.6576	-1.68839	0.342763	-4.92583	8.40009e-07	1.21181e-05
Ssx2ip	1139.32	-0.654896	0.133047	-4.92227	8.55452e-07	1.23213e-05
Max	921.049	0.416601	0.0846355	4.92229	8.55352e-07	1.23213e-05
Chfr	392.838	-0.555403	0.11284	-4.92203	8.56516e-07	1.23275e-05
Pax9	9.90738	3.43026	0.69731	4.91928	8.6865e-07	1.24836e-05
Eva1c	12.9774	2.63129	0.534886	4.91935	8.68338e-07	1.24836e-05
Lmbr1l	133.802	1.27613	0.259538	4.91693	8.79117e-07	1.26247e-05
Blcap	1691.2	0.382171	0.0777426	4.91585	8.83992e-07	1.26854e-05
Nfic	1062.36	0.798341	0.162472	4.91373	8.93613e-07	1.28139e-05
Hacd4	262.942	1.54841	0.315338	4.91032	9.09276e-07	1.30289e-05
Flcn	534.463	0.606559	0.12357	4.90863	9.17154e-07	1.31321e-05
Slc25a22	2446.28	-0.769032	0.156893	-4.90163	9.50458e-07	1.3599e-05
Lgals8	418.931	0.851782	0.173843	4.89973	9.59686e-07	1.37108e-05
Pclo	2080.78	-0.764427	0.15601	-4.89985	9.59108e-07	1.37108e-05
Abhd2	2201.03	0.401923	0.0820598	4.89793	9.68504e-07	1.38266e-05
Gask1a	41.9083	-1.36779	0.279277	-4.89761	9.70094e-07	1.3829e-05
Lamp5	179.811	-0.912821	0.186377	-4.89771	9.69585e-07	1.3829e-05
Pigq	1018.85	-0.520487	0.106313	-4.89578	9.79154e-07	1.39479e-05
Srpk3	16.013	-2.47164	0.504956	-4.89476	9.84236e-07	1.401e-05
Gm31218	11.3057	-4.04101	0.825962	-4.89248	9.95713e-07	1.41527e-05
Maged2	983.003	0.619176	0.126554	4.89258	9.95215e-07	1.41527e-05
Myod1	7.58674	6.35397	1.29922	4.89061	1.00526e-06	1.42779e-05
Basp1	10968.9	-0.894013	0.18283	-4.88985	1.00912e-06	1.43222e-05
Slc25a3	2998.18	0.460988	0.0942773	4.8897	1.00987e-06	1.43225e-05
Msra	423.266	-0.78772	0.161134	-4.8886	1.01558e-06	1.43929e-05
Arhgef11	643.54	0.508187	0.103964	4.88809	1.01821e-06	1.44197e-05
Acsl5	70.3947	1.14047	0.233358	4.8872	1.02279e-06	1.44529e-05
Cspg4	469.583	-2.22019	0.454284	-4.88722	1.02268e-06	1.44529e-05
Zfp503	171.638	1.14393	0.234064	4.88726	1.02247e-06	1.44529e-05
Fbxo30	321.089	1.25154	0.256117	4.88658	1.02603e-06	1.44777e-05
Phactr1	2064.45	-0.622998	0.127489	-4.88667	1.02557e-06	1.44777e-05
Eaf1	472.484	0.800486	0.163927	4.88318	1.04386e-06	1.47186e-05
Lmcd1	115.667	1.20847	0.247493	4.88284	1.0457e-06	1.47338e-05
Pakap	155.084	-0.907965	0.18599	-4.88178	1.05131e-06	1.48021e-05
Atp2b1	5251.75	-0.772961	0.158352	-4.88129	1.05393e-06	1.48283e-05
Gm29695	32.4939	-1.83225	0.375466	-4.87993	1.06125e-06	1.49204e-05
Aldh1a1	471.212	1.9268	0.394882	4.87944	1.06387e-06	1.49465e-05
Tspo	16.8668	3.60965	0.740078	4.87738	1.07502e-06	1.50922e-05
Plin2	65.0586	1.49358	0.30633	4.8757	1.08422e-06	1.52103e-05
Rest	217.923	0.806648	0.165494	4.87419	1.09254e-06	1.53161e-05
Cpped1	389.591	0.606621	0.124477	4.87337	1.09709e-06	1.53688e-05
Trim12a	33.7154	2.43098	0.499102	4.8707	1.11203e-06	1.55668e-05
Kcnip2	757.535	-0.876868	0.180048	-4.8702	1.11486e-06	1.55952e-05
Fkbp10	209.467	1.18447	0.243257	4.86921	1.12045e-06	1.56508e-05
Scamp2	269.897	0.836407	0.171772	4.86928	1.12003e-06	1.56508e-05
Fbln1	103.722	1.43799	0.295391	4.86809	1.1268e-06	1.57282e-05
Acan	537.016	2.41174	0.495587	4.86643	1.13633e-06	1.58499e-05
Slc9a2	20.8417	-2.32509	0.477989	-4.8643	1.1486e-06	1.60095e-05
Gpc5	263.512	1.27516	0.262299	4.86148	1.16514e-06	1.62285e-05
Mdfic	162.042	1.292	0.265776	4.86122	1.16666e-06	1.62379e-05
Nbl1	911.781	-0.89266	0.183662	-4.86033	1.1719e-06	1.62992e-05
Amph	1917.76	-0.643241	0.132372	-4.85934	1.17776e-06	1.6369e-05
Mxd4	1281.61	0.74029	0.152365	4.85865	1.18188e-06	1.64146e-05
Slit1	638.667	-1.07296	0.220869	-4.85791	1.18632e-06	1.64645e-05
Bbip1	510.085	-0.982331	0.20229	-4.85605	1.19752e-06	1.65961e-05
Hadh	436.933	0.92847	0.191197	4.85609	1.19727e-06	1.65961e-05
Miga2	939.644	0.688296	0.141792	4.85425	1.20844e-06	1.67355e-05
Dnajb9	859.207	1.09302	0.225388	4.84951	1.23767e-06	1.71281e-05
Parp14	45.4173	3.49528	0.72081	4.8491	1.24024e-06	1.71515e-05
Ube2c	112.885	-1.66445	0.343327	-4.84802	1.24702e-06	1.7233e-05
Nadk2	560.549	1.00577	0.207633	4.84397	1.27271e-06	1.75755e-05
Dnajc30	267.435	-0.637936	0.131711	-4.84347	1.27594e-06	1.76076e-05
Thtpa	134.153	-1.08645	0.224322	-4.84326	1.27727e-06	1.76135e-05
Rph3a	2389.99	-0.749562	0.154834	-4.84107	1.29139e-06	1.77955e-05
Reps2	1533.58	-1.26464	0.261344	-4.83901	1.3049e-06	1.79614e-05
Dnaaf8	40.05	-1.43896	0.29737	-4.83895	1.30527e-06	1.79614e-05
Gbp6	24.685	3.16594	0.654364	4.8382	1.31022e-06	1.80167e-05
Cnih2	3532.8	-0.986123	0.203827	-4.83805	1.31122e-06	1.80177e-05
Slc22a5	171.455	0.835207	0.17274	4.83504	1.33121e-06	1.82794e-05
Sptbn2	7082.66	-0.873842	0.180853	-4.83178	1.35315e-06	1.85675e-05
Rtn4r	540.366	-1.09126	0.225877	-4.8312	1.35713e-06	1.85963e-05
2010320M18Rik	93.1226	-0.9857	0.204028	-4.8312	1.35716e-06	1.85963e-05
Gldc	380.376	0.74381	0.153995	4.8301	1.36463e-06	1.86723e-05
Ppia	2649.91	-0.616963	0.127732	-4.83012	1.3645e-06	1.86723e-05
Tnr	2574.92	-1.01918	0.211045	-4.82922	1.37066e-06	1.87417e-05
Neurod2	1124.81	-1.16289	0.241108	-4.82312	1.41331e-06	1.93112e-05
Evc2	90.2808	1.27805	0.265061	4.82174	1.42314e-06	1.94319e-05
Cfl1	10503	-0.396794	0.0823496	-4.81841	1.44709e-06	1.97451e-05
Gpr6	20.5589	-2.5432	0.527992	-4.81674	1.45923e-06	1.98968e-05
Sfrp4	27.433	2.02248	0.419898	4.81658	1.46037e-06	1.98983e-05
Cd109	94.7785	1.5962	0.331472	4.81549	1.46836e-06	1.99931e-05
Qars	645.412	0.463298	0.0962542	4.81328	1.48477e-06	2.02024e-05
Atp2b3	644.47	-0.506465	0.105241	-4.81242	1.49113e-06	2.02748e-05
Gm45441	46.256	-1.3841	0.287715	-4.81064	1.50446e-06	2.04274e-05
Gss	149.231	1.27361	0.264743	4.81075	1.50365e-06	2.04274e-05
Trim32	2883.84	-0.348694	0.0724917	-4.81013	1.50835e-06	2.04659e-05
Scamp5	5352.05	-0.375563	0.0780886	-4.80945	1.51346e-06	2.0521e-05
Tmbim4	147.31	0.81845	0.170195	4.8089	1.51763e-06	2.05632e-05
Gfra2	489.357	0.865874	0.180115	4.80735	1.52947e-06	2.07092e-05
Zeb2	1980.63	-0.719165	0.149667	-4.80511	1.54669e-06	2.09277e-05
App	9539.14	-0.372595	0.0775779	-4.80285	1.56424e-06	2.11497e-05
Nfe2l2	498.938	0.91564	0.190651	4.80272	1.56527e-06	2.11497e-05
Dapk2	7.46375	3.20204	0.666821	4.80196	1.57123e-06	2.12125e-05
Dcx	2731.27	-1.12079	0.233408	-4.80185	1.5721e-06	2.12125e-05
Rogdi	714.929	-0.731137	0.152269	-4.8016	1.574e-06	2.12234e-05
Ywhae	9068.85	-0.588731	0.122629	-4.80092	1.57936e-06	2.12808e-05
Apobec1	68.3872	1.29534	0.269979	4.79791	1.60334e-06	2.15889e-05
Pgghg	81.8408	1.23846	0.25828	4.79503	1.62651e-06	2.18857e-05
Mvb12a	156.329	1.04763	0.218517	4.79427	1.63267e-06	2.19535e-05
Cd1d1	59.8783	1.45442	0.303422	4.79338	1.63995e-06	2.20209e-05
Tubb2b	11723.3	-0.830518	0.17326	-4.79346	1.63926e-06	2.20209e-05
Map3k7cl	15.0693	2.96851	0.619596	4.79104	1.65916e-06	2.22634e-05
Tbc1d4	161.947	1.02457	0.213908	4.78977	1.66972e-06	2.23896e-05
Rit1	588.219	0.547491	0.114332	4.78862	1.67933e-06	2.2503e-05
Nptx1	2112.35	-1.17534	0.24557	-4.78616	1.7e-06	2.27643e-05
Col22a1	37.6513	-1.4288	0.298848	-4.78103	1.74395e-06	2.33243e-05
S100b	207.116	-1.10446	0.231011	-4.781	1.74422e-06	2.33243e-05
C030034L19Rik	22.6514	4.90565	1.02618	4.7805	1.74857e-06	2.33663e-05
Miat	1718.26	-1.05376	0.220463	-4.77978	1.75486e-06	2.34344e-05
Fkbp1b	275.568	-0.68187	0.142716	-4.77781	1.77215e-06	2.36489e-05
Ubxn1	750.281	0.738889	0.154674	4.77708	1.77859e-06	2.37186e-05
Car13	7.95848	4.25775	0.891326	4.77687	1.78046e-06	2.37273e-05
Smoc1	214.566	-1.30878	0.274005	-4.77649	1.78383e-06	2.37559e-05
Gm49759	212.659	0.939623	0.196735	4.77608	1.78741e-06	2.37872e-05
Il17ra	80.3782	1.33576	0.279696	4.77576	1.79031e-06	2.38096e-05
Gm57061	7.11612	5.65872	1.18511	4.77486	1.79831e-06	2.38996e-05
Robo1	565.05	-0.917921	0.192294	-4.77353	1.81024e-06	2.40416e-05
Gpm6a	12960.9	-1.13071	0.236942	-4.7721	1.82316e-06	2.41968e-05
Spata2l	379.54	-1.01473	0.212694	-4.77084	1.83457e-06	2.43316e-05
Kcnq2	4157.17	-0.454655	0.0953274	-4.7694	1.84777e-06	2.44899e-05
Tmem199	248.926	-0.801494	0.168069	-4.76885	1.85283e-06	2.45402e-05
Gm27004	13.9084	-2.83913	0.5957	-4.76603	1.87889e-06	2.48684e-05
Sorcs2	1221.99	0.486265	0.102038	4.76555	1.88337e-06	2.49108e-05
Htatsf1	749.061	-0.655723	0.137605	-4.76527	1.88597e-06	2.49281e-05
9630013A20Rik	18.0968	-3.69327	0.775075	-4.76505	1.88811e-06	2.49395e-05
Erbb2	103.835	1.30594	0.274097	4.76453	1.89292e-06	2.4986e-05
Apol8	16.5713	2.97245	0.624341	4.76093	1.92699e-06	2.54012e-05
Akna	92.54	1.41711	0.297648	4.76103	1.92609e-06	2.54012e-05
Mrc2	63.9178	1.85026	0.388677	4.7604	1.93208e-06	2.5451e-05
Phf24	1386.98	-0.50641	0.106402	-4.75943	1.94144e-06	2.5557e-05
Gtf2h5	1062	-0.581769	0.122248	-4.75892	1.94631e-06	2.56039e-05
Cfap68	223.955	-0.681354	0.143223	-4.75731	1.96191e-06	2.57916e-05
Galnt4	160.021	0.913686	0.192073	4.75696	1.9653e-06	2.58186e-05
Rrm2	291.86	-0.884054	0.185939	-4.75453	1.98906e-06	2.61132e-05
Ighm	106.689	5.08608	1.07016	4.75264	2.00779e-06	2.63413e-05
Il1rapl2	22.3082	1.78086	0.374766	4.75192	2.01497e-06	2.64088e-05
Pkm	9663.08	0.669774	0.14095	4.75185	2.01566e-06	2.64088e-05
Epb41l1	5100.32	-0.398864	0.0839589	-4.75071	2.02707e-06	2.65405e-05
Use1	395.678	0.794431	0.167241	4.75022	2.03192e-06	2.6586e-05
Camta1	3363.06	-0.661834	0.139382	-4.74836	2.05075e-06	2.67963e-05
Ccdc30	109.695	-0.907934	0.191205	-4.74849	2.04938e-06	2.67963e-05
Col25a1	493.784	-1.41151	0.297364	-4.74674	2.06717e-06	2.69926e-05
Tbc1d1	360.955	0.673563	0.141923	4.74597	2.07513e-06	2.70602e-05
Fbxo2	1463.27	1.5914	0.335313	4.74601	2.07467e-06	2.70602e-05
Cacnb2	364.246	-0.603281	0.127133	-4.74527	2.08233e-06	2.71359e-05
Aqp9	33.1282	2.26384	0.477125	4.74476	2.08751e-06	2.71852e-05
Unc45b	7.38589	4.17409	0.880002	4.74327	2.10294e-06	2.73679e-05
Tchh	77.7632	1.50016	0.316302	4.7428	2.10787e-06	2.74136e-05
Gng7	1667.32	-0.554421	0.116914	-4.74213	2.11481e-06	2.7467e-05
Il34	173.055	1.28365	0.270686	4.7422	2.11412e-06	2.7467e-05
Sertad2	534.886	0.58446	0.123272	4.74123	2.12421e-06	2.75708e-05
Espn	21.4862	2.32505	0.490404	4.7411	2.12564e-06	2.75709e-05
Thap4	133.675	0.940682	0.198456	4.74	2.13713e-06	2.77015e-05
Abitram	307.122	-0.845919	0.178482	-4.73952	2.14224e-06	2.77492e-05
Man2a1	176.332	0.915346	0.193164	4.7387	2.15099e-06	2.78439e-05
Rasgrp1	508.807	-1.08567	0.229121	-4.73841	2.15403e-06	2.78647e-05
Coq2	320.676	-0.607578	0.128235	-4.73799	2.15846e-06	2.79034e-05
Man1a	363.668	0.812533	0.171528	4.73702	2.16888e-06	2.80196e-05
Ppp1r15a	472.193	1.42105	0.300002	4.7368	2.17115e-06	2.80302e-05
Kcng4	141.462	1.65886	0.350355	4.73479	2.1928e-06	2.82909e-05
E2f6	481.635	0.622432	0.131518	4.73269	2.21561e-06	2.85662e-05
Mcrip2	238.459	1.06307	0.224635	4.73243	2.21853e-06	2.85849e-05
Slc29a2	214.635	0.77977	0.164795	4.73176	2.22582e-06	2.86416e-05
Ackr1	272.683	-0.788997	0.166745	-4.73175	2.22588e-06	2.86416e-05
Gal3st1	34.0654	-2.48109	0.524423	-4.73109	2.23315e-06	2.87162e-05
Rom1	113.673	1.75431	0.370817	4.73094	2.23487e-06	2.87193e-05
Grem2	222.766	1.26295	0.267144	4.7276	2.27191e-06	2.9176e-05
Rasl10a	80.9819	-1.55173	0.328262	-4.7271	2.27748e-06	2.92282e-05
Grik4	241.94	-1.10223	0.233183	-4.72689	2.27989e-06	2.92398e-05
P3h1	161.676	1.11867	0.236714	4.72585	2.29155e-06	2.93699e-05
Pik3ip1	400.622	0.992535	0.210104	4.72403	2.31219e-06	2.96149e-05
Atosb	748.261	0.777012	0.164497	4.72356	2.31752e-06	2.96637e-05
Lef1	17.8101	2.4147	0.511357	4.72215	2.33365e-06	2.98504e-05
Gm54109	7.9032	-5.96177	1.26268	-4.72153	2.34079e-06	2.9922e-05
Elk3	242.506	0.818828	0.173523	4.71884	2.37193e-06	3.03002e-05
Crebrf	357.817	1.15628	0.245124	4.71711	2.39219e-06	3.05389e-05
Nr3c1	1052.89	0.841013	0.17835	4.71552	2.41099e-06	3.07587e-05
Hmcn1	10.8446	3.51743	0.74615	4.71411	2.42766e-06	3.09511e-05
Pard6g	224.6	0.681302	0.144578	4.71234	2.44891e-06	3.12016e-05
Gm26581	4.96252	5.44109	1.15536	4.70945	2.48388e-06	3.16264e-05
Zfp85os	43.3696	-1.62979	0.346081	-4.70926	2.48613e-06	3.16343e-05
Cstb	205.11	0.833892	0.177086	4.70896	2.48988e-06	3.16612e-05
Gm20498	9.14299	2.83463	0.602536	4.70451	2.54481e-06	3.23386e-05
Rab22a	1004.32	0.417173	0.0887052	4.70292	2.56469e-06	3.25698e-05
Pcdhga9	62.0391	-1.07647	0.228979	-4.70116	2.58693e-06	3.28308e-05
Spta1	133.413	2.9239	0.622094	4.7001	2.60038e-06	3.298e-05
Plbd2	721.938	0.798062	0.169863	4.69828	2.6236e-06	3.32095e-05
Tfdp1	594.987	-0.530398	0.112891	-4.6983	2.62333e-06	3.32095e-05
Fzd8	158.654	0.941089	0.200299	4.69843	2.62173e-06	3.32095e-05
Syn2	6767.67	-0.717439	0.152718	-4.6978	2.62979e-06	3.32662e-05
Prrg4	55.1753	2.25304	0.479749	4.69629	2.64929e-06	3.3491e-05
Stmn2	9457.34	-0.794128	0.169217	-4.69295	2.69287e-06	3.40198e-05
Ikzf4	199.614	-0.692655	0.14763	-4.69182	2.70787e-06	3.41871e-05
Pmvk	451.559	-0.951797	0.202876	-4.69152	2.71186e-06	3.42153e-05
Wdr6	3298.77	-0.700364	0.149429	-4.68693	2.77337e-06	3.49685e-05
2700046A07Rik	6.34429	5.79664	1.23691	4.68639	2.78071e-06	3.50384e-05
Abca6	28.7275	2.49644	0.532755	4.68591	2.78723e-06	3.50978e-05
Cdh24	137.959	-1.40057	0.298987	-4.68439	2.80798e-06	3.53361e-05
Ncor1	2067.56	-0.443885	0.0948318	-4.68077	2.85804e-06	3.59429e-05
Set	1844.05	-0.375663	0.0803186	-4.67715	2.90884e-06	3.6558e-05
Stat5b	285.447	0.554547	0.118598	4.67587	2.92717e-06	3.67646e-05
Tln1	689.788	0.696661	0.148997	4.67568	2.92977e-06	3.67735e-05
Mlkl	11.3362	3.96072	0.847165	4.67527	2.93567e-06	3.68238e-05
Impa2	124.576	0.93853	0.200819	4.67351	2.96094e-06	3.71168e-05
Ppp1r26	348.883	-0.736979	0.157725	-4.67255	2.97488e-06	3.72675e-05
Pcdhga8	148.335	-0.769207	0.164641	-4.67202	2.98247e-06	3.73385e-05
Ccdc88b	19.8794	-1.98379	0.424694	-4.67111	2.99574e-06	3.74805e-05
Pdzd4	1482.86	-0.562492	0.120483	-4.66862	3.03224e-06	3.79128e-05
Magi3	647.211	0.648371	0.138887	4.66835	3.03627e-06	3.79388e-05
Hsd17b7	839.935	-0.811698	0.173905	-4.66749	3.04903e-06	3.80737e-05
Dnaaf5	90.5485	0.892384	0.191228	4.66658	3.06247e-06	3.8217e-05
Dnajc3	1001.6	0.720818	0.154529	4.6646	3.09212e-06	3.85622e-05
Ccdc87	40.8526	-1.50812	0.323655	-4.65965	3.16753e-06	3.94773e-05
Fhod1	49.1479	1.44297	0.309747	4.65855	3.18442e-06	3.96369e-05
Pcdhb10	96.6551	-1.00128	0.21493	-4.65866	3.18271e-06	3.96369e-05
Dll3	108.891	-2.5401	0.54546	-4.65679	3.21173e-06	3.99513e-05
Nr3c2	1051.71	-0.847173	0.181948	-4.65612	3.22219e-06	4.00558e-05
Chrna3	17.2697	-2.28839	0.491496	-4.65596	3.22469e-06	4.00612e-05
Syt1	9804.66	-0.908975	0.195427	-4.65121	3.29988e-06	4.09525e-05
Itga1	132.817	1.40541	0.302163	4.65117	3.30065e-06	4.09525e-05
Zfp219	874.919	1.03372	0.222291	4.65031	3.31434e-06	4.10961e-05
Myrip	200.506	-0.846286	0.182	-4.64992	3.32072e-06	4.1149e-05
Lingo1	3270.1	-1.03283	0.222134	-4.64956	3.32651e-06	4.11945e-05
Cmtm4	1910.57	-0.480569	0.103366	-4.64921	3.33203e-06	4.12365e-05
Lmnb1	287.804	-0.878424	0.189001	-4.64772	3.35618e-06	4.15089e-05
Pde1a	1888.65	-0.875583	0.188459	-4.64602	3.38401e-06	4.18265e-05
Tmcc1	1091.77	-0.627219	0.135006	-4.64587	3.38644e-06	4.183e-05
Flna	3834.44	0.639144	0.137619	4.64429	3.41256e-06	4.21258e-05
Trpm5	21.98	2.55769	0.550802	4.64357	3.42441e-06	4.22453e-05
Tfcp2l1	29.7725	1.93326	0.416458	4.64214	3.4482e-06	4.25118e-05
Smad1	414.746	0.550628	0.118621	4.6419	3.45217e-06	4.25337e-05
Arhgef37	47.4876	1.558	0.335671	4.64144	3.45994e-06	4.26024e-05
Sorbs3	169.882	0.994441	0.214368	4.63894	3.50201e-06	4.30931e-05
Dmrta2os	30.9436	1.9011	0.409854	4.63848	3.50974e-06	4.31609e-05
Mgat5	1677.35	0.429143	0.0925347	4.63764	3.52403e-06	4.33093e-05
Dsc3	41.9423	-3.73177	0.805407	-4.63339	3.59728e-06	4.41816e-05
Gm14204	250.894	1.08642	0.234506	4.63278	3.60795e-06	4.42846e-05
Myo7a	109.219	-1.08191	0.233798	-4.62752	3.70076e-06	4.5395e-05
Icam5	1253.26	-1.05386	0.227752	-4.62723	3.70586e-06	4.5429e-05
Gjb6	45.8663	2.014	0.435351	4.62614	3.72536e-06	4.56349e-05
Bambi	87.2733	1.10642	0.239174	4.62603	3.72736e-06	4.56349e-05
Zfas1	200.262	1.10619	0.239167	4.62518	3.74265e-06	4.57933e-05
Rasal1	190.195	-1.07816	0.233115	-4.62502	3.74569e-06	4.58016e-05
Anxa11	56.7683	1.09301	0.236354	4.62447	3.75561e-06	4.5894e-05
Glyr1	2071.91	-0.363948	0.0787088	-4.62398	3.76441e-06	4.59726e-05
Rpp25	270.867	1.17888	0.254996	4.62313	3.77993e-06	4.61332e-05
Nrg3	486.249	-0.677786	0.146645	-4.62196	3.80138e-06	4.63659e-05
D930007J09Rik	46.8514	1.39887	0.302819	4.61949	3.84682e-06	4.68906e-05
Shf	144.76	-1.39121	0.30123	-4.61844	3.86637e-06	4.70994e-05
Lipg	47.3919	-1.80569	0.391013	-4.61798	3.87498e-06	4.71748e-05
Fth1-ps	22.9401	1.7354	0.375911	4.61651	3.9024e-06	4.74787e-05
Clip1	1047.45	-0.430262	0.0932133	-4.61589	3.91416e-06	4.7592e-05
Nbea	2268.99	-0.6729	0.145822	-4.61453	3.93985e-06	4.78745e-05
Peg13	2375.3	0.546762	0.118502	4.61394	3.95102e-06	4.79661e-05
Dhx29	236.919	-0.735925	0.159503	-4.61387	3.95233e-06	4.79661e-05
Pdgfd	106.886	1.72893	0.374766	4.61337	3.96185e-06	4.80516e-05
Zdhhc5	984.691	0.395241	0.0856946	4.61221	3.98415e-06	4.8292e-05
Tph2	14.0608	2.26743	0.491677	4.61162	3.99535e-06	4.83975e-05
Bcl11a	1275.96	-0.501401	0.108761	-4.61012	4.02443e-06	4.87195e-05
Bub1b	44.7287	-1.52534	0.330916	-4.60945	4.03745e-06	4.88466e-05
Sap30	122.914	0.913615	0.19824	4.60862	4.05344e-06	4.90096e-05
Cobll1	188.107	1.13939	0.247248	4.60829	4.05994e-06	4.90576e-05
Ticam1	150.895	0.915369	0.198641	4.60815	4.06264e-06	4.90598e-05
Septin5	1925.8	-0.729782	0.158554	-4.60275	4.16954e-06	5.03194e-05
Ppp1r13l	89.6815	1.06644	0.232027	4.59621	4.30237e-06	5.18901e-05
Adcy1	6342.55	-0.575636	0.125279	-4.59485	4.33066e-06	5.21989e-05
Cd302	58.4923	1.72596	0.375659	4.59448	4.33825e-06	5.22581e-05
Taf4b	52.617	1.01428	0.220791	4.59386	4.35122e-06	5.23818e-05
Pde8a	15.8129	2.14278	0.466503	4.59329	4.3632e-06	5.24923e-05
Tor3a	223.081	0.926712	0.201759	4.59316	4.3658e-06	5.24923e-05
Ube2d-ps	210.717	-0.655733	0.142815	-4.59149	4.40094e-06	5.28493e-05
Dnajc25	97.0882	0.876681	0.190936	4.59149	4.40085e-06	5.28493e-05
Lypd6b	51.6088	-1.38392	0.301467	-4.59062	4.41933e-06	5.30374e-05
Chst7	134.295	1.30713	0.284859	4.58868	4.46063e-06	5.35e-05
Dbpht2	619.193	-1.00555	0.219148	-4.58846	4.46529e-06	5.35229e-05
Vsig10	35.6144	1.56307	0.340755	4.5871	4.49452e-06	5.38401e-05
Gm10419	612.356	-0.630817	0.137526	-4.58689	4.49891e-06	5.38594e-05
Ccdc96	45.4875	-1.77211	0.386373	-4.58654	4.5065e-06	5.39171e-05
Bace2	146.42	0.958788	0.209065	4.58608	4.51636e-06	5.40018e-05
Gm44065	7.64539	3.26437	0.712041	4.58452	4.55029e-06	5.4374e-05
Sertad3	59.3622	0.947753	0.206843	4.58199	4.60562e-06	5.50013e-05
Olig2	1566.91	-0.987389	0.215507	-4.58171	4.61193e-06	5.50429e-05
Ces1g	5.96023	5.71534	1.24759	4.5811	4.62531e-06	5.51687e-05
Scg5	516.565	-0.789949	0.172585	-4.57716	4.71328e-06	5.61835e-05
Tmem260	192.24	-0.635823	0.138937	-4.57634	4.73179e-06	5.63695e-05
Rtn4rl2	565.458	-0.7811	0.170699	-4.57588	4.74213e-06	5.64581e-05
Kctd4	366.02	-2.04489	0.446984	-4.57485	4.76567e-06	5.67036e-05
Pex5	1302.41	0.546963	0.119568	4.57448	4.77401e-06	5.67681e-05
Dele1	415.137	0.579761	0.12679	4.57259	4.81728e-06	5.72475e-05
Ogfod3	29.9735	2.0783	0.454587	4.57185	4.83436e-06	5.74154e-05
Psmb8	24.5865	2.81577	0.616459	4.56765	4.9323e-06	5.85428e-05
Flrt3	697.906	-0.771799	0.168976	-4.56751	4.93545e-06	5.85445e-05
Akr1b8	10.403	4.57461	1.00169	4.56689	4.95013e-06	5.86827e-05
Ppp1r3c	592.41	-0.906463	0.198624	-4.56371	5.02565e-06	5.95417e-05
Nudt19	729.1	-0.566108	0.1241	-4.56172	5.07355e-06	6.00726e-05
Arrdc1	125.516	0.909411	0.199414	4.56041	5.10547e-06	6.04137e-05
Adcy2	352.788	0.512693	0.11244	4.55968	5.12304e-06	6.05847e-05
Unc119b	698.271	0.606062	0.132939	4.55894	5.14114e-06	6.07618e-05
Lifr	781.194	0.844802	0.185343	4.55805	5.16305e-06	6.09836e-05
Slc39a13	322.589	0.707472	0.155231	4.55755	5.17547e-06	6.10932e-05
Cep55	31.9195	-2.05535	0.451025	-4.55707	5.18723e-06	6.11577e-05
Car3	9.33992	3.13436	0.687802	4.55707	5.18718e-06	6.11577e-05
Mcm2	180.754	-0.811183	0.178026	-4.55653	5.20047e-06	6.12394e-05
Pdxp	790.328	-0.699734	0.153563	-4.55664	5.19783e-06	6.12394e-05
Itfg2	209.259	0.864564	0.189767	4.55592	5.21579e-06	6.13827e-05
Ifnar2	89.2026	1.06216	0.23319	4.55492	5.24065e-06	6.16379e-05
Crim1	929.056	-0.691627	0.151921	-4.55256	5.29977e-06	6.22955e-05
Nt5e	45.2542	1.36784	0.300513	4.55169	5.3216e-06	6.25143e-05
Tmub2	1058.04	0.608805	0.13378	4.5508	5.34423e-06	6.27422e-05
Ccl8	5.47374	5.89015	1.29447	4.55025	5.3581e-06	6.28671e-05
Taok3	665.255	-0.481709	0.105889	-4.5492	5.38504e-06	6.3145e-05
Vps33a	883.022	-0.439968	0.0967231	-4.54873	5.39696e-06	6.32466e-05
Sox1ot	437.64	-0.719523	0.158197	-4.54828	5.40855e-06	6.33442e-05
Pfkfb4	185.164	0.849403	0.186775	4.54773	5.42282e-06	6.34732e-05
Pcdhgc3	1316.28	0.721132	0.158574	4.5476	5.42611e-06	6.34734e-05
Srp9	611.379	0.47154	0.103713	4.54657	5.45285e-06	6.37478e-05
9330133O14Rik	73.8069	-1.06397	0.234025	-4.54642	5.45674e-06	6.37549e-05
Nnat	11155.8	-0.652833	0.143625	-4.54539	5.48343e-06	6.40283e-05
Katnal1	879.174	-0.463508	0.101979	-4.54514	5.48983e-06	6.40646e-05
Rassf8	335.987	0.998511	0.219711	4.54465	5.50267e-06	6.41758e-05
C2cd4c	149.867	-1.11405	0.245156	-4.54424	5.51327e-06	6.42609e-05
Kansl3	1019.55	0.417352	0.0918626	4.54321	5.54031e-06	6.45373e-05
Hfe	120.171	2.86157	0.630098	4.54147	5.58639e-06	6.50351e-05
Baiap2	754.446	-0.863384	0.190176	-4.53993	5.62739e-06	6.54732e-05
Tifa	114.099	1.61839	0.356509	4.53955	5.63738e-06	6.55501e-05
Fdx1	96.6751	0.903221	0.199007	4.53864	5.66179e-06	6.57945e-05
Fosb	72.7239	1.79689	0.396095	4.53653	5.71876e-06	6.64169e-05
Rgs3	111.681	0.982189	0.216577	4.53506	5.75881e-06	6.68022e-05
Shisa7	1344.83	-0.590739	0.130258	-4.53513	5.75678e-06	6.68022e-05
Dhrs4	59.1061	1.30862	0.288741	4.53218	5.83792e-06	6.76795e-05
Wnk2	952.571	-0.468238	0.10332	-4.53194	5.84447e-06	6.7715e-05
Nusap1	121.544	-1.47582	0.325812	-4.52967	5.90756e-06	6.84052e-05
Srr	768.002	-0.894382	0.197481	-4.52894	5.92789e-06	6.85997e-05
Sec16b	16.0456	2.53938	0.560729	4.52871	5.93442e-06	6.86344e-05
Ap2a2	2420.78	-0.484179	0.106941	-4.52753	5.96769e-06	6.89781e-05
Irf7	19.8052	2.61754	0.57835	4.52588	6.01445e-06	6.94772e-05
Map3k8	19.3318	2.73724	0.605259	4.52243	6.1133e-06	7.05438e-05
Tuft1	29.0089	2.30275	0.509187	4.52241	6.11404e-06	7.05438e-05
R3hdm4	2044.74	-0.537652	0.118923	-4.52101	6.15441e-06	7.09674e-05
Sntb2	362.211	0.700488	0.155001	4.51926	6.20559e-06	7.15151e-05
Grm7	452.975	-0.866254	0.191712	-4.51851	6.22757e-06	7.1726e-05
Dzip1l	280.304	0.712029	0.157677	4.51575	6.30939e-06	7.26252e-05
Matk	890.771	-0.919984	0.203752	-4.5152	6.32564e-06	7.27692e-05
Rab33a	207.475	-0.960741	0.212838	-4.51395	6.36316e-06	7.31575e-05
Nrip3	2380.58	-0.719063	0.159323	-4.51326	6.38397e-06	7.33534e-05
Arhgap17	136.675	0.771867	0.171054	4.51243	6.40901e-06	7.35975e-05
Mbtps2	424.222	-0.892026	0.197742	-4.51105	6.45072e-06	7.40327e-05
Tjp2	469.421	0.743735	0.164944	4.50901	6.51308e-06	7.47043e-05
Aebp1	64.8268	1.89047	0.419324	4.50836	6.53299e-06	7.48713e-05
Pcdh15	258.195	-1.26301	0.280153	-4.50829	6.53534e-06	7.48713e-05
Rcan1	780.392	0.566328	0.125654	4.50706	6.57322e-06	7.52609e-05
Lgmn	500.756	0.808815	0.17952	4.50543	6.62378e-06	7.57951e-05
Rnf181	914.012	0.385418	0.0855594	4.50468	6.64739e-06	7.60204e-05
Psmd11	848.934	0.469819	0.104326	4.50336	6.68869e-06	7.64478e-05
Mcts1	148.965	-1.04577	0.232231	-4.50314	6.69561e-06	7.64819e-05
Meis1	52.9224	1.38614	0.30786	4.50251	6.71553e-06	7.66644e-05
Tro	2315.9	-0.414776	0.0921252	-4.50231	6.72197e-06	7.66908e-05
Ccni	4415.47	0.358075	0.0795336	4.50219	6.72574e-06	7.66908e-05
Mapk8ip2	2958.27	-0.510591	0.113449	-4.50063	6.77537e-06	7.72114e-05
Adnp2	539.131	0.449245	0.0998926	4.49728	6.88289e-06	7.83907e-05
Arhgap19	84.0879	-1.24983	0.277919	-4.49711	6.88817e-06	7.84049e-05
Cabyr	48.6091	-1.20287	0.267487	-4.49691	6.89485e-06	7.8435e-05
Ifi204	7.68505	3.91664	0.871037	4.49653	6.90719e-06	7.85294e-05
Slc23a2	2001.55	0.488652	0.108724	4.49441	6.97625e-06	7.92681e-05
Zfyve1	554.677	0.51696	0.115037	4.49387	6.99403e-06	7.94238e-05
Tyw1	169.368	0.862531	0.192002	4.49229	7.046e-06	7.99672e-05
Adamts10	285.841	0.927493	0.206488	4.49176	7.06386e-06	8.01231e-05
Lmln	223.893	-0.68264	0.151983	-4.49156	7.07031e-06	8.01495e-05
Zic2	270.19	0.94138	0.209646	4.49033	7.11137e-06	8.05679e-05
Mpi	382.783	-0.731198	0.162871	-4.48944	7.14108e-06	8.08573e-05
Mfsd11	394.012	0.582558	0.129789	4.4885	7.17253e-06	8.11661e-05
Nfkbiz	143.486	1.01343	0.225876	4.48665	7.23517e-06	8.18274e-05
Scube1	104.223	-1.08233	0.241272	-4.4859	7.26054e-06	8.20665e-05
Il3ra	43.9558	1.77554	0.395842	4.48548	7.27484e-06	8.21803e-05
Eif4a1	3390.57	-0.646987	0.144329	-4.48273	7.36958e-06	8.32022e-05
Sobp	1489.19	-0.705658	0.157427	-4.48244	7.37938e-06	8.32644e-05
Dzip1	503.56	0.709598	0.158361	4.48088	7.43374e-06	8.38291e-05
Prkdc	106.408	-1.03795	0.231748	-4.47881	7.50611e-06	8.45962e-05
Cln5	210.235	1.12576	0.251371	4.47846	7.51826e-06	8.46839e-05
Snrpn	1553.68	-0.548731	0.122536	-4.47812	7.53021e-06	8.47694e-05
Kpna2	300.845	-0.843932	0.188474	-4.47771	7.54493e-06	8.4886e-05
Tap2	79.9249	1.63975	0.366486	4.47425	7.66796e-06	8.61211e-05
Tnfrsf11b	4.87851	4.80603	1.0741	4.47449	7.65955e-06	8.61211e-05
Flot2	1566.58	-0.585825	0.130932	-4.47425	7.66802e-06	8.61211e-05
Gpr37l1	176.906	-1.53093	0.342195	-4.47384	7.6826e-06	8.61356e-05
Lonrf3	84.1424	0.931848	0.20828	4.47402	7.67632e-06	8.61356e-05
Ppil1	240.193	-0.57832	0.129265	-4.47391	7.68036e-06	8.61356e-05
Nudt18	260.172	-0.749165	0.167526	-4.47192	7.75207e-06	8.68643e-05
Speg	840.74	-0.979546	0.219059	-4.4716	7.76358e-06	8.69431e-05
Phlpp2	580.391	-0.657292	0.147056	-4.46968	7.83362e-06	8.7677e-05
Cln8	672.526	0.544585	0.121849	4.46935	7.84585e-06	8.77128e-05
Lonrf2	2722.12	-0.582416	0.130312	-4.46939	7.84434e-06	8.77128e-05
Panct2	47.4293	1.6834	0.376761	4.46807	7.8927e-06	8.81858e-05
Hdac5	1840.02	0.888776	0.19896	4.4671	7.92855e-06	8.85355e-05
Tmc6	27.7823	1.81082	0.405396	4.46679	7.94023e-06	8.86149e-05
Mstn	15.3318	-2.26568	0.507509	-4.46431	8.03264e-06	8.95948e-05
Gda	2101.59	-0.900119	0.201692	-4.46283	8.08826e-06	9.01634e-05
Lrrn2	2712.64	-0.861996	0.193168	-4.46242	8.1038e-06	9.02849e-05
Gm56878	2626.39	-0.363975	0.0815745	-4.46188	8.12447e-06	9.04114e-05
Dmpk	231.384	0.891209	0.199736	4.46194	8.12213e-06	9.04114e-05
Rab11fip4	2545.84	-0.459713	0.10304	-4.46152	8.13811e-06	9.05114e-05
Chrdl1	203.343	1.44783	0.32458	4.46062	8.17213e-06	9.08378e-05
Arhgef18	691.427	0.764124	0.171327	4.46004	8.19436e-06	9.10329e-05
Pcdhgc5	395.917	-0.762098	0.170886	-4.45968	8.20811e-06	9.11334e-05
Cyp26b1	278.628	2.08435	0.467509	4.45842	8.25642e-06	9.16175e-05
Gpr88	346.003	2.39984	0.538396	4.45738	8.29659e-06	9.20107e-05
Gm5345	24.0711	2.00223	0.449764	4.45173	8.5182e-06	9.44089e-05
Nup98	366.122	0.554267	0.124512	4.45152	8.52634e-06	9.44089e-05
Gatd1	234.783	-0.702749	0.157868	-4.4515	8.52741e-06	9.44089e-05
Hmbox1	1069.65	0.500193	0.112369	4.45136	8.53293e-06	9.44162e-05
Tbck	442.681	-0.609328	0.13698	-4.4483	8.65518e-06	9.57144e-05
Sdccag8	293.548	-0.669919	0.150644	-4.44702	8.70682e-06	9.62306e-05
Plppr1	317.143	-0.944858	0.212478	-4.44685	8.71378e-06	9.62529e-05
Cpne3	397.873	0.925844	0.208241	4.44602	8.74762e-06	9.65718e-05
Utrn	318.39	0.837425	0.188446	4.44385	8.83627e-06	9.7495e-05
Nkd2	194.871	-0.99293	0.223451	-4.44361	8.84605e-06	9.75476e-05
Ptprr	175.91	-0.861423	0.193872	-4.44325	8.86114e-06	9.76585e-05
Pcnx	1971.87	-0.38787	0.0873287	-4.44149	8.93386e-06	9.84042e-05
Rsad2	28.6124	2.38688	0.537515	4.44057	8.97196e-06	9.87678e-05
Kif2c	35.4109	-2.11736	0.477051	-4.43843	9.06173e-06	9.96995e-05
Zswim4	350.375	0.915721	0.206379	4.43708	9.11866e-06	0.000100269
Lcat	146.25	-1.32771	0.299549	-4.43236	9.3206e-06	0.000102432
Rhoc	251.633	0.942252	0.212672	4.43053	9.39996e-06	0.000103245
Cadps2	253.656	-1.17349	0.264889	-4.43012	9.41822e-06	0.000103388
9930012K11Rik	24.6724	1.98668	0.448702	4.42763	9.52753e-06	0.000104528
Parp12	108.173	1.20369	0.271885	4.42721	9.54579e-06	0.00010467
Igdcc4	1203.39	0.478609	0.108124	4.42648	9.57852e-06	0.000104916
Lcn2	46.1799	4.05533	0.916157	4.42646	9.57907e-06	0.000104916
Eif2ak3	336.647	0.720448	0.162772	4.42612	9.5944e-06	0.000105025
Dgkg	628.955	-0.62838	0.142106	-4.42191	9.78312e-06	0.00010703
Fam20a	121.649	1.46477	0.33132	4.42101	9.824e-06	0.000107417
Tmem169	471.08	-0.630226	0.14264	-4.41831	9.9477e-06	0.000108709
Gabrb1	2897.1	-0.87721	0.198578	-4.41746	9.98655e-06	0.000109072
Wdr7	1836.13	-0.480831	0.108896	-4.4155	1.00779e-05	0.000109946
Nfkbil1	126.921	1.172	0.265422	4.41559	1.00737e-05	0.000109946
Gm17809	5.53437	3.88405	0.879666	4.41537	1.00838e-05	0.000109948
Dcun1d4	1293.62	-0.645415	0.146194	-4.41479	1.01106e-05	0.000110159
Oasl2	52.8466	2.34813	0.531888	4.41471	1.01144e-05	0.000110159
Marcks	5055.04	-0.632603	0.14333	-4.41362	1.01655e-05	0.000110653
Rcn3	65.6119	1.445	0.3275	4.41223	1.0231e-05	0.000111304
Ucma	22.8724	2.47258	0.560438	4.41187	1.02483e-05	0.00011143
Ryr3	255.053	-0.830084	0.188167	-4.41143	1.02692e-05	0.000111532
Atrn	2368.02	-0.40752	0.0923777	-4.41145	1.0268e-05	0.000111532
Med12l	224.182	-0.847118	0.192057	-4.41076	1.03007e-05	0.000111811
Agap1	3137.11	-0.550727	0.12493	-4.40829	1.04188e-05	0.00011303
Arhgap27	15.9743	2.67405	0.606882	4.40622	1.0519e-05	0.000114054
Prob1	142.52	1.21944	0.276829	4.40503	1.05769e-05	0.000114618
Diras2	2825.39	-0.390487	0.0886918	-4.40274	1.06893e-05	0.000115771
Gpr153	156.99	-0.993137	0.225625	-4.40172	1.07395e-05	0.000116185
Plxnb3	94.4119	-3.56837	0.810664	-4.40179	1.07363e-05	0.000116185
Msx2	26.2138	1.75344	0.398575	4.39927	1.08615e-05	0.000117439
Myadm	1182.94	-0.561289	0.127619	-4.39815	1.09179e-05	0.000117983
Neurod1	670.402	-0.766694	0.174346	-4.39755	1.09478e-05	0.000118241
Gas1	286.547	0.794987	0.180798	4.3971	1.09706e-05	0.000118421
Hs3st5	68.7442	1.39665	0.317722	4.39583	1.1035e-05	0.000119051
Tacr3	75.7385	-1.7866	0.406566	-4.39436	1.11099e-05	0.000119792
Brinp3	381.129	0.809541	0.184232	4.39414	1.11211e-05	0.000119847
Gm37056	20.4703	-2.19777	0.500432	-4.39175	1.1244e-05	0.000121104
Cd68	64.0426	1.62378	0.369812	4.39083	1.12921e-05	0.000121555
Yipf2	156.326	0.794175	0.180884	4.39053	1.13076e-05	0.000121654
Mal2	869.845	-0.878002	0.200107	-4.38768	1.14569e-05	0.000123191
Sike1	821.818	-0.655873	0.149511	-4.38678	1.15043e-05	0.000123633
Cavin2	41.7421	1.48466	0.338517	4.38579	1.15566e-05	0.000124127
Dck	398.28	-0.564174	0.128643	-4.38558	1.15678e-05	0.000124178
Zfp827	402.606	-0.497963	0.113564	-4.38487	1.16053e-05	0.000124512
Hoxb9	5.50032	5.58754	1.27449	4.38414	1.16442e-05	0.000124861
Whamm	175.868	0.975741	0.222588	4.38363	1.1672e-05	0.000125069
Hs2st1	1706.59	0.578507	0.131973	4.38354	1.16766e-05	0.000125069
Scarf2	42.8136	2.35318	0.537192	4.38052	1.18394e-05	0.000126726
Poc1b	96.4136	0.875802	0.199935	4.38043	1.18443e-05	0.000126726
H13	1214.36	0.617638	0.141012	4.38005	1.18653e-05	0.000126881
Ccdc6	1339.5	0.432685	0.0988265	4.37823	1.19647e-05	0.000127874
Prkcz	1344.12	-0.464803	0.106179	-4.37752	1.20038e-05	0.000128221
H2ax	615.577	-0.739916	0.169032	-4.37737	1.20119e-05	0.000128237
Idi1	151.431	-1.12408	0.256827	-4.37681	1.20429e-05	0.000128498
Tspan13	2594.36	-0.496782	0.113513	-4.37643	1.20641e-05	0.000128653
Tdg	246.268	-0.592172	0.135328	-4.37583	1.20972e-05	0.000128864
Wwc1	1152.34	0.953008	0.217787	4.37587	1.20947e-05	0.000128864
Antxr2	68.9153	1.41318	0.323146	4.37319	1.22445e-05	0.000130362
Bnip5	37.6671	-1.53355	0.350947	-4.36976	1.24386e-05	0.000132356
Prr5l	21.9738	2.77566	0.635411	4.36829	1.25225e-05	0.000133176
Slc35g2	206.37	1.06156	0.24305	4.36765	1.25592e-05	0.000133493
Asl	113.482	0.900686	0.206245	4.36707	1.25922e-05	0.00013364
Dok1	71.3309	1.31419	0.300934	4.36705	1.25937e-05	0.00013364
Dyrk2	1474.98	-0.516446	0.118256	-4.3672	1.25852e-05	0.00013364
Stmn4	1618.77	-0.678102	0.155299	-4.36642	1.26302e-05	0.000133954
Atg13	662.12	0.598815	0.137229	4.36361	1.27935e-05	0.000135612
Spg20	375.083	0.604063	0.138458	4.36278	1.28419e-05	0.000136051
Cacng3	291.009	0.83538	0.191574	4.36062	1.29695e-05	0.000137328
Phf13	422.972	0.55516	0.127333	4.35992	1.30109e-05	0.000137692
Fzd5	74.693	1.10012	0.252562	4.35583	1.32566e-05	0.000140139
Otof	33.725	-1.75527	0.402968	-4.35585	1.32554e-05	0.000140139
Ccnb2	42.1739	-1.35018	0.310048	-4.35474	1.33226e-05	0.00014076
Hmgb2	129.296	-1.20468	0.276689	-4.35391	1.33731e-05	0.000141217
Smoc2	58.0299	-1.27145	0.292116	-4.35256	1.34554e-05	0.000142009
Gm49165	4.58973	4.41223	1.01393	4.35161	1.35144e-05	0.000142554
Stim1	834.216	0.597814	0.13739	4.35121	1.35389e-05	0.000142735
Ift27	135.891	0.963739	0.221602	4.34896	1.36785e-05	0.000144129
Ipo13	1283.83	0.822181	0.189066	4.34864	1.36981e-05	0.000144257
Chst1	1661.84	-0.884563	0.203506	-4.34662	1.38252e-05	0.000145268
Mast3	1697.23	-0.854134	0.196503	-4.34666	1.38223e-05	0.000145268
B230216N24Rik	47.8732	-1.60574	0.369427	-4.34656	1.38286e-05	0.000145268
Tbx2	29.0176	2.65196	0.61011	4.34668	1.38212e-05	0.000145268
Ubqln4	1401.89	0.423644	0.0974674	4.34652	1.38315e-05	0.000145268
Spata9	17.3017	-1.8534	0.426698	-4.34358	1.4018e-05	0.000147067
Tas1r3	34.2226	2.02461	0.466109	4.34364	1.40141e-05	0.000147067
Xylt1	1315.94	-0.623883	0.143696	-4.34169	1.41389e-05	0.000148256
Abcd2	581.284	1.11827	0.257672	4.33989	1.42554e-05	0.000149384
Slc1a2	18557.3	-0.78452	0.180774	-4.33979	1.42618e-05	0.000149384
Atxn10	1775.11	-0.348058	0.0802106	-4.3393	1.42935e-05	0.000149636
Trmt9b	137.276	1.05852	0.243982	4.33854	1.43434e-05	0.000150077
Dpf3	104.167	-0.870051	0.200582	-4.33763	1.4403e-05	0.000150619
Anln	113.236	-1.22442	0.282432	-4.33529	1.45569e-05	0.000152147
Astn2	423.499	0.532227	0.12283	4.33304	1.47062e-05	0.000153625
Pcdhb14	142.532	-0.970471	0.223988	-4.3327	1.47295e-05	0.000153785
Nasp	521.715	-0.917583	0.211921	-4.32983	1.49226e-05	0.000155718
Fgf2	135.354	1.40534	0.324641	4.32892	1.49845e-05	0.00015628
Adgrg1	1304.98	-0.771696	0.178313	-4.32775	1.5064e-05	0.000157024
Galnt1	645.39	0.599434	0.138516	4.32754	1.50786e-05	0.000157093
Sfxn5	1413.97	-0.697724	0.161249	-4.32699	1.5116e-05	0.000157398
Cerox1	125.328	-1.29993	0.300554	-4.32511	1.52452e-05	0.000158658
Hacd2	557.876	0.680278	0.157335	4.32377	1.53388e-05	0.000159547
Kctd13	631.053	-0.862697	0.199612	-4.32187	1.54714e-05	0.00016084
Oscp1	230.997	-0.621683	0.143899	-4.32026	1.55843e-05	0.000161926
Herpud2	839.495	0.54122	0.125316	4.31885	1.56843e-05	0.000162879
Stxbp6	692.974	1.13393	0.26259	4.31824	1.5728e-05	0.000163245
Igbp1	328.041	0.613929	0.142293	4.31455	1.59926e-05	0.000165903
Dusp16	276.256	0.635969	0.147426	4.31382	1.60454e-05	0.000166362
Trpt1	105.728	0.943598	0.218888	4.31086	1.62618e-05	0.000168516
Map3k9	397.642	0.826699	0.191921	4.30749	1.6512e-05	0.000171017
Grhl3	10.4073	2.59132	0.60221	4.30301	1.68493e-05	0.000174417
Cdk1	67.3776	-1.49064	0.346538	-4.30151	1.69635e-05	0.000175506
Faim2	880.483	-0.805606	0.187363	-4.29971	1.71021e-05	0.000176846
Gm17750	53.5544	-1.03421	0.24059	-4.29862	1.71864e-05	0.000177624
Ica1l	325.779	-0.731274	0.170313	-4.2937	1.75718e-05	0.00018151
Hspa12a	3542.93	-0.47412	0.110534	-4.28935	1.79196e-05	0.000185004
Crybg3	75.9934	0.850954	0.198418	4.2887	1.79718e-05	0.000185445
Lasp1	2010.3	0.570886	0.133129	4.28823	1.80099e-05	0.00018574
Dhfr	82.8211	-1.22749	0.286345	-4.28675	1.81305e-05	0.000186784
Itprid2	672.875	0.420088	0.0979967	4.28676	1.81299e-05	0.000186784
Epha4	2556.26	-0.722336	0.168534	-4.28601	1.81913e-05	0.000187311
Lama3	30.0152	1.93753	0.452259	4.28411	1.83473e-05	0.000188818
Tmem44	865.512	0.593987	0.138664	4.28363	1.83865e-05	0.000189121
Tmem74	392.66	-0.859787	0.20087	-4.28031	1.86636e-05	0.00019187
Ypel5	1249.18	0.769086	0.179727	4.27918	1.87581e-05	0.000192739
Fignl1	85.2897	-1.39565	0.32616	-4.27905	1.87695e-05	0.000192754
Akap1	780.975	0.482682	0.112817	4.27846	1.8819e-05	0.000193095
Hgsnat	257.073	-0.705559	0.164911	-4.27842	1.88225e-05	0.000193095
Gnpda1	269.227	0.858889	0.200829	4.27671	1.89677e-05	0.000194481
Aebp2	690.286	0.461381	0.1079	4.276	1.90279e-05	0.000194996
Nupl2	78.94	-0.823508	0.1926	-4.27573	1.90508e-05	0.000195128
Scarb2	2721.55	0.501506	0.117313	4.27493	1.91201e-05	0.000195734
Tmem18	640.785	-0.530989	0.124225	-4.2744	1.91655e-05	0.000196096
Bcas1	329.491	-3.50743	0.820717	-4.27361	1.92332e-05	0.000196685
Foxred1	408.817	-0.447382	0.104689	-4.27345	1.92472e-05	0.000196724
Purg	410.173	-0.674374	0.157878	-4.27148	1.94181e-05	0.000198367
Dgat1	325.78	0.729959	0.170919	4.2708	1.94772e-05	0.000198866
Gm42864	10.3085	-3.13801	0.734867	-4.27017	1.95323e-05	0.000199324
Ifngr2	932.58	-0.471685	0.11051	-4.26824	1.97019e-05	0.000200949
Doc2a	71.3862	-1.32786	0.311201	-4.26691	1.98203e-05	0.000202051
Gm14221	8.18743	3.54601	0.831298	4.26563	1.99336e-05	0.000203099
Gm56960	5.48508	4.32619	1.01427	4.26533	1.99608e-05	0.000203269
Shank2	1891.37	-0.530887	0.124502	-4.26408	2.00725e-05	0.0002043
Slc25a28	330.744	0.673164	0.157941	4.26211	2.02505e-05	0.000206003
Bc1	3243.49	-1.33592	0.313474	-4.26167	2.02905e-05	0.000206303
Trit1	143.315	0.614123	0.14412	4.2612	2.03334e-05	0.000206438
Tnfrsf12a	232.412	1.26021	0.295726	4.26139	2.03157e-05	0.000206438
Birc3	5.09752	4.56766	1.07193	4.26117	2.03357e-05	0.000206438
Dlg3	1893.26	-0.358312	0.08409	-4.26105	2.03471e-05	0.000206446
Rdh11	802.471	-0.678772	0.15935	-4.25964	2.0476e-05	0.000207637
Cdh18	54.7122	1.3055	0.306489	4.25953	2.04859e-05	0.000207637
Cbx6	5536.35	-0.560731	0.131653	-4.25917	2.05186e-05	0.00020786
Tusc2	693.49	-0.415261	0.097505	-4.25886	2.05469e-05	0.000208038
Ttc9	1285.8	0.41996	0.0986306	4.25791	2.06344e-05	0.000208816
Jam3	235.328	0.839911	0.197474	4.25326	2.10678e-05	0.000213091
Eif1ax	2457.65	-0.687419	0.161641	-4.25275	2.11165e-05	0.000213473
Nup62	679.533	0.672879	0.158232	4.25249	2.11407e-05	0.000213606
Atp7a	87.6807	1.27491	0.299852	4.2518	2.12056e-05	0.00021415
Gpr17	1234.97	-4.01301	0.94419	-4.25021	2.13566e-05	0.000215563
Aifm2	59.7455	1.54742	0.364122	4.24973	2.14031e-05	0.00021592
Dlgap5	22.1587	-2.35165	0.553497	-4.24873	2.14991e-05	0.000216776
Txndc5	789.571	0.514704	0.121158	4.24821	2.15489e-05	0.000217166
Dennd4c	203.004	0.806634	0.189918	4.24727	2.16396e-05	0.000217966
Psap	16643	0.524906	0.123601	4.24678	2.16863e-05	0.000218324
2810402E24Rik	31.2684	-1.48259	0.349324	-4.24417	2.19402e-05	0.000220766
Narf	864.011	-0.487123	0.114793	-4.24349	2.20072e-05	0.000221325
Grin2c	65.789	-1.33124	0.31375	-4.24298	2.20569e-05	0.00022171
Ptn	4989.61	0.798071	0.188104	4.2427	2.20843e-05	0.000221819
Ptpru	138.777	-1.22125	0.287851	-4.24264	2.20905e-05	0.000221819
Usp46	1532.13	-0.628718	0.148279	-4.24012	2.23405e-05	0.000224213
Dpp7	260.91	0.737164	0.173913	4.23868	2.24837e-05	0.000225533
Mcm3ap	437.836	-0.450102	0.106235	-4.23687	2.26653e-05	0.000227238
Hsf3	4.35915	5.56121	1.31303	4.23539	2.28154e-05	0.000228624
Acss1	329.241	-0.647324	0.15289	-4.23391	2.29661e-05	0.000229897
Ackr4	102.302	1.27967	0.302241	4.23393	2.29639e-05	0.000229897
Rfx3	1309.83	-0.978087	0.231023	-4.23371	2.29866e-05	0.000229984
Macrod2	545.965	-0.712712	0.168434	-4.2314	2.32241e-05	0.000232241
Sele	4.93958	5.74185	1.35712	4.2309	2.32754e-05	0.000232634
Peak1	949.469	0.475366	0.112385	4.22979	2.3391e-05	0.000233669
Fmn2	1205.27	0.550119	0.130132	4.22739	2.36414e-05	0.000236049
Ppp1r3b	14.9773	2.21253	0.523463	4.22672	2.37128e-05	0.00023664
Tacc1	1552.08	0.417339	0.0987499	4.22622	2.3765e-05	0.00023704
Dlx5	220.242	1.0428	0.246756	4.22603	2.37848e-05	0.000237062
Dgcr6	386.552	-0.717458	0.169774	-4.22597	2.37916e-05	0.000237062
Mindy1	342.234	0.599071	0.141802	4.22472	2.39242e-05	0.000238261
Ddt	213.183	1.26686	0.299933	4.22382	2.40194e-05	0.000239087
Spg21	321.342	0.721154	0.170752	4.22341	2.40634e-05	0.000239402
Ppfia2	1066.52	-0.826155	0.195642	-4.2228	2.41289e-05	0.000239931
Ctsa	1012.02	0.518903	0.122954	4.22032	2.43957e-05	0.00024246
Fibcd1	155.447	-1.15594	0.273957	-4.21941	2.44939e-05	0.000243311
Slc25a24	33.7375	1.66195	0.393938	4.21881	2.45592e-05	0.000243835
Csdc2	2720.86	0.538405	0.127656	4.21761	2.46907e-05	0.000245015
Rnf135	44.9103	1.41147	0.334702	4.21711	2.47456e-05	0.000245435
Cbx7	210.998	0.911677	0.216216	4.21651	2.48115e-05	0.000245963
P4hb	2470.13	0.566025	0.13425	4.2162	2.48448e-05	0.000246168
Dscaml1	697.283	-0.643349	0.152603	-4.21583	2.48866e-05	0.000246456
Trmt2b	147.485	1.04799	0.248674	4.21432	2.50532e-05	0.000247898
Gm56606	34.1942	1.56276	0.370826	4.21428	2.50577e-05	0.000247898
Il15	6.50508	4.29862	1.02036	4.21283	2.52185e-05	0.000249108
Smad5	908.023	0.680909	0.161621	4.21301	2.51989e-05	0.000249108
Sertm1	1087.54	-0.670546	0.159164	-4.21294	2.52069e-05	0.000249108
Samd4b	1498.55	0.652419	0.154974	4.20986	2.55524e-05	0.000252278
Nipsnap2	674.794	-0.443917	0.105472	-4.20887	2.56652e-05	0.000253263
Coq7	99.7424	0.895623	0.212856	4.20765	2.5804e-05	0.000254503
Fam222b	755.438	0.577445	0.137242	4.20749	2.58228e-05	0.00025456
Ssh1	484.624	0.664672	0.157985	4.20718	2.58581e-05	0.000254778
Plekha7	118.049	0.962031	0.228675	4.20698	2.58809e-05	0.000254874
Ang	8.28744	2.92021	0.694501	4.20475	2.6137e-05	0.000257266
Ldhb-ps	20.3918	1.33436	0.317371	4.2044	2.6178e-05	0.000257538
Gbp7	79.6578	1.63179	0.388155	4.20397	2.62272e-05	0.000257892
Crtc3	375.58	0.65204	0.155118	4.20351	2.62808e-05	0.000258289
Acsf2	208.645	0.801912	0.190787	4.20319	2.63183e-05	0.000258526
1700001L05Rik	52.5931	-1.96543	0.467621	-4.20304	2.63356e-05	0.000258565
Dars2	136.857	-0.856072	0.203695	-4.20272	2.63732e-05	0.000258803
Ntng2	717.895	-0.716116	0.170482	-4.20054	2.66282e-05	0.000261174
Slc9a5	200.335	0.801015	0.190736	4.1996	2.67387e-05	0.000262126
Kctd7	415.257	0.534099	0.127186	4.19936	2.67668e-05	0.000262269
Kif20a	96.1335	-1.44002	0.34297	-4.19868	2.68471e-05	0.000262923
Tnik	2183.6	-0.702043	0.16726	-4.19732	2.70097e-05	0.000264382
Pcdhb17	184.178	-0.638997	0.152248	-4.19709	2.70367e-05	0.000264513
Tenm2	1841.52	-0.568518	0.135483	-4.19624	2.71382e-05	0.000265372
Prkag1	317.538	0.675536	0.161003	4.19581	2.71901e-05	0.000265746
Dhh	20.2846	3.08456	0.735334	4.19477	2.73147e-05	0.00026683
Pnpla3	34.0544	-1.86101	0.44374	-4.19392	2.74181e-05	0.000267705
Gprc5b	1611.31	0.717067	0.171005	4.19325	2.74985e-05	0.000268356
Bsn	4491.19	-0.564734	0.134681	-4.19312	2.75148e-05	0.00026838
Bicc1	78.7141	1.07088	0.255437	4.19233	2.76104e-05	0.000269177
Mcidas	8.32271	-2.89605	0.690875	-4.19186	2.76673e-05	0.000269596
Utp14b	487.069	0.906957	0.216379	4.19152	2.77095e-05	0.000269872
Pclaf	146.074	-1.92493	0.459529	-4.18893	2.80278e-05	0.000272836
Gng10	433.06	-0.783791	0.187146	-4.18811	2.81283e-05	0.000273677
Arhgap32	1858.26	-0.419209	0.100101	-4.18784	2.81625e-05	0.000273872
Agl	736.17	0.563183	0.134523	4.18652	2.83267e-05	0.000275331
[truncated: 19,713 more rows]

## Sheet: up_enrichment
	sort_order	Library	Term	Log_p_value	fdr	hendriks_score	leading_edge
79	79	KEGG_2019_Mouse	Hepatocellular carcinoma	4.97444	0.00319249	2.53419	GSTO1,FZD7,GSTA3,TXNRD1,SHC1,CCND1,HMOX1,GSTT1,GADD45A,AXIN2,MGST1,GSTA4,BAX,FZD1,FZD2,NQO1,TRP53,TCF7,FZD10,AKT2,CDKN1A,NFE2L2,IGF1R,SMAD3,TGFBR2,GSTT3,FZD6,GSTM1,GADD45G,LEF1
39	39	GO_Cellular_Component_2023	Endoplasmic Reticulum Lumen (GO:0005788)	4.68313	0.00254263	2.5206	NOTUM,MXRA8,P3H1,PRSS23,SPP1,CP,COL11A1,VWA1,LTBP1,GPX7,ADAMTSL4,SERPING1,DNAJC3,NUCB1,B2M,ADAMTS5,TNC,TOR4A,IGFBP4,TIMP1,ESD,IGFBP3,PNPLA2,F5,LAMB2,PDGFD,COL5A1,FKBP14,PDGFC,EOGT,PLAUR,CALU,COL5A2,TSPO,TOR3A,STC2,CTSZ,IGFBP5,ITIH2,SUMF1,ERP44,QSOX1,CALR3,COL27A1,OS9,TXNDC5,FN1,DAG1,LAMC1,FMO1,LGALS1,CKAP4,COL4A6,UGGT1,RCAN1,GPX8,P4HA1,CSF1,TXNDC12,P4HB,SDC2,ADAMTSL1,COL4A5,TSPAN5,CHRDL1,CRTAP,H6…
38	38	GO_Cellular_Component_2023	Collagen-Containing Extracellular Matrix (GO:0062023)	4.63512	0.00254263	2.51412	ANXA2,LAMA2,CD151,ANXA6,HMCN1,S100A10,CSTB,FREM1,FGFR1,DST,COL11A1,VWA1,LTBP1,CTSH,LAMA4,ADAMTSL4,SERPING1,CCDC80,A2M,TNC,THBS2,GREM1,LAMA5,CTSL,LAMB2,LGALS3BP,FGF10,SPARC,ANXA11,LAMC2,CCN2,COL5A1,SERPINB9,ANGPT1,HSPG2,COL5A2,CTSF,ANXA5,CTSZ,ITIH2,FBLN1,ANXA4,ANGPTL2,CLU,ACAN,LAMA3,ANGPT2,ERBIN,CTSD,CTSB,COL27A1,PLAT,ECM1,ICAM1,FGFR2,LOXL1,FN1,DAG1,LAMC1,PSAP,LGALS1,COL4A6,ADAMTS1,AEBP1,LOXL3,PKM…
78	78	KEGG_2019_Mouse	Gastric cancer	4.10973	0.0116897	2.26628	FZD7,SHC1,FZD8,CCND1,GADD45A,AXIN2,BAX,FZD1,FZD5,FZD2,TRP53,TCF7,FZD10,AKT2,CDKN1A,CDKN2B,FGFR2,SMAD3,ERBB2,TGFBR2,CTNNA1,FZD6,BCL2,GADD45G,LEF1
77	77	KEGG_2019_Mouse	Epstein-Barr virus infection	3.82261	0.0117855	2.2246	RBPJ,TRAF5,CD44,CCND1,H2-M3,B2M,GADD45A,H2-D1,TAPBP,BCL2L11,BAX,H2-T10,NFKB1,SAP30,MAVS,TRP53,AKT2,CDKN1A,MDM2,POLK,IFNAR2,EIF2AK2,ICAM1,CASP3,TAP1,VIM,IRF9,IRF7,NFKB2,FAS,MAP2K7,PSMD11,CASP8,STAT3,RIPK1,IRAK4,TAP2,BCL2,GADD45G,MAP3K14
76	76	KEGG_2019_Mouse	Fluid shear stress and atherosclerosis	3.73036	0.0117855	2.21105	GSTO1,GSTA3,CYBA,HMOX1,GSTT1,CTSL,SQSTM1,MGST1,GSTA4,FOS,NFKB1,NQO1,TRP53,TXN1,ITGB3,AKT2,PLAT,ICAM1,NFE2L2,TNFRSF1A,MAP2K7,SELE,IL1R1,ITGAV,ITGA2B,IL1B,SDC1,GSTT3,GSTM1,SDC2,BCL2,ASS1,SDC4
75	75	KEGG_2019_Mouse	Transcriptional misregulation in cancer	3.70825	0.0117855	2.20777	NUPR1,KMT2A,DUSP6,FOXO1,AFF1,SMAD1,CD14,IGFBP3,GADD45A,DDIT3,MAX,BAX,NFKB1,MITF,TRP53,TFE3,LDB1,PLAU,ETV6,CDKN1A,MAF,MDM2,LMO2,POLK,PLAT,BIRC3,IGF1R,TGFBR2,MEIS1,NFKBIZ,JUP,GADD45G,KLF3,PML,MMP3
74	74	KEGG_2019_Mouse	Pathways in cancer	3.3007	0.0193971	2.08157	LAMA2,GSTO1,TRAF5,GSTA3,TXNRD1,HMOX1,GADD45A,CCDC6,FLT4,F2R,FGF10,AXIN2,BCL2L11,MGST1,GSTA4,LAMC2,FZD1,FZD5,MITF,NOTCH2,NQO1,FGF2,FZD10,CDKN1A,LAMA3,BMP2,BIRC3,FGFR2,ALK,LAMC1,FAS,RASGRP2,IL4RA,STAT3,ITGA2B,FGFR4,GSTT3,PIM1,FZD6,IL15,GSTM1,BCL2,COL4A5,GADD45G,PTGER4,AR,CCND1,FOXO1,ITGA3,BDKRB2,NCOA3,CRKL,BAX,LRP5,RALBP1,FGF1,MDM2,CDKN2B,GNG11,IGF1R,NFKB2,SMAD3,COL4A6,IL6RA,TGFBR2,KITL,BBC3,PML,SM…
73	73	KEGG_2019_Mouse	Cytokine-cytokine receptor interaction	3.26828	0.0193971	2.07644	CXCL5,LTBR,IL6ST,GHR,GDF6,LIFR,BMP2,IFNAR2,TNFRSF19,CCL8,TNFRSF12A,OSMR,TNFSF12,TNFRSF1A,FAS,ACKR4,IL17RA,IL1R1,CLCF1,TGFBR2,IL4RA,IFNGR1,CSF1,TNFRSF10B,IL34,IL15,IL3RA,TNFRSF11B,LIF,TNFSF18
72	72	KEGG_2019_Mouse	Focal adhesion	3.26783	0.0193971	2.07637	LAMA2,MYL12A,ITGA8,SHC1,SPP1,CCND1,LAMA4,TLN1,ITGA3,ITGA1,THBS2,TNC,FLNA,LAMB2,FLT4,VAV3,CRKL,LAMC2,ITGB5,PDGFD,VCL,PDGFC,ITGB3,VEGFC,AKT2,LAMA3,VASP,MYLK4,PARVA,FLNC,BIRC3,MYL9,FN1,IGF1R,LAMC1,ZYX,COL4A6,ERBB2,ITGA5,BCL2,COL4A5,ITGAV,LAMA5,ITGA7
71	71	KEGG_2019_Mouse	MicroRNAs in cancer	3.23659	0.0193971	2.07139	SPRY2,IRS2,SHC1,CD44,CCND1,HMOX1,EZR,TNC,IRS1,BCL2L11,CRKL,ABCC1,SLC7A1,NFKB1,TRP53,ITGB3,PLAU,CDKN1A,CYP24A1,MDM2,IGF2BP1,CYP1B1,VIM,ERBB2,STAT3,ITGA5,PIM1,SERPINB5,HMGA2,BCL2
70	70	KEGG_2019_Mouse	Small cell lung cancer	3.08779	0.0223554	2.02848	LAMA2,TRAF5,CCND1,LAMA4,ITGA3,LAMB2,GADD45A,MAX,LAMC2,BAX,NFKB1,TRP53,AKT2,CDKN1A,LAMA3,POLK,CDKN2B,BIRC3,FN1,LAMC1,COL4A6,ITGA2B,BCL2,COL4A5,GADD45G,ITGAV,LAMA5
69	69	KEGG_2019_Mouse	Signaling pathways regulating pluripotency of stem cells	2.9591	0.0250317	1.99191	FZD7,SMAD9,FZD8,IL6ST,PAX6,SMAD1,AXIN2,FZD1,FZD5,FZD2,FGF2,REST,FZD10,AKT2,LIFR,FGFR2,IGF1R,SMAD3,DLX5,MEIS1,STAT3,FGFR4,FZD6,SMAD5,LIF,OTX1
68	68	KEGG_2019_Mouse	Breast cancer	2.94004	0.0250317	1.9887	FZD7,SHC1,FZD8,CCND1,NCOA3,GADD45A,FGF10,FLT4,AXIN2,BAX,FOS,FZD5,FZD1,NOTCH2,FZD2,TRP53,FGF2,LRP5,TCF7,FZD10,AKT2,CDKN1A,POLK,IGF1R,NFKB2,JAG1,ERBB2,FZD6,GADD45G,FGFR1,LEF1
67	67	KEGG_2019_Mouse	p53 signaling pathway	2.91031	0.0250317	1.98365	GTSE1,PERP,CCND1,SESN2,IGFBP3,GADD45A,BAX,TRP53,CDKN1A,MDM2,SFN,PIDD1,SESN3,AIFM2,STEAP3,FAS,SERPINB5,BCL2,GADD45G,BBC3
66	66	KEGG_2019_Mouse	Measles	2.88594	0.0250317	1.97948	CDK6,EIF2AK3,CCND1,STAT5B,BAX,FOS,TLR4,MSN,NFKB1,MAVS,TRP53,AKT2,RACK1,STAT5A,IFNAR2,EIF2AK2,IFIH1,CASP3,IRF7,IRF9,FAS,CASP8,EIF2AK4,STAT3,IL1B,IRAK4,BCL2,OAS1B,BBC3
65	65	KEGG_2019_Mouse	Lysosome	2.86944	0.0250317	1.97665	CD63,CTSH,ABCB9,CD68,LAPTM4A,CTSL,GLA,GGA2,GAA,PLA2G15,CTSF,GBA,NPC1,PPT2,LAPTM4B,ATP6V0A2,CTSZ,HEXA,DNASE2A,NPC2,LIPA,SUMF1,SLC11A1,GUSB,CTSD,SCARB2,CTSB,ARSA,LAMP1,FUCA1,GLB1,HYAL1,PSAP,NAGA,LGMN,CTSA,M6PR,CLN5,IGF2R,LITAF,MANBA,CD164
64	64	KEGG_2019_Mouse	JAK-STAT signaling pathway	2.84179	0.0250317	1.97187	CCND1,STAT5B,PIK3CA,IL6ST,AOX3,LEPR,IL11RA1,GHR,MCL1,AOX1,SOCS3,PDGFRB,CNTFR,AKT2,CDKN1A,CTF1,LIFR,STAT5A,PDGFA,IFNAR2,IL13RA2,IL10RA,OSMR,IFNLR1,IRF9,IL13RA1,PIAS4,IL6RA,IL4RA,IFNGR1,TYK2,STAT3,PTPN11,PIM1,CRLF2,IL7,IL3RA,IL15,FHL1,LIF,BCL2,SOS2
63	63	KEGG_2019_Mouse	Apoptosis	2.80132	0.0250317	1.96481	SPTA1,EIF2AK3,CTSH,CASP12,DFFA,CTSL,GADD45A,DDIT3,PARP3,PARP4,BCL2L11,BAX,FOS,NFKB1,CTSF,TRP53,CTSZ,AKT2,CTSD,CTSB,PIDD1,BIRC3,ERN1,CASP3,TNFRSF1A,TUBA1C,FAS,LMNA,CASP8,TNFRSF10B,RIPK1,IL3RA,CFLAR,BCL2,GADD45G,BBC3,MAP3K14
62	62	KEGG_2019_Mouse	Basal cell carcinoma	2.71427	0.028397	1.93248	FZD10,SMO,CDKN1A,FZD7,AXIN2,GLI3,BMP2,GADD45G,BAX,FZD8,FZD1,FZD6,FZD2,TRP53,LEF1,TCF7,GADD45A
61	61	KEGG_2019_Mouse	Chemical carcinogenesis	2.6816	0.028397	1.92663	CYP1A1,GSTO1,GSTA3,MGST1,GSTA4,GSTT3,EPHX1,GSTM1
60	60	KEGG_2019_Mouse	TNF signaling pathway	2.66357	0.028397	1.92339	TRAF5,MLKL,BCL3,MMP3,FOS,NFKB1,CREB3L2,SOCS3,AKT2,MMP14,BIRC3,ICAM1,CASP3,TNFRSF1A,JAG1,MAP3K8,FAS,MAP2K7,SELE,CASP8,CSF1,RIPK1,IL15,CFLAR,LIF,CEBPB,MAP3K14
37	37	GO_Cellular_Component_2023	Secretory Granule Lumen (GO:0034774)	2.99271	0.0892855	1.79713	ANXA2,AGL,CSTB,LCN2,GRN,SERPING1,GSDMD,OSCAR,CTSH,ALOX5,PRDX6,B2M,A2M,TOR4A,TIMP1,EEF2,F5,DNAJC3,GLA,LGALS3BP,NHLRC3,SPARC,SPTAN1,VCL,PRKCD,MAGED2,NFKB1,CNN2,AMPD3,GSN,CAT,CTSZ,CPPED1,NPC2,CLU,VEGFC,GUSB,ERP44,PNP,QSOX1,CTSD,ARSA,ECM1,FUCA1,PRDX4,FRK,GLB1,CREG1,TXNDC5,FN1,DPP7,PSMD11,S100A11,GRP,CTSA,PKM,HEBP2,TGFB1,NRG1,JUP,STK11IP,PROS1,RARRES2
36	36	GO_Cellular_Component_2023	Cell-Substrate Junction (GO:0030055)	2.76386	0.092927	1.75441	CPNE3,LAYN,AKAP12,MYH9,DST,CD81,SPRY4,TNC,SCARF2,HSPA9,ADGRE5,FZD1,MSN,CNN2,PROCR,LASP1,FAT1,SCARB2,PARVA,ICAM1,DAG1,PEAK1,PLEC,P4HB,EFNB2,EPHA2,SLC9A5,CD151,CDC42EP1,TRIP6,ITGA3,B2M,IQGAP1,SYNPO2,DAB2,ITGB5,HSPG2,PLAUR,ENG,MMP14,FBLIM1,PDCD6IP,NEDD9,DDR2,PACSIN2,PCBP2,CTTN,HSPB1,ASAP3,ANXA6,CD44,IRF2,PVR,PGM5,EZR,PHLDB2,GNA13,BCAR3,CAT,ANXA5,PLAU,CORO1B,VASP,FLNC,VIM,NUMB,MRC2,ITGA5,CTNNA1,IGF2R…
35	35	GO_Cellular_Component_2023	Focal Adhesion (GO:0005925)	2.75573	0.092927	1.75312	CPNE3,LAYN,AKAP12,MYH9,DST,CD81,SPRY4,TNC,SCARF2,HSPA9,ADGRE5,FZD1,MSN,CNN2,PROCR,LASP1,FAT1,SCARB2,PARVA,ICAM1,DAG1,PEAK1,PLEC,P4HB,EFNB2,EPHA2,SLC9A5,CD151,CDC42EP1,TRIP6,ITGA3,B2M,IQGAP1,SYNPO2,DAB2,ITGB5,HSPG2,PLAUR,ENG,MMP14,FBLIM1,PDCD6IP,NEDD9,DDR2,PACSIN2,PCBP2,CTTN,HSPB1,ASAP3,ANXA6,CD44,IRF2,PVR,PGM5,EZR,PHLDB2,GNA13,BCAR3,CAT,ANXA5,PLAU,CORO1B,VASP,FLNC,VIM,NUMB,MRC2,ITGA5,CTNNA1,IGF2R…
19	19	GO_Biological_Process_2023	Regulation Of Angiogenesis (GO:0045765)	3.88785	0.195965	1.73882	SPRY2,FOXC1,GRN,AMOT,APELA,HMOX1,CTSH,EMP2,MINAR1,ALOX5,THBS2,KLF4,RUNX1,RHOJ,AGO2,PRKD1,SPARC,STIM1,HSPG2,SPHK1,FGF2,VEGFC,FGF1,GPNMB,ECM1,BTG1,TNFSF12,CYP1B1,HYAL1,ADAMTS1,NIBAN2,SEMA6A,ERBB2,IL1B,CEMIP2,RNH1,HIPK1,HTATIP2,HMGA2,EPHA2,NRG1,JUP,HSPB1,SASH1,PML
34	34	GO_Cellular_Component_2023	Azurophil Granule (GO:0042582)	2.6624	0.092927	1.73808	CMTM6,CPNE3,ANXA2,GRN,CD63,DNAJC3,PRDX6,CD68,VAMP8,B4GALT1,PSEN1,GLA,NHLRC3,ANXA11,MGST1,GAA,CPNE1,PRKCD,C3AR1,BST2,CPPED1,HEXA,STOM,NPC2,GUSB,VNN1,ARSA,LAMP1,FUCA1,HFE,FRK,GLB1,CREG1,TXNDC5,PSAP,DPP7,CKAP4,CTSA,VAMP1,HEBP2,STK11IP,MANBA
33	33	GO_Cellular_Component_2023	Lytic Vacuole (GO:0000323)	2.62014	0.092927	1.73115	AKR1B10,GRN,CTSH,ABCB9,LAMP2,CD68,CTSL,GLA,TPCN2,EPDR1,SNX6,GAA,FLCN,PLA2G15,RRAGD,UVRAG,CTSF,SIDT2,NPC1,PPT2,LAPTM4B,CTSZ,PLEKHM1,NPC2,HPSE,HPS1,SLC11A1,CLU,RNF167,DTX3L,CTSD,MFSD1,CTSB,TMEM192,ARSA,LAMP1,FUCA1,HYAL1,ADRB2,GLMP,RPS6KC1,PSAP,RAB7B,TMEM59,LGMN,PLAAT3,PDE1C,LRRK2,CTSA,USE1,RNF152,HYAL2,VPS18,MAN2B2,CLN5,BBC3,BCL10,CPQ,CD164
18	18	GO_Biological_Process_2023	Positive Regulation Of Apoptotic Process (GO:0043065)	3.77662	0.195965	1.72625	NUPR1,GRN,DUSP6,SEPTIN4,FOXO3,FOXO1,CTSH,GPLD1,ANO6,ADAMTSL4,SIK1,LATS2,SOD1,CTSL,IGFBP3,GADD45A,DDIT3,STK17B,MAP3K20,SQSTM1,BCL2L11,FOXL2,BAX,FLCN,REST,CLU,BMP2,CTSD,IGF2BP1,SAV1,PAWR,SFRP4,PIDD1,TNFRSF12A,BTG1,DAPK2,CYP1B1,AIFM2,FAS,LGALS1,TPD52L1,CASP8,TNFRSF10B,RIPK1,FRZB,ING4,CFLAR,TNFAIP8,BCL2,NRG1,GADD45G,PHLDA3,BCL10,PHLDA1
32	32	GO_Cellular_Component_2023	Mitochondrial Outer Membrane (GO:0005741)	2.55587	0.0938976	1.71855	RSAD2,MFN1,CPT1A,SEPTIN4,HMOX1,PINK1,ZNFX1,SFXN2,HK2,BCL2L11,BAX,SLC44A2,RAB32,MCL1,MAVS,TSPO,RAB11FIP5,HADHB,RHOD,AIFM2,MAOB,TUFM,CASP8,CYB5A,MYO19,LRRK2,RHOT2,MTARC2,KMO,LPIN1,IFI27,BCL2,FOXO3,TOMM5,DMPK
17	17	GO_Biological_Process_2023	Regulation Of Canonical Wnt Signaling Pathway (GO:0060828)	3.57151	0.195965	1.70232	BICC1,LRRK1,FZD7,NKD1,GREM1,IGFBP4,PSEN1,IGFBP2,LATS2,DDIT3,BAMBI,AXIN2,LMBR1L,GLI3,DAB2,NFKB1,KREMEN1,TPBG,PTK7,FAM53B,GPC5,BMP2,SFRP4,WLS,FGFR2,WNK1,KANK1,WWTR1,LRRK2,LGR6,SOX9,FZD6,FRMD8,FRZB,MCC,JUP,GPRC5B
16	16	GO_Biological_Process_2023	Positive Regulation Of Programmed Cell Death (GO:0043068)	3.53446	0.195965	1.69789	DUSP6,SEPTIN4,FOXO3,FOXO1,GPLD1,ANO6,ADAMTSL4,GBP2,LATS2,SOD1,IGFBP3,GADD45A,STK17B,MAP3K20,SQSTM1,BCL2L11,FOXL2,BAX,FLCN,REST,CLU,BMP2,CTSD,IGF2BP1,SAV1,PAWR,SFRP4,PIDD1,TNFRSF12A,DAPK2,CYP1B1,AIFM2,FAS,LGALS1,CASP8,LRRK2,TNFRSF10B,RIPK1,FRZB,ING4,HTATIP2,CFLAR,TNFAIP8,BCL2,NRG1,GADD45G,PHLDA3,BCL10,GBP3,PHLDA1
15	15	GO_Biological_Process_2023	Positive Regulation Of I-kappaB kinase/NF-kappaB Signaling (GO:0043123)	3.53389	0.195965	1.69782	TRAF5,RHOC,MAP3K3,LPAR1,HMOX1,RIPK2,LTBR,FLNA,PINK1,NOD1,F2R,CD74,PRKD1,GOLT1B,TRIM38,SLC44A2,SLC20A1,TICAM1,MAVS,BST2,TRIM21,TNFRSF19,TRIM62,ECM1,BIRC3,TIFA,WLS,NUP62,TNFRSF1A,LGALS1,CASP8,TRIM25,CASP1,TNFRSF10B,RIPK1,IRAK4,GJA1,CFLAR,F2RL1,BCL10,LITAF,MAP3K14,GPRC5B
31	31	GO_Cellular_Component_2023	Vacuolar Lumen (GO:0005775)	2.49732	0.0997728	1.69755	ANXA2,GPC6,GRN,DNAJC3,PRDX6,CTSL,GLA,TCN2,GAA,PRKCD,CTSF,PPT2,CPPED1,HEXA,NPC2,GPC4,GPC5,CTSD,SCARB2,FUCA1,FRK,GLB1,HYAL1,CREG1,TXNDC5,PSAP,DPP7,LGMN,CTSA,SDC1,CUBN,HEBP2,SDC2,SDC4,MAN2B2,MANBA
14	14	GO_Biological_Process_2023	Defense Response To Virus (GO:0051607)	3.51639	0.195965	1.69571	RSAD2,IFITM1,TRIM56,ISG20,IRF2,IFITM2,MLKL,GBP2,ZNFX1,TRIM26,TLR3,RNF185,RIGI,MAVS,BST2,IFITM3,NLRC5,TRIM21,RTP4,AKAP1,IGF2BP1,IFNAR2,EIF2AK2,USP18,IFIH1,IFIT1,TRIM11,IRF7,CASP1,RNF135,ISG15,IFI27,PML,BCL2,ZDHHC1,F2RL1,TRIM25,GBP7,MAP3K14
30	30	GO_Cellular_Component_2023	Basolateral Plasma Membrane (GO:0016323)	2.40621	0.11486	1.65555	ATP1B3,ANXA2,ANK1,SLC43A2,CD44,SLC2A1,CD81,ABCC4,EZR,SLC6A6,B4GALT1,NOD1,LPO,SLC40A1,SLC16A1,ABCC1,SLC7A1,PKD1,SLCO1C1,ERBIN,SLC39A8,TJP1,ATP7B,NEDD9,ATP7A,SLC3A2,SLC6A9,ERBB2,NUMB,SLC41A1,LRRK2,SLC43A3,SLC23A2,AQP9,HEPH,SLC39A14,SLC29A2,SLC4A11
29	29	GO_Cellular_Component_2023	Organelle Outer Membrane (GO:0031968)	2.37187	0.11654	1.64684	RSAD2,MFN1,CPT1A,SEPTIN4,AGPAT5,HMOX1,PINK1,PSEN1,ZNFX1,SFXN2,HK2,BCL2L11,BAX,SLC44A2,RAB32,MCL1,MAVS,TSPO,RAB11FIP5,HADHB,RHOD,AIFM2,MAOB,TUFM,CASP8,CYB5A,MYO19,LRRK2,RHOT2,MTARC2,KMO,LPIN1,IFI27,BCL2,ITPRIP,FOXO3,TOMM5,DMPK
13	13	GO_Biological_Process_2023	Negative Regulation Of Wnt Signaling Pathway (GO:0030178)	3.37539	0.230273	1.63528	NOTUM,RNF213,NKD1,GREM1,IGFBP4,IGFBP2,DDIT3,AXIN2,LMBR1L,GLI3,DAB2,TRABD2B,KREMEN1,TPBG,TSKU,WWOX,BMP2,WWTR1,SOX9,FZD6,FRMD8,CITED1,NXN,MCC
28	28	GO_Cellular_Component_2023	Intracellular Organelle Lumen (GO:0070013)	2.23966	0.148717	1.57526	CHRDL1,SPP1,COL11A1,LTBP1,VWA1,CTSH,SUCLG1,NUCB1,TNC,IGFBP4,OMD,HSPA9,IGFBP3,GSR,SPTAN1,VGF,CNN2,AMPD3,GLUD1,GPC4,ERP44,YPEL5,TRMT61B,CALR3,HOGA1,TRIT1,BTD,TXNDC5,DAG1,LAMC1,LGALS1,ACADS,P4HA1,CSF1,P4HB,FTH1,AASS,TGFB1,COL4A5,FASTKD1,ACSF2,PROS1,FSTL1,DLST,AGL,MXRA8,GPC6,DHTKD1,PDK2,CD63,COL10A1,RHBDF2,ALOX5,B2M,TOR4A,TIMP1,ESD,PDK4,SPARC,ALDH2,NFS1,OGDHL,PDGFC,GSN,HSPG2,PLAUR,HYOU1,CALU,CTSZ,ITI…
27	27	GO_Cellular_Component_2023	Specific Granule (GO:0042581)	2.17077	0.161551	1.54575	CMTM6,LCN2,CYBA,GSDMD,OSCAR,ANO6,B2M,VAMP8,ANXA11,SPTAN1,DEGS1,SLC44A2,VCL,NFKB1,CNN2,C3AR1,PLAUR,CTSZ,STOM,CLU,PLAU,ERP44,QSOX1,CTSD,DGAT1,STK10,FRK,TMC6,TMEM63A,CKAP4,ORMDL3,VAMP1,TMBIM1,MLEC,JUP,ITGAV
26	26	GO_Cellular_Component_2023	Secretory Granule Membrane (GO:0030667)	2.13661	0.161551	1.53964	CMTM6,CPNE3,CYBA,CD44,SLC18B1,CD63,ANO6,ABCC4,VAMP8,CD68,B4GALT1,PSEN1,CD14,IQGAP1,SPARC,MGST1,ADGRE5,LHFPL2,SLC44A2,GAA,CPNE1,C3AR1,BST2,PLAUR,STOM,ITGB3,CLU,SLC11A1,PLAU,VNN1,DGAT1,STK10,CD109,ANPEP,LAMP1,HFE,STBD1,PSAP,RAB31,TMEM63A,TMC6,CKAP4,CYB561,ORMDL3,ITGA2B,VAMP1,TMBIM1,MLEC,IGF2R,ITGAV,RHOG,MANBA
25	25	GO_Cellular_Component_2023	Basement Membrane (GO:0005604)	2.13313	0.161551	1.53901	LAMA2,CD151,HMCN1,DST,LAMA4,CCDC80,TNC,LAMB2,HSPG2,LAMA3,ERBIN,DAG1,LAMC1,COL4A6,COL4A1,EFEMP2,ANG,COL4A5,LAMA5
12	12	GO_Biological_Process_2023	Regulation Of Programmed Cell Death (GO:0043067)	3.09382	0.330775	1.49069	RARG,NOP53,KANK2,SEPTIN4,GAS1,OSGIN1,HS1BP3,PINK1,TM7SF3,ACER2,DFFA,BCL3,MAP3K20,BCL2L11,BAX,STK26,REST,USP36,CLU,HIP1,CTSB,BIRC3,DAPK2,NUP62,ALK,FAS,LGALS1,CRYAB,LRRK2,TNFRSF10B,SOX9,RIPK1,SGK1,HTATIP2,CITED1,BRMS1
11	11	GO_Biological_Process_2023	Regulation Of Cell Growth (GO:0001558)	3.06748	0.330775	1.48751	SIPA1,CRLF3,JADE2,MINAR1,SESN2,TNC,OSGIN1,YAP1,CDKN2A,FLCN,PRR5,ARHGEF11,BST2,SPHK1,SERTAD3,DERL2,PTCH2,MMP14,CDKN1A,RACK1,KAT7,BTG1,HYAL1,SMAD3,RASGRP2,ERBB2,PSRC1,CGRRF1,SGK1,TEAD1,HYAL2,ING4,RPS6KA1,SERTAD2,FRZB,GJA1,BCL2,NRG1,JADE1,PML
10	10	GO_Biological_Process_2023	Regulation Of I-kappaB kinase/NF-kappaB Signaling (GO:0043122)	3.0584	0.330775	1.48641	TRAF5,RHOC,MAP3K3,LPAR1,TLE1,HMOX1,RIPK2,LTBR,FLNA,PINK1,NOD1,F2R,CD74,PRKD1,GOLT1B,SQSTM1,TRIM38,CPNE1,SLC44A2,SLC20A1,TICAM1,MAVS,BST2,CARD19,RORA,TRIM21,TNFRSF19,TRIM62,SLC39A8,PIDD1,ECM1,BIRC3,TIFA,WLS,NUP62,TNFRSF1A,LGALS1,CASP8,TRIM25,IL1B,CASP1,TNFRSF10B,RIPK1,IRAK4,F2RL1,GJA1,CFLAR,HSPB1,GBP7,BCL10,LITAF,MAP3K14,GPRC5B
24	24	GO_Cellular_Component_2023	Multivesicular Body (GO:0005771)	1.97361	0.212047	1.44963	SORL1,LRRK2,CD63,CTSH,BST2,LAPTM4B,CTSL
9	9	GO_Biological_Process_2023	Negative Regulation Of Intracellular Signal Transduction (GO:1902532)	2.94659	0.36388	1.43981	CGNL1,NOP53,SORD,TLE1,DUSP6,MINAR1,NUAK1,PINK1,DUSP4,WWC1,DDIT3,TSC1,PDE3A,CPNE1,MKRN2,FLCN,DUSP1,WTIP,CARD19,PLAUR,RORA,DUSP16,RACK1,MDM2,SLC39A8,IFI35,DUSP5,ADIPOR1,SPRED2,IGF1R,DAG1,PPIF,UACA,CASP8,AJUBA,RIPK1,HYAL2,RPS6KA1,BCL2,EPHA2,PHLDA3,ARHGAP12,PIK3IP1
8	8	GO_Biological_Process_2023	Nitrogen Compound Transport (GO:0071705)	2.94607	0.36388	1.43974	CMTM6,CHMP1B,SNX18,SLC43A2,CD320,MYH9,SLC25A10,SLC5A8,ABCC4,SLC6A6,SLC19A3,TCN2,ABCC1,SLC7A1,SNX33,TXNIP,SCAMP2,SLC11A1,SLC6A8,ARRDC1,RALBP1,SLC22A5,SCARB2,SLC38A2,SLC26A11,SLC38A4,SLC3A2,ABCD4,SLC1A4,SLC23A2,CUBN,AQP9,SLC22A4,NRG1,SLC19A2,SLC29A2,SLC36A1
7	7	GO_Biological_Process_2023	Negative Regulation Of Signal Transduction (GO:0009968)	2.9268	0.36388	1.43738	SPRY2,NOTUM,PHACTR4,CHAC1,SORD,PTPN12,RITA1,NFKBIL1,KANK2,TLE1,SPRY4,TMBIM6,NKD1,IRS1,IGFBP3,GLI3,CRY1,RNF43,PRKCD,TRABD2B,APLN,GPR108,FGF2,IGFBP5,TSKU,IRAK3,ARRDC1,MMP14,WWOX,RACK1,BMP2,SFRP4,WIF1,INPPL1,KANK1,SMPDL3B,RAB7B,TRIB1,NIBAN2,SEMA6A,LGMN,SPRY1,IL1B,TULP3,TMBIM1,FRZB,SMAD5,CITED1,BCL2,NRG1,NXN,CYP26B1
23	23	GO_Cellular_Component_2023	Lysosome (GO:0005764)	1.92357	0.218528	1.43332	AKR1B10,IFITM1,CTSH,GPLD1,CD68,OMD,CD74,TLR3,SLC44A2,UVRAG,GPC4,CLU,SCARB2,ANPEP,TXNDC5,PSAP,STARD3,PLAAT3,CTSA,CUBN,RNF152,VPS18,NRG1,STK11IP,BCL10,LITAF,GPC6,CHMP1B,P2RX4,CD63,LAPTM4A,PSEN1,EPDR1,TCN2,DAB2,VASN,HSPG2,LAPTM4B,CTSZ,HEXA,NPC2,SLC11A1,GUSB,CTSD,CTSB,ARSA,GLB1,RAB7B,CFTR,CYB561,TMBIM1,HYAL2,BBC3,CPQ,SLC36A1,CD164,ANXA2,ANXA6,ABCB9,LAMP2,CTSL,TPCN2,FLCN,PRKCD,SIDT2,SLC35F6,NPC1,IFITM…
22	22	GO_Cellular_Component_2023	Lysosomal Lumen (GO:0043202)	1.92275	0.218528	1.43316	GPC6,CTSL,GLA,TCN2,CD74,GAA,CTSF,PPT2,HEXA,NPC2,GPC4,GPC5,CTSD,SCARB2,CTSB,FUCA1,GLB1,HYAL1,TXNDC5,PSAP,LGMN,CTSA,SDC1,CUBN,SDC2,SDC4,MAN2B2,MANBA
6	6	GO_Biological_Process_2023	Inflammatory Response (GO:0006954)	2.83944	0.418779	1.37415	CXCL5,CYBA,CD44,RIPK2,BDKRB2,CD14,F2R,PARP4,TLR3,ADGRE5,GGT5,FOS,TLR4,NFKB1,C3AR1,HSPG2,ADM,IRAK2,SLC11A1,VNN1,NRROS,BMP2,PTGFR,CCL8,HYAL1,TNFRSF1A,NFKB2,SELE,LOXL3,STAT3,IL1B,LTB4R2,HDAC5,PTGER4,CEBPB
21	21	GO_Cellular_Component_2023	Ficolin-1-Rich Granule Lumen (GO:1904813)	1.81707	0.266968	1.36405	AGL,PNP,PSMD11,YPEL5,CSTB,CTSD,PKM,CTSB,VCL,FTH1,AMPD3,CTSH,CAT,GLB1,ALOX5,CTSZ
5	5	GO_Biological_Process_2023	Negative Regulation Of Canonical Wnt Signaling Pathway (GO:0090090)	2.75783	0.4409	1.34353	DDIT3,WWTR1,AXIN2,LMBR1L,BMP2,DAB2,GLI3,SOX9,FZD6,FRMD8,KREMEN1,TPBG,MCC,NKD1,GREM1,IGFBP4,IGFBP2
4	4	GO_Biological_Process_2023	Defense Response To Symbiont (GO:0140546)	2.74651	0.4409	1.34215	RSAD2,IFITM1,TRIM56,ISG20,IRF2,IFITM2,MLKL,GBP2,ZNFX1,TLR3,RNF185,RIGI,MAVS,BST2,IFITM3,NLRC5,RTP4,IGF2BP1,IFNAR2,EIF2AK2,IFIH1,IFIT1,IRF7,CASP1,ISG15,IFI27,BCL2,F2RL1,GBP7,MAP3K14
20	20	GO_Cellular_Component_2023	Phagocytic Vesicle (GO:0045335)	1.7589	0.281531	1.33919	RAB22A,CYBA,B2M,VAMP8,TAPBP,PLA2G5,ANXA11,SNX3,ITGB5,ZDHHC5,RAB32,RAB11FIP5,SLC11A1,HFE,ATP7A,RAB20,TAP1,RAB31,RAB7B,TAP2,ITGAV
3	3	GO_Biological_Process_2023	Regulation Of Transforming Growth Factor Beta Receptor Signaling Pathway (GO:0017015)	2.68756	0.480948	1.29796	PEG10,SPRY2,IL17RD,ITGA3,LATS2,SPRED3,BAMBI,DAB2,VASN,FLCN,SAP30,SMAD6,SMURF1,SMAD7,ENG,BMP2,CDKN2B,CD109,SPRED2,SMAD3,CITED2,WFIKKN2,SPRY1,SUDS3,BRMS1,TGFB1,CITED1,SNX6
90	90	Syngo 2023	extracellular matrix of synaptic cleft (GO:0098965)	1.09548	0.217861	1.24576
2	2	GO_Biological_Process_2023	Cellular Response To Growth Factor Stimulus (GO:0071363)	2.55941	0.543895	1.22457	CPNE3,SPRY2,NR3C1,SHC1,SMAD9,FOXC1,PTPN12,CD44,MAPKAPK2,STAT5B,GAS1,KLF4,ZFP36,IQGAP1,FLT4,PRKD1,PDE3A,CRKL,PDE8A,SPHK1,SMAD7,WWOX,CORO1B,BMP2,ZFP36L1,ERN1,ZFP36L2,HYAL1,SMAD3,SEMA6A,TGFBR2,DLX5,ERBB2,LGMN,SOX9,HYAL2,HSPB1
1	1	GO_Biological_Process_2023	Negative Regulation Of Transforming Growth Factor Beta Receptor Signaling Pathway (GO:0030512)	2.55886	0.543895	1.2245	PEG10,SPRY2,IL17RD,LTBP1,BAMBI,VASN,SAP30,SMAD6,SMURF1,SMAD7,NRROS,BMP2,CD109,SPRED2,WFIKKN2,SPRY1,SUDS3,BRMS1,SNX6
0	0	GO_Biological_Process_2023	Positive Regulation Of Apoptotic Signaling Pathway (GO:2001235)	2.54139	0.543895	1.22241	DDIT3,WWOX,TPD52L1,NUPR1,BAX,TLR4,RIPK1,SEPTIN4,CTSH,TNFSF12,LTBR,PML,BBC3,FAS,CTSL
89	89	Syngo 2023	presynaptic endosome (GO:0098830)	0.967864	0.255741	1.17468	CTSD
59	59	GO_Molecular_Function_2023	Endopeptidase Activity (GO:0004175)	2.20129	0.714059	1.01696	CTSC,ADAM9,PAPPA,ADAMTS18,USP13,BMP1,SEC11A,CTSH,MMP11,ADAMTS5,CLPP,PSEN1,CTSL,RHBDF1,ERAP1,PSEN2,RCE1,CPNE1,SEC11C,TRABD2B,TMPRSS6,CTSF,BACE2,MMP19,CTSZ,ADAMTS8,PRSS56,USP36,ADAMTS19,ADAMTS15,PLAU,RHBDD1,MMP14,ADGRG6,ATG4B,PSMB8,USP35,CTSD,CTSB,ECEL1,PIDD1,USP18,PLAT,ECE1,CASP3,TLL2,MMP12,MMP28,ADAM17,ADAMTS1,LGMN,CASP8,KDM8,GZMM,CASP1,ADAMTS10,NLN,AFG3L2,PDIA3,KLK8,PIK3IP1,MMP3
88	88	Syngo 2023	regulation of protein catabolic process at synapse, modulating synaptic transmission (GO:0099574)	0.703056	0.352914	1.01382	MDM2
58	58	GO_Molecular_Function_2023	DNA-binding Transcription Activator Activity, RNA Polymerase II-specific (GO:0001228)	2.10281	0.714059	1.00539	RBPJ,ELK3,CREBRF,NR3C1,NFATC1,RREB1,ATF3,FOXC1,IRF2,STAT5B,FOXO1,KLF4,NFAT5,TFCP2L1,RUNX1,PLAGL1,GLIS3,ALX4,DDIT3,NFIC,FOS,FOXF2,PRRX1,MYOD1,MITF,NFKB1,GRHL3,FOSL2,TFDP2,IRX3,NFKB2,POU2F1,SMAD3,DLX5,MEIS1,STAT3,SOX9,OTX1,FOXO3,ATMIN,KLF6,LITAF,LEF1
57	57	GO_Molecular_Function_2023	Carboxylic Ester Hydrolase Activity (GO:0052689)	1.95185	0.714059	0.986837	NOTUM,LYPLA2,PAFAH2,NCEH1,LCP1,PRDX6,PNPLA2,ESD,PLA2G7,ALDH2,PNPLA7,PON3,ABHD2,PLA2G15,PON2,ABHD4,PLAAT3,PLA2G4A,ABHD5,H6PD
56	56	GO_Molecular_Function_2023	Flavin Adenine Dinucleotide Binding (GO:0050660)	1.89917	0.714059	0.98011	ILVBL,QSOX1,STEAP4,CRY1,GSR,SORD,TXNRD1,ACOX2,AOX1,AIFM2,SQOR
55	55	GO_Molecular_Function_2023	Protease Binding (GO:0002020)	1.85014	0.714059	0.973721	ANXA2,ITGB1,CSTB,RIPK2,ITGA3,ADAMTSL4,BDKRB2,LONP2,TIMP1,CD28,PINK1,STIM1,SERPINB9,ITGB3,DERL2,ECM1,PSAP,FN1,CASP1,F2RL1,CFLAR,BCL2,ITGAV,BCL10
54	54	GO_Molecular_Function_2023	Glutathione Transferase Activity (GO:0004364)	1.84467	0.714059	0.973001	GSTO1,GSTA3,MGST1,GSTA4,GSTM1
53	53	GO_Molecular_Function_2023	Phospholipase Activity (GO:0004620)	1.81104	0.714059	0.968536	NOTUM,PLCL1,PNPLA7,LYPLA2,PLBD2,PLA2G4A,GPLD1,LCP1,PRDX6,PNPLA2,ABHD4
52	52	GO_Molecular_Function_2023	Serine-Type Endopeptidase Activity (GO:0004252)	1.77205	0.714059	0.963279	RHBDD1,MMP14,SEC11C,PLAT,CTSH,MMP11,KLK8,MMP19,PRSS56,RHBDF1,MMP3,PLAU
51	51	GO_Molecular_Function_2023	Receptor Tyrosine Kinase Binding (GO:0030971)	1.69573	0.714059	0.952736	CPNE3,SQSTM1,ANGPT2,TOB1,SHC1,GAB2,HYAL2,ANGPT1,NRG1,PTPN14,IRS1
50	50	GO_Molecular_Function_2023	Transforming Growth Factor Beta Binding (GO:0050431)	1.67669	0.714059	0.95005	ENG,TGFBR2,NRROS,WFIKKN2,VASN,CD109,HYAL2,LTBP1,ITGAV,TWSG1,TSKU
49	49	GO_Molecular_Function_2023	ADP Binding (GO:0043531)	1.60273	0.714059	0.939396	MYH9,ERN1,MYO9B,TAP1,GCLC,GLUD1
48	48	GO_Molecular_Function_2023	NAD Binding (GO:0051287)	1.53247	0.714059	0.928926	PARP9,ALDH2,SORD,ZC3HAV1,NNT,HADHA,ALDH1A1,GLUD1
47	47	GO_Molecular_Function_2023	Protein Tyrosine/Serine/Threonine Phosphatase Activity (GO:0008138)	1.49913	0.714059	0.923833	DUSP4,DUSP5,DUSP6,DUSP16
46	46	GO_Molecular_Function_2023	Signaling Receptor Complex Adaptor Activity (GO:0030159)	1.48675	0.714059	0.921919	LRRK2,SHC1,NUP62,LDLRAP1,IRS1
45	45	GO_Molecular_Function_2023	Serine-Type Peptidase Activity (GO:0008236)	1.47168	0.714059	0.919574	RHBDD1,MMP14,SEC11C,PLAT,CTSH,MMP11,KLK8,MMP19,PRSS56,RHBDF1,MMP3,PLAU
44	44	GO_Molecular_Function_2023	Phosphotyrosine Residue Binding (GO:0001784)	1.46594	0.714059	0.918676	CRKL,SHC1,BCAR3,SH3BP2,LDLRAP1,IRS1
43	43	GO_Molecular_Function_2023	Phospholipase A2 Activity (GO:0004623)	1.44884	0.714059	0.915986	PLA2G5,PNPLA2,PLA2G7,PRDX6
42	42	GO_Molecular_Function_2023	Cytokine Receptor Activity (GO:0004896)	1.42968	0.714059	0.912942	IL17RD,FZD4,CD44,IL6ST,LEPR,CD74,GHR,LIFR,IFNAR2,IL10RA,IL13RA2,OSMR,GFRA2,IFNLR1,IL13RA1,ACKR4,IL17RA,IL1R1,GFRA1,IL1RAPL2,CRLF2,IL3RA
41	41	GO_Molecular_Function_2023	Oxidoreductase Activity, Acting On The CH-OH Group Of Donors, NAD Or NADP As Acceptor (GO:0016616)	1.39889	0.714059	0.907987	AKR1B10,H6PD,LDHB,DHRS11,SORD,HSD17B11,SPR,DHRS7,CBR3,DHRS3,HADHA,PGD,EHHADH,DHRS4,KDSR,DCXR,PTGR1
40	40	GO_Molecular_Function_2023	ABC-type Glutathione S-conjugate Transporter Activity (GO:0015431)	1.35898	0.714059	0.90144
87	87	Syngo 2023	synaptic cleft (GO:0043083)	0.44974	0.562124	0.78189	NPTX2,LAMA4,LAMC1,LAMA5,LAMB2
86	86	Syngo 2023	perisynaptic extracellular matrix (GO:0098966)	0.366777	0.620386	0.708953	TNC
85	85	Syngo 2023	regulation of translation at synapse, modulating synaptic transmission (GO:0099547)	0.289811	0.644728	0.654516
84	84	Syngo 2023	postsynaptic signaling pathway (GO:0098926)	0.256302	0.644728	0.634716	STAT3
83	83	Syngo 2023	translation at synapse (GO:0140241)	0.222691	0.682674	0.591781	RPL14,RPL35,RPL8,RPL17,RPS5,RPL26,RPS16,RPL12,NGDN,RPL10,RPS10,EEF2,RPL34,RPL6,RPL28,RPS14,RPL37
82	82	Syngo 2023	integral component of synaptic membrane (GO:0099699)	0.123522	0.80924	0.440696	ANO6,ITGB3
81	81	Syngo 2023	presynaptic ribosome	0.0950296	0.848109	0.38767	RPL14,RPL35,RPL8,RPL17,RPS5,RPL26,RPS16,RPL12,RPL10,RPS10,RPL34,RPL6,RPL28,RPS14,RPL37
80	80	Syngo 2023	postsynaptic ribosome	0.0837077	0.854682	0.371089	RPS3,RPS19,RPL26,RPS16,RPS17,RPL6,RPL28,RPL14,RPL35,RPS5,RPS9,RPL10,RPL34,RPS14,RPL18,RPL8,RPS10,RPL17,RPS23,RPL12,RPS21,RPL37

## Sheet: down_enrichment
	sort_order	Library	Term	Log_p_value	fdr	hendriks_score	leading_edge
99	99	Syngo 2023	synaptic vesicle cycle (GO:0099504)	4.87551	0.000759224	2.66611	RIMS2,CDK5R1,RIMS1,PACSIN1,ATP6V1G2,SYN3,SCAMP5,BSN,SLC4A8,AP2M1,CXADR,RPH3A,AP2A2,PPFIA2,PRKCG,DNAJC5,AMPH,STX1A,SV2B,STXBP1,SNCA,ERC2,DOC2A,PCLO,TBC1D24,BTBD8,AP3B2,DOC2B,NSF,SEPTIN5,SH3GL2,AP2B1,SGIP1,TMEM163,ATP6V1D,PPP3CB,ATP6V1A,NAPB,VAMP2,PPFIA3,BLOC1S6,SLC17A7,CACNA1B,AP3M2,SYT1,CPLX2,CAMK2A,UNC13A,OTOF,SYNJ1,DNAJC6,SYT11,SNAP91,KCNH1,ITSN1,SYN2,STX1B,SYP,ERC1,DMXL2,PRKCB,KCNC3,SYN1,PRKCA…
39	39	GO_Cellular_Component_2023	Postsynaptic Density (GO:0014069)	4.71463	0.00254263	2.52483	SLC8A2,CDK5R1,LRRC7,ARHGAP32,NLGN1,MAPK8IP2,RNF112,SHISA7,GRIN2C,GRIA2,GRIN2A,NSMF,PLPPR4,DLG3,NOS1,SHANK2,SYNDIG1,DLG4,GRM1,HOMER1,NSF,KALRN,KCND2,ADD2,SPOCK1,PPP1R9A,DLG2,CHRNA3,PTK2B,ATP2B2,RTN3,GRM5,RGS14,SRCIN1,DNAJC6,GPHN,SYT11,SHANK3,GRIN2B,LZTS3,GAP43,RTN1,GRIK4,GRIK3,ARHGEF9,CACNA1C,HOMER2,STRN,SHANK1,GRIA1,GRID1,FOXM1,FABP5
38	38	GO_Cellular_Component_2023	Asymmetric Synapse (GO:0032279)	4.66576	0.00254263	2.51826	SLC8A2,CDK5R1,LRRC7,ARHGAP32,NLGN1,MAPK8IP2,SLC4A8,RNF112,GRM7,SHISA7,GRIA2,GRIN2A,NSMF,NOS1,SHANK2,SYNDIG1,DLG4,HOMER1,NSF,KALRN,KCND2,ADD2,SPOCK1,SLC1A1,PPP1R9A,DLG2,CHRNA3,PTK2B,RTN3,NLGN3,RGS14,SRCIN1,DNAJC6,GPHN,SYT11,SHANK3,GRIN2B,LZTS3,GAP43,RTN1,ARHGEF9,CACNA1C,HOMER2,STRN,SHANK1,GRIA1,FOXM1,FABP5
98	98	Syngo 2023	synaptic vesicle (GO:0008021)	3.51015	0.00880438	2.21257	ATP6V1G2,SCAMP5,PTPRN2,AP2M1,AP3S2,RPH3A,AP2A2,PPFIA2,DNAJC5,STX1A,AMPH,SV2B,SNCA,SYNPR,LAMP5,DOC2A,BTBD8,DOC2B,SLC6A7,SH3GL2,AP2B1,TMEM163,ATP6V1D,ATP6V1A,VAMP2,SLC17A7,AP3M2,SYT1,SYNGR1,OTOF,SYT11,MAL2,SYN2,SYP,DMXL2,SYN1,GNG7,WDR7,MARCKSL1,PHF24,WFS1,ATP6V0C,RAB3A,RAB3C,SYN3
97	97	Syngo 2023	postsynaptic specialization (GO:0099572)	3.04178	0.0172574	2.05444	LRRC7,PACSIN1,KPNA2,ANKS1B,ALS2,CLSTN2,NLGN1,TANC2,EPHA7,SHISA7,BAIAP2,GRIA2,AGAP3,ARRB1,HNRNPH2,OPCML,PTPRZ1,PJA2,EFNB3,NOS1,DLG4,GRM1,OLFM1,ADCY1,FRMPD4,DICER1,KCND2,LRRC4C,YWHAZ,GPR158,ELFN2,VAMP2,DLG2,SYT1,PSD,CHRNA3,NR3C2,PTPRT,RGS14,LZTS3,KCNH1,ANK3,CHRNA4,GABRA4,CTNNA2,DCC,FABP5,PRRT1,ELFN1,CHRM1,CFL1,NEURL1A,CNIH2,CNKSR2,NCKAP1,LRRC4,SLC30A1,PLPPR4,NEO1,GABRA5,PAK6,KALRN,GSG1L,SNAP47,PPP1…
79	79	KEGG_2019_Mouse	Long-term potentiation	3.10439	0.0223554	2.0312	PRKACB,PRKCG,GRIN2C,GRIA2,GRIN2A,CAMK2B,CALM3,MAPK3,GRM1,ADCY1,PPP3CB,MAPK1,PPP3CA,CAMK2A,GRM5,CALM1,GRIN2B,PRKCB,CACNA1C,NRAS,PRKCA,GNAQ,PPP3R1,GRIA1
78	78	KEGG_2019_Mouse	Glutamatergic synapse	2.82239	0.0250317	1.96849	GNG3,GNG10,PRKACB,GRM7,DLGAP1,PRKCG,GNG2,GRIN2C,GRIA2,ADCY3,GRIN2A,MAPK3,SHANK2,DLG4,PRKACA,GRM1,HOMER1,GRIK2,ADCY1,GLUL,PPP3CB,SLC1A1,SLC17A7,SLC1A2,MAPK1,PPP3CA,GRM5,GRM2,SHANK3,GRIN2B,PLA2G4C,GRM4,GRIK4,PRKCB,GRIK3,CACNA1C,GNG7,HOMER2,PRKCA,SHANK1,GNAQ,PPP3R1,GNG4,GRIA1,GNB1,KCNJ3
96	96	Syngo 2023	presynaptic membrane (GO:0042734)	2.64682	0.0230098	1.94811	NCAM1,CHRM1,CDH9,ATP2B3,NAPEPLD,SLC4A8,CXADR,GRM7,PPFIA2,STX1A,STXBP1,GRIA2,ATP2B1,CNR1,KCNQ5,GRIN2A,KCNJ9,EFNB3,HTR3A,KCNJ6,GABRA5,SLC6A11,CADM3,SLC6A7,EPHA4,KCNA2,SNPH,CACNA1B,SLC1A2,SCN2A,KCTD16,KCTD12,ATP2B2,KCNC2,GRM2,SLC6A1,CNTN1,GRIN2B,KCNH1,GABBR2,KCNA4,GRIK4,HTR1A,KCNC3,STXBP5,GRIK3,MARCKS,KCNJ3,CACNA1C,KCNC4,GABBR1,CHRNA4,MARCKSL1,CTNNA2,GRIA1,EXOC3,NRXN1
95	95	Syngo 2023	presynaptic active zone (GO:0048786)	2.6178	0.0230098	1.94275	KCNMA1,RIMS2,FLOT2,ATP2B4,APP,BSN,CACNA2D1,NTNG2,GABRA2,GRM7,STX1A,CD200,STXBP1,GRIA2,ATP2B1,ERC2,CNTNAP1,PCLO,GABRB2,NAPB,SNAP47,PPFIA3,CACNA1B,GUCY1B1,SCN8A,SYT1,NR3C2,KCTD12,ATP2B2,UNC13A,SYT11,GRIN2B,STX1B,GRM4,ERC1,GABRB1,GABBR1,GRIA1,GPM6A,RIMS1,NRXN1,RIMBP2
94	94	Syngo 2023	structural constituent of synapse (GO:0098918)	2.61581	0.0230098	1.94238	RIMS2,ACTN1,BSN,TANC2,SPTBN2,PPFIA2,DLGAP1,CAMK2B,ERC2,DLG3,SHANK2,PCLO,DLG4,HOMER1,DLG2,MPP2,ACTN2,SHANK3,ACTG1,ERC1,SHANK1,ACTB,RIMS1,RIMBP2
77	77	KEGG_2019_Mouse	Circadian entrainment	2.67409	0.028397	1.92529	GNG3,GNG10,PRKACB,PRKCG,GRIN2C,GRIA2,GRIN2A,RYR2,CAMK2B,CALM3,MAPK3,KCNJ9,NOS1,KCNJ6,ADCY1,GUCY1B1,MAPK1,CAMK2A,PER3,CALM1,GRIN2B,PRKCB,RYR3,ADCYAP1R1,GNG7,CACNA1C,PRKCA,GNAQ,GNG4,GRIA1,GNB1,KCNJ3
76	76	KEGG_2019_Mouse	Synaptic vesicle cycle	2.55981	0.0285717	1.90356	ATP6V1G2,AP2M1,AP2A2,STX1A,STXBP1,SLC6A11,NSF,SLC6A7,AP2B1,ATP6V1D,ATP6V1A,SLC17A7,SLC1A1,CACNA1B,SLC1A2,VAMP2,SYT1,CPLX2,UNC13A,SLC6A1,STX1B,ATP6V0C,RAB3A,RIMS1
19	19	GO_Biological_Process_2023	Anterograde Trans-Synaptic Signaling (GO:0098916)	4.43754	0.179614	1.82082	PCDHB16,HTR4,CHRM1,BSN,NLGN1,PCDHB3,GRM7,RIT2,DLGAP1,AMPH,SCN2B,KCNIP2,GRIA2,SNCA,GRIN2A,SST,DLG3,HTR3A,DOC2A,DLG4,PCDHB9,HCRTR2,HOMER1,GABRB2,HTR6,NTSR1,GABARAP,KCND2,PCDHB14,SLC1A1,KCNMB4,CHRNA5,CACNA1B,SLC1A2,DLG2,SYT1,CHRNA3,MAPK1,PCDHB10,NLGN3,GRM2,PLP1,SLC6A1,GRIN2B,GABRB3,CBLN1,SYN2,GABBR2,GRM4,GRIK4,HTR1A,CACNB1,CNP,SYN1,CACNB2,KCNC4,HRH3,CHRNA4,GABRB1,PCDHB5,GRIA1,KCNQ2,NRXN1,NPTX1
93	93	Syngo 2023	presynaptic cytosol (GO:0099523)	2.32262	0.0387395	1.81672	ANKS1B,PRKCE,PPFIA2,PRKCG,BAIAP2,STXBP1,CALM3,NSF,SH3GL2,SYT1,CAMK2A,CALM1,PRKCB,ERC1,MARCKS,HAP1,PRKCA,MARCKSL1,GDI1,GDA
75	75	KEGG_2019_Mouse	Retrograde endocannabinoid signaling	2.24852	0.0435491	1.78562	RIMS1,GNG3,GNG10,GABRA1,NDUFS6,NAPEPLD,GABRA2,PRKACB,PRKCG,GNG2,GRIA2,CNR1,ADCY3,MAPK3,KCNJ9,KCNJ6,PRKACA,GRM1,GABRA5,ADCY1,GABRB2,SLC17A7,CACNA1B,MGLL,MAPK1,GRM5,GABRB3,PRKCB,CACNA1C,GNG7,GABRB1,FAAH,PRKCA,GNAQ,GNG4,GABRA4,GRIA1,GNB1,KCNJ3
92	92	Syngo 2023	regulation of presynaptic membrane potential (GO:0099505)	2.18163	0.0426377	1.77517	KCNMA1,GABRA2,GRIA2,GRIN2A,KCNQ5,KCNJ9,HTR3A,KCNJ6,GABRA5,GRIK2,GABRB2,KCNA2,KCNMB4,SCN2A,KCTD16,KCTD12,KCNC2,GRIN2B,KCNH1,KCNA4,GRIK4,GRIK3,GABRB1,KCNC4,GABBR1,GRIA1,KCNJ3,RIMBP2
91	91	Syngo 2023	presynapse (GO:0098793)	2.17184	0.0426377	1.77317	CDK5R1,ROGDI,DCX,PTPRN2,CRMP1,TNIK,CNRIP1,RTN4R,SPTBN2,NPY2R,DDN,AMPH,YWHAH,SEPTIN3,NECAB2,KCNJ6,SLC24A2,AP3B2,TLN2,SEPTIN5,SGIP1,KALRN,NAPB,MGLL,LINGO1,CPLX2,PTK2B,RAB6B,RTN3,SYNJ1,GAP43,CACNB1,YWHAG,FAAH,GNAQ,EPB41L1,AAK1,KIF2C,CADPS2,SEMA7A,GPM6A
37	37	GO_Cellular_Component_2023	Voltage-Gated Potassium Channel Complex (GO:0008076)	2.78124	0.092927	1.75716	KCNMA1,KCNIP3,CNTNAP2,KCNG2,KCNIP2,KCNQ5,KCNJ6,KCND2,KCNA2,DPP6,KCNMB4,KCNF1,KCNAB2,KCNC2,KCNH1,KCNA4,KCNC3,KCNV1,KCNIP4,KCNC4,KCNG1,KCNQ2,KCNB1,KCNJ3,LRRC55
36	36	GO_Cellular_Component_2023	Potassium Channel Complex (GO:0034705)	2.71253	0.092927	1.74621	KCNMA1,KCNIP3,CNTNAP2,KCNG2,KCNIP2,KCNQ5,KCNJ6,GRIK2,KCNK4,KCND2,KCNA2,DPP6,KCNMB4,KCNF1,KCNAB2,KCNC2,KCNH1,KCNA4,GRIK4,KCNC3,GRIK3,KCNV1,KCNIP4,KCNC4,KCNG1,KCNQ2,KCNB1,KCNJ3,LRRC55
90	90	Syngo 2023	postsynaptic membrane (GO:0045211)	2.0394	0.0466325	1.73298	PRRT1,SLC8A2,NCAM1,CHRM1,CDH9,CACNA2D1,TENM2,CNTN2,LRRTM1,NAPEPLD,PLXNB1,SLITRK1,GRIA2,KCNQ5,HTR3A,FLRT3,GRM1,GABRA5,SLC6A11,GRIK2,NRP1,EPHA4,NBEA,KCND2,NRGN,KCNA2,SLC1A1,SYT1,KCTD16,KCTD12,ATP2B2,SLITRK3,GRM5,GRM2,SLC6A1,CNTN1,SNAP91,GABRB3,GABBR2,SEZ6L,KCNA4,GRIK4,CADM2,KCNC3,MARCKS,CACNA1C,KCNC4,GABBR1,CTNNA2,KCNQ2,GRIA1,GRID1,ADRA2C
89	89	Syngo 2023	modification of synaptic structure (GO:0099563)	2.01361	0.0466325	1.72747	CFL1,FILIP1,STRN4,PRMT8,BAIAP2,PHACTR1,PDXP,KALRN,MYO5B,ITPKA,PTK2,CTTNBP2,RAPGEF2,WASF1,CYFIP1,ITSN1,CAMKV,ANK3,SPTB,AGAP1,MARCKS,STRN,CTNNA2
35	35	GO_Cellular_Component_2023	Dendrite (GO:0030425)	2.59514	0.092927	1.727	ALS2,CNTNAP2,NLGN1,GRM7,EPHA7,PRKCG,GRIA2,DLG4,SLC1A1,CHRNA3,RGS14,SRCIN1,DSCAM,ANK3,MAP2,EPHA6,CHRNA4,WFS1,GABRA4,EPHB3,CDK5R1,EPHA8,MAP1B,ELFN1,BRINP2,CHRM1,TUBB3,DNER,CPNE6,LAMP5,GABRA5,PPP1R9A,PTK2B,NSG2,SYT11,HTR2C,EPHA5,HTR1A,KCNC4,GSK3A,GABRA2,CALB2,NSMF,NSG1,CDKL5,KIF1A,KCNA2,CDK5,KCNC2,GPHN,SPACDR,KCNC3,HRH3,HOMER2,STRN,SLC5A7,GRIA1,KCNB1,FOXM1,SLC8A2,HTR4,KIF1B,KPNA1,BSN,GABRA1,TENM2,ST…
88	88	Syngo 2023	postsynapse (GO:0098794)	1.97999	0.0466325	1.72022	HTR4,MAP1B,KIF1B,CRMP1,FILIP1,STRN4,PRMT8,KIF17,DDN,NCKAP1,PLK2,KIFAP3,PHACTR1,NSMF,PDXP,VPS52,TSPAN7,LNX1,NECAB2,KCNJ6,SLC24A2,PRKACA,NCS1,AGAP2,SH3GL2,BCL11A,KIF1A,PPP1R1B,ADD2,MYO5B,NRGN,NAPB,ICAM5,PTK2,MYO5A,RAPGEF2,CPLX2,PTK2B,WASF1,NEDD8,CDK5,RGS14,CPSF2,SYT17,PSD3,SRCIN1,SYT11,ACTR2,APC,CYFIP1,ANK3,SPTB,CAMKV,MAP2,HPCA,DCLK1,LATS1,CACNB1,RMDN3,STRN,FAAH,DOCK4,NCDN,EPB41L1,PPP1CA,KIF2C,VEZT…
87	87	Syngo 2023	trans-synaptic signaling (GO:0099537)	1.97324	0.0466325	1.71875	TUBB2B,NCAM1,ANKS1B,CHRM1,NCAN,TENM2,CFL1,TNR,CNRIP1,NTNG2,PRKCE,GRM7,EPHA7,DLGAP1,BAIAP2,LRRC4,CNR1,MAPK3,YWHAH,PLPPR4,EFNB3,SYNPR,LAMP5,NEO1,DGKE,CDKL5,ADCY1,CBLN4,MYO5B,LRRC4C,NRGN,NRG3,CDH11,SLC1A1,CHRNA5,MGLL,SYNGAP1,PPP1R9A,CHRNA3,NR3C2,PTK2B,SYNGR1,PPP3CA,GRM5,RGS14,GRM2,SHANK3,CAMKV,CBLN1,BACE1,GRM4,HTR1A,SYP,DNM1,SLITRK5,SHANK1,FAAH,CHRNA4,PPP3R1,PTPRA,DCC,NRXN1,FABP5
18	18	GO_Biological_Process_2023	Chemical Synaptic Transmission (GO:0007268)	3.49661	0.195965	1.69332	PTPRN2,NLGN1,GRM7,RIT2,SCN2B,GRIA2,CDH8,ERC2,DLG4,KCND2,SLC1A1,PPFIA3,DLG2,SYT1,CHRNA3,PCDHB10,GRM2,CBLN1,SYN2,GRIK4,ERC1,SYN1,CACNB2,CHRNA4,KCNQ2,NPTX1,TSPOAP1,CHRM1,AMPH,KCNIP2,SNCA,PCDHB9,GABRA5,NTSR1,SLC17A7,MAPK1,GABBR2,HTR1A,KCNC4,LIN7B,PCDHB5,SYN3,RIMBP2,GABRA2,STXBP1,GRIN2A,SST,NSG1,HTR3A,HCRTR2,KCNMB4,SLC6A1,GABRB3,CACNB1,CNP,HRH3,GRIA1,NRXN1,PCDHB16,HTR4,KIF1B,BSN,PCDHB3,DLGAP1,GRIN2C,D…
74	74	KEGG_2019_Mouse	Dopaminergic synapse	2.03577	0.0630002	1.68805	KIF5C,GNG3,GNG10,PPP2R2B,PPP2R2C,PRKACB,GNAL,PRKCG,GRIA2,GRIN2A,CAMK2B,CALM3,KCNJ9,KCNJ6,PPP3CB,PPP1R1B,CACNA1B,AKT3,PPP3CA,CAMK2A,CALM1,GRIN2B,PRKCB,CACNA1C,GNG7,PRKCA,GNAQ,GNG4,GSK3A,GRIA1,GNB1,KCNJ3
73	73	KEGG_2019_Mouse	Oocyte meiosis	1.98371	0.0664909	1.66891	YWHAE,PLK1,PRKACB,CCNB1,YWHAQ,SGO1,ADCY3,CAMK2B,CALM3,YWHAH,MAPK3,CDC20,PRKACA,ADCY1,PPP3CB,CDK1,YWHAZ,RBX1,BUB1,MAPK1,PPP3CA,ITPR1,PPP2CA,CAMK2A,CCNB2,FBXO5,CALM1,MAD2L1,ESPL1,SMC1A,YWHAG,PPP2R5B,PPP3R1,PPP1CA,CDC25C,AURKA,YWHAB
86	86	Syngo 2023	synapse (GO:0045202)	1.79057	0.0659447	1.62795	ACTN1,FLOT2,YWHAE,CORO1A,GNG3,CDH9,NCAN,AP2M1,ELMOD1,CALB2,AP2A2,CPNE4,PPFIA2,USP46,HAPLN1,PTPRZ1,YWHAH,DPYSL5,TBC1D24,PURG,BCAS1,SLC6A11,RPL3,SH3GL2,AP2B1,PPP3CB,HABP4,TTYH1,NRG3,DPP6,ADGRB2,PPFIA3,CDH11,NWD2,PPP3CA,DAB1,RTN3,FKBP1A,HNRNPLL,NAPG,CNTN1,CYFIP2,DPYSL3,SLITRK5,GNG7,YWHAG,CPNE7,DMTN,PPP3R1,GNG4,WIPF3,GNB1
72	72	KEGG_2019_Mouse	Terpenoid backbone biosynthesis	1.83473	0.0880771	1.59246	MVD,FDPS,HMGCR,MVK,IDI1,ACAT2,HMGCS1,PMVK
17	17	GO_Biological_Process_2023	Modulation Of Chemical Synaptic Transmission (GO:0050804)	3.25193	0.275387	1.56834	RIMS2,SLC8A2,SYN3,APP,CLSTN2,NLGN1,MAPK8IP2,SLC4A8,GRM7,LGI1,DLGAP1,USP46,LRRC4,CLSTN1,GRIA2,PLPPR4,DLG4,GRM1,HOMER1,CDKL5,FER1L5,KCTD13,NRG3,KCNMB4,CACNA1B,SYT1,CPLX2,NPTXR,CAMK2A,PPP3CA,UNC13A,OTOF,NLGN3,GRM2,GRM5,GRM4,GRIK4,GRIK3,SYN1,MCTP1,GRIA1,GRID1,RIMS1,NPTX1
71	71	KEGG_2019_Mouse	Amphetamine addiction	1.76277	0.0962501	1.56201	PRKACB,STX1A,PRKCG,GRIN2C,GRIA2,GRIN2A,CAMK2B,CALM3,PPP3CB,PPP1R1B,PPP3CA,CAMK2A,CALM1,GRIN2B,PRKCB,CACNA1C,PRKCA,PPP3R1,GRIA1
70	70	KEGG_2019_Mouse	Olfactory transduction	1.74879	0.0975908	1.5566	SLC8A2,ARRB1,NCALD,CAMK2B,CALM3,PDE1A,GNG7,CAMK2A,CALM1,PRKACB,GNAL,GNB1
85	85	Syngo 2023	regulation of presynaptic cytosolic calcium levels (GO:0099509)	1.60986	0.0933095	1.53201	CACNA1B,ERC2,ERC1,TSPOAP1,ATP2B3,CACNB2,ADORA1,CDK5,NCS1,MARCKSL1,CACNA1E,RIMBP2,CALB2,CALB1,KCNH1,CNR1,SV2B
34	34	GO_Cellular_Component_2023	Neuron Projection (GO:0043005)	2.07983	0.173945	1.51356	ALS2,CNTNAP2,NLGN1,ADGRL3,KIF17,GRM7,CXADR,EPHA7,RIT2,PRKCG,GRIA2,RTN4RL2,DLG4,OLFM1,NELL2,VAMP2,SLC1A1,DLG2,SYT1,CHRNA3,TENM4,RTN3,RGS14,GRM2,SRCIN1,MAP9,ANK3,STMN2,DSCAM,KCNA4,MAP2,ADCYAP1R1,EPHA6,CHRNA4,WFS1,GABRA4,GPR149,RAB3A,CTNNA2,GPM6A,ROBO1,NPY5R,EPHB3,NPTX1,CDK5R1,EPHA8,DCX,MAP1B,APP,BRINP2,ELFN1,CHRM1,TUBB3,CNTN2,RTN4R,KCNN3,RPH3A,MAP7,SNCA,DNER,CPNE6,PCLO,GABRA5,MYO5A,RAPGEF2,PPP1R9A,…
84	84	Syngo 2023	postsynaptic cytosol (GO:0099524)	1.48807	0.115793	1.46676	KIF5C,VAMP2,ALDOC,CALM3,HNRNPA2B1,SYT1,HAP1,CAMK2A,HOMER1,NCS1,FUS,CALM1,FBXO45,GDA,BAIAP2,PRKCG,FABP5
83	83	Syngo 2023	presynaptic endocytic zone (GO:0098833)	1.44066	0.121552	1.44668	PACSIN1,DNAJC6,AP2M1,ITSN1,AP2B1,AMPH,SNAP91,DNM1
69	69	KEGG_2019_Mouse	Taste transduction	1.44801	0.146973	1.41472	HTR1A,SCN3A,PDE1A,CACNA1C,GABRA1,HTR3A,SCN2A,GABBR1,PRKACA,GRM1,GABRA5,GABRA4,PRKACB,GABRA2,GABBR2,GRM4
68	68	KEGG_2019_Mouse	Cholinergic synapse	1.38276	0.159793	1.383	GNG3,CHRM1,GNG10,PIK3R1,PRKACB,PRKCG,KCNQ5,CAMK2B,MAPK3,KCNJ6,ADCY1,CACNA1B,AKT3,MAPK1,CHRNA3,CAMK2A,KCNJ12,PRKCB,CACNA1C,GNG7,NRAS,PRKCA,CHRNA4,GNAQ,GNG4,KCNQ2,GNB1,KCNJ3
67	67	KEGG_2019_Mouse	GnRH signaling pathway	1.36822	0.161159	1.37775	PRKACB,ADCY3,MAP2K6,CAMK2B,CALM3,MAPK3,PRKACA,ADCY1,MAPK1,PTK2B,ITPR1,CAMK2A,CALM1,MAP2K4,PLA2G4C,PRKCB,CACNA1C,NRAS,PRKCA,ELK1,GNAQ,MAP3K4
82	82	Syngo 2023	regulation of postsynaptic membrane potential (GO:0060078)	1.29946	0.158906	1.36272	CHRM1,GABRA2,GRIN2C,GRIA2,GRIN2A,NOS1,GABRA5,GRIK2,GABRB2,KCND2,KCNA2,DPP6,CHRNA3,NR3C2,KCTD16,KCTD12,GRIN2B,GABRB3,GABRB1,KCNC4,GABBR1,CHRNA4,GABRA4,GRIA1
33	33	GO_Cellular_Component_2023	Microtubule (GO:0005874)	1.80103	0.266968	1.36103	TUBB2B,SYBU,KIF5C,MAP6D1,MAP1B,TUBB2A,TUBD1,PLK1,TUBG2,TUBB3,TUBA4A,KIF11,KIF1B,KIF20A,KIF17,CENPE,PRC1,KIF13A,KATNAL1,KIFAP3,CALM3,SPEF1,KIF15,CLASP1,AURKB,EML1,KIF1A,FGF13,CLIP1,CDK1,AURKA,KIF14,SKA1,KCNAB2,CDK5,TUBB4A,SYNJ1,CALM1,APC,DCDC2B,MATCAP1,KIF23,KIF9,KIF22,RMDN3,CLASP2,KIF2C,KIFC2,TPPP,TUBA1B,TUBA1A,CCT6A,DNM1
16	16	GO_Biological_Process_2023	Neurotransmitter Secretion (GO:0007269)	2.75868	0.4409	1.34364	RIMS2,PTPRN2,RPH3A,DNAJC5,STX1A,STXBP1,SNCA,DOC2A,PCLO,DOC2B,SNPH,VAMP2,PPFIA3,SYT1,CPLX2,OTOF,UNC13A,SYN2,GRM4,HRH3,SYN1,LIN7B,RAB3A,RIMS1,NRXN1,SYN3
66	66	KEGG_2019_Mouse	Axon guidance	1.26921	0.193807	1.31658	EPHA8,PDK1,CFL1,NTNG2,PIK3R1,SEMA5B,PLXNB1,SLIT1,LRRC4,CAMK2B,MAPK3,DPYSL5,EFNB3,UNC5C,EFNA3,NEO1,NRP1,EPHA4,PAK6,PPP3CB,PLXNA4,PTK2,SEMA4A,MAPK1,PPP3CA,CAMK2A,EFNA2,PRKCZ,WNT4,BMP7,PLXNB3,EPHA5,UNC5A,EPHA6,NRAS,PRKCA,PPP3R1,SEMA7A,MYL12B,ROBO1,BMPR1B,SEMA4F
81	81	Syngo 2023	regulation of postsynaptic membrane neurotransmitter receptor levels (GO:0099072)	1.20431	0.17835	1.31557	YWHAE,FLOT2,PACSIN1,TNIK,C1QL2,AP2M1,LGI1,USP46,SST,DLG3,OLFM1,AP2B1,KALRN,NBEA,GSG1L,SNAP47,VAMP2,DLG2,NPTXR,CAMK2A,NSG2,SYNJ1,SYT17,GPHN,PRKCZ,HAP1,NCDN,EPB41L1,FRRS1L,KIF2C,CNIH3,GRID1,SYNE1,NPTX1
80	80	Syngo 2023	postsynaptic cytoskeleton (GO:0099571)	1.20357	0.17835	1.31537	ITPKA,ACTN1,CTTNBP2,MYO5A,ACTG1,MARCKS,PPP1R9A,FILIP1,KPTN,ACTB,SPTBN2,ACTN2,ITSN1,MYO5B,SYNE1
65	65	KEGG_2019_Mouse	Spliceosome	1.2567	0.193807	1.31332	PPIL1,LSM8,NCBP1,SRSF2,PRPF8,DDX42,SNRPC,USP39,TCERG1,SNRNP40,SRSF7,DDX46,HNRNPK,WBP11,RBM22,PRPF19,RBM25,SRSF1,PQBP1,CRNKL1,PRPF38A,RBM8A,HNRNPC,HNRNPA1,PRPF40A,RBMXL1,HNRNPU,HNRNPA3,SRSF5,HSPA2,SF3B1,LSM6,SRSF3,THOC3,SRSF6,HSPA8,THOC1,PLRG1,SNRPD3,THOC2,CDC40,TXNL4A,PRPF31,PHF5A,SNRNP200,DDX5,HSPA1A,SNU13,SRSF9,SNRPB2,SNRPA,SNRNP27,SNRPD1,ZMAT2,PRPF40B,TRA2B,SNRPF
32	32	GO_Cellular_Component_2023	Chromosome (GO:0005694)	1.67561	0.298878	1.30716	CHAMP1,NOL7,BRME1,L3MBTL1,BYSL,ETV4,NCAPG,NCAPD2,EMX1,CENPE,MDC1,PPP1R7,LIG4,SHLD1,PUM3,HNRNPU,CENPB,PDS5B,FIGNL1,FANCD2,BOP1,SHLD2,BRCA1,TOPBP1,RRP1,RPF2,HMGB1,MKI67,BIRC5,NOL8,MYCL,HMGB2,FTSJ3,IK,CDCA2,RAD51,TOP2A,SETX,RAD51AP1,RECQL,SMC1A,EXOSC9,SMARCE1,SHOC1,SMC2,CTCF,HP1BP3,RHNO1,ESCO2,ELL3,CDCA5,FANCE,UTP6,UVSSA,TRIP13,SETD7,TRAPPC13,MACROH2A1,MLH1,BLM
64	64	KEGG_2019_Mouse	Insulin secretion	1.19699	0.207866	1.28337	KCNMA1,KCNN3,PRKACB,STX1A,PRKCG,RYR2,CAMK2B,PCLO,ADCY1,CCK,KCNMB4,VAMP2,CAMK2A,GCK,PRKCB,ADCYAP1R1,CACNA1C,PRKCA,GNAQ,RAB3A,ATP1B1
63	63	KEGG_2019_Mouse	Serotonergic synapse	1.16833	0.214166	1.26951	HTR4,APP,GNG3,GNG10,PRKACB,PRKCG,GNG2,MAPK3,KCNJ9,HTR3A,KCNJ6,PRKACA,GABRB2,HTR6,KCND2,CACNA1B,MAPK1,HTR2C,GABRB3,PLA2G4C,HTR1A,PRKCB,CACNA1C,GNG7,NRAS,PRKCA,GABRB1,GNAQ,GNG4,GNB1,KCNJ3
15	15	GO_Biological_Process_2023	Signal Release From Synapse (GO:0099643)	2.6355	0.517556	1.25797	PTPRN2,DNAJC5,STX1A,STXBP1,SNCA,PCLO,SNPH,VAMP2,PPFIA3,SYT1,CPLX2,OTOF,UNC13A,SYN2,GRM4,HRH3,SYN1,LIN7B,RAB3A,RIMS1,NRXN1,SYN3
62	62	KEGG_2019_Mouse	Calcium signaling pathway	1.13384	0.216835	1.25749	SLC8A2,ATP2B4,HTR4,CHRM1,TRHR,ATP2B3,STIM2,PRKACB,GNAL,PRKCG,GRIN2C,ATP2B1,GRIN2A,RYR2,CAMK2B,CALM3,NOS1,GRM1,PDGFRA,ADCY1,HTR6,NTSR1,PPP3CB,OXTR,ITPKA,CACNA1B,PDE1A,PTK2B,CAMK2A,ATP2B2,PPP3CA,GRM5,CALM1,MCU,TACR3,PHKG1,PRKCB,RYR3,CACNA1C,PRKCA,GNAQ,PPP3R1
61	61	KEGG_2019_Mouse	GABAergic synapse	1.11986	0.217469	1.253	GNG3,GNG10,GABRA1,GABRA2,PRKACB,PRKCG,GNG2,ADCY3,KCNJ6,PRKACA,GABRA5,SLC6A11,NSF,ADCY1,GABRB2,GLUL,GABARAP,CACNA1B,SLC6A1,GPHN,GABRB3,GABBR2,PRKCB,CACNA1C,GNG7,GABRB1,HAP1,PRKCA,GABBR1,GNG4,GABRA4,GNB1
60	60	KEGG_2019_Mouse	Neuroactive ligand-receptor interaction	1.08819	0.223349	1.23857	HTR4,CHRM1,TRHR,MAS1,THRA,NPY2R,GABRA2,GRM7,NTSR2,GRIN2C,GRIA2,CNR1,GRIN2A,SST,GRM1,HCRTR2,GABRA5,GRIK2,GABRB2,OPRL1,HTR6,MC5R,NTSR1,TAC2,BRS3,OXTR,CCK,CHRNA5,CHRNA3,P2RY6,GRM5,GRM2,SSTR3,SSTR1,GRIN2B,HTR2C,GABRB3,GABBR2,TACR3,GRM4,GRIK4,HTR1A,RXFP3,GRIK3,ADCYAP1R1,HRH3,GABRB1,GABBR1,CHRNA4,MCHR1,VIP,GABRA4,GRIA1,GRID1,KISS1R,NPY5R,ADRA2C
14	14	GO_Biological_Process_2023	Axon Development (GO:0061564)	2.54451	0.543895	1.22278	CDK5R1,MAP1B,APP,ATL1,NEUROD2,SHTN1,NTNG2,DSCAML1,GRM7,SLITRK1,BAIAP2,RTN4RL1,PLPPR4,RTN4RL2,OLIG2,KLF7,GPM6B,NREP,DHFR,BHLHE22,ARHGAP35,CAMSAP2,CCK,NEUROD6,SLITRK3,CDK5,PLP1,SLITRK6,ANK3,GAP43,NEUROD1,SLITRK5,NEUROG2,RAB3A,CTNNA2,DCC,APLP1,EPHB3,S100B
31	31	GO_Cellular_Component_2023	Postsynaptic Specialization Membrane (GO:0099634)	1.51457	0.367518	1.21611	NLGN1,LRRTM2,LRRTM1,GRIN2C,GRIA2,GRIN2A,DLG3,PLPPR4,SYNDIG1,DLG4,GRM1,GRIK2,DLG2,SLITRK3,GRM5,GRIN2B,GRIK4,GRIK3,GRIA1,GRID1
30	30	GO_Cellular_Component_2023	Spindle (GO:0005819)	1.50147	0.367518	1.21347	TUBB2B,CKAP2L,ATAT1,TUBB2A,TUBG2,PLK1,TUBB3,KIF11,KIF20A,CENPF,NUSAP1,CENPE,PRC1,CDC7,KATNAL1,KIFAP3,DLGAP5,CALM3,HNRNPU,CDC20,SPAG5,AURKB,TTK,CLASP1,DYNLL1,EML1,HSPA2,RACGAP1,HMMR,BUB1B,MAK,TACC3,CDK1,AURKA,MAPK1,SKA1,HASPIN,TPX2,TUBB4A,RGS14,FBXO5,CALM1,NCOR1,MAP9,ESPL1,INCENP,KIF23,KIF22,NIN,RMDN3,CLASP2,CSNK1A1,KNSTRN,KIF2C,KIFC2,TBCK,CBX3,PKP4,TPPP,PHLPP2
29	29	GO_Cellular_Component_2023	Condensed Chromosome (GO:0000793)	1.4974	0.367518	1.21265	CHAMP1,CENPA,NCAPG2,SMC4,L3MBTL1,CHMP1A,NCAPG,NCAPD2,CENPE,SGO1,KIFAP3,TUBG1,LIG4,NSMCE3,FANCD2,NOL6,NIFK,HMGB1,MKI67,SMC5,HMGB2,SUV39H1,SLF1,RAD51,NCAPH2,NCAPH,SMC1A,CTCF,SETMAR,SHOC1,SMC2,RCC1,CBX3
28	28	GO_Cellular_Component_2023	Glutamatergic Synapse (GO:0098978)	1.46402	0.386708	1.1902	ACTN1,BSN,ATP2B3,NLGN1,SLC4A8,DLGAP1,SLITRK1,SHISA7,LRRC4,PCLO,CDKL5,SH3GL2,YWHAZ,NRG3,NELL2,CTTNBP2,NPTXR,ATP2B2,NLGN3,SRCIN1,CBLN1,SPTB,CADPS2,ACTB,LRFN5,NPTX1
13	13	GO_Biological_Process_2023	Regulation Of Neuronal Synaptic Plasticity (GO:0048168)	2.48041	0.581182	1.18049	SLC8A2,GRIN2A,CAMK2B,APP,NSMF,PPFIA3,SYP,SYNGR1,DLG4,CAMK2A,NCDN,MCTP1,RAB3A,GRIK2,GRIN2B,SHISA7,GRIN2C,SLC4A10
27	27	GO_Cellular_Component_2023	GABA-ergic Synapse (GO:0098982)	1.40366	0.40378	1.16412	BSN,ATP2B3,PCLO,NLGN1,LRRTM2,LRRTM1,ATP2B2,NLGN3,SLITRK3,CBLN4,MDGA1,SLITRK1,LRFN5
12	12	GO_Biological_Process_2023	Neuron Projection Development (GO:0031175)	2.38273	0.591383	1.15921	CDK5R1,EPHA8,PACSIN1,MAP1B,APP,OMG,NLGN1,NEUROD2,SHTN1,TNIK,GRM7,LGI1,PLXNB1,NCKAP1,NBL1,TAOK3,CNTNAP1,FLRT3,DLG4,TBC1D24,GPRIN1,OLIG2,STMN3,IFT88,EPHA4,GPM6B,SH3GL2,BHLHE22,DICER1,BLOC1S6,RAPGEF2,NEUROD6,HMGB1,PPP1R9A,ATXN10,RAB6B,STMN4,PLP1,GAS7,STMN2,NEUROD1,BMP7,MAP2,UNC5A,DCLK1,SHANK1,NCDN,HDGFL3,GPM6A,NYAP2,DOCK10,STMN1
26	26	GO_Cellular_Component_2023	Synaptic Vesicle Membrane (GO:0030672)	1.36103	0.40378	1.15518	SYN3,PTPRN2,GABRA2,RPH3A,SYNPR,DOC2A,SYNDIG1,FER1L5,TMEM163,SLC17A7,VAMP2,SYT1,SYNGR1,OTOF,UNC13A,SYN2,SYP,SYN1,MCTP1,BORCS5,SV2B
25	25	GO_Cellular_Component_2023	Cation Channel Complex (GO:0034703)	1.34986	0.40378	1.1528	RYR2,UNC80,CALM3,RYR3,HTR3A,SCN2A,PRKACA,TRPM2,TRPC4,CALM1,KCNK4,FKBP1B,MCU,KCNIP2
24	24	GO_Cellular_Component_2023	Ionotropic Glutamate Receptor Complex (GO:0008328)	1.3435	0.40378	1.15144	GRIN2A,GRIK4,GRIK3,DLG4,PTK2B,GRIK2,CNIH3,GRIA1,GRIN2B,SHISA7,GRIN2C,GRIA2
23	23	GO_Cellular_Component_2023	Exocytic Vesicle Membrane (GO:0099501)	1.33735	0.40378	1.15012	SYN3,PTPRN2,GABRA2,RPH3A,SYNPR,SYNDIG1,FER1L5,TMEM163,SLC17A7,VAMP2,SYT1,SYNGR1,OTOF,UNC13A,SYN2,SYP,SYN1,MCTP1,BORCS5,SV2B
22	22	GO_Cellular_Component_2023	Calcium Channel Complex (GO:0034704)	1.28989	0.433087	1.11709	RYR2,SCN3A,CACNA1B,CALM3,RYR3,CACNB1,CACNA1C,CACNA2D1,SCN8A,SCN2A,CACNB2,PRKACA,TRPC4,CALM1,PDE4B,MCU,FKBP1B,CACNA1I
11	11	GO_Biological_Process_2023	Plasma Membrane Bounded Cell Projection Organization (GO:0120036)	2.31249	0.633634	1.11077	CDK5R1,EPHA8,MAP1B,APP,CNTNAP2,NLGN1,L1CAM,LIMA1,LGI1,KIFAP3,PQBP1,CAMSAP1,FLRT3,MNS1,TBC1D24,SNAPIN,GPRIN1,GPRIN3,STMN3,ARMC2,CCDC32,SH3GL2,BLOC1S6,RAPGEF2,FRY,HMGB1,PPP1R9A,ATXN10,CARMIL1,RAB6B,GSK3B,CDK5,STMN4,CYFIP1,STMN2,CEP78,MAP2,UNC5A,NCDN,PPP1R9B,HDGFL3,UHMK1,GPM6A,STMN1
21	21	GO_Cellular_Component_2023	Postsynaptic Density Membrane (GO:0098839)	1.26101	0.44415	1.10232	GRIN2A,GRIK4,GRIK3,PLPPR4,DLG3,DLG2,SYNDIG1,DLG4,GRM1,GRM5,GRIK2,GRIA1,GRID1,GRIN2B,GRIN2C,GRIA2
20	20	GO_Cellular_Component_2023	Voltage-Gated Calcium Channel Complex (GO:0005891)	1.25457	0.44415	1.10091	SCN3A,CACNA1B,CACNB1,CACNA1C,SCN8A,CACNA2D1,SCN2A,CACNB2,HSPA2,PDE4B,CACNA1I
10	10	GO_Biological_Process_2023	Neuron Development (GO:0048666)	2.24816	0.65559	1.08177	CDK5R1,EPHA8,MAP1B,APP,TENM2,NLGN1,ASCL1,LGI1,MYT1L,FLRT3,TBC1D24,GPRIN1,STMN3,SH3GL2,BLOC1S6,RAPGEF2,HMGB1,ATXN10,PPP1R9A,TENM4,RAB6B,STMN4,ETV1,STMN2,EPHA5,MAP2,UNC5A,NCDN,HDGFL3,GPM6A,STMN1
9	9	GO_Biological_Process_2023	Synaptic Vesicle Exocytosis (GO:0016079)	2.16048	0.65559	1.07106	RIMS2,SNCA,SNAP47,VAMP2,SYT1,PCLO,CPLX2,OTOF,UNC13A,DOC2B,RAB3A,SYT11,DNAJC5,STX1A,RIMS1,STX1B,SNPH
8	8	GO_Biological_Process_2023	Glutamate Receptor Signaling Pathway (GO:0007215)	2.13311	0.65559	1.06766	GRIN2A,CDK5R1,GRIK4,GRIK3,HOMER2,PTK2B,GNAQ,GRM1,HOMER1,GRM5,GRM2,GRM7,GRIN2B,KCNB1,GRIN2C,GRM4,GRIA2
7	7	GO_Biological_Process_2023	Microtubule Cytoskeleton Organization Involved In Mitosis (GO:1902850)	2.06486	0.65559	1.05901	TUBG2,PLK1,KIF11,NUSAP1,CENPE,CCNB1,PLK2,CDCA8,DLGAP5,CLASP1,AURKB,TTK,EML1,STIL,CDK1,TACC3,BIRC5,NDC80,ESPL1,NUF2,DCTN2,CLASP2,INCENP,STMN1
6	6	GO_Biological_Process_2023	Synaptic Vesicle Cycle (GO:0099504)	2.03291	0.65559	1.05489	SNCA,SLC17A7,VAMP2,AP3M2,SYNDIG1,PCLO,NLGN1,CPLX2,OTOF,RAB3A,AP3S2,DNAJC5,STX1A,RIMS1
5	5	GO_Biological_Process_2023	Positive Regulation Of Synaptic Transmission (GO:0050806)	1.9391	0.65559	1.04251	RIMS2,SLC8A2,APP,CLSTN2,NLGN1,LGI1,SHISA7,PLK2,CLSTN1,GRIN2C,GRIN2A,SHANK2,TSHZ3,SLC24A2,DLG4,GRIK2,KCTD13,VAMP2,FLOT1,SYT1,PTK2B,NLGN3,RGS14,PRKCZ,GRIN2B,SHANK3,STX1B,CACNG4,NALCN,FOXM1,RIMS1,NRXN1
4	4	GO_Biological_Process_2023	Modulation Of Excitatory Postsynaptic Potential (GO:0098815)	1.88286	0.65559	1.03486	RIMS2,SLC8A2,GRIN2A,NRXN1,SHANK1,SHANK3,STX1B,NLGN1,DLG4,PTK2B,NLGN3,PRKCZ,GRIN2B,RIMS1,CBLN1,GRIN2C,CUX2
3	3	GO_Biological_Process_2023	Positive Regulation Of Excitatory Postsynaptic Potential (GO:2000463)	1.87764	0.65559	1.03414	RIMS2,GRIN2A,NRXN1,SHANK1,SHANK3,NLGN1,DLG4,PTK2B,NLGN3,PRKCZ,GRIN2B,RIMS1,STX1B,GRIN2C,CUX2
2	2	GO_Biological_Process_2023	Negative Regulation Of Microtubule Polymerization Or Depolymerization (GO:0031111)	1.7448	0.65559	1.01535	SNCA,BMERB1,CAMSAP2,MAP2,SPEF1,CLASP2,CLASP1,CLIP3,TPX2,TUBB4A,HDGFL3,FGF13,STMN2,NAV3,STMN1
1	1	GO_Biological_Process_2023	Long-Term Synaptic Potentiation (GO:0060291)	1.74317	0.65559	1.01511	SLC8A2,GRIN2A,VAMP2,SHANK2,SLC24A2,PTK2B,RGS14,PRKCZ,GRIN2B,FOXM1,GRIN2C
0	0	GO_Biological_Process_2023	Regulation Of Neurotransmitter Secretion (GO:0046928)	1.73168	0.65559	1.01343	RIMS2,KCNMB4,PREPL,SLC30A1,SYN1,CPLX2,CHRNA3,CAMK2A,OTOF,MCTP1,SEPTIN5,SYT11,FER1L5,RIMS1,STX1B
59	59	GO_Molecular_Function_2023	Potassium Channel Activity (GO:0005267)	1.98112	0.714059	0.990516	KCNMA1,KCNG2,KCNQ5,GRIK2,KCNK4,KCND2,KCNA2,KCNMB4,KCNF1,KCNC2,KCNK10,KCNA4,GRIK4,KCNC3,GRIK3,KCNV1,KCNC4,KCNQ2,KCNG1,LRRC55
58	58	GO_Molecular_Function_2023	Voltage-Gated Potassium Channel Activity (GO:0005249)	1.6895	0.714059	0.951861	KCNMA1,KCNG2,KCNN3,KCNIP2,KCNQ5,KCNJ9,KCNJ6,KCND2,KCNA2,KCNF1,KCNC2,KCNJ12,KCNH1,KCNA4,KCNC3,KCNV1,KCNC4,KCNG1,KCNQ2,KCNB1,KCNJ3,LRRC55
57	57	GO_Molecular_Function_2023	Voltage-Gated Monoatomic Ion Channel Activity (GO:0005244)	1.566	0.714059	0.933967	GRIN2A,PTK2B,GRIN2B,KCND2,GRIN2C
56	56	GO_Molecular_Function_2023	Tubulin Binding (GO:0015631)	1.38624	0.714059	0.905927	KIF5C,CDK5R1,DCX,MAP1B,MTUS2,MAP6D1,SPC24,PLK1,STMN1,KIF1B,KIF20A,KIF17,NUSAP1,CENPE,PRC1,KIF13A,TPGS1,SNCA,DLGAP5,DYNC1I1,SPEF1,KIF15,UNC5C,CLASP1,SPAG5,STMN3,EML1,RACGAP1,REEP1,KIF1A,SGIP1,CLIP1,FGF13,BRCA1,GABARAP,KIF14,BIRC5,MAPRE2,SKA1,CLIP3,CDK5,STMN4,RGS14,CCDC88B,APC,DNAL1,MAP9,STMN2,EML6,AGTPBP1,KIF23,KIF9,MAP2,KIF22,NCALD,RMDN3,CLASP2,GAS2L3,KIF18B,KIF2C,HDGFL3,KIFC2,WIPF3,TPPP,NAV3,BRC…
55	55	GO_Molecular_Function_2023	Calmodulin-Dependent Protein Kinase Activity (GO:0004683)	1.36672	0.714059	0.90272	CAMK2B,PNCK,CAMK2A,PTK2B,CAMKK1,CAMKV
54	54	GO_Molecular_Function_2023	Ligand-Gated Monoatomic Ion Channel Activity (GO:0015276)	1.36202	0.714059	0.901944	GRIK4,CHRNA5,GABRB1,CHRNA3,CHRNA4,GABRA5,GABRA2,GRIA1,GRIN2B
53	53	GO_Molecular_Function_2023	Transmitter-Gated Monoatomic Ion Channel Activity Involved In Regulation Of Postsynaptic Membrane Potential (GO:1904315)	1.35831	0.714059	0.901329	GRIN2A,CHRNA5,GRIK4,GRIK3,CHRNA3,CHRNA4,GRIK2,GABRA2,GRIA1,GRIN2B,GRID1,GRIN2C,GRIA2
52	52	GO_Molecular_Function_2023	Microtubule Binding (GO:0008017)	1.34452	0.714059	0.899032	KIF5C,DCX,MAP1B,MTUS2,MAP6D1,SPC24,PLK1,KIF1B,KIF20A,KIF17,NUSAP1,CENPE,PRC1,KIF13A,TPGS1,DLGAP5,DYNC1I1,SPEF1,KIF15,CLASP1,SPAG5,EML1,RACGAP1,REEP1,KIF1A,SGIP1,CLIP1,FGF13,CAMSAP2,KIF14,BIRC5,MAPRE2,SKA1,CLIP3,CDK5,RGS14,CCDC88B,APC,MAP9,EML6,KIF23,KIF9,MAP2,KIF22,RMDN3,CLASP2,GAS2L3,KNSTRN,KIF18B,KIF2C,HDGFL3,KIFC2,TPPP,NAV3,DNM1
51	51	GO_Molecular_Function_2023	Serotonin Receptor Activity (GO:0099589)	1.20427	0.714059	0.87461	HTR1A,HTR4,HRH3,HTR3A,HTR6,HTR2C
50	50	GO_Molecular_Function_2023	Adenylate Kinase Activity (GO:0004017)	1.18922	0.714059	0.871865	AK5
49	49	GO_Molecular_Function_2023	Alpha-Tubulin Binding (GO:0043014)	1.18203	0.714059	0.870544	SNCA,CDK5R1,RACGAP1,WIPF3,DNAL1
48	48	GO_Molecular_Function_2023	Ionotropic Glutamate Receptor Activity (GO:0004970)	1.17966	0.714059	0.870106	GRIN2A,GRIK4,GRIK3,PTK2B,GRIK2,GRIN2B,GRIN2C,GRIA2
47	47	GO_Molecular_Function_2023	NMDA Glutamate Receptor Activity (GO:0004972)	1.17669	0.714059	0.869559	GRIN2A,PTK2B,GRIN2C,GRIN2B
45	45	GO_Molecular_Function_2023	Transmembrane Receptor Protein Tyrosine Phosphatase Activity (GO:0005001)	1.16919	0.714059	0.868171	PTPRE,PTPRH,PTPRZ1,PTPRN2,PTPRK,PTPRT,PTPRA,PTPRR,PTPRU
46	46	GO_Molecular_Function_2023	Transmembrane Receptor Protein Phosphatase Activity (GO:0019198)	1.16919	0.714059	0.868171	PTPRE,PTPRH,PTPRZ1,PTPRN2,PTPRK,PTPRT,PTPRA,PTPRR,PTPRU
44	44	GO_Molecular_Function_2023	Sulfotransferase Activity (GO:0008146)	1.16833	0.714059	0.868011	GAL3ST3,CHST11,GAL3ST1,WSCD2,WSCD1,UST
43	43	GO_Molecular_Function_2023	Glutamate Receptor Activity (GO:0008066)	1.14578	0.714059	0.863792	GRIK3,GRM1,GRM5,GRM2,GRM7,GRID1,GRM4,GRIA2
42	42	GO_Molecular_Function_2023	Adenylate Cyclase Regulator Activity (GO:0010854)	1.12731	0.714059	0.860289	CALM1,CALM3,GRM7
41	41	GO_Molecular_Function_2023	Myosin Binding (GO:0017022)	1.09713	0.714059	0.854472	LARP6,CORO1A,STXBP5,RAB3D,LMTK2,TRIM32,MYRIP,TRAK1,RAB6B,NKD2,RAB3C,RAB3A,MYH8,STXBP5L,NPHS1
40	40	GO_Molecular_Function_2023	Lysophosphatidic Acid Phosphatase Activity (GO:0052642)	1.09447	0.714059	0.853954	PLPPR1,PLPPR4
